# Supplementary material for: CFIm25 regulates human stem cell function independently of its role in mRNA alternative polyadenylation
Source: RNA Biol. 2022 May 1;19(1):686–702. doi: 10.1080/15476286.2022.2071025 (PMC9067535; doi:10.1080/15476286.2022.2071025)
Supplement: Supplemental Material [file KRNB_A_2071025_SM4450.zip]

Archive with 11 entries (11 files):
- Supplemental Figure 1 to 6.pdf
- Supplementary_Table_1_Ct_values.xlsx
- Supplementary_Table_2_PAS_seq_.xlsx
- Supplementary_Table_3_mRNA_seq_.xlsx
- Supplementary_Table_4_mRNA_seq.xlsx
- Supplementary_Table_5_ChIP_seq_analysis.xlsx
- Supplementary_Table_6_NAR_PASseq_analysis.xlsx
- Supplementary_Table_7_MS_results.xlsx
- Supplementary_Table_8_oligos.xlsx
- Supplementary_Table_9_MIQE_checklist_qPCR.xlsx
- video_files.docx
