# Supplementary material for: CFIm25 regulates human stem cell function independently of its role in mRNA alternative polyadenylation
Source: RNA Biol. 2022 May 1;19(1):686–702. doi: 10.1080/15476286.2022.2071025 (PMC9067535; doi:10.1080/15476286.2022.2071025)
Supplement: Supplemental Material [file KRNB_A_2071025_SM4450.zip › Supplementary_Table_1_Ct_values.xlsx]

## Sheet: Sheet1
Ct values of qPCR results for lineage-specific markers expression in mock and CFIm25 mutant cells
	mock control cells					CFIm25 mutant cells
GAPDH	12.9	12.87	12.885		12.8775	12.38	12.33
sox1	33.97	33.4	33.685		31.4	32.3	31.85
tbx6	42.52	38.4	40.46		34.97	41.68	38.325
nkx25	41.71	36.82	39.265		40.44	34.59	37.515
foxa2	31.78	34.93	34.21		40.73	34.83	NA
gata4	31.54	33.68	33.71		31.27	30.53	31.53
Ct values of qPCR results for anti-sense transcript of rex1 gene in mock and CFIm25 mutant cells
	mock control cells			CFIm25 mutant cells
gapdh	10.32	10.14		9.9	9.46
rex1 antisense transcript primers amplification	38	37.36		36.73	36.8
