# Supplementary material for: CFIm25 regulates human stem cell function independently of its role in mRNA alternative polyadenylation
Source: RNA Biol. 2022 May 1;19(1):686–702. doi: 10.1080/15476286.2022.2071025 (PMC9067535; doi:10.1080/15476286.2022.2071025)
Supplement: Supplemental Material [file KRNB_A_2071025_SM4450.zip › Supplementary_Table_2_PAS_seq_.xlsx]

## Sheet: PAS-seq mapping
								PAS-seq analysis in mock control and CFIm25 mutant H9 cells
chrom	strand	pos	h9-1_num	h9-2_num	ko-1_num	ko-2_num	ko-3_num	sum_count	h9-1_rpm	h9-2_rpm	m-1_rpm	m-2_rpm	m-3_rpm	rpm_all	ann_type	gene_name	gene_id	trans_id	fold_change	p_value
6	-	107867757	191	191	161	141	115	799	35.3779	35.1929	19.9815	19.4306	19.4506	129.433	three_prime_utr	SEC63	ENSG00000025796	ENST00000369002	0.556063	8.21229e-06
MT	-	7160	275	289	0	0	0	564	50.9367	53.2499	0	0	0	104.187					0	9.98519e-06
4	+	188005045	42	44	0	0	1	87	7.77942	8.10726	0	0	0.169135	16.0558	three_prime_utr	ZFP42	ENSG00000179059	ENST00000326866	0.00709757	1.29137e-05
19	-	20224586	15	15	39	35	28	132	2.77837	2.76384	4.84023	4.82321	4.73579	19.9414	intron	AC011447.3	ENSG00000267383	ENST00000585498	1.73207	1.9703e-05
12	-	120763795	5	5	12	11	9	42	0.926122	0.921279	1.4893	1.51586	1.52222	6.37479	three_prime_utr	SPPL3	ENSG00000157837	ENST00000353487	1.63379	2.48864e-05
7	-	56101571	249	254	21	30	31	585	46.1209	46.801	2.60628	4.13418	5.2432	104.905	three_prime_utr	CHCHD2	ENSG00000106153	ENST00000395422	0.0859766	3.03947e-05
1	-	151402723	99	99	182	163	132	675	18.3372	18.2413	22.5878	22.4624	22.3259	103.955					1.22797	3.41159e-05
16	+	56348133	16	16	6	5	5	48	2.96359	2.94809	0.744651	0.689029	0.845677	8.19104	three_prime_utr	GNAO1	ENSG00000087258	ENST00000262494	0.257046	4.36847e-05
MT	-	9167	1077	1005	0	0	0	2082	199.487	185.177	0	0	0	384.664					0	4.68807e-05
5	+	70087793	23	22	10	9	8	72	4.26016	4.05363	1.24109	1.24025	1.35308	12.1482					0.307475	6.92045e-05
5	+	70963247	23	22	11	9	8	73	4.26016	4.05363	1.36519	1.24025	1.35308	12.2723					0.317427	7.61954e-05
9	+	122323458	26	26	28	26	21	127	4.81583	4.79065	3.47504	3.58295	3.55184	20.2163	three_prime_utr	MRRF	ENSG00000148187	ENST00000344641	0.736297	8.26869e-05
3	+	139357045	439	439	464	409	346	2097	81.3135	80.8883	57.5864	56.3626	58.5208	334.672	three_prime_utr	MRPS22	ENSG00000175110	ENST00000495075	0.708869	9.27003e-05
17	+	36608964	39	38	34	31	26	168	7.22375	7.00172	4.21969	4.27198	4.39752	27.1147	three_prime_utr	MRM1	ENSG00000278619	ENST00000614766	0.604043	0.000120914
6	-	35563147	103	94	0	5	2	204	19.0781	17.32	0	0.689029	0.338271	37.4255					0.018816	0.000134229
8	+	58447492	10	10	10	9	7	46	1.85224	1.84256	1.24109	1.24025	1.18395	7.36009	three_prime_utr	UBXN2B	ENSG00000215114	ENST00000523409	0.661341	0.000134564
16	-	56429135	889	868	812	696	581	3846	164.664	159.934	100.776	95.9129	98.2676	619.555	three_prime_utr	NUDT21	ENSG00000167005	ENST00000300291	0.605788	0.000135376
1	-	247297415	20	21	49	44	35	169	3.70449	3.86937	6.08132	6.06346	5.91974	25.6384	three_prime_utr	ZNF496	ENSG00000162714	ENST00000294753	1.59008	0.000144188
2	+	113444016	240	244	262	243	191	1180	44.4538	44.9584	32.5164	33.4868	32.3048	187.72	exon	CBWD2	ENSG00000136682	ENST00000490323	0.732995	0.000166918
7	-	65960695	99	99	170	152	123	643	18.3372	18.2413	21.0985	20.9465	20.8036	99.4271	three_prime_utr	GUSB	ENSG00000169919	ENST00000304895	1.14545	0.000179507
MT	-	6704	94	84	0	0	0	178	17.4111	15.4775	0	0	0	32.8886					0	0.000184303
19	+	23828866	163	173	539	515	400	1790	30.1916	31.8763	66.8945	70.97	67.6541	267.587	intron	AC139769.1	ENSG00000233836	ENST00000472297	2.20746	0.000216507
10	+	92353869	48	50	51	45	37	231	8.89077	9.21279	6.32954	6.20126	6.25801	36.8924	three_prime_utr	2019-03-05	ENSG00000198060	ENST00000358935	0.691901	0.000217693
14	+	55684576	32	33	87	75	61	288	5.92718	6.08044	10.7974	10.3354	10.3173	43.4578	three_prime_utr	KTN1	ENSG00000126777	ENST00000413890	1.74612	0.000227767
1	-	39623437	30	29	21	20	17	117	5.55673	5.34342	2.60628	2.75612	2.8753	19.1378					0.503828	0.000232662
19	+	8016022	23	22	16	15	11	87	4.26016	4.05363	1.98574	2.06709	1.86049	14.2271	exon	AC008946.1	ENSG00000267939	ENST00000599756	0.474177	0.000273123
8	+	42331905	70	73	72	65	51	331	12.9657	13.4507	8.93582	8.95738	8.6259	52.9355	three_prime_utr	IKBKB	ENSG00000104365	ENST00000522147	0.669259	0.000308637
1	+	173680659	33	34	9	12	10	98	6.1124	6.2647	1.11698	1.65367	1.69135	16.8391					0.240336	0.0003133
9	-	122819941	54	54	53	49	37	247	10.0021	9.94981	6.57775	6.75249	6.25801	39.5402	three_prime_utr	PDCL	ENSG00000136940	ENST00000259467	0.654515	0.000353668
20	-	3188747	7	7	18	17	13	62	1.29657	1.28979	2.23395	2.3427	2.19876	9.36177					1.74645	0.000425112
4	-	15605008	67	66	70	65	50	318	12.41	12.1609	8.6876	8.95738	8.45677	50.6727	three_prime_utr	FBXL5	ENSG00000118564	ENST00000511441	0.708202	0.000429048
9	+	65681823	237	242	263	245	190	1177	43.8982	44.5899	32.6406	33.7624	32.1357	187.027	three_prime_utr	CBWD5	ENSG00000147996	ENST00000377384	0.742388	0.00044643
1	-	65048335	6	7	20	19	15	67	1.11135	1.28979	2.48217	2.61831	2.53703	10.0386					2.12053	0.000526442
18	-	47833450	33	35	32	28	24	152	6.1124	6.44895	3.97147	3.85856	4.05925	24.4506	three_prime_utr	SMAD2	ENSG00000175387	ENST00000356825	0.630998	0.000545016
11	-	63629129	42	45	33	29	26	175	7.77942	8.29151	4.09558	3.99637	4.39752	28.5604	three_prime_utr	ATL3	ENSG00000184743	ENST00000398868	0.518098	0.000559469
3	-	110882859	20	22	5	3	5	55	3.70449	4.05363	0.620543	0.413418	0.845677	9.63775					0.16152	0.000561235
9	+	68247862	240	246	263	247	191	1187	44.4538	45.3269	32.6406	34.038	32.3048	188.764	three_prime_utr	CBWD3	ENSG00000196873	ENST00000478048	0.735001	0.000563358
10	+	100367183	11	12	6	5	5	39	2.03747	2.21107	0.744651	0.689029	0.845677	6.5279					0.357669	0.000576739
6	-	41934950	265	265	296	280	219	1325	49.0845	48.8278	36.7361	38.5856	37.0406	210.275	three_prime_utr	CCND3	ENSG00000112576	ENST00000616010	0.765055	0.000591065
5	+	69230153	5	5	13	11	9	43	0.926122	0.921279	1.61341	1.51586	1.52222	6.49889					1.67857	0.000595573
X	-	16589638	11	10	5	4	4	34	2.03747	1.84256	0.620543	0.551223	0.676541	5.72833	three_prime_utr	CTPS2	ENSG00000047230	ENST00000380241	0.317577	0.000603791
4	-	17869343	9	9	6	5	5	34	1.66702	1.6583	0.744651	0.689029	0.845677	5.60468	intron	LCORL	ENSG00000178177	ENST00000510121	0.45697	0.000614625
11	-	118226693	18	19	36	33	27	133	3.33404	3.50086	4.46791	4.54759	4.56665	20.4171	three_prime_utr	MPZL3	ENSG00000160588	ENST00000278949	1.32478	0.00062823
9	+	133459384	9	10	35	30	27	111	1.66702	1.84256	4.3438	4.13418	4.56665	16.5542	three_prime_utr	ADAMTS13	ENSG00000160323	ENST00000371910	2.47791	0.000655053
13	+	113264421	43	43	28	29	19	162	7.96465	7.923	3.47504	3.99637	3.21357	26.5726	three_prime_utr	CUL4A	ENSG00000139842	ENST00000617546	0.448356	0.000678386
2	-	219250332	55	46	0	0	0	101	10.1873	8.47577	0	0	0	18.6631	three_prime_utr	TUBA4A	ENSG00000127824	ENST00000392088	0	0.000692689
5	-	177309553	17	17	12	12	8	66	3.14881	3.13235	1.4893	1.65367	1.35308	10.7772	intron	MXD3	ENSG00000213347	ENST00000502529	0.4772	0.000694901
17	-	59859481	37	36	67	60	50	250	6.8533	6.63321	8.31527	8.26835	8.45677	38.5269					1.2378	0.000697638
15	-	42942900	60	63	53	45	41	262	11.1135	11.6081	6.57775	6.20126	6.93455	42.4351	three_prime_utr	UBR1	ENSG00000159459	ENST00000290650	0.57841	0.000707065
3	+	194511142	6	4	26	23	20	79	1.11135	0.737023	3.22682	3.16953	3.38271	11.6274	intron	LINC00884	ENSG00000233058	ENST00000448892	3.5271	0.000722551
X	+	78126948	16	17	16	14	11	74	2.96359	3.13235	1.98574	1.92928	1.86049	11.8714	three_prime_utr	PGK1	ENSG00000102144	ENST00000373316	0.631624	0.000736874
X	+	137572174	332	317	271	228	209	1357	61.4945	58.4091	33.6334	31.4197	35.3493	220.306	intron	ZIC3	ENSG00000156925	ENST00000370606	0.55824	0.000756575
11	+	3420317	28	30	23	18	16	115	5.18628	5.52767	2.8545	2.48051	2.70617	18.7551					0.500355	0.0007681
17	+	45652203	17	18	16	13	11	75	3.14881	3.3166	1.98574	1.79148	1.86049	12.1031	exon	LINC02210	ENSG00000204650	ENST00000591271	0.581319	0.000783106
1	-	27534481	31	31	28	22	20	132	5.74196	5.71193	3.47504	3.03173	3.38271	21.3434	three_prime_utr	AHDC1	ENSG00000126705	ENST00000374011	0.575611	0.000803919
4	+	183511095	201	194	231	205	169	1000	37.2301	35.7456	28.6691	28.2502	28.5839	158.479	three_prime_utr	ING2	ENSG00000168556	ENST00000302327	0.78111	0.000817471
11	+	34733193	6	7	20	17	14	64	1.11135	1.28979	2.48217	2.3427	2.36789	9.5939					1.99704	0.000818313
11	-	309531	4	5	17	16	12	54	0.740897	0.921279	2.10985	2.20489	2.02962	8.00654					2.5446	0.000843755
11	+	57641085	6	6	21	19	14	66	1.11135	1.10553	2.60628	2.61831	2.36789	9.80937	intron	AP000662.1	ENSG00000254602	ENST00000530595	2.28323	0.000877187
11	+	7997460	5	4	17	16	12	54	0.926122	0.737023	2.10985	2.20489	2.02962	8.00751	three_prime_utr	EIF3F	ENSG00000175390	ENST00000533626	2.54312	0.000909072
16	-	189114	185	182	221	191	161	940	34.2665	33.5346	27.428	26.3209	27.2308	148.781	three_prime_utr	LUC7L	ENSG00000007392	ENST00000429378	0.796248	0.000910724
2	+	72892157	38	37	73	67	56	271	7.03853	6.81747	9.05993	9.23299	9.47158	41.6205	three_prime_utr	SPR	ENSG00000116096	ENST00000234454	1.33586	0.000914835
21	-	42835698	32	31	32	29	25	149	5.92718	5.71193	3.97147	3.99637	4.22838	23.8353	intron	AP001628.1	ENSG00000225218	ENST00000431150	0.698577	0.000933756
4	-	39288295	28	28	29	27	23	135	5.18628	5.15916	3.59915	3.72076	3.89011	21.5555	three_prime_utr	RFC1	ENSG00000035928	ENST00000381897	0.72238	0.00095475
10	+	68761183	0	0	19	21	16	56	0	0	2.35806	2.89392	2.70617	7.95815	three_prime_utr	CCAR1	ENSG00000060339	ENST00000479143	inf	0.000963078
1	+	28718207	41	40	70	64	52	267	7.5942	7.37023	8.6876	8.81958	8.79504	41.2666	three_prime_utr	GMEB1	ENSG00000162419	ENST00000373816	1.17177	0.000972496
10	+	35569735	213	208	199	194	144	958	39.4528	38.3252	24.6976	26.7343	24.3555	153.565	three_prime_utr	CCNY	ENSG00000108100	ENST00000339497	0.649605	0.000978557
21	+	37383784	3	4	17	17	14	55	0.555673	0.737023	2.10985	2.3427	2.36789	8.11314	intron	DYRK1A	ENSG00000157540	ENST00000398960	3.51742	0.000996439
16	+	71930634	229	225	143	157	127	881	42.4164	41.4576	17.7475	21.6355	21.4802	144.737	three_prime_utr	IST1	ENSG00000182149	ENST00000378799	0.483768	0.0010072
1	+	180111193	118	110	92	82	60	462	21.8565	20.2681	11.418	11.3001	10.1481	74.9908	three_prime_utr	CEP350	ENSG00000135837	ENST00000367607	0.520142	0.00102986
10	-	811802	73	73	101	92	74	413	13.5214	13.4507	12.535	12.6781	12.516	64.7012	three_prime_utr	LARP4B	ENSG00000107929	ENST00000316157	0.932548	0.00103159
5	-	115828200	69	73	80	71	58	351	12.7805	13.4507	9.92869	9.78422	9.80985	55.7539					0.750323	0.00103436
19	-	48210788	5	5	14	14	11	49	0.926122	0.921279	1.73752	1.92928	1.86049	7.37469	three_prime_utr	CARD8	ENSG00000105483	ENST00000522773	1.99462	0.00105699
16	+	15413267	13	16	1	0	0	30	2.40792	2.94809	0.124109	0	0	5.48012	three_prime_utr	MPV17L	ENSG00000156968	ENST00000287594	0.0154479	0.00106308
10	+	80145031	53	51	52	48	36	240	9.81689	9.39705	6.45365	6.61468	6.08887	38.3711	three_prime_utr	PLAC9	ENSG00000189129	ENST00000372267	0.664698	0.00106443
10	-	16590613	40	38	36	29	24	167	7.40897	7.00172	4.46791	3.99637	4.05925	26.9342	three_prime_utr	RSU1	ENSG00000148484	ENST00000345264	0.579363	0.00112205
12	+	67664166	6	6	18	15	12	57	1.11135	1.10553	2.23395	2.06709	2.02962	8.54755	three_prime_utr	DYRK2	ENSG00000127334	ENST00000344096	1.90378	0.00114341
21	+	46254132	8	9	24	20	17	78	1.48179	1.6583	2.97861	2.75612	2.8753	11.7501	intron	MCM3AP-AS1	ENSG00000215424	ENST00000590829	1.82797	0.00116423
18	-	12691232	5	5	10	9	7	36	0.926122	0.921279	1.24109	1.24025	1.18395	5.51269	intron	CEP76	ENSG00000101624	ENST00000593250	1.32268	0.00119241
X	-	37840540	25	25	18	18	16	102	4.63061	4.6064	2.23395	2.48051	2.70617	16.6576	three_prime_utr	DYNLT3	ENSG00000165169	ENST00000378578	0.535572	0.00119481
22	-	42364524	125	138	110	98	83	554	23.153	25.4273	13.6519	13.505	14.0382	89.7755	exon	LINC01315	ENSG00000229891	ENST00000412060	0.56532	0.00121274
2	-	44320828	11	12	4	1	2	30	2.03747	2.21107	0.496434	0.137806	0.338271	5.22105	three_prime_utr	PREPL	ENSG00000138078	ENST00000409272	0.152603	0.00121487
1	-	28603353	13	13	10	7	6	49	2.40792	2.39533	1.24109	0.964641	1.01481	8.02378	three_prime_utr	TAF12	ENSG00000120656	ENST00000263974	0.446995	0.00121853
19	-	1009651	449	458	741	666	537	2851	83.1657	84.3892	91.9645	91.7787	90.8257	442.124	three_prime_utr	TMEM259	ENSG00000182087	ENST00000592590	1.09245	0.00123902
X	-	23701058	192	203	471	459	371	1696	35.5631	37.4039	58.4551	63.2529	62.7492	257.424					1.6853	0.00124153
13	+	113641188	95	96	110	92	79	472	17.5963	17.6886	13.6519	12.6781	13.3617	74.9766	three_prime_utr	TFDP1	ENSG00000198176	ENST00000375370	0.74993	0.0013119
3	+	47287350	10	10	8	6	6	40	1.85224	1.84256	0.992869	0.826835	1.01481	6.52932	exon	KLHL18	ENSG00000114648	ENST00000483201	0.511442	0.00131869
17	+	5386331	5	4	15	14	12	50	0.926122	0.737023	1.86163	1.92928	2.02962	7.48368					2.33314	0.00133223
16	-	2275879	36	30	93	81	68	308	6.66808	5.52767	11.5421	11.1623	11.5012	46.4013					1.86981	0.0013345
17	-	41867575	24	26	22	19	17	108	4.44538	4.79065	2.73039	2.61831	2.8753	17.46	three_prime_utr	ACLY	ENSG00000131473	ENST00000393896	0.593617	0.00134549
7	-	128264535	10	9	6	6	5	36	1.85224	1.6583	0.744651	0.826835	0.845677	5.92771	exon	AC018635.2	ENSG00000272915	ENST00000608625	0.459029	0.00141441
10	+	90905647	9	9	12	11	9	50	1.66702	1.6583	1.4893	1.51586	1.52222	7.85271	exon	RPP30	ENSG00000148688	ENST00000489806	0.907659	0.00143129
16	-	27224998	153	137	356	328	252	1226	28.3393	25.243	44.1827	45.2003	42.6221	185.587	three_prime_utr	NSMCE1	ENSG00000169189	ENST00000569236	1.64239	0.0014382
19	-	7116105	13	14	10	9	6	52	2.40792	2.57958	1.24109	1.24025	1.01481	8.48365	three_prime_utr	INSR	ENSG00000171105	ENST00000341500	0.467322	0.0014423
12	+	28550164	49	42	20	17	16	144	9.07599	7.73874	2.48217	2.3427	2.70617	24.3458	three_prime_utr	CCDC91	ENSG00000123106	ENST00000545336	0.298589	0.00144401
20	+	32850402	972	967	1689	1480	1239	6347	180.038	178.175	209.619	203.953	209.559	981.344	three_prime_utr	MAPRE1	ENSG00000101367	ENST00000375571	1.1597	0.00147205
1	+	25818219	358	367	593	542	439	2299	66.3103	67.6219	73.5964	74.6908	74.2504	356.47	three_prime_utr	SELENON	ENSG00000162430	ENST00000361547	1.10771	0.00148592
MT	-	6330	124	98	0	0	0	222	22.9678	18.0571	0	0	0	41.0249					0	0.00152249
17	-	28895285	4	4	10	9	8	35	0.740897	0.737023	1.24109	1.24025	1.35308	5.31234	intron	FLOT2	ENSG00000132589	ENST00000582174	1.72965	0.00154983
7	+	135674631	67	61	56	49	39	272	12.41	11.2396	6.95008	6.75249	6.59628	43.9485	three_prime_utr	STMP1	ENSG00000243317	ENST00000507606	0.57221	0.00156708
1	-	16197855	23	23	19	16	11	92	4.26016	4.23788	2.35806	2.20489	1.86049	14.9215	exon	ARHGEF19	ENSG00000142632	ENST00000478117	0.503916	0.00157214
3	+	23919550	6001	6096	7790	6766	5504	32157	1111.53	1123.22	966.806	932.395	930.921	5064.88	three_prime_utr	RPL15	ENSG00000174748	ENST00000413699	0.844275	0.00158847
16	+	30984660	81	82	100	85	72	420	15.0032	15.109	12.4109	11.7135	12.1777	66.4143	three_prime_utr	SETD1A	ENSG00000099381	ENST00000262519	0.803709	0.00158881
12	+	57213357	16	17	15	14	10	72	2.96359	3.13235	1.86163	1.92928	1.69135	11.5782					0.599554	0.00160766
5	+	42802065	15	19	1	0	1	36	2.77837	3.50086	0.124109	0	0.169135	6.57247	three_prime_utr	CCDC152	ENSG00000198865	ENST00000361970	0.0311338	0.00161791
7	-	150404456	38	41	29	27	25	160	7.03853	7.55449	3.59915	3.72076	4.22838	26.1413					0.527572	0.00162487
19	-	14477762	170	174	291	263	219	1117	31.4881	32.0605	36.1156	36.2429	37.0406	172.948	three_prime_utr	GIPC1	ENSG00000123159	ENST00000393028	1.14767	0.00165075
19	-	47428665	4	3	13	13	10	43	0.740897	0.552767	1.61341	1.79148	1.69135	6.38991	three_prime_utr	SLC8A2	ENSG00000118160	ENST00000542837	2.62626	0.0016602
7	-	72574515	26	22	10	7	7	72	4.81583	4.05363	1.24109	0.964641	1.18395	12.2591	intron	TYW1B	ENSG00000277149	ENST00000612372	0.254782	0.00166834
12	-	24810023	86	85	43	46	22	282	15.9293	15.6617	5.33667	6.33907	3.72098	46.9878	three_prime_utr	BCAT1	ENSG00000060982	ENST00000261192	0.324917	0.00170964
20	+	32849179	303	318	378	335	270	1604	56.123	58.5934	46.913	46.165	45.6665	253.461	three_prime_utr	MAPRE1	ENSG00000101367	ENST00000375571	0.806305	0.00171711
19	-	52031382	24	23	64	52	45	208	4.44538	4.23788	7.94295	7.16591	7.61109	31.4032	three_prime_utr	ZNF432	ENSG00000256087	ENST00000594154	1.74435	0.00172313
2	+	230011212	11	11	10	8	6	46	2.03747	2.02681	1.24109	1.10245	1.01481	7.42263	three_prime_utr	FBXO36	ENSG00000153832	ENST00000283946	0.550871	0.00173509
19	+	35771974	8	9	7	6	5	35	1.48179	1.6583	0.86876	0.826835	0.845677	5.68137					0.539531	0.00174898
2	-	190204909	106	112	105	90	67	480	19.6338	20.6367	13.0314	12.4025	11.3321	77.0364	three_prime_utr	HIBCH	ENSG00000198130	ENST00000359678	0.608652	0.00178046
6	+	109160762	10	10	5	2	3	30	1.85224	1.84256	0.620543	0.275612	0.507406	5.09836	three_prime_utr	CEP57L1	ENSG00000183137	ENST00000523174	0.25325	0.00183321
19	-	58126249	5	5	13	11	10	44	0.926122	0.921279	1.61341	1.51586	1.69135	6.66803					1.73961	0.00188628
7	+	99483898	14	14	10	7	5	50	2.59314	2.57958	1.24109	0.964641	0.845677	8.22413	exon	ZNF789	ENSG00000198556	ENST00000481108	0.393269	0.00191206
X	+	138718056	18	20	10	5	5	58	3.33404	3.68512	1.24109	0.689029	0.845677	9.79495					0.26364	0.00191243
7	-	87875608	12	13	5	7	5	42	2.22269	2.39533	0.620543	0.964641	0.845677	7.04888	intron	SLC25A40	ENSG00000075303	ENST00000491499	0.350924	0.00194275
12	-	132754286	11	11	40	35	33	130	2.03747	2.02681	4.96434	4.82321	5.58147	19.4333	intron	ANKLE2	ENSG00000176915	ENST00000539605	2.52099	0.00196157
1	+	172608246	4	5	15	13	10	47	0.740897	0.921279	1.86163	1.79148	1.69135	7.00663	intron	SUCO	ENSG00000094975	ENST00000263688	2.14356	0.00197648
16	+	70572296	47	51	102	91	78	369	8.70554	9.39705	12.6591	12.5403	13.1926	56.4946	three_prime_utr	SF3B3	ENSG00000189091	ENST00000302516	1.41387	0.00197746
20	+	13803414	29	27	7	13	7	83	5.37151	4.97491	0.86876	1.79148	1.18395	14.1906	exon	NDUFAF5	ENSG00000101247	ENST00000476124	0.247698	0.00197755
10	-	121953333	8	8	8	8	6	38	1.48179	1.47405	0.992869	1.10245	1.01481	6.06597					0.701465	0.00201583
1	-	110401254	185	188	175	130	119	797	34.2665	34.6401	21.719	17.9148	20.1271	128.667	three_prime_utr	LAMTOR5	ENSG00000134248	ENST00000256644	0.578182	0.00203332
12	-	12116415	6	6	19	15	13	59	1.11135	1.10553	2.35806	2.06709	2.19876	8.84079	three_prime_utr	LRP6	ENSG00000070018	ENST00000538239	1.99196	0.0020539
16	-	56432625	104	112	68	38	38	360	19.2633	20.6367	8.43938	5.23662	6.42714	60.0031	three_prime_utr	NUDT21	ENSG00000167005	ENST00000300291	0.335892	0.00206217
6	-	52977952	89	95	200	169	141	694	16.485	17.5043	24.8217	23.2892	23.8481	105.948	exon	GSTA4	ENSG00000170899	ENST00000486559	1.41141	0.0020626
1	+	173662309	31	25	6	5	2	69	5.74196	4.6064	0.744651	0.689029	0.338271	12.1203					0.114154	0.00206898
5	-	36034446	20	18	16	15	12	81	3.70449	3.3166	1.98574	2.06709	2.02962	13.1035					0.577541	0.00210329
15	+	90272107	8	9	19	18	14	68	1.48179	1.6583	2.35806	2.48051	2.36789	10.3466	three_prime_utr	NGRN	ENSG00000182768	ENST00000379095	1.52999	0.00211687
16	-	15114374	21	19	11	9	10	70	3.88971	3.50086	1.36519	1.24025	1.69135	11.6874	intron	PKD1P6-NPIPP1	ENSG00000270580	ENST00000340301	0.387593	0.00212386
13	-	110890160	30	27	13	16	9	95	5.55673	4.97491	1.61341	2.20489	1.52222	15.8722	intron	ANKRD10	ENSG00000088448	ENST00000489973	0.338062	0.00217566
12	-	121429776	127	123	135	110	90	585	23.5235	22.6635	16.7547	15.1586	15.2222	93.3224	three_prime_utr	KDM2B	ENSG00000089094	ENST00000542973	0.680358	0.00219465
7	+	155778095	7	8	24	22	20	81	1.29657	1.47405	2.97861	3.03173	3.38271	12.1637	three_prime_utr	RBM33	ENSG00000184863	ENST00000341148	2.26016	0.00219907
11	+	134503611	9	8	31	25	20	93	1.66702	1.47405	3.84737	3.44515	3.38271	13.8163	exon	AP004608.1	ENSG00000255545	ENST00000532886	2.26573	0.00220676
1	-	38864498	55	52	45	45	31	228	10.1873	9.5813	5.58489	6.20126	5.2432	36.798	three_prime_utr	MYCBP	ENSG00000214114	ENST00000494695	0.574288	0.00221571
4	-	102797355	96	92	88	72	68	416	17.7815	16.9515	10.9216	9.92202	11.5012	67.0779	three_prime_utr	UBE2D3	ENSG00000109332	ENST00000504211	0.620826	0.0022487
22	+	30030864	30	32	59	52	42	215	5.55673	5.89619	7.32241	7.16591	7.10368	33.0449	three_prime_utr	MTMR3	ENSG00000100330	ENST00000333027	1.25686	0.00233677
19	+	54154499	40	37	35	29	22	163	7.40897	6.81747	4.3438	3.99637	3.72098	26.2876	three_prime_utr	CNOT3	ENSG00000088038	ENST00000617930	0.565199	0.00236205
13	-	49657955	9	9	5	6	5	34	1.66702	1.6583	0.620543	0.826835	0.845677	5.61838					0.459716	0.0023669
10	+	70428615	603	627	772	678	543	3223	111.69	115.528	95.8118	93.4324	91.8405	508.303	three_prime_utr	EIF4EBP2	ENSG00000148730	ENST00000373218	0.824711	0.0023676
12	-	26679926	5	4	17	15	14	55	0.926122	0.737023	2.10985	2.06709	2.36789	8.20797	intron	ITPR2	ENSG00000123104	ENST00000381340	2.62347	0.00238138
X	-	119934494	26	23	19	15	13	96	4.81583	4.23788	2.35806	2.06709	2.19876	15.6776	intron	NKAP	ENSG00000101882	ENST00000477789	0.487749	0.00238894
10	+	70568448	12	10	28	25	20	95	2.22269	1.84256	3.47504	3.44515	3.38271	14.3681	three_prime_utr	PALD1	ENSG00000107719	ENST00000263563	1.68959	0.00239601
9	+	36086184	53	52	59	48	40	252	9.81689	9.5813	7.32241	6.61468	6.76541	40.1007	exon	RECK	ENSG00000122707	ENST00000479053	0.711492	0.00239654
1	+	239714980	5	5	12	10	9	41	0.926122	0.921279	1.4893	1.37806	1.52222	6.23698	intron	CHRM3	ENSG00000133019	ENST00000615928	1.58406	0.00241584
18	+	9536226	8	9	6	6	4	33	1.48179	1.6583	0.744651	0.826835	0.676541	5.38813	three_prime_utr	RALBP1	ENSG00000017797	ENST00000383432	0.477274	0.00247807
1	+	165656132	8	9	6	6	4	33	1.48179	1.6583	0.744651	0.826835	0.676541	5.38813	three_prime_utr	MGST3	ENSG00000143198	ENST00000627653	0.477274	0.00247807
7	+	155308591	102	97	101	81	73	454	18.8929	17.8728	12.535	11.1623	12.3469	72.8098	three_prime_utr	INSIG1	ENSG00000186480	ENST00000344756	0.653582	0.00249611
7	+	5231154	9	9	34	29	28	109	1.66702	1.6583	4.21969	3.99637	4.73579	16.2772	three_prime_utr	WIPI2	ENSG00000157954	ENST00000288828	2.59661	0.00255832
16	+	30104114	14	12	5	6	3	40	2.59314	2.21107	0.620543	0.826835	0.507406	6.75899	exon	AC012645.1	ENSG00000250616	ENST00000515455	0.27126	0.00256888
X	+	153599885	11	11	11	10	9	52	2.03747	2.02681	1.36519	1.37806	1.52222	8.32975	exon	AF274858.1	ENSG00000260081	ENST00000646177	0.699668	0.00257092
X	+	137572094	308	332	232	198	202	1272	57.0491	61.1729	28.7932	27.2856	34.1653	208.466	intron	ZIC3	ENSG00000156925	ENST00000370606	0.508896	0.00258591
7	-	1434364	21	20	39	36	28	144	3.88971	3.68512	4.84023	4.96101	4.73579	22.1119	exon	MICALL2	ENSG00000164877	ENST00000467394	1.27942	0.00260877
15	+	78168929	14	15	11	12	9	61	2.59314	2.76384	1.36519	1.65367	1.52222	9.89806	three_prime_utr	IDH3A	ENSG00000166411	ENST00000560667	0.56513	0.00261908
16	+	31194853	52	58	51	44	38	243	9.63167	10.6868	6.32954	6.06346	6.42714	39.1386	three_prime_utr	FUS	ENSG00000089280	ENST00000254108	0.617504	0.00262585
2	+	99361490	10	10	26	25	18	89	1.85224	1.84256	3.22682	3.44515	3.04444	13.4112	exon	EIF5B	ENSG00000158417	ENST00000617677	1.75317	0.00262997
7	+	105091485	11	11	8	9	6	45	2.03747	2.02681	0.992869	1.24025	1.01481	7.31222	three_prime_utr	KMT2E	ENSG00000005483	ENST00000476671	0.532761	0.00263505
X	+	16841971	4	3	20	15	13	55	0.740897	0.552767	2.48217	2.06709	2.19876	8.04168	three_prime_utr	TXLNG	ENSG00000086712	ENST00000380122	3.47747	0.00266017
1	+	6633563	92	93	156	137	115	593	17.0406	17.1358	19.3609	18.8794	19.4506	91.8673	three_prime_utr	THAP3	ENSG00000041988	ENST00000054650	1.12535	0.002677
17	+	27626279	0	0	71	49	42	162	0	0	8.81171	6.75249	7.10368	22.6679	three_prime_utr	KSR1	ENSG00000141068	ENST00000644974	inf	0.00271393
4	-	102795972	7117	7376	12112	11130	8934	46669	1318.24	1359.07	1503.2	1533.78	1511.06	7225.35	three_prime_utr	UBE2D3	ENSG00000109332	ENST00000618836	1.13249	0.00271587
19	+	57758148	17	15	37	32	26	127	3.14881	2.76384	4.59202	4.40979	4.39752	19.312	three_prime_utr	ZNF776	ENSG00000152443	ENST00000317178	1.51081	0.00275035
X	-	51490011	471	476	646	566	472	2631	87.2407	87.7058	80.1741	77.9981	79.8319	412.951					0.90696	0.00275728
13	-	30462554	8	9	4	5	4	30	1.48179	1.6583	0.496434	0.689029	0.676541	5.0021	exon	HMGB1	ENSG00000189403	ENST00000326004	0.395318	0.00276481
3	-	134478494	16	14	6	7	3	46	2.96359	2.57958	0.744651	0.964641	0.507406	7.75987	three_prime_utr	ANAPC13	ENSG00000129055	ENST00000511751	0.266598	0.00277426
8	+	41510224	33	38	28	25	19	143	6.1124	7.00172	3.47504	3.44515	3.21357	23.2479	three_prime_utr	GOLGA7	ENSG00000147533	ENST00000357743	0.515157	0.00277639
11	+	61797235	1663	1708	2165	1989	1641	9166	308.028	314.709	268.695	274.096	277.551	1443.08	three_prime_utr	FEN1	ENSG00000168496	ENST00000305885	0.878211	0.00278099
6	-	44298729	44	45	45	39	36	209	8.14987	8.29151	5.58489	5.37443	6.08887	33.4896					0.691271	0.00279796
5	-	80628753	30	32	23	14	14	113	5.55673	5.89619	2.8545	1.92928	2.36789	18.6046	three_prime_utr	DHFR	ENSG00000228716	ENST00000504396	0.416294	0.00280652
X	-	20128208	106	105	80	53	59	403	19.6338	19.3469	9.92869	7.30371	9.97898	66.192	three_prime_utr	EIF1AX	ENSG00000173674	ENST00000379593	0.465383	0.00280794
7	+	8262817	28	31	25	19	18	121	5.18628	5.71193	3.10271	2.61831	3.04444	19.6637	exon	AC007128.1	ENSG00000229970	ENST00000424460	0.536202	0.0028093
17	+	47683635	943	930	866	789	728	4256	174.667	171.358	107.478	108.729	123.131	685.362	three_prime_utr	KPNB1	ENSG00000108424	ENST00000290158	0.653783	0.00282548
19	+	18777951	87	94	249	207	163	800	16.1145	17.32	30.903	28.5258	27.5691	120.432	three_prime_utr	CRTC1	ENSG00000105662	ENST00000338797	1.73469	0.00284326
10	+	72276033	1210	1292	1319	1100	862	5783	224.121	238.059	163.699	151.586	145.795	923.26	three_prime_utr	DDIT4	ENSG00000168209	ENST00000307365	0.66508	0.00286154
13	+	25324311	1	2	14	14	13	44	0.185224	0.368512	1.73752	1.92928	2.19876	6.4193	intron	NUP58	ENSG00000139496	ENST00000476553	7.0618	0.00286168
1	+	220784241	66	61	66	56	48	297	12.2248	11.2396	8.19117	7.71713	8.1185	47.4912	three_prime_utr	MARC2	ENSG00000117791	ENST00000366913	0.682645	0.00289274
1	+	149251064	10	10	8	7	7	42	1.85224	1.84256	0.992869	0.964641	1.18395	6.83626					0.566825	0.0029036
14	-	49633400	18	19	15	16	11	79	3.33404	3.50086	1.86163	2.20489	1.86049	12.7619	exon	DNAAF2	ENSG00000165506	ENST00000406043	0.578113	0.00291148
7	-	5620047	22	24	53	53	41	193	4.07494	4.42214	6.57775	7.30371	6.93455	29.3131					1.63319	0.00292433
11	+	63911018	33	32	31	31	22	149	6.1124	5.89619	3.84737	4.27198	3.72098	23.8489	three_prime_utr	MARK2	ENSG00000072518	ENST00000377810	0.657325	0.0029374
13	-	29509413	586	590	751	665	568	3160	108.541	108.711	93.2055	91.6409	96.0689	498.168	three_prime_utr	SLC7A1	ENSG00000139514	ENST00000380752	0.862024	0.00294463
21	-	33503187	38	40	22	19	22	141	7.03853	7.37023	2.73039	2.61831	3.72098	23.4784					0.419637	0.00297542
9	+	88480148	14	15	10	6	7	52	2.59314	2.76384	1.24109	0.826835	1.18395	8.60885					0.404689	0.00298456
16	+	29698697	286	282	523	502	396	1989	52.9742	51.9601	64.9088	69.1785	66.9776	305.999	three_prime_utr	QPRT	ENSG00000103485	ENST00000395384	1.2774	0.00299384
14	-	33925214	10	9	29	23	21	92	1.85224	1.6583	3.59915	3.16953	3.55184	13.8311	three_prime_utr	EGLN3	ENSG00000129521	ENST00000250457	1.95991	0.00301766
9	+	105397343	15	17	13	10	8	63	2.77837	3.13235	1.61341	1.37806	1.35308	10.2553	three_prime_utr	SLC44A1	ENSG00000070214	ENST00000374723	0.49002	0.0030201
3	-	28331690	43	41	26	30	25	165	7.96465	7.55449	3.22682	4.13418	4.22838	27.1085	three_prime_utr	AZI2	ENSG00000163512	ENST00000334100	0.497853	0.0030287
5	-	139448559	50	43	34	29	23	179	9.26122	7.923	4.21969	3.99637	3.89011	29.2904	three_prime_utr	ECSCR	ENSG00000249751	ENST00000618155	0.469663	0.00303012
6	-	32961073	22	20	19	18	15	94	4.07494	3.68512	2.35806	2.48051	2.53703	15.1357	intron	HLA-DMA	ENSG00000204257	ENST00000422832	0.633638	0.00303357
15	-	96877256	11	14	4	2	2	33	2.03747	2.57958	0.496434	0.275612	0.338271	5.72737					0.160321	0.00304463
16	+	85922603	20	22	12	12	12	78	3.70449	4.05363	1.4893	1.65367	2.02962	12.9307	three_prime_utr	IRF8	ENSG00000140968	ENST00000268638	0.444489	0.00306094
16	-	11870141	162	153	321	313	245	1194	30.0063	28.1911	39.8389	43.1332	41.4382	182.608	three_prime_utr	GSPT1	ENSG00000103342	ENST00000434724	1.42515	0.00306677
17	-	8474296	350	378	667	610	494	2499	64.8285	69.6487	82.7804	84.0616	83.5529	384.872	three_prime_utr	MYH10	ENSG00000133026	ENST00000269243	1.24132	0.00316892
14	+	35050392	14	15	14	14	11	68	2.59314	2.76384	1.73752	1.92928	1.86049	10.8843	three_prime_utr	FAM177A1	ENSG00000151327	ENST00000554052	0.687862	0.00322395
9	+	65210330	11	9	32	33	24	109	2.03747	1.6583	3.97147	4.54759	4.05925	16.2741					2.26896	0.00325073
19	-	35825378	0	2	12	11	10	35	0	0.368512	1.4893	1.51586	1.69135	5.06503					8.49638	0.00326128
16	-	58623246	14	16	6	7	7	50	2.59314	2.94809	0.744651	0.964641	1.18395	8.43447	exon	CNOT1	ENSG00000125107	ENST00000569263	0.348086	0.00332634
4	+	3240656	233	232	268	251	212	1196	43.1573	42.7474	33.2611	34.5893	35.8567	189.612	three_prime_utr	HTT	ENSG00000197386	ENST00000355072	0.804823	0.00335093
1	+	229660052	15	15	16	15	13	74	2.77837	2.76384	1.98574	2.06709	2.19876	11.7938	three_prime_utr	URB2	ENSG00000135763	ENST00000258243	0.751998	0.00335311
11	-	63985445	21	20	9	7	10	67	3.88971	3.68512	1.11698	0.964641	1.69135	11.3478					0.332062	0.00335439
X	+	114058191	38	32	104	102	73	349	7.03853	5.89619	12.9073	14.0562	12.3469	52.2451					2.02609	0.00336732
1	-	85251968	39	36	88	88	66	317	7.22375	6.63321	10.9216	12.1269	11.1629	48.0684	exon	C1orf52	ENSG00000162642	ENST00000294661	1.64593	0.00336947
11	-	6681934	192	183	215	178	152	920	35.5631	33.7188	26.6833	24.5294	25.7086	146.203	three_prime_utr	MRPL17	ENSG00000158042	ENST00000288937	0.740178	0.00340841
X	-	132626012	27	25	49	45	36	182	5.00106	4.6064	6.08132	6.20126	6.08887	27.9789					1.27481	0.0034239
2	+	222941821	40	38	40	31	26	175	7.40897	7.00172	4.96434	4.27198	4.39752	28.0445	three_prime_utr	ACSL3	ENSG00000123983	ENST00000357430	0.630728	0.00345232
17	-	75776433	497	545	517	442	395	2396	92.0565	100.419	64.1641	60.9102	66.8085	384.359					0.664612	0.00346913
17	+	50752708	78	78	174	151	116	597	14.4475	14.372	21.5949	20.8087	19.6197	90.8427	three_prime_utr	LUC7L3	ENSG00000108848	ENST00000240304	1.43475	0.00348348
11	-	66435836	385	390	562	507	412	2256	71.3114	71.8598	69.749	69.8676	69.6838	352.472	three_prime_utr	MRPL11	ENSG00000174547	ENST00000528272	0.974593	0.0035076
10	-	79382327	62	61	69	67	54	313	11.4839	11.2396	8.56349	9.23299	9.13331	49.6533	three_prime_utr	ZCCHC24	ENSG00000165424	ENST00000372336	0.790071	0.0035488
3	+	23920842	95	93	195	189	158	730	17.5963	17.1358	24.2012	26.0453	26.7234	111.702	three_prime_utr	RPL15	ENSG00000174748	ENST00000413699	1.4774	0.00354892
4	-	52023934	47	43	33	36	28	187	8.70554	7.923	4.09558	4.96101	4.73579	30.4209	three_prime_utr	SGCB	ENSG00000163069	ENST00000381431	0.55296	0.00357236
2	+	161411417	165	179	179	143	122	788	30.562	32.9818	22.2154	19.7062	20.6345	126.1	three_prime_utr	PSMD14	ENSG00000115233	ENST00000409682	0.656305	0.00359238
X	+	41350269	206	207	429	419	348	1609	38.1562	38.141	53.2426	57.7407	58.8591	246.14	three_prime_utr	DDX3X	ENSG00000215301	ENST00000644876	1.48404	0.00362206
12	-	39293230	236	219	166	167	152	940	43.7129	40.352	20.602	23.0136	25.7086	153.389	three_prime_utr	KIF21A	ENSG00000139116	ENST00000361961	0.549767	0.00365997
5	-	79976727	131	131	168	158	125	713	24.2644	24.1375	20.8502	21.7733	21.1419	112.167					0.878278	0.00366268
3	-	120438116	16	14	10	6	6	52	2.96359	2.57958	1.24109	0.826835	1.01481	8.6259	intron	FSTL1	ENSG00000163430	ENST00000485968	0.370754	0.00369223
14	-	103704994	12	13	12	12	9	58	2.22269	2.39533	1.4893	1.65367	1.52222	9.28321	three_prime_utr	XRCC3	ENSG00000126215	ENST00000557439	0.673477	0.00372223
1	+	247367490	8	4	37	31	23	103	1.48179	0.737023	4.59202	4.27198	3.89011	14.9729					3.8321	0.00375149
2	+	238446730	80	87	93	79	66	405	14.8179	16.0303	11.5421	10.8867	11.1629	64.4399	three_prime_utr	ASB1	ENSG00000065802	ENST00000264607	0.725957	0.00376576
1	+	167790820	185	191	319	280	234	1209	34.2665	35.1929	39.5906	38.5856	39.5777	187.213	three_prime_utr	MPZL1	ENSG00000197965	ENST00000359523	1.1302	0.00379137
11	-	13388019	61	63	64	63	52	303	11.2987	11.6081	7.94295	8.68177	8.79504	48.3266	three_prime_utr	BTBD10	ENSG00000148925	ENST00000278174	0.739802	0.00380253
3	+	69105397	44	41	48	44	35	212	8.14987	7.55449	5.95721	6.06346	5.91974	33.6448	three_prime_utr	ARL6IP5	ENSG00000144746	ENST00000478935	0.761589	0.00381661
17	+	6643116	301	305	350	340	270	1566	55.7525	56.198	43.438	46.854	45.6665	247.909	three_prime_utr	TXNDC17	ENSG00000129235	ENST00000250101	0.809634	0.00382725
12	-	7094554	32	30	58	55	44	219	5.92718	5.52767	7.1983	7.57932	7.44195	33.6744	intron	C1RL	ENSG00000139178	ENST00000545280	1.29317	0.0039171
13	-	72708365	170	185	199	182	147	883	31.4881	34.0873	24.6976	25.0807	24.8629	140.217	three_prime_utr	MZT1	ENSG00000204899	ENST00000377818	0.758832	0.00396741
19	-	18279759	310	325	648	611	524	2418	57.4196	59.8831	80.4224	84.1994	88.6269	370.551					1.43929	0.00398565
11	-	129043407	9	8	5	6	4	32	1.66702	1.47405	0.620543	0.826835	0.676541	5.26499	intron	ARHGAP32	ENSG00000134909	ENST00000533509	0.450785	0.00401037
1	+	117101604	14	14	5	6	7	46	2.59314	2.57958	0.620543	0.826835	1.18395	7.80405	three_prime_utr	TTF2	ENSG00000116830	ENST00000369466	0.339128	0.00401424
8	+	95058711	27	28	61	62	49	227	5.00106	5.15916	7.57062	8.54396	8.28763	34.5624	intron	NDUFAF6	ENSG00000156170	ENST00000523184	1.60116	0.00404222
1	+	150945314	110	107	229	205	155	806	20.3747	19.7154	28.4209	28.2502	26.216	122.977	three_prime_utr	SETDB1	ENSG00000143379	ENST00000368962	1.37835	0.00406127
2	+	223967186	62	57	60	56	47	282	11.4839	10.5026	7.44651	7.71713	7.94936	45.0995	three_prime_utr	MRPL44	ENSG00000135900	ENST00000258383	0.700824	0.00407389
14	-	70326069	26	25	45	42	33	171	4.81583	4.6064	5.58489	5.78785	5.58147	26.3764	three_prime_utr	SYNJ2BP-COX16	ENSG00000258644	ENST00000621525	1.19959	0.00409223
19	-	55171196	67	69	79	71	62	348	12.41	12.7137	9.80458	9.78422	10.4864	55.1989					0.798057	0.00413457
3	-	98849387	18	16	10	6	8	58	3.33404	2.94809	1.24109	0.826835	1.35308	9.70314	intron	DCBLD2	ENSG00000057019	ENST00000486004	0.363041	0.00415552
2	+	227357178	322	335	399	340	296	1692	59.6422	61.7257	49.5193	46.854	50.0641	267.805	three_prime_utr	MFF	ENSG00000168958	ENST00000392059	0.804372	0.00418456
11	+	120071349	3	3	10	11	8	35	0.555673	0.552767	1.24109	1.51586	1.35308	5.21847					2.47196	0.00419526
1	-	175101416	27	28	9	4	11	79	5.00106	5.15916	1.11698	0.551223	1.86049	13.6889					0.231536	0.00419802
1	-	68125493	7	8	7	6	5	33	1.29657	1.47405	0.86876	0.826835	0.845677	5.31189	three_prime_utr	WLS	ENSG00000116729	ENST00000370976	0.611482	0.00419876
X	+	317517	12	11	2	5	4	34	2.22269	2.02681	0.248217	0.689029	0.676541	5.86329					0.253173	0.00422399
8	+	8072006	16	15	15	11	10	67	2.96359	2.76384	1.86163	1.51586	1.69135	10.7963	intron	AC105233.5	ENSG00000284606	ENST00000641338	0.590009	0.00424407
7	-	23308569	4	5	11	10	8	38	0.740897	0.921279	1.36519	1.37806	1.35308	5.75851					1.64296	0.00426843
1	+	89597858	20	25	12	11	9	77	3.70449	4.6064	1.4893	1.51586	1.52222	12.8383	three_prime_utr	LRRC8B	ENSG00000197147	ENST00000330947	0.363169	0.00427869
8	+	60621995	99	95	188	160	132	674	18.3372	17.5043	23.3324	22.0489	22.3259	103.549	three_prime_utr	RAB2A	ENSG00000104388	ENST00000262646	1.25938	0.00429088
7	-	23345170	3	2	12	12	8	37	0.555673	0.368512	1.4893	1.65367	1.35308	5.42024	intron	IGF2BP3	ENSG00000136231	ENST00000495009	3.24326	0.00431069
4	+	56337623	3	4	10	10	8	35	0.555673	0.737023	1.24109	1.37806	1.35308	5.26492					2.04855	0.00436469
16	+	12135736	3	4	10	10	8	35	0.555673	0.737023	1.24109	1.37806	1.35308	5.26492	three_prime_utr	SNX29	ENSG00000048471	ENST00000563308	2.04855	0.00436469
1	-	228456980	40	37	39	36	31	183	7.40897	6.81747	4.84023	4.96101	5.2432	29.2709	three_prime_utr	HIST3H2A	ENSG00000181218	ENST00000366695	0.704999	0.00438409
17	+	7557881	38	42	43	38	30	191	7.03853	7.73874	5.33667	5.23662	5.07406	30.4246	three_prime_utr	TNFSF12	ENSG00000239697	ENST00000293825	0.70592	0.00440687
13	+	50956503	42	40	39	37	25	183	7.77942	7.37023	4.84023	5.09882	4.22838	29.3171	three_prime_utr	RNASEH2B	ENSG00000136104	ENST00000336617	0.623444	0.00441141
9	-	123184184	282	290	219	251	185	1227	52.2333	53.4342	27.1798	34.5893	31.29	198.727	exon	STRBP	ENSG00000165209	ENST00000447404	0.587119	0.00441393
X	-	119786505	4399	4430	7233	6762	5406	28230	814.802	816.253	897.677	931.843	914.346	4374.92	exon	RPL39	ENSG00000198918	ENST00000477403	1.12151	0.00442719
7	+	30127941	10	11	5	4	1	31	1.85224	2.02681	0.620543	0.551223	0.169135	5.21996	intron	PLEKHA8	ENSG00000106086	ENST00000396259	0.230451	0.00446336
16	+	23677462	82	80	78	56	46	342	15.1884	14.7405	9.68047	7.71713	7.78023	55.1067					0.560837	0.00447204
12	-	49082379	20	20	3	5	8	56	3.70449	3.68512	0.372326	0.689029	1.35308	9.80404					0.217823	0.00447637
2	+	109855978	33	30	25	17	13	118	6.1124	5.52767	3.10271	2.3427	2.19876	19.2843	three_prime_utr	RGPD5	ENSG00000015568	ENST00000016946	0.437808	0.00447918
16	-	3037239	16	14	12	12	9	63	2.96359	2.57958	1.4893	1.65367	1.52222	10.2084					0.561074	0.00447941
12	-	46187851	12	11	28	29	22	102	2.22269	2.02681	3.47504	3.99637	3.72098	15.4419	three_prime_utr	SLC38A1	ENSG00000111371	ENST00000439706	1.75587	0.00449403
17	+	46568294	7	8	21	18	17	71	1.29657	1.47405	2.60628	2.48051	2.8753	10.7327					1.91584	0.00450976
9	-	129107335	27	33	12	13	13	98	5.00106	6.08044	1.4893	1.79148	2.19876	16.561	three_prime_utr	CRAT	ENSG00000095321	ENST00000393384	0.329651	0.0045398
19	+	1435150	82	81	96	77	66	402	15.1884	14.9247	11.9144	10.6111	11.1629	63.8015	three_prime_utr	DAZAP1	ENSG00000071626	ENST00000592522	0.745819	0.00456324
12	-	912088	11	11	28	24	18	92	2.03747	2.02681	3.47504	3.30734	3.04444	13.8911	three_prime_utr	RAD52	ENSG00000002016	ENST00000358495	1.6119	0.00457996
14	-	50664435	5	5	19	14	13	56	0.926122	0.921279	2.35806	1.92928	2.19876	8.33351	exon	SAV1	ENSG00000151748	ENST00000602664	2.34062	0.00461249
1	-	61697508	23	24	79	61	50	237	4.26016	4.42214	9.80458	8.40616	8.45677	35.3498	intron	TM2D1	ENSG00000162604	ENST00000496465	2.04765	0.00463324
11	+	13011632	11	14	3	4	4	36	2.03747	2.57958	0.372326	0.551223	0.676541	6.21714	three_prime_utr	RASSF10	ENSG00000189431	ENST00000529419	0.231041	0.00463353
12	-	51063659	7	7	15	13	10	52	1.29657	1.28979	1.86163	1.79148	1.69135	7.93082	three_prime_utr	CSRNP2	ENSG00000110925	ENST00000228515	1.3776	0.00463951
9	+	121168111	11	13	7	8	6	45	2.03747	2.39533	0.86876	1.10245	1.01481	7.41881	exon	CNTRL	ENSG00000119397	ENST00000373845	0.44908	0.00465235
X	-	41514937	128	134	120	110	103	595	23.7087	24.6903	14.893	15.1586	17.4209	95.8716	three_prime_utr	CASK	ENSG00000147044	ENST00000644347	0.653906	0.00467959
4	-	42285822	73	62	28	39	23	225	13.5214	11.4239	3.47504	5.37443	3.89011	37.6848	intron	AC024022.1	ENSG00000250781	ENST00000503321	0.340468	0.00468946
5	-	64718152	10	8	32	28	20	98	1.85224	1.47405	3.97147	3.85856	3.38271	14.539	three_prime_utr	SREK1IP1	ENSG00000153006	ENST00000513458	2.2473	0.0046913
10	+	13136920	251	277	176	181	97	982	46.4913	51.0389	21.8431	24.9429	16.4061	160.722	three_prime_utr	OPTN	ENSG00000123240	ENST00000378757	0.431949	0.00470756
4	-	25748310	12	12	5	8	5	42	2.22269	2.21107	0.620543	1.10245	0.845677	7.00243	three_prime_utr	SEL1L3	ENSG00000091490	ENST00000502949	0.386228	0.00478386
7	+	156969770	9	8	7	5	5	34	1.66702	1.47405	0.86876	0.689029	0.845677	5.54453	three_prime_utr	NOM1	ENSG00000146909	ENST00000275820	0.510117	0.00488483
15	+	65887921	63	67	72	67	57	326	11.6691	12.3451	8.93582	9.23299	9.64071	51.8238	three_prime_utr	RAB11A	ENSG00000103769	ENST00000261890	0.772028	0.00490257
14	-	60471286	7	8	6	6	5	32	1.29657	1.47405	0.744651	0.826835	0.845677	5.18778	intron	C14orf39	ENSG00000179008	ENST00000557138	0.581619	0.00491809
12	+	118145160	63	59	51	40	42	255	11.6691	10.8711	6.32954	5.51223	7.10368	41.4857	three_prime_utr	PEBP1	ENSG00000089220	ENST00000261313	0.560345	0.00497313
X	-	123600948	1	4	18	15	12	50	0.185224	0.737023	2.23395	2.06709	2.02962	7.25291	three_prime_utr	THOC2	ENSG00000125676	ENST00000441692	4.57626	0.00498656
1	+	27824443	18	20	36	33	27	134	3.33404	3.68512	4.46791	4.54759	4.56665	20.6013	three_prime_utr	STX12	ENSG00000117758	ENST00000373943	1.29001	0.00499817
6	-	79201477	254	247	253	183	157	1094	47.047	45.5112	31.3995	25.2185	26.5542	175.73	three_prime_utr	HMGN3	ENSG00000118418	ENST00000620514	0.599062	0.00500742
5	+	21884558	234	249	265	208	184	1140	43.3425	45.8797	32.8888	28.6636	31.1209	181.895					0.692453	0.00501487
X	+	41350205	243	226	579	484	378	1910	45.0095	41.6418	71.8589	66.698	63.9332	289.141	three_prime_utr	DDX3X	ENSG00000215301	ENST00000644876	1.55789	0.00503323
2	+	134957401	27	28	30	28	20	133	5.00106	5.15916	3.72326	3.85856	3.38271	21.1247	three_prime_utr	CCNT2	ENSG00000082258	ENST00000264157	0.719442	0.00506004
7	-	105475669	1	1	16	11	9	38	0.185224	0.184256	1.98574	1.51586	1.52222	5.3933	intron	PUS7	ENSG00000091127	ENST00000469408	9.06466	0.00506902
19	-	5273354	18	19	14	9	6	66	3.33404	3.50086	1.73752	1.24025	1.01481	10.8275	intron	PTPRS	ENSG00000105426	ENST00000590509	0.389431	0.00513394
15	-	80979312	5	5	17	14	14	55	0.926122	0.921279	2.10985	1.92928	2.36789	8.25442	exon	MESD	ENSG00000117899	ENST00000561312	2.31209	0.00515274
1	+	204554199	36	32	70	63	54	255	6.66808	5.89619	8.6876	8.68177	9.13331	39.0669	three_prime_utr	MDM4	ENSG00000198625	ENST00000621032	1.40625	0.00517149
2	+	99195774	64	63	61	49	34	271	11.8544	11.6081	7.57062	6.75249	5.7506	43.5362	three_prime_utr	MRPL30	ENSG00000185414	ENST00000338148	0.570378	0.00520231
1	-	175107574	25	21	8	3	8	65	4.63061	3.86937	0.992869	0.413418	1.35308	11.2594					0.216422	0.00520672
5	+	55164744	45	44	42	29	29	189	8.3351	8.10726	5.21256	3.99637	4.90492	30.5562	three_prime_utr	GPX8	ENSG00000164294	ENST00000503787	0.572256	0.00521954
1	+	109594349	32	29	63	56	49	229	5.92718	5.34342	7.81884	7.71713	8.28763	35.0942	three_prime_utr	GNAI3	ENSG00000065135	ENST00000369851	1.40919	0.00523118
11	+	125900645	11	13	10	9	7	50	2.03747	2.39533	1.24109	1.24025	1.18395	8.09808	three_prime_utr	HYLS1	ENSG00000198331	ENST00000425380	0.551238	0.00523319
17	+	68530664	88	84	87	81	72	412	16.2997	15.4775	10.7974	11.1623	12.1777	65.9147	three_prime_utr	PRKAR1A	ENSG00000108946	ENST00000589228	0.716183	0.00523844
5	+	146287437	37	33	25	28	21	144	6.8533	6.08044	3.10271	3.85856	3.55184	23.4469	three_prime_utr	RBM27	ENSG00000091009	ENST00000265271	0.541896	0.0052411
19	+	8488958	22	22	23	20	14	101	4.07494	4.05363	2.8545	2.75612	2.36789	16.1071	three_prime_utr	HNRNPM	ENSG00000099783	ENST00000325495	0.65436	0.00526819
16	+	67886367	8	4	34	26	22	94	1.48179	0.737023	4.21969	3.58295	3.72098	13.7424	three_prime_utr	NRN1L	ENSG00000188038	ENST00000339176	3.46239	0.00527156
19	+	57593885	20	20	33	31	25	129	3.70449	3.68512	4.09558	4.27198	4.22838	19.9856					1.13637	0.00527336
4	+	20620557	83	86	74	47	49	339	15.3736	15.846	9.18403	6.47688	8.28763	55.1682	three_prime_utr	SLIT2	ENSG00000145147	ENST00000512993	0.511399	0.00527982
5	-	79373496	5	4	17	14	14	54	0.926122	0.737023	2.10985	1.92928	2.36789	8.07017	three_prime_utr	HOMER1	ENSG00000152413	ENST00000334082	2.56824	0.00531981
20	-	46501085	5	4	17	14	14	54	0.926122	0.737023	2.10985	1.92928	2.36789	8.07017	three_prime_utr	ZNF334	ENSG00000198185	ENST00000593880	2.56824	0.00531981
1	+	154989010	191	217	205	179	147	939	35.3779	39.9835	25.4423	24.6673	24.8629	150.334	three_prime_utr	FLAD1	ENSG00000160688	ENST00000368431	0.663226	0.00534451
1	+	154263500	319	301	362	330	278	1590	59.0866	55.461	44.9273	45.4759	47.0196	251.97	three_prime_utr	UBAP2L	ENSG00000143569	ENST00000613315	0.799801	0.00534616
14	+	101824468	0	2	15	16	10	43	0	0.368512	1.86163	2.20489	1.69135	6.12639	exon	PPP2R5C	ENSG00000078304	ENST00000607042	10.4165	0.00535982
7	-	55470695	19	16	41	38	33	147	3.51926	2.94809	5.08845	5.23662	5.58147	22.3739	three_prime_utr	VOPP1	ENSG00000154978	ENST00000428648	1.63967	0.00536189
11	-	111740850	7	10	25	22	18	82	1.29657	1.84256	3.10271	3.03173	3.04444	12.318	three_prime_utr	PPP2R1B	ENSG00000137713	ENST00000527614	1.94935	0.0054059
8	+	48064704	32	30	30	28	19	139	5.92718	5.52767	3.72326	3.85856	3.21357	22.2502	three_prime_utr	UBE2V2	ENSG00000169139	ENST00000523111	0.628286	0.00543212
3	+	196750619	2	4	13	13	11	43	0.370449	0.737023	1.61341	1.79148	1.86049	6.37285	intron	PAK2	ENSG00000180370	ENST00000327134	3.16961	0.0054797
16	-	81082830	406	407	402	280	243	1738	75.2011	74.9921	49.8916	38.5856	41.0999	279.77	three_prime_utr	GCSH	ENSG00000140905	ENST00000561801	0.575158	0.00550159
2	+	151498212	12	12	4	4	6	38	2.22269	2.21107	0.496434	0.551223	1.01481	6.49623	exon	RIF1	ENSG00000080345	ENST00000484077	0.310116	0.00551458
1	-	46580442	35	36	28	15	15	129	6.48285	6.63321	3.47504	2.06709	2.53703	21.1952	three_prime_utr	MKNK1	ENSG00000079277	ENST00000474868	0.41065	0.00553449
22	-	35838287	358	373	621	569	448	2369	66.3103	68.7274	77.0714	78.4115	75.7726	366.293	intron	RBFOX2	ENSG00000100320	ENST00000397305	1.14168	0.0055823
4	+	39535928	23	22	21	20	13	99	4.26016	4.05363	2.60628	2.75612	2.19876	15.8749	intron	UGDH-AS1	ENSG00000249348	ENST00000504032	0.606315	0.00559616
12	+	98531831	7	8	19	20	15	69	1.29657	1.47405	2.35806	2.75612	2.53703	10.4218	exon	TMPO	ENSG00000120802	ENST00000547214	1.84104	0.00560411
1	-	52020656	11	10	9	6	5	41	2.03747	1.84256	1.11698	0.826835	0.845677	6.66952	three_prime_utr	AL445685.3	ENSG00000285839	ENST00000648686	0.47929	0.00561653
12	+	85434676	2	3	20	14	15	54	0.370449	0.552767	2.48217	1.92928	2.53703	7.8717					5.01759	0.00564829
17	+	11564060	9	10	7	5	3	34	1.66702	1.84256	0.86876	0.689029	0.507406	5.57477	three_prime_utr	SHISA6	ENSG00000188803	ENST00000409168	0.392297	0.00569581
X	+	150988035	30	33	27	20	21	131	5.55673	6.08044	3.35093	2.75612	3.55184	21.2961	three_prime_utr	HMGB3	ENSG00000029993	ENST00000325307	0.553335	0.00570049
17	+	44353102	164	145	339	285	243	1176	30.3768	26.7171	42.0728	39.2747	41.0999	179.541					1.42978	0.00573496
3	+	19984504	8	9	5	6	5	33	1.48179	1.6583	0.620543	0.826835	0.845677	5.43315	three_prime_utr	RAB5A	ENSG00000144566	ENST00000273047	0.486833	0.00582237
14	+	76199530	32	30	33	29	21	145	5.92718	5.52767	4.09558	3.99637	3.55184	23.0986	intron	GPATCH2L	ENSG00000089916	ENST00000556372	0.677663	0.00588717
3	+	44648467	73	73	81	76	54	357	13.5214	13.4507	10.0528	10.4732	9.13331	56.6314	three_prime_utr	ZNF197	ENSG00000186448	ENST00000383745	0.733088	0.00589453
22	+	29057483	5	5	16	13	13	52	0.926122	0.921279	1.98574	1.79148	2.19876	7.82337	three_prime_utr	ZNRF3	ENSG00000183579	ENST00000544604	2.15653	0.005901
4	+	7057948	22	24	23	23	18	110	4.07494	4.42214	2.8545	3.16953	3.04444	17.5655	three_prime_utr	TADA2B	ENSG00000173011	ENST00000310074	0.711497	0.00600346
14	-	23125298	99	103	85	95	70	452	18.3372	18.9783	10.5492	13.0916	11.8395	72.7958	three_prime_utr	SLC7A8	ENSG00000092068	ENST00000422941	0.633878	0.00600923
13	+	28678198	2407	2367	2779	2404	2162	12119	445.835	436.134	344.898	331.285	365.671	1923.82	three_prime_utr	POMP	ENSG00000132963	ENST00000460403	0.787521	0.00600943
2	+	227555121	40	40	43	33	26	182	7.40897	7.37023	5.33667	4.54759	4.39752	29.061	three_prime_utr	AGFG1	ENSG00000173744	ENST00000310078	0.644229	0.00602014
3	-	195980565	11	12	7	4	6	40	2.03747	2.21107	0.86876	0.551223	1.01481	6.68333	intron	SDHAP1	ENSG00000185485	ENST00000413474	0.38206	0.00604259
4	-	82353984	757	659	659	555	434	3064	140.215	121.425	81.7876	76.4823	73.4047	493.314	three_prime_utr	HNRNPD	ENSG00000138668	ENST00000352301	0.590315	0.00604581
X	-	19535409	131	146	149	127	109	662	24.2644	26.9013	18.4922	17.5013	18.4358	105.595	three_prime_utr	SH3KBP1	ENSG00000147010	ENST00000379716	0.709189	0.00604862
12	-	120763228	18	17	37	32	29	133	3.33404	3.13235	4.59202	4.40979	4.90492	20.3731	three_prime_utr	SPPL3	ENSG00000157837	ENST00000353487	1.43375	0.00606196
18	+	58397403	10	6	28	26	20	90	1.85224	1.10553	3.47504	3.58295	3.38271	13.3985	three_prime_utr	NEDD4L	ENSG00000049759	ENST00000456986	2.35328	0.00612063
14	+	95692629	54	41	9	17	8	129	10.0021	7.55449	1.11698	2.3427	1.35308	22.3694	three_prime_utr	TCL1B	ENSG00000213231	ENST00000340722	0.182752	0.0061226
19	+	14565978	49	55	104	101	79	388	9.07599	10.1341	12.9073	13.9184	13.3617	59.3974	exon	TECR	ENSG00000099797	ENST00000598408	1.39466	0.00612396
6	-	170581746	174	158	117	108	111	668	32.229	29.1124	14.5207	14.883	18.774	109.519	three_prime_utr	PDCD2	ENSG00000071994	ENST00000537445	0.523602	0.00614618
19	-	16646561	77	86	86	74	57	380	14.2623	15.846	10.6733	10.1976	9.64071	60.62	three_prime_utr	SMIM7	ENSG00000214046	ENST00000599310	0.675599	0.00616364
1	-	244850297	238	234	320	277	229	1298	44.0834	43.1159	39.7147	38.1722	38.732	203.818	exon	HNRNPU	ENSG00000153187	ENST00000366527	0.89159	0.00622844
9	-	35661435	10	10	19	17	13	69	1.85224	1.84256	2.35806	2.3427	2.19876	10.5943	three_prime_utr	ARHGEF39	ENSG00000137135	ENST00000475323	1.24491	0.00624496
7	-	101357806	65	62	60	63	49	299	12.0396	11.4239	7.44651	8.68177	8.28763	47.8794					0.693729	0.00632531
MT	+	1391	7986	7167	14793	13999	10996	54941	1479.2	1320.56	1835.94	1929.14	1859.81	8424.66	exon	MT-RNR1	ENSG00000211459	ENST00000389680	1.33937	0.00634495
9	+	2193571	35	27	86	71	63	282	6.48285	4.97491	10.6733	9.78422	10.6555	42.5708	three_prime_utr	SMARCA2	ENSG00000080503	ENST00000302401	1.81031	0.00637024
9	-	32972755	184	186	303	285	228	1186	34.0813	34.2716	37.6049	39.2747	38.5629	183.795	three_prime_utr	APTX	ENSG00000137074	ENST00000379819	1.12595	0.00637367
2	+	195737695	95	105	198	171	139	708	17.5963	19.3469	24.5735	23.5648	23.5098	108.591	three_prime_utr	SLC39A10	ENSG00000196950	ENST00000359634	1.29294	0.00638103
17	+	50868307	6	8	25	28	20	87	1.11135	1.47405	3.10271	3.85856	3.38271	12.9294	intron	TOB1-AS1	ENSG00000229980	ENST00000514358	2.66729	0.00640498
14	+	45115597	62	64	120	104	82	432	11.4839	11.7924	14.893	14.3318	13.8691	66.3702	three_prime_utr	PRPF39	ENSG00000185246	ENST00000355765	1.23427	0.00641757
14	+	39182010	73	78	65	41	33	290	13.5214	14.372	8.06706	5.65004	5.58147	47.1919	three_prime_utr	PNN	ENSG00000100941	ENST00000216832	0.461247	0.00644951
5	+	27486291	4	4	33	34	20	95	0.740897	0.737023	4.09558	4.6854	3.38271	13.6416	intron	PURPL	ENSG00000250337	ENST00000503107	5.48685	0.00645078
2	-	24080749	10	10	12	10	9	51	1.85224	1.84256	1.4893	1.37806	1.52222	8.08438	three_prime_utr	TP53I3	ENSG00000115129	ENST00000413037	0.792028	0.00647725
19	+	53943943	378	341	333	293	199	1544	70.0148	62.8312	41.3282	40.3771	33.6579	248.209					0.578932	0.00648215
18	+	21629421	30	30	30	25	17	132	5.55673	5.52767	3.72326	3.44515	2.8753	21.1281	three_prime_utr	SNRPD1	ENSG00000167088	ENST00000300413	0.604074	0.00648474
10	+	79827512	15	15	17	13	11	71	2.77837	2.76384	2.10985	1.79148	1.86049	11.304	exon	AL135925.1	ENSG00000272447	ENST00000605920	0.693083	0.00648503
10	+	87343560	15	15	17	13	11	71	2.77837	2.76384	2.10985	1.79148	1.86049	11.304	intron	LINC00863	ENSG00000224914	ENST00000638195	0.693083	0.00648503
X	-	135960588	45	37	23	19	21	145	8.3351	6.81747	2.8545	2.61831	3.55184	24.1772					0.397057	0.00649275
6	-	89098492	11	12	8	9	5	45	2.03747	2.21107	0.992869	1.24025	0.845677	7.32734	three_prime_utr	SRSF12	ENSG00000154548	ENST00000452027	0.483115	0.0065749
8	+	17989454	41	49	208	189	122	609	7.5942	9.02854	25.8146	26.0453	20.6345	89.1171	intron	PCM1	ENSG00000078674	ENST00000522275	2.90744	0.00658979
2	-	95086349	7	8	17	14	12	58	1.29657	1.47405	2.10985	1.92928	2.02962	8.83937					1.46026	0.00664029
6	+	99531901	16	14	10	8	4	52	2.96359	2.57958	1.24109	1.10245	0.676541	8.56325	three_prime_utr	TSTD3	ENSG00000228439	ENST00000452647	0.363219	0.00666954
16	-	58665109	32	34	56	51	42	215	5.92718	6.2647	6.95008	7.0281	7.10368	33.2737					1.15278	0.00667209
17	+	15720782	346	329	581	518	433	2207	64.0876	60.6202	72.1071	71.3834	73.2356	341.434	three_prime_utr	ZNF286A	ENSG00000187607	ENST00000464847	1.15858	0.00667677
8	+	56217476	222	218	234	170	157	1001	41.1198	40.1678	29.0414	23.427	26.5542	160.31	three_prime_utr	CHCHD7	ENSG00000170791	ENST00000523975	0.648091	0.006711
15	+	74630116	41	37	41	33	27	179	7.5942	6.81747	5.08845	4.54759	4.56665	28.6144	three_prime_utr	CLK3	ENSG00000179335	ENST00000345005	0.657	0.00678658
1	-	58480719	47	44	50	39	35	215	8.70554	8.10726	6.20543	5.37443	5.91974	34.3124	intron	OMA1	ENSG00000162600	ENST00000421528	0.6939	0.00686542
10	+	131971531	17	19	6	6	9	57	3.14881	3.50086	0.744651	0.826835	1.52222	9.74338	exon	AL162274.2	ENSG00000277959	ENST00000614406	0.310161	0.00689996
4	-	6096859	10	10	13	12	10	55	1.85224	1.84256	1.61341	1.65367	1.69135	8.65324	intron	JAKMIP1	ENSG00000152969	ENST00000457227	0.894669	0.00693972
19	-	12142088	66	71	128	114	99	478	12.2248	13.0822	15.8859	15.7099	16.7444	73.6471	exon	AC022415.1	ENSG00000242615	ENST00000472362	1.27343	0.00698851
4	+	182803021	55	60	42	35	39	231	10.1873	11.0553	5.21256	4.82321	6.59628	37.8747	three_prime_utr	TENM3	ENSG00000218336	ENST00000511685	0.521969	0.00699971
5	+	24206569	18	12	0	0	0	30	3.33404	2.21107	0	0	0	5.54511					0	0.00700505
9	+	69906228	142	116	448	444	292	1442	26.3019	21.3737	55.6006	61.1858	49.3875	213.849	three_prime_utr	C9orf135	ENSG00000204711	ENST00000377197	2.32368	0.0070225
7	+	31111473	41	35	33	31	24	164	7.5942	6.44895	4.09558	4.27198	4.05925	26.47	three_prime_utr	ADCYAP1R1	ENSG00000078549	ENST00000614107	0.589935	0.00702957
12	-	76044745	3	5	14	14	12	48	0.555673	0.921279	1.73752	1.92928	2.02962	7.17338	three_prime_utr	NAP1L1	ENSG00000187109	ENST00000618691	2.57125	0.007046
12	+	100340079	6	10	28	28	24	96	1.11135	1.84256	3.47504	3.85856	4.05925	14.3468	three_prime_utr	SCYL2	ENSG00000136021	ENST00000360820	2.57125	0.007046
9	-	133330716	89	86	80	59	63	377	16.485	15.846	9.92869	8.13055	10.6555	61.0457	three_prime_utr	SURF6	ENSG00000148296	ENST00000372022	0.5921	0.00705201
17	-	76718452	80	79	95	75	64	393	14.8179	14.5562	11.7903	10.3354	10.8247	62.3246	three_prime_utr	JMJD6	ENSG00000070495	ENST00000303996	0.747832	0.00705209
10	+	35211872	20	20	20	20	17	97	3.70449	3.68512	2.48217	2.75612	2.8753	15.5032	three_prime_utr	CREM	ENSG00000095794	ENST00000348787	0.731982	0.00713152
1	-	234606747	53	50	109	92	73	377	9.81689	9.21279	13.5278	12.6781	12.3469	57.5825	three_prime_utr	IRF2BP2	ENSG00000168264	ENST00000366609	1.35062	0.00713294
5	+	142759743	3	1	17	18	11	50	0.555673	0.184256	2.10985	2.48051	1.86049	7.19077	exon	LINC01844	ENSG00000236714	ENST00000432677	5.81213	0.00714569
20	+	17608240	2070	2036	2648	2270	1965	10989	383.414	375.145	328.64	312.819	332.351	1732.37	three_prime_utr	DSTN	ENSG00000125868	ENST00000246069	0.855842	0.00717461
6	-	37783892	9	9	8	5	4	35	1.66702	1.6583	0.992869	0.689029	0.676541	5.68376					0.472824	0.00719541
3	-	47585352	24	24	19	15	17	99	4.44538	4.42214	2.35806	2.06709	2.8753	16.168	three_prime_utr	SMARCC1	ENSG00000173473	ENST00000254480	0.548853	0.00722511
1	+	25362358	69	64	139	118	94	484	12.7805	11.7924	17.2511	16.2611	15.8987	73.9838	three_prime_utr	TMEM50A	ENSG00000183726	ENST00000374358	1.34053	0.0072313
16	+	13240415	19	17	8	1	6	51	3.51926	3.13235	0.992869	0.137806	1.01481	8.7971					0.215034	0.00729302
2	+	67346626	55	58	26	22	32	193	10.1873	10.6868	3.22682	3.03173	5.41233	32.5451					0.372737	0.0072988
6	+	3153078	33	36	40	33	28	170	6.1124	6.63321	4.96434	4.54759	4.73579	26.9933	three_prime_utr	BPHL	ENSG00000137274	ENST00000380379	0.745236	0.00730714
9	-	83660878	15	15	12	14	10	66	2.77837	2.76384	1.4893	1.92928	1.69135	10.6521	three_prime_utr	UBQLN1	ENSG00000135018	ENST00000376395	0.61467	0.00739022
16	-	75596866	41	38	43	35	32	189	7.5942	7.00172	5.33667	4.82321	5.41233	30.1681	intron	AC025287.1	ENSG00000259992	ENST00000564489	0.711258	0.00746791
8	+	6758031	17	19	14	14	8	72	3.14881	3.50086	1.73752	1.92928	1.35308	11.6696	three_prime_utr	AGPAT5	ENSG00000155189	ENST00000285518	0.503271	0.00747363
1	-	85652808	31	29	58	51	45	214	5.74196	5.34342	7.1983	7.0281	7.61109	32.9229	three_prime_utr	ZNHIT6	ENSG00000117174	ENST00000431532	1.31329	0.007486
18	-	49783503	236	244	328	299	239	1346	43.7129	44.9584	40.7076	41.204	40.4233	211.006	three_prime_utr	ACAA2	ENSG00000167315	ENST00000285093	0.919763	0.00748699
11	+	68328301	5	4	14	11	9	43	0.926122	0.737023	1.73752	1.51586	1.52222	6.43875	intron	LRP5	ENSG00000162337	ENST00000529993	1.91429	0.00749436
16	-	28822448	65	61	59	42	31	258	12.0396	11.2396	7.32241	5.78785	5.2432	41.6326	exon	AC145285.6	ENSG00000275807	ENST00000614819	0.525604	0.00758469
14	+	24239238	508	541	651	547	450	2697	94.094	99.6824	80.7947	75.3798	76.1109	426.062	three_prime_utr	GMPR2	ENSG00000100938	ENST00000558748	0.799153	0.00759483
1	-	224385495	119	126	116	102	99	562	22.0417	23.2162	14.3966	14.0562	16.7444	90.4551	three_prime_utr	WDR26	ENSG00000162923	ENST00000414423	0.665772	0.00761193
4	+	3768523	215	230	239	197	185	1066	39.8232	42.3788	29.6619	27.1478	31.29	170.302	three_prime_utr	ADRA2C	ENSG00000184160	ENST00000330055	0.714497	0.00761271
10	-	67921907	12	11	29	24	23	99	2.22269	2.02681	3.59915	3.30734	3.89011	15.0461	three_prime_utr	HERC4	ENSG00000148634	ENST00000277817	1.69378	0.00761312
1	-	18882561	12	11	11	8	8	50	2.22269	2.02681	1.36519	1.10245	1.35308	8.07023	exon	ALDH4A1	ENSG00000159423	ENST00000454547	0.599399	0.00764251
11	+	112063212	42	38	43	35	28	186	7.77942	7.00172	5.33667	4.82321	4.73579	29.6768	three_prime_utr	DLAT	ENSG00000150768	ENST00000393051	0.671832	0.0076465
5	+	61153024	114	103	110	105	87	519	21.1156	18.9783	13.6519	14.4696	14.7148	82.9303	three_prime_utr	NDUFAF2	ENSG00000164182	ENST00000296597	0.712266	0.00764862
14	-	21067979	9	11	7	4	4	35	1.66702	2.02681	0.86876	0.551223	0.676541	5.79036	intron	NDRG2	ENSG00000165795	ENST00000403829	0.378383	0.00773096
7	-	40132743	206	212	268	222	186	1094	38.1562	39.0622	33.2611	30.5929	31.4592	172.532	three_prime_utr	MPLKIP	ENSG00000168303	ENST00000306984	0.822888	0.00774357
19	+	1990368	27	26	53	51	44	201	5.00106	4.79065	6.57775	7.0281	7.44195	30.8395	exon	AC005306.1	ENSG00000267283	ENST00000588480	1.43304	0.00774746
18	-	56602897	146	153	193	169	144	805	27.0428	28.1911	23.953	23.2892	24.3555	126.832	three_prime_utr	TXNL1	ENSG00000091164	ENST00000587807	0.864175	0.00775013
10	+	90905966	32	30	30	24	24	140	5.92718	5.52767	3.72326	3.30734	4.05925	22.5447	exon	RPP30	ENSG00000148688	ENST00000489806	0.645423	0.00775953
5	-	139390595	43	42	80	67	57	289	7.96465	7.73874	9.92869	9.23299	9.64071	44.5058	three_prime_utr	PROB1	ENSG00000228672	ENST00000434752	1.22277	0.00776838
7	-	99557750	37	38	31	32	29	167	6.8533	7.00172	3.84737	4.40979	4.90492	27.0171	intron	FAM200A	ENSG00000221909	ENST00000408938	0.633324	0.00780222
15	-	73908080	15	15	8	3	7	48	2.77837	2.76384	0.992869	0.413418	1.18395	8.13244	exon	LOXL1-AS1	ENSG00000261801	ENST00000565689	0.311577	0.00780409
8	-	88268846	2	2	13	11	7	35	0.370449	0.368512	1.61341	1.51586	1.18395	5.05218	intron	MMP16	ENSG00000156103	ENST00000520568	3.89125	0.00784505
4	-	92257795	31	28	12	3	12	86	5.74196	5.15916	1.4893	0.413418	2.02962	14.8335					0.240486	0.00785427
19	+	56379821	16	16	18	17	12	79	2.96359	2.94809	2.23395	2.3427	2.02962	12.518	exon	ZNF542P	ENSG00000240225	ENST00000495307	0.744997	0.00788488
3	-	197649478	19	18	8	13	9	67	3.51926	3.3166	0.992869	1.79148	1.52222	11.1424					0.419997	0.0078954
3	+	12538264	24	20	17	12	12	85	4.44538	3.68512	2.10985	1.65367	2.02962	13.9236	intron	TSEN2	ENSG00000154743	ENST00000412698	0.475013	0.00792762
15	-	22479153	5	5	15	16	14	55	0.926122	0.921279	1.86163	2.20489	2.36789	8.28182					2.32197	0.0079391
3	-	9841257	56	61	54	39	41	251	10.3726	11.2396	6.70186	5.37443	6.93455	40.623	exon	RPUSD3	ENSG00000156990	ENST00000484134	0.586424	0.00795992
9	-	109081119	7	9	25	28	22	91	1.29657	1.6583	3.10271	3.85856	3.72098	13.6371	intron	TMEM245	ENSG00000106771	ENST00000491854	2.41009	0.00796137
3	-	108162456	23	26	16	12	5	82	4.26016	4.79065	1.98574	1.65367	0.845677	13.5359	three_prime_utr	IFT57	ENSG00000114446	ENST00000264538	0.330363	0.00801646
5	+	141988041	21	19	10	7	11	68	3.88971	3.50086	1.24109	0.964641	1.86049	11.4568	three_prime_utr	RNF14	ENSG00000013561	ENST00000394520	0.366793	0.00807683
13	+	110831221	16	20	3	4	7	50	2.96359	3.68512	0.372326	0.551223	1.18395	8.7562					0.211319	0.00808868
11	-	8391873	63	58	62	48	46	277	11.6691	10.6868	7.69473	6.61468	7.78023	44.4456	three_prime_utr	STK33	ENSG00000130413	ENST00000358872	0.658724	0.00813697
5	+	111128362	33	34	33	29	28	157	6.1124	6.2647	4.09558	3.99637	4.73579	25.2048	three_prime_utr	WDR36	ENSG00000134987	ENST00000612402	0.69094	0.00814659
10	+	94562715	12	12	11	10	6	51	2.22269	2.21107	1.36519	1.37806	1.01481	8.19183	exon	HELLS	ENSG00000119969	ENST00000462057	0.565068	0.00817538
2	+	69880258	6	6	19	20	18	69	1.11135	1.10553	2.35806	2.75612	3.04444	10.3755	three_prime_utr	GMCL1	ENSG00000087338	ENST00000282570	2.45348	0.00818411
1	-	109062564	8	9	6	6	3	32	1.48179	1.6583	0.744651	0.826835	0.507406	5.21899	three_prime_utr	TAF13	ENSG00000197780	ENST00000461096	0.441365	0.00821547
5	-	95463893	39	38	88	70	64	299	7.22375	7.00172	10.9216	9.64641	10.8247	45.6181	three_prime_utr	TTC37	ENSG00000198677	ENST00000649566	1.47119	0.00823412
19	+	45351519	4	6	16	17	14	57	0.740897	1.10553	1.98574	2.3427	2.36789	8.54276	three_prime_utr	KLC3	ENSG00000104892	ENST00000470402	2.41776	0.00826086
16	-	14916661	6	6	8	7	6	33	1.11135	1.10553	0.992869	0.964641	1.01481	5.1892					0.893845	0.00831924
16	-	16315312	6	6	8	7	6	33	1.11135	1.10553	0.992869	0.964641	1.01481	5.1892					0.893845	0.00831924
1	-	41027202	415	423	417	433	349	2037	76.8681	77.9402	51.7533	59.6699	59.0282	325.26	three_prime_utr	SCMH1	ENSG00000010803	ENST00000402904	0.734032	0.00831937
19	+	56578781	9	12	4	3	4	32	1.66702	2.21107	0.496434	0.413418	0.676541	5.46448	three_prime_utr	ZNF470	ENSG00000197016	ENST00000330619	0.27271	0.00832113
19	-	10486127	470	449	577	505	393	2394	87.0554	82.7309	71.6106	69.592	66.4702	377.459	three_prime_utr	KEAP1	ENSG00000079999	ENST00000393623	0.815428	0.00833601
13	-	30459851	2447	2517	3032	2932	2289	13217	453.244	463.772	376.297	404.047	387.151	2084.51	three_prime_utr	HMGB1	ENSG00000189403	ENST00000339872	0.848764	0.0083531
5	+	141186222	1	4	19	19	12	55	0.185224	0.737023	2.35806	2.61831	2.02962	7.92825	three_prime_utr	PCDHB16	ENSG00000272674	ENST00000609684	5.06444	0.00835668
15	+	84045870	43	44	112	93	91	383	7.96465	8.10726	13.9002	12.8159	15.3913	58.1793					1.74663	0.00839252
8	-	12008782	23	23	20	11	12	89	4.26016	4.23788	2.48217	1.51586	2.02962	14.5257	exon	AC107918.4	ENSG00000284610	ENST00000641966	0.472866	0.00840088
16	+	12574285	1	4	20	19	12	56	0.185224	0.737023	2.48217	2.61831	2.02962	8.05235	three_prime_utr	SNX29	ENSG00000048471	ENST00000566228	5.15415	0.0084034
16	+	68228584	25	24	21	12	10	92	4.63061	4.42214	2.60628	1.65367	1.69135	15.0041	three_prime_utr	NFATC3	ENSG00000072736	ENST00000346183	0.438269	0.00841967
1	+	222668006	9	10	30	33	22	104	1.66702	1.84256	3.72326	4.54759	3.72098	15.5014	three_prime_utr	MIA3	ENSG00000154305	ENST00000344922	2.27792	0.0084215
9	+	101563342	210	224	380	332	275	1421	38.8971	41.2733	47.1613	45.7515	46.5122	219.595	three_prime_utr	RNF20	ENSG00000155827	ENST00000389120	1.15941	0.00843832
6	-	39905318	13	14	12	7	7	53	2.40792	2.57958	1.4893	0.964641	1.18395	8.62539	three_prime_utr	MOCS1	ENSG00000124615	ENST00000373188	0.486268	0.00844556
9	+	100451227	160	170	191	159	121	801	29.6359	31.3235	23.7047	21.9111	20.4654	127.041	three_prime_utr	MSANTD3	ENSG00000066697	ENST00000613183	0.722681	0.00845324
17	-	75778547	112	120	119	86	84	521	20.7451	22.1107	14.7689	11.8513	14.2074	83.6834	three_prime_utr	H3F3B	ENSG00000132475	ENST00000591890	0.635115	0.00845404
16	-	50368165	177	171	180	180	124	832	32.7847	31.5077	22.3395	24.8051	20.9728	132.41	exon	BRD7	ENSG00000166164	ENST00000567826	0.706328	0.00847264
3	+	40522296	13	13	11	9	5	51	2.40792	2.39533	1.36519	1.24025	0.845677	8.25437					0.478999	0.00849624
6	+	36924555	67	65	71	67	46	316	12.41	11.9766	8.81171	9.23299	7.78023	50.2116	three_prime_utr	C6orf89	ENSG00000198663	ENST00000480824	0.705985	0.00852908
3	+	101593018	83	88	85	58	48	362	15.3736	16.2145	10.5492	7.99274	8.1185	58.2486	three_prime_utr	PCNP	ENSG00000081154	ENST00000469941	0.562668	0.00855729
5	-	71071517	23	21	48	39	34	165	4.26016	3.86937	5.95721	5.37443	5.7506	25.2118					1.40084	0.00856687
3	+	52540525	1784	1854	2122	1632	1440	8832	330.44	341.61	263.358	224.899	243.555	1403.86	three_prime_utr	SMIM4	ENSG00000168273	ENST00000477703	0.72595	0.00857382
1	+	31434675	910	982	1650	1496	1250	6288	168.554	180.939	204.779	206.158	211.419	971.849	three_prime_utr	SERINC2	ENSG00000168528	ENST00000536384	1.18716	0.00858259
1	+	42775737	13	12	7	8	8	48	2.40792	2.21107	0.86876	1.10245	1.35308	7.94328	three_prime_utr	C1orf50	ENSG00000164008	ENST00000372525	0.479801	0.00858942
5	-	160091452	7	8	7	5	4	31	1.29657	1.47405	0.86876	0.689029	0.676541	5.00495	three_prime_utr	PWWP2A	ENSG00000170234	ENST00000307063	0.537625	0.00859724
5	-	150434347	22	34	1	1	1	59	4.07494	6.2647	0.124109	0.137806	0.169135	10.7707					0.0277927	0.00861942
12	+	120577168	24	22	22	15	15	98	4.44538	4.05363	2.73039	2.06709	2.53703	15.8335	three_prime_utr	RNF10	ENSG00000022840	ENST00000325954	0.575322	0.00862879
16	-	75447128	20	22	25	22	18	107	3.70449	4.05363	3.10271	3.03173	3.04444	16.937	three_prime_utr	TMEM170A	ENSG00000166822	ENST00000561878	0.788755	0.00863094
8	+	101507145	10	13	4	6	3	36	1.85224	2.39533	0.496434	0.826835	0.507406	6.07824	intron	GRHL2	ENSG00000083307	ENST00000395927	0.287329	0.00864152
6	+	113863469	85	75	70	55	56	341	15.7441	13.8192	8.6876	7.57932	9.47158	55.3018	three_prime_utr	MARCKS	ENSG00000277443	ENST00000612661	0.580416	0.00864642
6	+	113863334	178	171	181	161	108	799	32.9699	31.5077	22.4637	22.1867	18.2666	127.395	three_prime_utr	MARCKS	ENSG00000277443	ENST00000612661	0.65053	0.0086563
22	-	26521993	19	16	46	41	39	161	3.51926	2.94809	5.70899	5.65004	6.59628	24.4227	three_prime_utr	TPST2	ENSG00000128294	ENST00000338754	1.85087	0.00872727
12	+	16364350	17	14	0	0	5	36	3.14881	2.57958	0	0	0.845677	6.57407	three_prime_utr	MGST1	ENSG00000008394	ENST00000396207	0.0984193	0.00872809
11	+	61369207	51	48	54	40	36	229	9.44644	8.84428	6.70186	5.51223	6.08887	36.5937	three_prime_utr	TMEM138	ENSG00000149483	ENST00000278826	0.667113	0.00874583
8	-	17230527	18	20	21	17	15	91	3.33404	3.68512	2.60628	2.3427	2.53703	14.5052	three_prime_utr	CNOT7	ENSG00000198791	ENST00000361272	0.711008	0.00878181
16	+	400649	68	73	138	138	104	521	12.5953	13.4507	17.127	19.0172	17.5901	79.7802	three_prime_utr	NME4	ENSG00000103202	ENST00000219479	1.37537	0.00882518
19	+	30012679	10	11	7	3	5	36	1.85224	2.02681	0.86876	0.413418	0.845677	6.00691	three_prime_utr	URI1	ENSG00000105176	ENST00000575242	0.3657	0.00888333
12	+	49324376	34	36	20	23	23	136	6.29763	6.63321	2.48217	3.16953	3.89011	22.4727	three_prime_utr	TROAP	ENSG00000135451	ENST00000548311	0.491941	0.0088954
5	-	137750436	383	380	405	314	310	1792	70.9409	70.0172	50.264	43.271	52.432	286.925	three_prime_utr	HNRNPA0	ENSG00000177733	ENST00000314940	0.690356	0.0089024
19	+	41424999	223	217	385	334	288	1447	41.305	39.9835	47.7818	46.0272	48.711	223.808	three_prime_utr	BCKDHA	ENSG00000248098	ENST00000544905	1.16884	0.0089389
11	+	110462560	12	13	2	7	4	38	2.22269	2.39533	0.248217	0.964641	0.676541	6.50742	three_prime_utr	FDX1	ENSG00000137714	ENST00000260270	0.272758	0.00894263
16	+	28967092	85	81	160	157	117	600	15.7441	14.9247	19.8574	21.6355	19.7888	91.9505	three_prime_utr	NFATC2IP	ENSG00000176953	ENST00000320805	1.33212	0.0089432
1	+	211316017	56	49	106	92	78	381	10.3726	9.02854	13.1555	12.6781	13.1926	58.4273	three_prime_utr	RCOR3	ENSG00000117625	ENST00000367005	1.34103	0.00895717
2	-	97416183	12	5	46	44	29	136	2.22269	0.921279	5.70899	6.06346	4.90492	19.8213	exon	AC092683.1	ENSG00000230606	ENST00000620023	3.53637	0.00896128
10	-	31805443	309	312	364	278	248	1511	57.2343	57.4878	45.1755	38.31	41.9456	240.153	three_prime_utr	ARHGAP12	ENSG00000165322	ENST00000375250	0.728898	0.00897421
11	+	94876746	8	9	4	4	5	30	1.48179	1.6583	0.496434	0.551223	0.845677	5.03343	three_prime_utr	AMOTL1	ENSG00000166025	ENST00000433060	0.401969	0.00897424
2	+	119372540	4495	4702	5954	5508	4510	25169	832.583	866.371	738.942	759.035	762.8	3959.73	three_prime_utr	DBI	ENSG00000155368	ENST00000355857	0.887125	0.00899603
13	+	100539570	12	13	9	4	3	41	2.22269	2.39533	1.11698	0.551223	0.507406	6.79362					0.314075	0.00902634
1	+	32680503	7	5	16	15	13	56	1.29657	0.921279	1.98574	2.06709	2.19876	8.46943	three_prime_utr	RBBP4	ENSG00000162521	ENST00000373493	1.87917	0.00906502
2	-	68293009	21	19	48	46	42	176	3.88971	3.50086	5.95721	6.33907	7.10368	26.7905	intron	CNRIP1	ENSG00000119865	ENST00000409559	1.74997	0.00908917
X	+	78129297	25	27	27	25	17	121	4.63061	4.97491	3.35093	3.44515	2.8753	19.2769					0.671238	0.00909341
8	+	94706439	82	80	108	93	75	438	15.1884	14.7405	13.4037	12.8159	12.6852	68.8337	three_prime_utr	ESRP1	ENSG00000104413	ENST00000423620	0.866607	0.00910406
20	-	57651060	14	12	52	37	38	153	2.59314	2.21107	6.45365	5.09882	6.42714	22.7838	three_prime_utr	PMEPA1	ENSG00000124225	ENST00000265626	2.49498	0.00910743
5	-	43287470	13	18	6	5	2	44	2.40792	3.3166	0.744651	0.689029	0.338271	7.49647					0.206358	0.00911943
9	+	78330090	3432	3586	4289	3425	2901	17633	635.69	660.741	532.302	471.985	490.662	2791.38	three_prime_utr	PSAT1	ENSG00000135069	ENST00000376588	0.768751	0.00912047
X	-	46599251	9	11	36	43	32	131	1.66702	2.02681	4.46791	5.92565	5.41233	19.4997					2.85266	0.00913251
8	-	73945883	7	7	25	28	18	85	1.29657	1.28979	3.10271	3.85856	3.04444	12.5921	three_prime_utr	ELOC	ENSG00000154582	ENST00000520242	2.5791	0.00913299
6	+	87264190	3	4	16	12	13	48	0.555673	0.737023	1.98574	1.65367	2.19876	7.13086	three_prime_utr	ZNF292	ENSG00000188994	ENST00000369577	3.01085	0.00915262
11	-	72836744	12	17	5	4	4	42	2.22269	3.13235	0.620543	0.551223	0.676541	7.20335					0.230102	0.00917075
4	+	153415092	19	17	20	17	14	87	3.51926	3.13235	2.48217	2.3427	2.36789	13.8444	three_prime_utr	MND1	ENSG00000121211	ENST00000240488	0.720905	0.00923354
12	+	120701858	477	439	536	447	385	2284	88.352	80.8883	66.5222	61.5992	65.1171	362.479	three_prime_utr	MLEC	ENSG00000110917	ENST00000228506	0.7612	0.00923494
3	-	47585271	37	40	47	41	35	200	6.8533	7.37023	5.8331	5.65004	5.91974	31.6264					0.815685	0.00925035
17	-	42038702	11	11	12	9	7	50	2.03747	2.02681	1.4893	1.24025	1.18395	7.97779	three_prime_utr	C17orf113	ENSG00000267221	ENST00000587304	0.641934	0.00925387
X	-	38276591	12	17	54	42	43	168	2.22269	3.13235	6.70186	5.78785	7.27282	25.1176	three_prime_utr	RPGR	ENSG00000156313	ENST00000646020	2.4603	0.00933357
2	-	222571744	316	299	377	353	286	1631	58.5309	55.0925	46.7889	48.6455	48.3727	257.43	three_prime_utr	FARSB	ENSG00000116120	ENST00000281828	0.843765	0.00934372
16	-	85778627	50	43	102	96	71	362	9.26122	7.923	12.6591	13.2294	12.0086	55.0813	three_prime_utr	EMC8	ENSG00000131148	ENST00000435200	1.47023	0.00934674
10	+	87967115	4	2	15	12	9	42	0.740897	0.368512	1.86163	1.65367	1.52222	6.14693	three_prime_utr	PTEN	ENSG00000171862	ENST00000371953	3.02715	0.00942453
17	+	16494295	21	18	17	12	12	80	3.88971	3.3166	2.10985	1.65367	2.02962	12.9995					0.535932	0.0094249
13	-	28300345	489	449	382	436	302	2058	90.5747	82.7309	47.4095	60.0834	51.0789	331.877	three_prime_utr	FLT1	ENSG00000102755	ENST00000282397	0.609989	0.00945671
15	-	28573742	5	5	15	17	14	56	0.926122	0.921279	1.86163	2.3427	2.36789	8.41962					2.3717	0.00945706
2	-	60533953	9	8	8	6	6	37	1.66702	1.47405	0.992869	0.826835	1.01481	5.97558	three_prime_utr	BCL11A	ENSG00000119866	ENST00000642180	0.601604	0.00947251
3	+	40466946	7	9	39	29	22	106	1.29657	1.6583	4.84023	3.99637	3.72098	15.5125	three_prime_utr	RPL14	ENSG00000188846	ENST00000338970	2.83319	0.00948852
7	-	73474886	10	8	28	30	20	96	1.85224	1.47405	3.47504	4.13418	3.38271	14.3182	intron	BAZ1B	ENSG00000009954	ENST00000404251	2.20304	0.00950426
1	-	121167720	220	213	247	201	188	1069	40.7494	39.2465	30.6548	27.699	31.7974	170.147	three_prime_utr	FAM72B	ENSG00000188610	ENST00000369390	0.751299	0.00951172
2	+	109858991	13	11	8	8	4	44	2.40792	2.02681	0.992869	1.10245	0.676541	7.20659					0.416689	0.00951921
6	-	96798286	23	21	24	19	15	102	4.26016	3.86937	2.97861	2.61831	2.53703	16.2635	three_prime_utr	GPR63	ENSG00000112218	ENST00000229955	0.667029	0.00953319
7	-	66739933	109	100	107	91	63	470	20.1895	18.4256	13.2796	12.5403	10.6555	75.0905	exon	AC027644.3	ENSG00000272831	ENST00000607978	0.629728	0.00954535
12	-	56309843	13	16	11	10	9	59	2.40792	2.94809	1.36519	1.37806	1.52222	9.62148	three_prime_utr	CNPY2	ENSG00000257727	ENST00000546466	0.530926	0.00954638
7	-	66584031	5	4	11	11	8	39	0.926122	0.737023	1.36519	1.51586	1.35308	5.89729	intron	AC006001.3	ENSG00000229180	ENST00000638711	1.69724	0.00954935
1	-	32621832	324	319	343	353	260	1599	60.0127	58.7776	42.5692	48.6455	43.9752	253.98	three_prime_utr	ZBTB8OS	ENSG00000176261	ENST00000473294	0.758703	0.00956531
8	-	29067278	13	15	36	35	24	123	2.40792	2.76384	4.46791	4.82321	4.05925	18.5221					1.72093	0.00957766
3	+	129318668	91	107	93	87	64	442	16.8554	19.7154	11.5421	11.9891	10.8247	70.9267	intron	H1FX-AS1	ENSG00000206417	ENST00000502789	0.62629	0.00958205
3	-	160500771	47	46	52	40	31	216	8.70554	8.47577	6.45365	5.51223	5.2432	34.3904	three_prime_utr	KPNA4	ENSG00000186432	ENST00000334256	0.667744	0.00958859
5	+	14509348	4	4	16	13	9	46	0.740897	0.737023	1.98574	1.79148	1.52222	6.77735	three_prime_utr	TRIO	ENSG00000038382	ENST00000344204	2.39049	0.00961922
7	-	51058132	4	3	12	14	10	43	0.740897	0.552767	1.4893	1.92928	1.69135	6.4036	intron	COBL	ENSG00000106078	ENST00000452534	2.63331	0.00963531
9	-	124947609	22	23	64	64	42	215	4.07494	4.23788	7.94295	8.81958	7.10368	32.179	three_prime_utr	SCAI	ENSG00000173611	ENST00000336505	1.91401	0.00965815
7	+	99532679	5	4	18	14	15	56	0.926122	0.737023	2.23395	1.92928	2.53703	8.36341	three_prime_utr	ZKSCAN5	ENSG00000196652	ENST00000394170	2.68578	0.0096759
16	+	58519103	67	62	79	69	57	334	12.41	11.4239	9.80458	9.5086	9.64071	52.7878	three_prime_utr	SETD6	ENSG00000103037	ENST00000394266	0.80988	0.00970524
1	-	86350089	21	23	52	51	46	193	3.88971	4.23788	6.45365	7.0281	7.78023	29.3896	three_prime_utr	ODF2L	ENSG00000122417	ENST00000359242	1.74401	0.00972658
19	-	11394061	121	136	243	215	183	898	22.4121	25.0588	30.1584	29.6283	30.9518	138.209	three_prime_utr	RGL3	ENSG00000205517	ENST00000380456	1.2743	0.00973998
22	-	42571773	48	52	51	49	33	233	8.89077	9.5813	6.32954	6.75249	5.58147	37.1356	intron	RRP7BP	ENSG00000182841	ENST00000437211	0.673575	0.00974557
1	-	46652436	38	32	23	27	17	137	7.03853	5.89619	2.8545	3.72076	2.8753	22.3853	exon	ATPAF1	ENSG00000123472	ENST00000474020	0.48709	0.00975788
17	+	43153670	12	10	8	7	7	44	2.22269	1.84256	0.992869	0.964641	1.18395	7.20671	exon	NBR2	ENSG00000198496	ENST00000467245	0.515172	0.00975991
17	-	64128805	12	15	9	6	7	49	2.22269	2.76384	1.11698	0.826835	1.18395	8.11429	three_prime_utr	ERN1	ENSG00000178607	ENST00000606895	0.418161	0.00977436
2	+	182777454	32	36	34	24	21	147	5.92718	6.63321	4.21969	3.30734	3.55184	23.6393	three_prime_utr	DNAJC10	ENSG00000077232	ENST00000264065	0.588032	0.0097814
8	-	56016531	15	11	2	4	4	36	2.77837	2.02681	0.248217	0.551223	0.676541	6.28116					0.204777	0.00978986
8	+	56011380	133	119	137	118	90	597	24.6348	21.9264	17.0029	16.2611	15.2222	95.0474	three_prime_utr	LYN	ENSG00000254087	ENST00000520220	0.694227	0.00979231
1	-	26879380	63	70	77	68	57	335	11.6691	12.8979	9.55636	9.3708	9.64071	53.1349	three_prime_utr	GPN2	ENSG00000142751	ENST00000374133	0.775236	0.00980398
10	-	124007694	43	49	41	37	35	205	7.96465	9.02854	5.08845	5.09882	5.91974	33.1002	three_prime_utr	CHST15	ENSG00000182022	ENST00000346248	0.631901	0.00984745
1	+	155570755	8	8	7	7	4	34	1.48179	1.47405	0.86876	0.964641	0.676541	5.46578					0.566098	0.00989791
2	+	177222170	164	158	180	153	109	764	30.3768	29.1124	22.3395	21.0843	18.4358	121.349	three_prime_utr	HNRNPA3	ENSG00000170144	ENST00000411529	0.69323	0.00993115
1	-	51840438	34	38	29	22	25	148	6.29763	7.00172	3.59915	3.03173	4.22838	24.1586	exon	NRDC	ENSG00000078618	ENST00000544028	0.544351	0.00993877
20	-	57170495	18	15	12	6	6	57	3.33404	2.76384	1.4893	0.826835	1.01481	9.42883	three_prime_utr	BMP7	ENSG00000101144	ENST00000395863	0.364165	0.00996822
17	+	30637465	24	25	32	27	22	130	4.44538	4.6064	3.97147	3.72076	3.72098	20.465	exon	LRRC37BP1	ENSG00000250462	ENST00000417404	0.840587	0.00997519
10	+	80092856	67	53	144	149	115	528	12.41	9.76556	17.8716	20.5331	19.4506	80.0309					1.73931	0.0099777
16	-	9666886	53	58	22	16	30	179	9.81689	10.6868	2.73039	2.20489	5.07406	30.5131	exon	AC007218.1	ENSG00000260362	ENST00000561538	0.325448	0.00999739
3	+	38007183	9	11	8	6	6	40	1.66702	2.02681	0.992869	0.826835	1.01481	6.52835	three_prime_utr	VILL	ENSG00000136059	ENST00000283713	0.511576	0.00999778
X	+	23078182	13	15	10	10	5	53	2.40792	2.76384	1.24109	1.37806	0.845677	8.63658					0.446634	0.010008
9	-	97108408	21	22	22	15	15	95	3.88971	4.05363	2.73039	2.06709	2.53703	15.2778					0.615569	0.0100099
X	+	147948535	34	25	12	9	11	91	6.29763	4.6064	1.4893	1.24025	1.86049	15.4941	intron	FMR1	ENSG00000102081	ENST00000620828	0.280633	0.0100158
8	-	12594983	17	20	15	16	12	80	3.14881	3.68512	1.86163	2.20489	2.02962	12.9301	exon	AC068587.4	ENSG00000283674	ENST00000637678	0.594694	0.0100239
6	-	42224934	10	10	9	6	4	39	1.85224	1.84256	1.11698	0.826835	0.676541	6.31516	three_prime_utr	TRERF1	ENSG00000124496	ENST00000541110	0.4728	0.0100284
19	-	20541775	7	8	19	16	12	62	1.29657	1.47405	2.35806	2.20489	2.02962	9.3632	intron	ZNF737	ENSG00000237440	ENST00000596530	1.58631	0.010031
2	+	119977079	22	25	25	21	16	109	4.07494	4.6064	3.10271	2.89392	2.70617	17.3841	three_prime_utr	PTPN4	ENSG00000088179	ENST00000263708	0.668316	0.0100768
19	+	21429010	11	12	8	4	2	37	2.03747	2.21107	0.992869	0.551223	0.338271	6.1309	intron	AC010615.4	ENSG00000269237	ENST00000600810	0.295374	0.0100961
12	-	8029616	14	16	11	13	9	63	2.59314	2.94809	1.36519	1.79148	1.52222	10.2201					0.562918	0.0101095
7	+	151349119	8	8	10	8	7	41	1.48179	1.47405	1.24109	1.10245	1.18395	6.48332	exon	NUB1	ENSG00000013374	ENST00000470316	0.795595	0.0101595
10	-	95146733	12	11	12	9	7	51	2.22269	2.02681	1.4893	1.24025	1.18395	8.16301	intron	AL157834.1	ENSG00000231829	ENST00000422744	0.613954	0.0101981
14	-	33924225	4	4	12	14	11	45	0.740897	0.737023	1.4893	1.92928	1.86049	6.75699					2.38131	0.0102683
1	-	45637522	3	4	12	9	9	37	0.555673	0.737023	1.4893	1.24025	1.52222	5.54447	intron	GPBP1L1	ENSG00000159592	ENST00000355105	2.19272	0.010285
15	+	85727413	4	5	11	9	8	37	0.740897	0.921279	1.36519	1.24025	1.35308	5.62071	exon	AKAP13	ENSG00000170776	ENST00000560579	1.58769	0.0103311
22	-	43166826	21	25	21	20	15	102	3.88971	4.6064	2.60628	2.75612	2.53703	16.3955	three_prime_utr	TTLL12	ENSG00000100304	ENST00000216129	0.619847	0.0103432
7	+	94430698	21	24	24	22	17	108	3.88971	4.42214	2.97861	3.03173	2.8753	17.1975	three_prime_utr	COL1A2	ENSG00000164692	ENST00000297268	0.712688	0.0103696
5	-	160252161	14	14	29	25	19	101	2.59314	2.57958	3.59915	3.44515	3.21357	15.4306	three_prime_utr	CCNJL	ENSG00000135083	ENST00000643539	1.32205	0.0104279
22	+	44737431	2	4	15	16	15	52	0.370449	0.737023	1.86163	2.20489	2.53703	7.71102	three_prime_utr	PRR5	ENSG00000186654	ENST00000336985	3.97515	0.010438
2	+	201085619	46	48	37	27	33	191	8.52032	8.84428	4.59202	3.72076	5.58147	31.2588	three_prime_utr	NDUFB3	ENSG00000119013	ENST00000454214	0.533432	0.0104425
10	+	5458457	592	560	669	564	513	2898	109.653	103.183	83.0286	77.7225	86.7664	460.354	three_prime_utr	NET1	ENSG00000173848	ENST00000380359	0.7753	0.0104434
19	+	5980726	15	17	15	12	8	67	2.77837	3.13235	1.86163	1.65367	1.35308	10.7791	intron	AC011444.1	ENSG00000266983	ENST00000587836	0.549102	0.0104526
1	+	186419233	54	56	63	51	48	272	10.0021	10.3183	7.81884	7.0281	8.1185	43.2859	three_prime_utr	ODR4	ENSG00000157181	ENST00000287859	0.753443	0.0104788
1	-	1368177	11	14	9	8	7	49	2.03747	2.57958	1.11698	1.10245	1.18395	8.02042					0.491421	0.0105111
11	+	110462700	49	51	37	34	37	208	9.07599	9.39705	4.59202	4.6854	6.25801	34.0085	three_prime_utr	FDX1	ENSG00000137714	ENST00000260270	0.560652	0.0105384
1	-	183627325	29	36	24	21	20	130	5.37151	6.63321	2.97861	2.89392	3.38271	21.26	three_prime_utr	ARPC5	ENSG00000162704	ENST00000294742	0.513978	0.0105401
7	-	123542056	99	78	46	45	17	285	18.3372	14.372	5.70899	6.20126	2.8753	47.4947	three_prime_utr	NDUFA5	ENSG00000128609	ENST00000466896	0.301354	0.010543
9	-	132261443	31	31	73	68	64	267	5.74196	5.71193	9.05993	9.3708	10.8247	40.7093	three_prime_utr	SETX	ENSG00000107290	ENST00000224140	1.70279	0.0105445
3	+	101592911	159	182	148	137	129	755	29.4507	33.5346	18.3681	18.8794	21.8185	122.051	three_prime_utr	PCNP	ENSG00000081154	ENST00000469941	0.625183	0.0105484
2	-	127846265	62	58	72	68	54	314	11.4839	10.6868	8.93582	9.3708	9.13331	49.6107	three_prime_utr	POLR2D	ENSG00000144231	ENST00000272645	0.825109	0.0105664
1	+	227662456	120	120	124	115	106	585	22.2269	22.1107	15.3895	15.8477	17.9283	93.5031	three_prime_utr	ZNF678	ENSG00000181450	ENST00000397097	0.739259	0.0105717
11	-	124766718	49	45	40	41	24	199	9.07599	8.29151	4.96434	5.65004	4.05925	32.0411	three_prime_utr	MSANTD2	ENSG00000120458	ENST00000526629	0.56326	0.0105888
22	+	20889809	7	8	15	15	12	57	1.29657	1.47405	1.86163	2.06709	2.02962	8.72896	three_prime_utr	SNAP29	ENSG00000099940	ENST00000215730	1.4337	0.0105954
20	+	63178045	15	17	14	8	8	62	2.77837	3.13235	1.73752	1.10245	1.35308	10.1038					0.472932	0.0106215
5	+	87387418	20	23	23	19	16	101	3.70449	4.23788	2.8545	2.61831	2.70617	16.1213	intron	RASA1	ENSG00000145715	ENST00000506290	0.686527	0.0106249
12	-	49099580	13	18	2	4	5	42	2.40792	3.3166	0.248217	0.551223	0.845677	7.36964	intron	LMBR1L	ENSG00000139636	ENST00000551143	0.191587	0.0106599
14	-	59472864	26	29	25	23	14	117	4.81583	5.34342	3.10271	3.16953	2.36789	18.7994	three_prime_utr	L3HYPDH	ENSG00000126790	ENST00000247194	0.56698	0.0106737
16	+	30204306	47	45	50	38	37	217	8.70554	8.29151	6.20543	5.23662	6.25801	34.6971	three_prime_utr	SULT1A3	ENSG00000261052	ENST00000395138	0.69424	0.0106892
9	+	40595908	9	7	20	21	17	74	1.66702	1.28979	2.48217	2.89392	2.8753	11.2082					1.86043	0.010708
7	+	98620016	13	11	2	1	5	32	2.40792	2.02681	0.248217	0.137806	0.845677	5.66643	exon	NPTX2	ENSG00000106236	ENST00000466102	0.18516	0.0107483
4	-	61762989	10	9	9	9	6	43	1.85224	1.6583	1.11698	1.24025	1.01481	6.88259					0.640364	0.010755
7	+	29585960	1	3	13	13	8	38	0.185224	0.552767	1.61341	1.79148	1.35308	5.49596					4.29812	0.0107679
12	+	56470981	190	217	216	200	152	975	35.1926	39.9835	26.8075	27.5612	25.7086	155.253	three_prime_utr	SPRYD4	ENSG00000176422	ENST00000338146	0.71013	0.010774
11	-	2878232	10	12	5	4	6	37	1.85224	2.21107	0.620543	0.551223	1.01481	6.24989					0.358751	0.010817
11	-	111726913	12	10	10	8	7	47	2.22269	1.84256	1.24109	1.10245	1.18395	7.59273	three_prime_utr	PPP2R1B	ENSG00000137713	ENST00000311129	0.578477	0.0108219
16	-	46796685	78	64	59	47	44	292	14.4475	11.7924	7.32241	6.47688	7.44195	47.4811	three_prime_utr	C16orf87	ENSG00000155330	ENST00000394806	0.539668	0.0108441
12	+	93576201	56	62	21	22	33	194	10.3726	11.4239	2.60628	3.03173	5.58147	33.0159	three_prime_utr	SOCS2	ENSG00000120833	ENST00000340600	0.343159	0.0108471
9	-	130900193	11	14	38	38	25	126	2.03747	2.57958	4.71613	5.23662	4.22838	18.7982					2.04765	0.0108763
1	-	114771269	4	4	9	9	8	34	0.740897	0.737023	1.11698	1.24025	1.35308	5.18823	three_prime_utr	SIKE1	ENSG00000052723	ENST00000369528	1.67366	0.0109483
20	+	32045095	6	4	14	13	10	47	1.11135	0.737023	1.73752	1.79148	1.69135	7.06872					1.88287	0.0109754
11	+	61826511	37	34	36	27	27	161	6.8533	6.2647	4.46791	3.72076	4.56665	25.8733	three_prime_utr	FADS2	ENSG00000134824	ENST00000522639	0.648235	0.0109938
1	-	29147837	3	4	16	12	9	44	0.555673	0.737023	1.98574	1.65367	1.52222	6.45432	three_prime_utr	SRSF4	ENSG00000116350	ENST00000373795	2.66194	0.0110276
X	+	16760433	288	276	261	235	232	1292	53.3446	50.8546	32.3923	32.3844	39.2394	208.215	three_prime_utr	SYAP1	ENSG00000169895	ENST00000380155	0.665495	0.0110373
1	-	143955364	224	219	252	206	195	1096	41.4903	40.352	31.2754	28.388	32.9814	174.487					0.754661	0.0110601
6	+	30591312	339	360	592	522	436	2249	62.7911	66.3321	73.4723	71.9347	73.743	348.273	three_prime_utr	ABCF1	ENSG00000204574	ENST00000326195	1.13148	0.0110623
10	+	6115751	368	320	345	259	218	1510	68.1626	58.9619	42.8175	35.6917	36.8715	242.505	three_prime_utr	RBM17	ENSG00000134453	ENST00000446108	0.60508	0.01107
21	+	38814978	8	8	17	17	12	62	1.48179	1.47405	2.10985	2.3427	2.02962	9.43801	exon	ETS2	ENSG00000157557	ENST00000456966	1.462	0.0110751
1	-	61681045	58	49	46	31	24	208	10.743	9.02854	5.70899	4.27198	4.05925	33.8118					0.473415	0.0110967
1	-	236550668	462	482	502	488	422	2356	85.5737	88.8113	62.3025	67.2493	71.3751	375.312	three_prime_utr	HEATR1	ENSG00000119285	ENST00000366582	0.768135	0.0111136
X	-	136873957	202	206	238	184	172	1002	37.4153	37.9567	29.5378	25.3563	29.0913	159.357	three_prime_utr	RBMX	ENSG00000147274	ENST00000320676	0.742852	0.0111207
10	+	86522682	54	42	34	23	20	173	10.0021	7.73874	4.21969	3.16953	3.38271	28.5128	exon	AL731569.1	ENSG00000227896	ENST00000428940	0.404788	0.0111409
20	+	49096585	355	341	427	358	320	1801	65.7546	62.8312	52.9944	49.3345	54.1233	285.038	three_prime_utr	CSE1L	ENSG00000124207	ENST00000396192	0.811142	0.0111415
2	-	68129819	67	70	156	148	103	544	12.41	12.8979	19.3609	20.3953	17.4209	82.4851	three_prime_utr	WDR92	ENSG00000243667	ENST00000295121	1.50617	0.011149
8	-	144463824	155	150	186	167	123	781	28.7098	27.6384	23.0842	23.0136	20.8036	123.25	three_prime_utr	CYHR1	ENSG00000187954	ENST00000306145	0.791525	0.0111587
7	+	141750457	2428	2357	2859	2351	2155	12150	449.725	434.291	354.826	323.982	364.487	1927.31	three_prime_utr	SSBP1	ENSG00000106028	ENST00000612337	0.786784	0.011168
5	-	168556793	4	5	13	11	11	44	0.740897	0.921279	1.61341	1.51586	1.86049	6.65194	three_prime_utr	PANK3	ENSG00000120137	ENST00000239231	2.0013	0.0112271
6	-	170581092	71	61	58	59	41	290	13.1509	11.2396	7.1983	8.13055	6.93455	46.6539	three_prime_utr	PDCD2	ENSG00000071994	ENST00000453163	0.608525	0.0112492
2	-	152654363	9	8	17	16	12	62	1.66702	1.47405	2.10985	2.20489	2.02962	9.48543	three_prime_utr	PRPF40A	ENSG00000196504	ENST00000410080	1.34654	0.0112558
15	+	90815457	23	20	11	10	13	77	4.26016	3.68512	1.36519	1.37806	2.19876	12.8873	three_prime_utr	BLM	ENSG00000197299	ENST00000355112	0.414671	0.0112711
2	+	97291761	13	6	47	39	28	133	2.40792	1.10553	5.8331	5.37443	4.73579	19.4568	exon	AC159540.2	ENSG00000277701	ENST00000618066	3.0252	0.0112778
5	-	40831828	5	2	19	20	19	65	0.926122	0.368512	2.35806	2.75612	3.21357	9.62239	three_prime_utr	RPL37	ENSG00000145592	ENST00000274242	4.28834	0.0113068
8	-	124504153	127	120	120	74	66	507	23.5235	22.1107	14.893	10.1976	11.1629	81.8878	intron	TATDN1	ENSG00000147687	ENST00000521973	0.529626	0.0113363
6	-	78946766	5	3	14	12	9	43	0.926122	0.552767	1.73752	1.65367	1.52222	6.3923	exon	PHIP	ENSG00000146247	ENST00000479165	2.21491	0.0113532
19	-	52388840	21	39	101	99	74	334	3.88971	7.18598	12.535	13.6428	12.516	49.7695					2.32905	0.0113679
6	-	106969835	2810	2846	5429	4925	3667	19677	520.48	524.392	673.785	678.694	620.219	3017.57	three_prime_utr	CD24	ENSG00000272398	ENST00000606017	1.25865	0.0113681
3	+	184173608	358	335	641	547	452	2333	66.3103	61.7257	79.5536	75.3798	76.4492	359.419	three_prime_utr	DVL3	ENSG00000161202	ENST00000649964	1.20478	0.0113947
4	-	182141720	13	14	13	8	7	55	2.40792	2.57958	1.61341	1.10245	1.18395	8.8873	exon	AC098864.1	ENSG00000177822	ENST00000315302	0.521277	0.0114282
17	+	80823615	13	11	7	5	7	43	2.40792	2.02681	0.86876	0.689029	1.18395	7.17647	three_prime_utr	RPTOR	ENSG00000141564	ENST00000570891	0.412161	0.0115015
4	+	163519559	213	190	186	114	102	805	39.4528	35.0086	23.0842	15.7099	17.2518	130.507	three_prime_utr	TMA16	ENSG00000198498	ENST00000358572	0.501789	0.0115044
12	+	19202000	9	15	37	39	31	131	1.66702	2.76384	4.59202	5.37443	5.2432	19.6405	three_prime_utr	PLEKHA5	ENSG00000052126	ENST00000540972	2.28844	0.0115415
17	+	75707677	15	15	32	33	28	123	2.77837	2.76384	3.97147	4.54759	4.73579	18.7971	three_prime_utr	SAP30BP	ENSG00000161526	ENST00000584667	1.59442	0.011544
3	-	122359594	90	92	108	82	74	446	16.6702	16.9515	13.4037	11.3001	12.516	70.8415	three_prime_utr	CCDC58	ENSG00000160124	ENST00000291458	0.738011	0.0115575
7	+	93926512	8	7	16	15	11	57	1.48179	1.28979	1.98574	2.06709	1.86049	8.6849	three_prime_utr	GNG11	ENSG00000127920	ENST00000248564	1.42237	0.0115577
1	+	117960422	34	38	36	26	26	160	6.29763	7.00172	4.46791	3.58295	4.39752	25.7477	three_prime_utr	WDR3	ENSG00000065183	ENST00000349139	0.624009	0.0115608
20	+	18143165	76	65	68	61	44	314	14.0771	11.9766	8.43938	8.40616	7.44195	50.3412	three_prime_utr	PET117	ENSG00000232838	ENST00000432901	0.621473	0.0115693
1	-	20743211	12	13	14	12	11	62	2.22269	2.39533	1.73752	1.65367	1.86049	9.8697	three_prime_utr	HP1BP3	ENSG00000127483	ENST00000375003	0.758143	0.0115768
2	+	158681075	182	165	158	169	115	789	33.7108	30.4022	19.6092	23.2892	19.4506	126.462	three_prime_utr	PKP4	ENSG00000144283	ENST00000389757	0.648323	0.0115937
6	+	30591522	23	26	60	56	53	218	4.26016	4.79065	7.44651	7.71713	8.96417	33.1786	three_prime_utr	ABCF1	ENSG00000204574	ENST00000326195	1.77721	0.0115959
12	-	57095905	10	11	6	7	7	41	1.85224	2.02681	0.744651	0.964641	1.18395	6.7723	three_prime_utr	STAT6	ENSG00000166888	ENST00000300134	0.497241	0.0116219
4	-	105369565	156	150	171	128	101	706	28.895	27.6384	21.2226	17.6392	17.0827	112.478	three_prime_utr	PPA2	ENSG00000138777	ENST00000509031	0.659721	0.0116442
17	+	5432877	565	568	601	587	510	2831	104.652	104.657	74.5893	80.892	86.259	451.049					0.769963	0.0116541
12	+	104762012	9	8	9	8	7	41	1.66702	1.47405	1.11698	1.10245	1.18395	6.54444	three_prime_utr	CHST11	ENSG00000171310	ENST00000303694	0.722339	0.0116611
14	+	76214471	6	8	21	16	15	66	1.11135	1.47405	2.60628	2.20489	2.53703	9.9336	intron	GPATCH2L	ENSG00000089916	ENST00000556372	1.8948	0.0116872
6	-	28903001	221	208	368	343	270	1410	40.9346	38.3252	45.672	47.2674	45.6665	217.866					1.16584	0.0117239
8	+	38060362	115	108	120	101	96	540	21.3008	19.8996	14.893	13.9184	16.237	86.2488	three_prime_utr	EIF4EBP1	ENSG00000187840	ENST00000338825	0.728931	0.0117473
6	-	130839349	1654	1655	2068	1633	1420	8430	306.361	304.943	256.657	225.037	240.172	1333.17	three_prime_utr	EPB41L2	ENSG00000079819	ENST00000628542	0.787241	0.0117618
10	-	118680987	21	23	25	24	18	111	3.88971	4.23788	3.10271	3.30734	3.04444	17.5821	three_prime_utr	CACUL1	ENSG00000151893	ENST00000369151	0.775505	0.0117783
6	+	117709817	141	156	168	159	129	753	26.1166	28.7439	20.8502	21.9111	21.8185	119.44	three_prime_utr	NUS1	ENSG00000153989	ENST00000368494	0.784776	0.0118057
13	+	98022487	234	258	292	250	195	1229	43.3425	47.538	36.2397	34.4515	32.9814	194.553	three_prime_utr	IPO5	ENSG00000065150	ENST00000261574	0.760505	0.0118666
16	+	24825458	101	107	242	192	183	825	18.7077	19.7154	30.0343	26.4587	30.9518	125.868	three_prime_utr	TNRC6A	ENSG00000090905	ENST00000395799	1.51723	0.0118692
10	+	123150672	11	11	13	11	8	54	2.03747	2.02681	1.61341	1.51586	1.35308	8.54664					0.735244	0.0119265
6	-	32659467	76	92	75	53	43	339	14.0771	16.9515	9.30814	7.30371	7.27282	54.9133					0.513176	0.0119827
1	+	226310104	23	23	23	15	16	100	4.26016	4.23788	2.8545	2.06709	2.70617	16.1258					0.598393	0.0120127
7	+	23472427	72	76	73	47	50	318	13.3362	14.0034	9.05993	6.47688	8.45677	51.3332					0.585075	0.0120277
5	-	43290753	240	230	264	263	210	1207	44.4538	42.3788	32.7647	36.2429	35.5184	191.359	three_prime_utr	HMGCS1	ENSG00000112972	ENST00000433297	0.802509	0.0120916
2	+	10129798	443	513	437	427	367	2187	82.0544	94.5232	54.2354	58.8431	62.0727	351.729	three_prime_utr	RRM2	ENSG00000171848	ENST00000615152	0.661281	0.0121916
8	+	8160855	149	158	278	277	219	1081	27.5984	29.1124	34.5022	38.1722	37.0406	166.426	intron	ENPP7P1	ENSG00000249188	ENST00000509557	1.28976	0.0121928
6	+	24537201	22	25	46	41	32	166	4.07494	4.6064	5.70899	5.65004	5.41233	25.4527	three_prime_utr	ALDH5A1	ENSG00000112294	ENST00000357578	1.28793	0.0122444
2	-	118136979	10	6	24	24	20	84	1.85224	1.10553	2.97861	3.30734	3.38271	12.6264	intron	THORLNC	ENSG00000226856	ENST00000414886	2.17926	0.0122481
19	-	45890023	157	141	167	148	127	740	29.0802	25.9801	20.7261	20.3953	21.4802	117.662	three_prime_utr	MYPOP	ENSG00000176182	ENST00000322217	0.757976	0.012269
16	+	70333824	139	125	141	131	112	648	25.7462	23.032	17.4993	18.0526	18.9432	103.273	three_prime_utr	DDX19B	ENSG00000157349	ENST00000288071	0.744801	0.012312
X	-	53374149	90	74	74	57	47	342	16.6702	13.6349	9.18403	7.85493	7.94936	55.2935					0.549705	0.0123248
3	+	73067189	33	37	70	72	56	268	6.1124	6.81747	8.6876	9.92202	9.47158	41.0111	three_prime_utr	PPP4R2	ENSG00000163605	ENST00000356692	1.44787	0.0123478
12	+	57234932	65	61	73	59	45	303	12.0396	11.2396	9.05993	8.13055	7.61109	48.0808	three_prime_utr	SHMT2	ENSG00000182199	ENST00000555774	0.710264	0.012368
17	-	58982649	55	69	39	28	35	226	10.1873	12.7137	4.84023	3.85856	5.91974	37.5195	three_prime_utr	TRIM37	ENSG00000108395	ENST00000585287	0.425558	0.0123693
8	+	17220453	33	33	34	23	24	147	6.1124	6.08044	4.21969	3.16953	4.05925	23.6413	three_prime_utr	ZDHHC2	ENSG00000104219	ENST00000262096	0.625967	0.0124117
5	+	142154436	36	29	23	23	20	131	6.66808	5.34342	2.8545	3.16953	3.38271	21.4182	three_prime_utr	NDFIP1	ENSG00000131507	ENST00000253814	0.522096	0.012475
10	+	38123333	24	27	29	24	19	123	4.44538	4.97491	3.59915	3.30734	3.21357	19.5404	three_prime_utr	ZNF37A	ENSG00000075407	ENST00000361085	0.716189	0.0124836
14	-	55148314	17	18	15	7	8	65	3.14881	3.3166	1.86163	0.964641	1.35308	10.6448	three_prime_utr	DLGAP5	ENSG00000126787	ENST00000247191	0.430944	0.0124891
3	-	156540146	1303	1534	2950	2649	2036	10472	241.347	282.648	366.12	365.048	344.36	1599.52	three_prime_utr	SSR3	ENSG00000114850	ENST00000265044	1.36837	0.0125063
15	+	72583476	51	44	43	44	34	216	9.44644	8.10726	5.33667	6.06346	5.7506	34.7044	three_prime_utr	ARIH1	ENSG00000166233	ENST00000379887	0.651362	0.0125466
10	-	79765791	23	19	19	17	14	92	4.26016	3.50086	2.35806	2.3427	2.36789	14.8297	exon	NUTM2B-AS1	ENSG00000225484	ENST00000610681	0.607193	0.0125534
4	-	75916440	11	13	9	5	3	41	2.03747	2.39533	1.11698	0.689029	0.507406	6.74621	three_prime_utr	NAAA	ENSG00000138744	ENST00000602782	0.347924	0.0125864
19	-	57697569	8	8	17	15	11	59	1.48179	1.47405	2.10985	2.06709	1.86049	8.99326	three_prime_utr	ZNF154	ENSG00000179909	ENST00000512439	1.36169	0.0126033
8	+	73053790	43	52	34	28	31	188	7.96465	9.5813	4.21969	3.85856	5.2432	30.8674	exon	AC022893.1	ENSG00000253636	ENST00000517664	0.506155	0.0126064
12	+	121777793	12	14	13	11	10	60	2.22269	2.57958	1.61341	1.51586	1.69135	9.6229	three_prime_utr	TMEM120B	ENSG00000188735	ENST00000449592	0.669215	0.0127295
19	-	15262760	5	6	15	12	12	50	0.926122	1.10553	1.86163	1.65367	2.02962	7.57658	intron	BRD4	ENSG00000141867	ENST00000602230	1.81951	0.0127465
5	+	65666067	13	14	15	11	9	62	2.40792	2.57958	1.86163	1.51586	1.52222	9.88721	three_prime_utr	TRAPPC13	ENSG00000113597	ENST00000399438	0.654932	0.0127479
17	-	75160516	11	15	8	5	4	43	2.03747	2.76384	0.992869	0.689029	0.676541	7.15974	intron	JPT1	ENSG00000189159	ENST00000584079	0.327472	0.012781
11	+	16757534	2	4	12	12	8	38	0.370449	0.737023	1.4893	1.65367	1.35308	5.60353					2.7065	0.0128034
3	-	129568465	12	10	2	6	1	31	2.22269	1.84256	0.248217	0.826835	0.169135	5.30944	intron	PLXND1	ENSG00000004399	ENST00000324093	0.204036	0.0128219
17	-	67340414	11	9	9	7	6	42	2.03747	1.6583	1.11698	0.964641	1.01481	6.7922	three_prime_utr	PSMD12	ENSG00000197170	ENST00000357146	0.558554	0.0128248
2	+	216115150	4	2	13	12	8	39	0.740897	0.368512	1.61341	1.65367	1.35308	5.72957	intron	XRCC5	ENSG00000079246	ENST00000451695	2.77635	0.0128413
17	+	19188240	106	93	68	41	60	368	19.6338	17.1358	8.43938	5.65004	10.1481	61.0071	exon	SNORD3A	ENSG00000263934	ENST00000584923	0.439449	0.0128704
1	-	156668764	304	272	584	501	397	2058	56.3082	50.1176	72.4794	69.0407	67.1467	315.093	three_prime_utr	NES	ENSG00000132688	ENST00000368223	1.30712	0.0128715
18	-	3246403	11	13	8	9	8	49	2.03747	2.39533	0.992869	1.24025	1.35308	8.019	exon	AP005329.3	ENSG00000272688	ENST00000609924	0.539344	0.0128836
12	+	71923361	31	35	35	34	27	162	5.74196	6.44895	4.3438	4.6854	4.56665	25.7868	three_prime_utr	TBC1D15	ENSG00000121749	ENST00000550746	0.743497	0.0129242
16	+	30106181	11	16	3	5	1	36	2.03747	2.94809	0.372326	0.689029	0.169135	6.21605					0.164541	0.0129812
16	+	28714347	77	74	230	167	169	717	14.2623	13.6349	28.545	23.0136	28.5839	108.04	exon	EIF3C	ENSG00000184110	ENST00000568426	1.91518	0.0129835
19	-	18434813	59	64	124	102	85	434	10.9282	11.7924	15.3895	14.0562	14.3765	66.5428	three_prime_utr	ISYNA1	ENSG00000105655	ENST00000457269	1.28583	0.0129877
1	-	61697349	17	23	13	9	7	69	3.14881	4.23788	1.61341	1.24025	1.18395	11.4243	intron	TM2D1	ENSG00000162604	ENST00000496465	0.364404	0.013001
6	-	85677081	5003	5174	6752	5792	4584	27305	926.677	953.34	837.981	798.172	775.316	4291.49	exon	SNHG5	ENSG00000203875	ENST00000369605	0.855123	0.0130328
19	+	8266454	92	98	243	197	198	828	17.0406	18.0571	30.1584	27.1478	33.4888	125.893					1.72461	0.0130355
9	-	96949470	32	27	24	13	11	107	5.92718	4.97491	2.97861	1.79148	1.86049	17.5327	exon	MFSD14C	ENSG00000196312	ENST00000637811	0.405462	0.0130483
3	+	32369981	8	10	6	6	3	33	1.48179	1.84256	0.744651	0.826835	0.507406	5.40325	three_prime_utr	CMTM8	ENSG00000170293	ENST00000307526	0.416902	0.0130665
2	+	170084114	54	60	64	49	44	271	10.0021	11.0553	7.94295	6.75249	7.44195	43.1949	three_prime_utr	UBR3	ENSG00000144357	ENST00000272793	0.700856	0.0130792
14	-	75650898	243	256	312	260	203	1274	45.0095	47.1695	38.7219	35.8295	34.3345	201.065	three_prime_utr	ERG28	ENSG00000133935	ENST00000256319	0.787496	0.0130937
1	+	109275753	37	34	36	36	30	173	6.8533	6.2647	4.46791	4.96101	5.07406	27.621					0.737052	0.0131006
1	-	63440771	70	73	77	54	43	317	12.9657	13.4507	9.55636	7.44152	7.27282	50.6871	exon	ITGB3BP	ENSG00000142856	ENST00000492655	0.612516	0.0131057
16	+	22087533	8	7	5	6	5	31	1.48179	1.28979	0.620543	0.826835	0.845677	5.06464	three_prime_utr	MOSMO	ENSG00000185716	ENST00000331057	0.551563	0.0131607
X	+	101396158	6	6	20	14	14	60	1.11135	1.10553	2.48217	1.92928	2.36789	8.99623	intron	RPL36A-HNRNPH2	ENSG00000257529	ENST00000409170	2.0387	0.0131641
15	-	88512481	13	13	29	32	25	112	2.40792	2.39533	3.59915	4.40979	4.22838	17.0406	three_prime_utr	DET1	ENSG00000140543	ENST00000557842	1.69848	0.0131824
12	+	121776252	39	30	23	23	16	131	7.22375	5.52767	2.8545	3.16953	2.70617	21.4816	three_prime_utr	TMEM120B	ENSG00000188735	ENST00000449592	0.45643	0.0132403
1	+	110346673	167	161	212	195	149	884	30.9325	29.6652	26.311	26.8721	25.2012	138.982	three_prime_utr	RBM15	ENSG00000162775	ENST00000487146	0.862347	0.0132727
12	-	66137836	50	50	51	34	26	211	9.26122	9.21279	6.32954	4.6854	4.39752	33.8865	three_prime_utr	TMBIM4	ENSG00000155957	ENST00000398033	0.556185	0.0132808
15	+	41380794	339	344	476	411	335	1905	62.7911	63.384	59.0757	56.6382	56.6603	298.549	three_prime_utr	NUSAP1	ENSG00000137804	ENST00000560177	0.910768	0.0132869
3	+	186789708	4	0	19	14	15	52	0.740897	0	2.35806	1.92928	2.53703	7.56527	three_prime_utr	EIF4A2	ENSG00000156976	ENST00000323963	6.14064	0.0132966
10	-	128099143	171	148	121	82	103	625	31.6734	27.2699	15.0171	11.3001	17.4209	102.681	three_prime_utr	MKI67	ENSG00000148773	ENST00000368654	0.494693	0.013297
10	+	78040697	15456	16202	19158	18660	14293	83769	2862.83	2985.31	2377.67	2571.46	2417.45	13214.7	three_prime_utr	RPS24	ENSG00000138326	ENST00000613865	0.839763	0.0133149
2	-	167955314	10	9	3	2	5	29	1.85224	1.6583	0.372326	0.275612	0.845677	5.00416	three_prime_utr	STK39	ENSG00000198648	ENST00000355999	0.283643	0.0133171
7	-	144273429	40	38	35	32	32	177	7.40897	7.00172	4.3438	4.40979	5.41233	28.5766	intron	ARHGEF34P	ENSG00000204959	ENST00000483587	0.655343	0.0133312
2	+	26135379	75	77	94	76	69	391	13.8918	14.1877	11.6662	10.4732	11.6703	61.8893	three_prime_utr	RAB10	ENSG00000084733	ENST00000264710	0.802715	0.013343
1	+	201884293	11	16	34	33	26	120	2.03747	2.94809	4.21969	4.54759	4.39752	18.1504	three_prime_utr	IPO9	ENSG00000198700	ENST00000361565	1.76039	0.0134279
19	+	3536189	53	59	49	54	35	250	9.81689	10.8711	6.08132	7.44152	5.91974	40.1306	three_prime_utr	FZR1	ENSG00000105325	ENST00000441788	0.626534	0.0134945
4	-	99910859	6	4	17	13	13	53	1.11135	0.737023	2.10985	1.79148	2.19876	7.94845	intron	DNAJB14	ENSG00000164031	ENST00000426476	2.20017	0.013584
12	-	112160193	8	9	7	8	6	38	1.48179	1.6583	0.86876	1.10245	1.01481	6.12612	three_prime_utr	HECTD4	ENSG00000173064	ENST00000377560	0.633955	0.0135925
17	+	19062137	101	87	54	30	53	325	18.7077	16.0303	6.70186	4.13418	8.96417	54.5381	exon	SNORD3B-1	ENSG00000265185	ENST00000577988	0.379992	0.0136024
8	+	106272896	12	12	36	31	21	112	2.22269	2.21107	4.46791	4.27198	3.55184	16.7255	exon	AC027031.2	ENSG00000254615	ENST00000521369	1.8482	0.0136051
11	-	644232	621	619	826	701	557	3324	115.024	114.054	102.514	96.6019	94.2084	522.403					0.853634	0.0136171
3	-	183983752	47	35	95	89	72	338	8.70554	6.44895	11.7903	12.2647	12.1777	51.3873	intron	ABCC5	ENSG00000114770	ENST00000437205	1.59393	0.013658
7	+	157269116	398	400	530	440	379	2147	73.7193	73.7023	65.7775	60.6346	64.1023	337.936	three_prime_utr	UBE3C	ENSG00000009335	ENST00000348165	0.86154	0.0136715
15	+	89317040	13	14	5	10	5	47	2.40792	2.57958	0.620543	1.37806	0.845677	7.83178	three_prime_utr	FANCI	ENSG00000140525	ENST00000300027	0.380188	0.0137775
13	-	36221467	26	30	18	16	19	109	4.81583	5.52767	2.23395	2.20489	3.21357	17.9959	intron	CCDC169-SOHLH2	ENSG00000250709	ENST00000511166	0.493219	0.0137791
3	-	75729961	21	34	0	1	4	60	3.88971	6.2647	0	0.137806	0.676541	10.9688	intron	ZNF717	ENSG00000227124	ENST00000491507	0.0534643	0.0138255
1	+	1470157	1	1	11	14	13	40	0.185224	0.184256	1.36519	1.92928	2.19876	5.86272	three_prime_utr	ATAD3C	ENSG00000215915	ENST00000378785	9.91165	0.0138728
2	+	169636604	91	87	71	63	69	381	16.8554	16.0303	8.81171	8.68177	11.6703	62.0495	exon	PPIG	ENSG00000138398	ENST00000260970	0.591216	0.0139206
9	-	172137	3	3	9	11	8	34	0.555673	0.552767	1.11698	1.51586	1.35308	5.09436	three_prime_utr	CBWD1	ENSG00000172785	ENST00000613355	2.39732	0.0139645
3	+	96351439	339	323	314	346	253	1575	62.7911	59.5146	38.9701	47.6808	42.7912	251.748					0.705566	0.0139663
1	-	206186256	217	209	246	197	187	1056	40.1937	38.5095	30.5307	27.1478	31.6283	168.01	three_prime_utr	FAM72A	ENSG00000196550	ENST00000367128	0.756486	0.0139761
10	-	77975607	22	22	40	40	30	154	4.07494	4.05363	4.96434	5.51223	5.07406	23.6792	three_prime_utr	POLR3A	ENSG00000148606	ENST00000372371	1.27539	0.0139918
4	+	55425546	45	38	40	30	28	181	8.3351	7.00172	4.96434	4.13418	4.73579	29.1711	three_prime_utr	TMEM165	ENSG00000134851	ENST00000381334	0.601355	0.0140113
17	+	49051093	8	6	18	15	14	61	1.48179	1.10553	2.23395	2.06709	2.36789	9.25627	three_prime_utr	IGF2BP1	ENSG00000159217	ENST00000290341	1.71836	0.0140227
12	+	120498396	63	53	54	43	41	254	11.6691	9.76556	6.70186	5.92565	6.93455	40.9968	three_prime_utr	DYNLL1	ENSG00000088986	ENST00000242577	0.608424	0.0140237
9	+	114597857	24	25	24	20	12	105	4.44538	4.6064	2.97861	2.75612	2.02962	16.8161	three_prime_utr	ATP6V1G1	ENSG00000136888	ENST00000374050	0.571847	0.0140348
4	-	112692866	9	9	22	18	18	76	1.66702	1.6583	2.73039	2.48051	3.04444	11.5807					1.65504	0.0140375
14	+	91225351	53	48	55	50	44	250	9.81689	8.84428	6.82597	6.89029	7.44195	39.8194	three_prime_utr	DGLUCY	ENSG00000133943	ENST00000256324	0.755873	0.0141367
11	+	8920076	47	44	103	84	66	344	8.70554	8.10726	12.7832	11.5757	11.1629	52.3346	three_prime_utr	AKIP1	ENSG00000166452	ENST00000309357	1.40852	0.0141432
11	+	64233043	11	13	10	7	8	49	2.03747	2.39533	1.24109	0.964641	1.35308	7.9916	exon	DNAJC4	ENSG00000110011	ENST00000537109	0.535224	0.0141843
22	+	37691781	23	21	13	16	15	88	4.26016	3.86937	1.61341	2.20489	2.53703	14.4849	three_prime_utr	NOL12	ENSG00000273899	ENST00000359114	0.521173	0.0141886
16	-	86530181	9	6	24	20	15	74	1.66702	1.10553	2.97861	2.75612	2.53703	11.0443	three_prime_utr	MTHFSD	ENSG00000103248	ENST00000360900	1.98896	0.0141922
3	+	196829345	27	19	57	54	46	203	5.00106	3.50086	7.07419	7.44152	7.78023	30.7978	three_prime_utr	PAK2	ENSG00000180370	ENST00000327134	1.74831	0.0142087
5	-	80136490	50	37	25	22	21	155	9.26122	6.81747	3.10271	3.03173	3.55184	25.765	intron	SERINC5	ENSG00000164300	ENST00000512972	0.40162	0.0142162
20	+	25448559	245	245	331	309	251	1381	45.38	45.1427	41.0799	42.582	42.453	216.638	intron	GINS1	ENSG00000101003	ENST00000481735	0.928791	0.01425
10	+	84152449	20	19	24	23	18	104	3.70449	3.50086	2.97861	3.16953	3.04444	16.3979	three_prime_utr	GHITM	ENSG00000165678	ENST00000372134	0.850533	0.0142843
17	-	58003360	195	171	200	163	143	872	36.1187	31.5077	24.8217	22.4624	24.1864	139.097	intron	AC015813.2	ENSG00000266086	ENST00000578794	0.70456	0.0142867
7	-	73282347	28	27	20	21	21	117	5.18628	4.97491	2.48217	2.89392	3.55184	19.0891					0.585754	0.0142995
3	+	38420665	3	3	10	10	10	36	0.555673	0.552767	1.24109	1.37806	1.69135	5.41894	intron	XYLB	ENSG00000093217	ENST00000472721	2.59253	0.0143432
6	+	122586120	36	45	24	25	25	155	6.66808	8.29151	2.97861	3.44515	4.22838	25.6117	exon	PKIB	ENSG00000135549	ENST00000608895	0.474707	0.0143788
14	+	37547656	10	8	25	29	23	95	1.85224	1.47405	3.10271	3.99637	3.89011	14.3155	three_prime_utr	MIPOL1	ENSG00000151338	ENST00000327441	2.20249	0.0143813
20	+	32167254	295	278	527	528	401	2029	54.6412	51.2231	65.4052	72.7615	67.8233	311.854	three_prime_utr	TM9SF4	ENSG00000101337	ENST00000217315	1.2972	0.0144058
5	+	79686640	5	7	23	23	14	72	0.926122	1.28979	2.8545	3.16953	2.36789	10.6078	three_prime_utr	TENT2	ENSG00000164329	ENST00000296783	2.52475	0.0144431
6	+	31839758	896	892	1614	1356	1122	5880	165.961	164.356	200.311	186.865	189.77	907.263	three_prime_utr	C6orf48	ENSG00000204387	ENST00000614363	1.16443	0.0144477
14	+	77717595	4770	4524	5755	4676	4154	23879	883.52	833.573	714.245	644.38	702.588	3778.31	three_prime_utr	SLIRP	ENSG00000119705	ENST00000238688	0.800272	0.014476
1	+	24840949	92	90	91	75	77	425	17.0406	16.583	11.2939	10.3354	13.0234	68.2764	three_prime_utr	CLIC4	ENSG00000169504	ENST00000374379	0.68707	0.0145029
18	-	57600658	427	454	553	456	402	2292	79.0908	83.6521	68.632	62.8395	67.9924	362.207	three_prime_utr	NARS	ENSG00000134440	ENST00000256854	0.817092	0.0145222
6	+	151353473	10	9	8	9	7	43	1.85224	1.6583	0.992869	1.24025	1.18395	6.92761	exon	AKAP12	ENSG00000131016	ENST00000359755	0.648915	0.0145286
3	+	47816100	10	9	8	9	7	43	1.85224	1.6583	0.992869	1.24025	1.18395	6.92761	exon	DHX30	ENSG00000132153	ENST00000472718	0.648915	0.0145286
7	+	30634028	521	508	666	587	510	2792	96.5019	93.602	82.6563	80.892	86.259	439.911	three_prime_utr	GARS	ENSG00000106105	ENST00000389266	0.876038	0.0145304
16	+	70660681	19	23	19	13	13	87	3.51926	4.23788	2.35806	1.79148	2.19876	14.1054	three_prime_utr	IL34	ENSG00000157368	ENST00000288098	0.545587	0.0145325
1	+	32605942	24	20	48	40	34	166	4.44538	3.68512	5.95721	5.51223	5.7506	25.3505					1.41197	0.0145758
5	-	179887653	9	9	6	8	6	38	1.66702	1.6583	0.744651	1.10245	1.01481	6.18723	intron	TBC1D9B	ENSG00000197226	ENST00000522029	0.573761	0.0146023
6	+	4954256	39	33	34	23	22	151	7.22375	6.08044	4.21969	3.16953	3.72098	24.4144	three_prime_utr	CDYL	ENSG00000153046	ENST00000343762	0.556727	0.0146115
19	-	36511029	34	44	96	89	64	327	6.29763	8.10726	11.9144	12.2647	10.8247	49.4087	three_prime_utr	ZNF260	ENSG00000254004	ENST00000592282	1.62	0.0146174
5	-	77433079	62	61	71	62	43	299	11.4839	11.2396	8.81171	8.54396	7.27282	47.352	three_prime_utr	WDR41	ENSG00000164253	ENST00000507029	0.722555	0.0146713
8	-	73290257	24	18	65	48	44	199	4.44538	3.3166	8.06706	6.61468	7.44195	29.8857					1.90017	0.0146883
17	+	67827103	7	8	16	16	14	61	1.29657	1.47405	1.98574	2.20489	2.36789	9.32914	intron	BPTF	ENSG00000171634	ENST00000424123	1.57811	0.0146961
14	+	64460005	279	324	244	211	106	1164	51.6776	59.6989	30.2825	29.077	17.9283	188.664	three_prime_utr	MTHFD1	ENSG00000100714	ENST00000545908	0.462622	0.0147415
9	-	86265928	59	64	63	64	43	293	10.9282	11.7924	7.81884	8.81958	7.27282	46.6318	three_prime_utr	ISCA1	ENSG00000135070	ENST00000311534	0.701602	0.0147489
11	-	17385856	304	297	474	435	349	1859	56.3082	54.724	58.8275	59.9456	59.0282	288.833					1.06757	0.0147647
8	-	143556823	264	290	583	467	411	2015	48.8992	53.4342	72.3553	64.3553	69.5146	308.559					1.34349	0.0147782
3	-	69055044	64	58	53	36	43	254	11.8544	10.6868	6.57775	4.96101	7.27282	41.3528	three_prime_utr	UBA3	ENSG00000144744	ENST00000349511	0.556362	0.0147813
7	+	67321322	15	17	16	16	11	75	2.77837	3.13235	1.98574	2.20489	1.86049	11.9618	exon	STAG3L4	ENSG00000106610	ENST00000416602	0.682503	0.0148365
12	-	93409894	24	23	22	21	20	110	4.44538	4.23788	2.73039	2.89392	3.38271	17.6903	three_prime_utr	UBE2N	ENSG00000177889	ENST00000552442	0.691523	0.0148736
13	+	51173965	18	15	14	9	10	66	3.33404	2.76384	1.73752	1.24025	1.69135	10.767					0.510465	0.0149163
9	+	33371155	9	8	3	6	4	30	1.66702	1.47405	0.372326	0.826835	0.676541	5.01677	three_prime_utr	NFX1	ENSG00000086102	ENST00000379540	0.398103	0.0149316
1	-	160998282	22	26	49	47	35	179	4.07494	4.79065	6.08132	6.47688	5.91974	27.3435	three_prime_utr	AL591806.3	ENSG00000270149	ENST00000289779	1.38949	0.0149615
2	-	223755331	68	71	55	59	55	308	12.5953	13.0822	6.82597	8.13055	9.30244	49.9364	intron	AP1S3	ENSG00000152056	ENST00000443700	0.629839	0.0149763
3	-	110888072	41	30	19	4	6	100	7.5942	5.52767	2.35806	0.551223	1.01481	17.046					0.199367	0.0149857
5	-	133955509	223	221	293	259	224	1220	41.305	40.7205	36.3638	35.6917	37.8863	191.967	three_prime_utr	C5orf15	ENSG00000113583	ENST00000231512	0.893558	0.0150487
13	-	98451345	140	164	163	143	118	728	25.9314	30.218	20.2297	19.7062	19.958	116.043	three_prime_utr	STK24	ENSG00000102572	ENST00000376554	0.711126	0.0150658
12	-	76047443	55	48	36	36	37	212	10.1873	8.84428	4.46791	4.96101	6.25801	34.7185	three_prime_utr	NAP1L1	ENSG00000187109	ENST00000393263	0.549504	0.0151184
16	+	523010	14	15	39	43	28	139	2.59314	2.76384	4.84023	5.92565	4.73579	20.8587	three_prime_utr	RAB11FIP3	ENSG00000090565	ENST00000262305	1.92916	0.0151783
4	+	105725306	8	11	37	28	21	105	1.48179	2.02681	4.59202	3.85856	3.55184	15.511	intron	GSTCD	ENSG00000138780	ENST00000394728	2.28057	0.015193
8	+	94989652	11	10	5	8	6	40	2.03747	1.84256	0.620543	1.10245	1.01481	6.61783	intron	NDUFAF6	ENSG00000156170	ENST00000396111	0.47041	0.0152231
12	-	123472202	21	22	71	60	40	214	3.88971	4.05363	8.81171	8.26835	6.76541	31.7888	three_prime_utr	RILPL1	ENSG00000188026	ENST00000636882	2.0013	0.0152369
2	-	74424147	37	38	73	76	62	286	6.8533	7.00172	9.05993	10.4732	10.4864	43.8746					1.44446	0.0152381
11	+	83256097	14	10	6	5	2	37	2.59314	1.84256	0.744651	0.689029	0.338271	6.20765	three_prime_utr	ANKRD42	ENSG00000137494	ENST00000531815	0.266317	0.0152541
12	+	89353266	16	18	16	15	9	74	2.96359	3.3166	1.98574	2.06709	1.52222	11.8552	exon	AC024909.2	ENSG00000274021	ENST00000611513	0.591812	0.0152605
2	+	178620211	3	4	9	10	8	34	0.555673	0.737023	1.11698	1.37806	1.35308	5.14081	exon	TTN-AS1	ENSG00000237298	ENST00000456053	1.98454	0.015263
3	+	161078899	106	104	119	115	79	523	19.6338	19.1626	14.7689	15.8477	13.3617	82.7747	three_prime_utr	PPM1L	ENSG00000163590	ENST00000498165	0.755711	0.0152972
16	-	57153534	83	91	106	91	79	450	15.3736	16.7673	13.1555	12.5403	13.3617	71.1984	three_prime_utr	FAM192A	ENSG00000172775	ENST00000309137	0.810131	0.0153241
5	+	90514551	200	204	213	144	151	912	37.0449	37.5882	26.4351	19.844	25.5394	146.452	three_prime_utr	POLR3G	ENSG00000113356	ENST00000504930	0.641526	0.0153436
17	-	82389239	48	51	84	79	66	328	8.89077	9.39705	10.4251	10.8867	11.1629	50.7625	three_prime_utr	OGFOD3	ENSG00000181396	ENST00000313056	1.18384	0.0153486
17	-	19896590	10	10	6	3	6	35	1.85224	1.84256	0.744651	0.413418	1.01481	5.86768					0.392061	0.0153772
10	-	43643863	45	40	86	75	58	304	8.3351	7.37023	10.6733	10.3354	9.80985	46.524	three_prime_utr	ZNF32	ENSG00000169740	ENST00000395797	1.3082	0.0154097
1	+	247377231	19	26	54	53	46	198	3.51926	4.79065	6.70186	7.30371	7.78023	30.0957					1.74778	0.0154257
16	+	71929003	473	510	869	802	616	3270	87.6111	93.9705	107.85	110.52	104.187	504.14	three_prime_utr	IST1	ENSG00000182149	ENST00000378799	1.18425	0.015466
6	+	43181504	3517	3408	4514	3858	3369	18666	651.434	627.944	560.226	531.655	569.817	2941.08	three_prime_utr	SRF	ENSG00000112658	ENST00000265354	0.865889	0.0154778
6	-	26867799	95	98	100	61	57	411	17.5963	18.0571	12.4109	8.40616	9.64071	66.1111					0.569515	0.0154858
20	+	64276225	4	5	11	11	10	41	0.740897	0.921279	1.36519	1.51586	1.69135	6.23459	three_prime_utr	PCMTD2	ENSG00000203880	ENST00000308824	1.83391	0.0155132
10	-	133355166	166	129	118	100	84	597	30.7472	23.769	14.6448	13.7806	14.2074	97.149	three_prime_utr	FUOM	ENSG00000148803	ENST00000447176	0.521346	0.015572
16	-	28400956	82	79	216	158	152	687	15.1884	14.5562	26.8075	21.7733	25.7086	104.034	exon	EIF3CL	ENSG00000205609	ENST00000380876	1.66505	0.0155793
14	+	74836277	2	3	16	13	8	42	0.370449	0.552767	1.98574	1.79148	1.35308	6.05351	three_prime_utr	YLPM1	ENSG00000119596	ENST00000325680	3.70466	0.0156016
2	-	149569887	112	118	115	107	101	553	20.7451	21.7422	14.2725	14.7452	17.0827	88.5877	three_prime_utr	MMADHC	ENSG00000168288	ENST00000422782	0.723359	0.0156122
6	-	27019365	50	41	42	32	24	189	9.26122	7.55449	5.21256	4.40979	4.05925	30.4973					0.542413	0.0156318
1	-	166913205	14	24	57	49	43	187	2.59314	4.42214	7.07419	6.75249	7.27282	28.1148	three_prime_utr	ILDR2	ENSG00000143195	ENST00000271417	2.0051	0.0156367
15	-	75355206	35	42	32	18	13	140	6.48285	7.73874	3.97147	2.48051	2.19876	22.8723					0.405521	0.0156421
12	-	9898675	21	13	0	0	3	37	3.88971	2.39533	0	0	0.507406	6.79244	three_prime_utr	CLEC2A	ENSG00000188393	ENST00000339766	0.0538216	0.0156436
3	+	50259352	10	12	11	10	8	51	1.85224	2.21107	1.36519	1.37806	1.35308	8.15965	three_prime_utr	GNAI2	ENSG00000114353	ENST00000313601	0.672085	0.0156495
9	-	96942912	153	148	178	166	144	789	28.3393	27.2699	22.0913	22.8758	24.3555	124.932	intron	MFSD14C	ENSG00000196312	ENST00000637099	0.831069	0.0156497
3	-	39383083	24	29	26	23	17	119	4.44538	5.34342	3.22682	3.16953	2.8753	19.0605					0.631447	0.0156548
1	+	86743399	15	13	12	9	5	54	2.77837	2.39533	1.4893	1.24025	0.845677	8.74892	three_prime_utr	SH3GLB1	ENSG00000097033	ENST00000370558	0.460694	0.0156751
12	+	7972707	12	10	6	6	7	41	2.22269	1.84256	0.744651	0.826835	1.18395	6.82068					0.451868	0.0156986
17	+	27626328	271	263	303	214	204	1255	50.1958	48.4593	37.6049	29.4905	34.5036	200.254	three_prime_utr	KSR1	ENSG00000141068	ENST00000644974	0.68656	0.0157709
2	+	10129966	29	29	23	16	21	118	5.37151	5.34342	2.8545	2.20489	3.55184	19.3262	three_prime_utr	RRM2	ENSG00000171848	ENST00000615152	0.535778	0.0158011
16	-	67810976	323	352	390	301	280	1646	59.8275	64.858	48.4023	41.4796	47.3579	261.925					0.733792	0.0158448
X	-	131749376	3	2	9	11	9	34	0.555673	0.368512	1.11698	1.51586	1.52222	5.07924	exon	FIRRE	ENSG00000213468	ENST00000427391	2.99728	0.0158491
12	-	47745369	8	10	8	7	6	39	1.48179	1.84256	0.992869	0.964641	1.01481	6.29667	three_prime_utr	RAPGEF3	ENSG00000079337	ENST00000395358	0.59607	0.0158579
KI270733.1	+	178110	12	10	9	6	7	44	2.22269	1.84256	1.11698	0.826835	1.18395	7.19301					0.512926	0.0158679
12	+	95866037	27	26	19	19	7	98	5.00106	4.79065	2.35806	2.61831	1.18395	15.952	exon	SNRPF	ENSG00000139343	ENST00000266735	0.419424	0.0158765
15	-	81668438	24	27	53	52	37	193	4.44538	4.97491	6.57775	7.16591	6.25801	29.422	intron	AC104041.1	ENSG00000259692	ENST00000560097	1.4155	0.0158837
20	-	18383368	21	19	24	20	17	101	3.88971	3.50086	2.97861	2.75612	2.8753	16.0006	three_prime_utr	DZANK1	ENSG00000089091	ENST00000377630	0.776667	0.0158929
20	-	35303457	90	83	91	60	59	383	16.6702	15.2932	11.2939	8.26835	9.97898	61.5046	three_prime_utr	UQCC1	ENSG00000101019	ENST00000397556	0.616146	0.0159071
9	+	35757935	266	261	333	266	238	1364	49.2697	48.0908	41.3282	36.6564	40.2542	215.599	three_prime_utr	RGP1	ENSG00000107185	ENST00000378078	0.809629	0.0159098
2	+	130346623	360	342	435	368	279	1784	66.6808	63.0155	53.9872	50.7126	47.1888	281.585	three_prime_utr	IMP4	ENSG00000136718	ENST00000259239	0.78074	0.0159195
1	-	202331739	10	10	39	31	21	111	1.85224	1.84256	4.84023	4.27198	3.55184	16.3589	three_prime_utr	UBE2T	ENSG00000077152	ENST00000643045	2.28502	0.0159753
7	+	102749736	15	17	11	3	7	53	2.77837	3.13235	1.36519	0.413418	1.18395	8.87327	intron	FAM185A	ENSG00000222011	ENST00000496790	0.334146	0.0159943
12	+	15904444	36	31	31	26	16	140	6.66808	5.71193	3.84737	3.58295	2.70617	22.5165					0.545852	0.0160027
22	-	38296205	92	83	411	291	344	1221	17.0406	15.2932	51.0086	40.1015	58.1826	181.627	intron	CSNK1E	ENSG00000213923	ENST00000431611	3.07815	0.0160138
5	-	33751320	18	17	15	9	5	64	3.33404	3.13235	1.86163	1.24025	0.845677	10.4139	three_prime_utr	ADAMTS12	ENSG00000151388	ENST00000515401	0.406982	0.0160175
15	+	90272209	396	408	963	730	695	3192	73.3488	75.1764	119.517	100.598	117.549	486.189	three_prime_utr	NGRN	ENSG00000182768	ENST00000379095	1.51563	0.0160843
2	-	141666	13	16	11	10	10	60	2.40792	2.94809	1.36519	1.37806	1.69135	9.79062					0.551979	0.0160914
2	-	3498452	76	81	88	86	72	403	14.0771	14.9247	10.9216	11.8513	12.1777	63.9524	three_prime_utr	ADI1	ENSG00000182551	ENST00000327435	0.803413	0.0160941
16	+	89154585	13	15	14	14	10	66	2.40792	2.76384	1.73752	1.92928	1.69135	10.5299	three_prime_utr	ACSF3	ENSG00000176715	ENST00000649953	0.690695	0.0160961
2	-	189771311	288	249	291	262	207	1297	53.3446	45.8797	36.1156	36.1051	35.011	206.456	three_prime_utr	ORMDL1	ENSG00000128699	ENST00000325795	0.720467	0.0161373
12	-	110373827	8	9	8	8	7	40	1.48179	1.6583	0.992869	1.10245	1.18395	6.41936	three_prime_utr	ANAPC7	ENSG00000196510	ENST00000552087	0.696213	0.0161728
10	+	96988848	14	11	10	6	6	47	2.59314	2.02681	1.24109	0.826835	1.01481	7.70269	three_prime_utr	LCOR	ENSG00000196233	ENST00000421806	0.444843	0.016252
X	+	73947703	4	7	16	15	12	54	0.740897	1.28979	1.98574	2.06709	2.02962	8.11314	intron	JPX	ENSG00000225470	ENST00000602985	1.99684	0.0163191
1	+	120631045	21	27	16	17	9	90	3.88971	4.97491	1.98574	2.3427	1.52222	14.7153					0.440001	0.0163535
4	+	154750297	11	8	6	3	3	31	2.03747	1.47405	0.744651	0.413418	0.507406	5.17699	three_prime_utr	LRAT	ENSG00000121207	ENST00000336356	0.316193	0.0163573
11	+	62672375	395	406	469	469	346	2085	73.1636	74.8079	58.2069	64.631	58.5208	329.33	three_prime_utr	UQCC3	ENSG00000204922	ENST00000377953	0.817089	0.0163693
16	-	30530368	32	29	28	30	19	138	5.92718	5.34342	3.47504	4.13418	3.21357	22.0934	three_prime_utr	ZNF747	ENSG00000169955	ENST00000252799	0.640178	0.0164124
16	+	14667953	12	11	41	29	24	117	2.22269	2.02681	5.08845	3.99637	4.05925	17.3936	three_prime_utr	BFAR	ENSG00000103429	ENST00000261658	2.06205	0.0164892
1	-	46635043	174	172	186	154	153	839	32.229	31.692	23.0842	21.2221	25.8777	134.105	three_prime_utr	ATPAF1	ENSG00000123472	ENST00000542495	0.731986	0.0165194
11	+	64230014	82	86	77	64	69	378	15.1884	15.846	9.55636	8.81958	11.6703	61.0807	three_prime_utr	NUDT22	ENSG00000149761	ENST00000534929	0.64544	0.0165479
2	+	69879631	17	14	9	7	1	48	3.14881	2.57958	1.11698	0.964641	0.169135	7.97915	three_prime_utr	GMCL1	ENSG00000087338	ENST00000282570	0.261941	0.0166037
1	+	206475134	13	18	6	8	7	52	2.40792	3.3166	0.744651	1.10245	1.18395	8.75557	three_prime_utr	IKBKE	ENSG00000263528	ENST00000579827	0.35299	0.0166072
9	-	85541629	11	12	11	12	9	55	2.03747	2.21107	1.36519	1.65367	1.52222	8.78962					0.712572	0.0166219
5	-	95887397	24	23	48	39	32	166	4.44538	4.23788	5.95721	5.37443	5.41233	25.4272	three_prime_utr	ELL2	ENSG00000118985	ENST00000237853	1.28554	0.0166303
1	+	112461163	30	24	13	13	16	96	5.55673	4.42214	1.61341	1.79148	2.70617	16.0899	three_prime_utr	CTTNBP2NL	ENSG00000143079	ENST00000271277	0.408266	0.0166793
1	-	44850779	0	0	51	42	56	149	0	0	6.32954	5.78785	9.47158	21.589	three_prime_utr	EIF2B3	ENSG00000070785	ENST00000360403	inf	0.0166893
2	+	185485837	5	5	10	8	7	35	0.926122	0.921279	1.24109	1.10245	1.18395	5.37488					1.27295	0.0167111
14	+	103137436	81	70	78	74	60	363	15.0032	12.8979	9.68047	10.1976	10.1481	57.9273	three_prime_utr	TNFAIP2	ENSG00000185215	ENST00000333007	0.717445	0.0167384
11	-	77660006	37	36	30	34	29	166	6.8533	6.63321	3.72326	4.6854	4.90492	26.8001	three_prime_utr	RSF1	ENSG00000048649	ENST00000308488	0.658118	0.0167542
2	-	27364356	220	198	373	347	275	1413	40.7494	36.4827	46.2925	47.8186	46.5122	217.855	three_prime_utr	EIF2B4	ENSG00000115211	ENST00000616081	1.21386	0.0167855
10	+	124986000	26	24	46	39	33	168	4.81583	4.42214	5.70899	5.37443	5.58147	25.9029	three_prime_utr	ZRANB1	ENSG00000019995	ENST00000359653	1.20264	0.0168045
16	+	2812808	21	15	11	7	7	61	3.88971	2.76384	1.36519	0.964641	1.18395	10.1673					0.352071	0.0168311
2	-	73729887	81	82	138	118	101	520	15.0032	15.109	17.127	16.2611	17.0827	80.5829	three_prime_utr	TPRKB	ENSG00000144034	ENST00000272424	1.11739	0.0168745
15	+	25132900	8	7	14	13	11	53	1.48179	1.28979	1.73752	1.79148	1.86049	8.16107	intron	SNHG14	ENSG00000224078	ENST00000553149	1.29637	0.0169203
7	+	38230410	26	27	18	24	18	113	4.81583	4.97491	2.23395	3.30734	3.04444	18.3765	three_prime_utr	STARD3NL	ENSG00000010270	ENST00000009041	0.584616	0.016941
7	+	101304560	86	57	185	170	149	647	15.9293	10.5026	22.9601	23.427	25.2012	98.0201					1.8056	0.0169559
11	-	60937087	71	75	139	114	98	497	13.1509	13.8192	17.2511	15.7099	16.5753	76.5063	three_prime_utr	SLC15A3	ENSG00000110446	ENST00000541505	1.22447	0.0169674
20	-	3667970	19	21	37	36	27	140	3.51926	3.86937	4.59202	4.96101	4.56665	21.5083	exon	ADAM33	ENSG00000149451	ENST00000466620	1.274	0.0170077
X	-	133298156	4	5	26	22	13	70	0.740897	0.921279	3.22682	3.03173	2.19876	10.1195					3.39206	0.017019
22	-	24585631	35	36	72	60	47	250	6.48285	6.63321	8.93582	8.26835	7.94936	38.2696	three_prime_utr	LRRC75B	ENSG00000178026	ENST00000446942	1.27851	0.0170661
6	-	42206805	169	174	196	198	143	880	31.3029	32.0605	24.3253	27.2856	24.1864	139.161	three_prime_utr	MRPS10	ENSG00000048544	ENST00000053468	0.797486	0.0171506
9	+	93319203	26	40	94	76	68	304	4.81583	7.37023	11.6662	10.4732	11.5012	45.8267	three_prime_utr	WNK2	ENSG00000165238	ENST00000432730	1.84039	0.0172158
20	+	18294635	0	0	16	15	7	38	0	0	1.98574	2.06709	1.18395	5.23677	intron	ZNF133	ENSG00000125846	ENST00000626025	inf	0.0172261
18	+	35979057	33	28	30	20	18	129	6.1124	5.15916	3.72326	2.75612	3.04444	20.7954	three_prime_utr	C18orf21	ENSG00000141428	ENST00000610527	0.563294	0.0172319
3	-	172630649	5	5	13	15	10	48	0.926122	0.921279	1.61341	2.06709	1.69135	7.21925	three_prime_utr	NCEH1	ENSG00000144959	ENST00000543711	1.93853	0.0172628
5	+	177986156	4	3	11	8	8	34	0.740897	0.552767	1.36519	1.10245	1.35308	5.11439					1.96894	0.0173306
1	+	160358947	81	80	86	82	74	403	15.0032	14.7405	10.6733	11.3001	12.516	64.2331	three_prime_utr	NCSTN	ENSG00000162736	ENST00000294785	0.773038	0.0173391
2	+	53973759	13	11	8	2	5	39	2.40792	2.02681	0.992869	0.275612	0.845677	6.54889	exon	ACYP2	ENSG00000170634	ENST00000422521	0.317818	0.0173482
16	+	30635567	12	14	43	43	26	138	2.22269	2.57958	5.33667	5.92565	4.39752	20.4621					2.17395	0.0174008
4	-	6165735	11	9	4	6	1	31	2.03747	1.6583	0.496434	0.826835	0.169135	5.18818	intron	JAKMIP1	ENSG00000152969	ENST00000410077	0.26921	0.0174738
2	+	36551132	7	8	16	13	12	56	1.29657	1.47405	1.98574	1.79148	2.02962	8.57745	three_prime_utr	CRIM1	ENSG00000150938	ENST00000280527	1.39724	0.0174841
15	+	64144228	42	36	74	68	57	277	7.77942	6.63321	9.18403	9.3708	9.64071	42.6082	three_prime_utr	SNX1	ENSG00000028528	ENST00000380285	1.30421	0.0175655
19	-	2417015	9	7	19	17	16	68	1.66702	1.28979	2.35806	2.3427	2.70617	10.3637					1.67003	0.0175662
1	-	114582850	18	14	13	12	9	66	3.33404	2.57958	1.61341	1.65367	1.52222	10.7029	three_prime_utr	DENND2C	ENSG00000175984	ENST00000393276	0.539917	0.0175745
7	-	16087527	25	22	49	40	34	170	4.63061	4.05363	6.08132	5.51223	5.7506	26.0284					1.33147	0.017653
8	-	102827669	178	170	358	329	235	1270	32.9699	31.3235	44.4309	45.3381	39.7468	193.809	three_prime_utr	AZIN1	ENSG00000155096	ENST00000337198	1.34297	0.0176669
7	-	103312517	344	348	422	318	292	1724	63.7172	64.121	52.3738	43.8223	49.3875	273.422	three_prime_utr	DNAJC2	ENSG00000105821	ENST00000249270	0.759208	0.0176778
9	-	125438471	111	112	126	92	92	533	20.5599	20.6367	15.6377	12.6781	15.5605	85.0728	three_prime_utr	MAPKAP1	ENSG00000119487	ENST00000444226	0.710031	0.0177119
7	+	51328288	13	10	8	3	3	37	2.40792	1.84256	0.992869	0.413418	0.507406	6.16417					0.300153	0.0177235
17	-	19112410	192	167	100	55	107	621	35.5631	30.7707	12.4109	7.57932	18.0975	104.421	exon	AC007952.4	ENSG00000262202	ENST00000573866	0.382788	0.0177255
1	+	222666143	25	28	61	47	42	203	4.63061	5.15916	7.57062	6.47688	7.10368	30.941	three_prime_utr	MIA3	ENSG00000154305	ENST00000344507	1.44036	0.0177294
20	-	10413707	188	168	190	144	141	831	34.8222	30.955	23.5806	19.844	23.8481	133.05	three_prime_utr	AL034430.1	ENSG00000285508	ENST00000609375	0.681825	0.0177433
X	+	70503273	71	67	146	115	104	503	13.1509	12.3451	18.1199	15.8477	17.5901	77.0537	three_prime_utr	DLG3	ENSG00000082458	ENST00000194900	1.34812	0.0177721
10	+	68694477	160	159	197	192	143	851	29.6359	29.2967	24.4494	26.4587	24.1864	134.027	three_prime_utr	TET1	ENSG00000138336	ENST00000373644	0.849496	0.0177784
4	-	56467236	13	15	14	11	11	64	2.40792	2.76384	1.73752	1.51586	1.86049	10.2856					0.659206	0.0177892
6	-	85677007	276	246	306	253	218	1299	51.1219	45.3269	37.9772	34.8649	36.8715	206.162	exon	SNHG5	ENSG00000203875	ENST00000369605	0.758354	0.0178185
5	-	134195104	53	67	125	117	100	462	9.81689	12.3451	15.5136	16.1233	16.9135	70.7124	three_prime_utr	PPP2CA	ENSG00000113575	ENST00000481195	1.46047	0.0178635
12	-	21470148	24	17	12	11	8	72	4.44538	3.13235	1.4893	1.51586	1.35308	11.936	three_prime_utr	RECQL	ENSG00000004700	ENST00000421138	0.383426	0.0178851
22	+	45843985	493	515	855	745	601	3209	91.3156	94.8917	106.113	102.665	101.65	496.636	three_prime_utr	ATXN10	ENSG00000130638	ENST00000252934	1.11141	0.0179448
12	-	110720647	109	114	120	90	93	526	20.1895	21.0052	14.893	12.4025	15.7296	84.2198	three_prime_utr	PPP1CC	ENSG00000186298	ENST00000335007	0.696291	0.0180115
11	-	67506501	90	98	181	149	130	648	16.6702	18.0571	22.4637	20.5331	21.9876	99.7116	three_prime_utr	CDK2AP2	ENSG00000167797	ENST00000301488	1.24752	0.0180128
18	-	47858575	5	2	31	27	15	80	0.926122	0.368512	3.84737	3.72076	2.53703	11.3998	intron	SMAD2	ENSG00000175387	ENST00000591214	5.20361	0.0180888
18	+	27805084	9	7	6	5	5	32	1.66702	1.28979	0.744651	0.689029	0.845677	5.23617					0.513923	0.0181046
9	-	137448225	14	17	32	33	25	121	2.59314	3.13235	3.97147	4.54759	4.22838	18.4729	three_prime_utr	NSMF	ENSG00000165802	ENST00000371473	1.48429	0.0181207
6	-	17615375	103	94	98	58	62	415	19.0781	17.32	12.1626	7.99274	10.4864	67.0399	three_prime_utr	NUP153	ENSG00000124789	ENST00000262077	0.561233	0.0181244
5	+	71510852	5	6	14	11	11	47	0.926122	1.10553	1.73752	1.51586	1.86049	7.14553	exon	BDP1	ENSG00000145734	ENST00000508157	1.67806	0.018151
X	-	2799719	41	34	27	32	19	153	7.5942	6.2647	3.35093	4.40979	3.21357	24.8332					0.527906	0.0181744
12	+	56469623	4	5	15	11	12	47	0.740897	0.921279	1.86163	1.51586	2.02962	7.06929	three_prime_utr	SPRYD4	ENSG00000176422	ENST00000338146	2.16869	0.0181832
4	+	62072438	20	24	18	20	13	95	3.70449	4.42214	2.23395	2.75612	2.19876	15.3155	three_prime_utr	ADGRL3	ENSG00000150471	ENST00000514591	0.589735	0.0181917
5	+	171502749	22	27	24	18	16	107	4.07494	4.97491	2.97861	2.48051	2.70617	17.2151					0.601504	0.0181981
1	-	631868	64	66	111	110	86	437	11.8544	12.1609	13.7761	15.1586	14.5456	67.4956	intron	AL669831.3	ENSG00000230021	ENST00000440200	1.20702	0.0182161
1	-	55067906	13	10	33	25	21	102	2.40792	1.84256	4.09558	3.44515	3.55184	15.343	three_prime_utr	USP24	ENSG00000162402	ENST00000294383	1.73982	0.0182398
4	-	24539851	28	24	56	50	37	195	5.18628	4.42214	6.95008	6.89029	6.25801	29.7068	exon	DHX15	ENSG00000109606	ENST00000503562	1.3945	0.0182497
6	-	118959831	15	17	18	15	11	76	2.77837	3.13235	2.23395	2.06709	1.86049	12.0722	three_prime_utr	FAM184A	ENSG00000111879	ENST00000475529	0.694956	0.0182589
4	+	122893357	5	6	17	12	11	51	0.926122	1.10553	2.10985	1.65367	1.86049	7.65566	three_prime_utr	FGF2	ENSG00000138685	ENST00000644866	1.84546	0.0182695
1	+	19658452	53	46	46	47	30	222	9.81689	8.47577	5.70899	6.47688	5.07406	35.5526	three_prime_utr	NBL1	ENSG00000158747	ENST00000548815	0.629029	0.0183526
15	-	90074676	5	5	19	13	11	53	0.926122	0.921279	2.35806	1.79148	1.86049	7.85743	exon	ZNF710-AS1	ENSG00000259291	ENST00000558334	2.16882	0.0183732
X	+	55009057	15	13	32	36	26	122	2.77837	2.39533	3.97147	4.96101	4.39752	18.5037					1.71767	0.0184153
22	+	50523471	44	48	43	48	35	218	8.14987	8.84428	5.33667	6.61468	5.91974	34.8652	three_prime_utr	NCAPH2	ENSG00000025770	ENST00000299821	0.701068	0.0184182
20	-	62843575	126	137	267	253	232	1015	23.3383	25.243	33.137	34.8649	39.2394	155.823	intron	TCFL5	ENSG00000101190	ENST00000335351	1.47164	0.0184654
3	-	16315852	14	16	28	26	20	104	2.59314	2.94809	3.47504	3.58295	3.38271	15.9819	three_prime_utr	RFTN1	ENSG00000131378	ENST00000432519	1.25612	0.0185286
6	-	56952551	26	27	24	12	16	105	4.81583	4.97491	2.97861	1.65367	2.70617	17.1292	intron	DST	ENSG00000151914	ENST00000449297	0.499686	0.01858
6	-	2888469	31	44	132	106	75	388	5.74196	8.10726	16.3823	14.6074	12.6852	57.5241	three_prime_utr	SERPINB9	ENSG00000170542	ENST00000380698	2.1024	0.0185824
13	-	42849776	17	17	4	7	10	55	3.14881	3.13235	0.496434	0.964641	1.69135	9.43359					0.334591	0.0186897
1	+	36180845	205	206	350	341	259	1361	37.971	37.9567	43.438	46.9918	43.8061	210.164	three_prime_utr	MAP7D1	ENSG00000116871	ENST00000373150	1.17863	0.0186948
5	+	149354580	239	211	256	221	192	1119	44.2686	38.878	31.7718	30.4551	32.474	177.847	three_prime_utr	GRPEL2	ENSG00000164284	ENST00000329271	0.759308	0.0186954
2	+	151464235	19	18	6	5	11	59	3.51926	3.3166	0.744651	0.689029	1.86049	10.13	exon	RIF1	ENSG00000080345	ENST00000430328	0.321263	0.0186997
2	+	222944626	173	202	207	161	137	880	32.0438	37.2197	25.6905	22.1867	23.1715	140.312	three_prime_utr	ACSL3	ENSG00000123983	ENST00000357430	0.68385	0.0187137
22	+	18947755	311	366	1015	720	656	3068	57.6048	67.4376	125.97	99.2202	110.953	461.186					1.79216	0.0187274
X	+	70420824	231	207	240	226	158	1062	42.7868	38.141	29.7861	31.1441	26.7234	168.581	three_prime_utr	KIF4A	ENSG00000090889	ENST00000374403	0.722072	0.0187454
X	+	103978353	9	9	21	23	20	82	1.66702	1.6583	2.60628	3.16953	3.38271	12.4838					1.83612	0.0187657
6	-	37136775	21	32	9	10	2	74	3.88971	5.89619	1.11698	1.37806	0.338271	12.6192					0.19302	0.0187803
20	-	25613573	65	59	59	36	25	244	12.0396	10.8711	7.32241	4.96101	4.22838	39.4225	three_prime_utr	NANP	ENSG00000170191	ENST00000304788	0.480469	0.0188177
2	-	37106518	17	13	12	8	6	56	3.14881	2.39533	1.4893	1.10245	1.01481	9.1507	three_prime_utr	EIF2AK2	ENSG00000055332	ENST00000395127	0.433679	0.0188205
17	+	48061482	1082	1018	1130	944	927	5101	200.413	187.572	140.243	130.089	156.788	815.105	three_prime_utr	NFE2L1	ENSG00000082641	ENST00000585291	0.733911	0.0188739
2	+	135062808	8	12	37	29	21	107	1.48179	2.21107	4.59202	3.99637	3.55184	15.8331	intron	RAB3GAP1	ENSG00000115839	ENST00000442034	2.19166	0.018903
17	-	41983580	115	114	215	187	143	774	21.3008	21.0052	26.6833	25.7697	24.1864	118.945	three_prime_utr	DNAJC7	ENSG00000168259	ENST00000586335	1.2077	0.0189315
22	-	38297601	40	28	94	93	88	343	7.40897	5.15916	11.6662	12.8159	14.8839	51.9342	intron	CSNK1E	ENSG00000213923	ENST00000498529	2.08814	0.018963
4	+	108667577	38	37	47	36	31	189	7.03853	6.81747	5.8331	4.96101	5.2432	29.8933	three_prime_utr	OSTC	ENSG00000198856	ENST00000361564	0.771619	0.0189808
1	-	116519648	9	11	6	8	6	40	1.66702	2.02681	0.744651	1.10245	1.01481	6.55574	intron	CD58	ENSG00000116815	ENST00000526981	0.51652	0.0190499
5	+	154406238	12	10	9	5	3	39	2.22269	1.84256	1.11698	0.689029	0.507406	6.37866	exon	GALNT10	ENSG00000164574	ENST00000519544	0.37938	0.0190635
17	-	2416062	10	11	12	9	7	49	1.85224	2.02681	1.4893	1.24025	1.18395	7.79256	exon	METTL16	ENSG00000127804	ENST00000571669	0.672587	0.0191009
X	+	115905463	10	11	12	9	7	49	1.85224	2.02681	1.4893	1.24025	1.18395	7.79256					0.672587	0.0191009
3	-	88055410	45	56	46	41	36	224	8.3351	10.3183	5.70899	5.65004	6.08887	36.1013	three_prime_utr	CGGBP1	ENSG00000163320	ENST00000398392	0.623582	0.0191028
1	+	151267463	581	550	673	593	535	2932	107.615	101.341	83.5251	81.7189	90.4874	464.687	three_prime_utr	PSMD4	ENSG00000159352	ENST00000368884	0.815902	0.0191546
X	-	14008616	6	12	30	25	22	95	1.11135	2.21107	3.72326	3.44515	3.72098	14.2118	three_prime_utr	GEMIN8	ENSG00000046647	ENST00000380523	2.18503	0.019175
11	+	46321420	24	25	42	40	34	165	4.44538	4.6064	5.21256	5.51223	5.7506	25.5272	three_prime_utr	CREB3L1	ENSG00000157613	ENST00000621158	1.21342	0.0192473
1	-	235447215	215	205	233	238	187	1078	39.8232	37.7724	28.9173	32.7978	31.6283	170.939					0.801964	0.0192721
5	-	151029947	87	86	111	91	82	457	16.1145	15.846	13.7761	12.5403	13.8691	72.146	three_prime_utr	TNIP1	ENSG00000145901	ENST00000520931	0.838232	0.0193016
6	-	18224590	37	35	41	37	25	175	6.8533	6.44895	5.08845	5.09882	4.22838	27.7179	three_prime_utr	DEK	ENSG00000124795	ENST00000515770	0.722467	0.0193665
5	-	177519789	57	77	165	149	109	557	10.5578	14.1877	20.4779	20.5331	18.4358	84.1922	three_prime_utr	FAM193B	ENSG00000146067	ENST00000514747	1.60155	0.0193703
1	-	6185104	97	99	237	176	162	771	17.9668	18.2413	29.4137	24.2538	27.3999	117.276	three_prime_utr	RPL22	ENSG00000116251	ENST00000234875	1.49262	0.0193732
8	+	9780124	31	37	65	59	49	241	5.74196	6.81747	8.06706	8.13055	8.28763	37.0447	three_prime_utr	TNKS	ENSG00000173273	ENST00000310430	1.2997	0.0193786
X	+	48561211	13	12	29	24	18	96	2.40792	2.21107	3.59915	3.30734	3.04444	14.5699	three_prime_utr	TBC1D25	ENSG00000068354	ENST00000376771	1.43624	0.019415
KI270733.1	-	120731	9	9	6	2	5	31	1.66702	1.6583	0.744651	0.275612	0.845677	5.19126					0.374087	0.0194315
10	-	101785762	65	60	163	142	97	527	12.0396	11.0553	20.2297	19.5684	16.4061	79.2992	three_prime_utr	OGA	ENSG00000198408	ENST00000439817	1.62241	0.0194555
16	+	30400106	108	125	220	221	175	849	20.0042	23.032	27.3039	30.4551	29.5987	130.394	three_prime_utr	ZNF48	ENSG00000180035	ENST00000320159	1.35324	0.0194817
20	-	50082562	29	35	30	28	18	140	5.37151	6.44895	3.72326	3.85856	3.04444	22.4467	three_prime_utr	UBE2V1	ENSG00000244687	ENST00000483534	0.599314	0.0195029
5	+	9549183	21	20	19	11	14	85	3.88971	3.68512	2.35806	1.51586	2.36789	13.8167	exon	SNHG18	ENSG00000250786	ENST00000509788	0.549348	0.01951
12	-	121426181	9	11	10	8	6	44	1.66702	2.02681	1.24109	1.10245	1.01481	7.05218					0.606117	0.0195222
10	+	100363615	399	465	432	430	346	2072	73.9045	85.679	53.6149	59.2565	58.5208	330.976	three_prime_utr	SCD	ENSG00000099194	ENST00000370355	0.715998	0.0195409
14	-	61277681	9	8	8	7	7	39	1.66702	1.47405	0.992869	0.964641	1.18395	6.28252	three_prime_utr	TMEM30B	ENSG00000182107	ENST00000555868	0.66675	0.019583
13	-	100624781	27	21	54	48	37	187	5.00106	3.86937	6.70186	6.61468	6.25801	28.445	intron	TMTC4	ENSG00000125247	ENST00000328767	1.47115	0.019596
1	-	235166901	75	69	85	64	58	351	13.8918	12.7137	10.5492	8.81958	9.80985	55.7841	three_prime_utr	ARID4B	ENSG00000054267	ENST00000349213	0.731144	0.019602
1	+	6888198	41	43	84	90	65	323	7.5942	7.923	10.4251	12.4025	10.9938	49.3386	exon	CAMTA1	ENSG00000171735	ENST00000476163	1.45307	0.0196162
1	+	108809523	14	14	11	13	11	63	2.59314	2.57958	1.36519	1.79148	1.86049	10.1899	three_prime_utr	STXBP3	ENSG00000116266	ENST00000370008	0.646618	0.0196622
11	+	126359289	8	9	4	7	4	32	1.48179	1.6583	0.496434	0.964641	0.676541	5.27771	intron	ST3GAL4	ENSG00000110080	ENST00000534083	0.453832	0.0197359
15	+	49654445	4	5	15	18	16	58	0.740897	0.921279	1.86163	2.48051	2.70617	8.71048	three_prime_utr	DTWD1	ENSG00000104047	ENST00000251250	2.82694	0.0197415
13	-	110892699	1119	1053	1258	1103	761	5294	207.266	194.021	156.129	152	128.712	838.128	three_prime_utr	ANKRD10	ENSG00000088448	ENST00000310847	0.725732	0.0197947
14	+	73121312	19	15	15	10	8	67	3.51926	2.76384	1.86163	1.37806	1.35308	10.8759	three_prime_utr	RBM25	ENSG00000119707	ENST00000261973	0.487315	0.0198069
20	+	16741773	16	13	32	27	25	113	2.96359	2.39533	3.97147	3.72076	4.22838	17.2795	three_prime_utr	SNRPB2	ENSG00000125870	ENST00000246071	1.48296	0.0198076
3	+	23920974	2	1	14	9	12	38	0.370449	0.184256	1.73752	1.24025	2.02962	5.5621	three_prime_utr	RPL15	ENSG00000174748	ENST00000413699	6.0181	0.0198158
9	+	33549239	10	9	9	9	8	45	1.85224	1.6583	1.11698	1.24025	1.35308	7.22086	intron	ANKRD18B	ENSG00000230453	ENST00000357927	0.704603	0.0198602
9	-	19354551	92	96	126	117	95	526	17.0406	17.6886	15.6377	16.1233	16.0679	82.558					0.918129	0.0198715
22	+	37656111	23	16	52	45	34	170	4.26016	2.94809	6.45365	6.20126	5.7506	25.6138	three_prime_utr	SH3BP1	ENSG00000100092	ENST00000649765	1.70226	0.0199013
1	-	1752517	86	93	104	100	71	454	15.9293	17.1358	12.9073	13.7806	12.0086	71.7616	three_prime_utr	NADK	ENSG00000008130	ENST00000342348	0.780208	0.0199115
6	+	151403063	16	11	7	7	5	46	2.96359	2.02681	0.86876	0.964641	0.845677	7.66948					0.357897	0.0199116
22	-	30886057	9	5	23	20	20	77	1.66702	0.921279	2.8545	2.75612	3.38271	11.5816					2.31641	0.0199151
1	+	93138242	75	67	158	131	128	559	13.8918	12.3451	19.6092	18.0526	21.6493	85.548	three_prime_utr	MTF2	ENSG00000143033	ENST00000370298	1.50706	0.019922
2	+	117831049	103	108	106	83	89	489	19.0781	19.8996	13.1555	11.4379	15.053	78.6242	three_prime_utr	DDX18	ENSG00000088205	ENST00000263239	0.678104	0.0200231
X	-	53532101	10	8	8	5	5	36	1.85224	1.47405	0.992869	0.689029	0.845677	5.85386	three_prime_utr	HUWE1	ENSG00000086758	ENST00000262854	0.506585	0.0200249
19	+	44175428	13	12	14	14	11	64	2.40792	2.21107	1.73752	1.92928	1.86049	10.1463	three_prime_utr	ZNF226	ENSG00000167380	ENST00000300823	0.797764	0.0201133
17	+	7014531	499	516	850	735	632	3232	92.427	95.076	105.492	101.287	106.894	501.176	three_prime_utr	RNASEK	ENSG00000219200	ENST00000552039	1.11526	0.0201907
1	-	206595703	10	9	7	4	1	31	1.85224	1.6583	0.86876	0.551223	0.169135	5.09966	exon	EIF2D	ENSG00000143486	ENST00000617960	0.30178	0.0202034
1	+	46316600	11	13	9	9	9	51	2.03747	2.39533	1.11698	1.24025	1.52222	8.31224	three_prime_utr	UQCRH	ENSG00000173660	ENST00000311672	0.583447	0.0202731
15	-	83004855	15	21	7	11	7	61	2.77837	3.86937	0.86876	1.51586	1.18395	10.2163	three_prime_utr	C15orf40	ENSG00000169609	ENST00000508990	0.357873	0.0203108
1	-	244854412	332	403	374	317	277	1703	61.4945	74.2551	46.4166	43.6845	46.8505	272.701	three_prime_utr	HNRNPU	ENSG00000153187	ENST00000489705	0.67257	0.0203341
X	+	11121877	122	126	150	114	89	601	22.5974	23.2162	18.6163	15.7099	15.053	95.1928	three_prime_utr	HCCS	ENSG00000004961	ENST00000321143	0.718552	0.0204681
2	-	110515527	35	33	32	16	13	129	6.48285	6.08044	3.97147	2.20489	2.19876	20.9384	three_prime_utr	RGPD6	ENSG00000183054	ENST00000329516	0.444423	0.0205347
16	-	48361053	176	187	204	179	168	914	32.5995	34.4558	25.3181	24.6673	28.4147	145.455	three_prime_utr	SIAH1	ENSG00000196470	ENST00000394725	0.779457	0.0205518
13	-	78615137	17	19	12	16	8	72	3.14881	3.50086	1.4893	2.20489	1.35308	11.697	three_prime_utr	RNF219	ENSG00000152193	ENST00000282003	0.506018	0.0205563
7	+	219879	7	7	18	19	12	63	1.29657	1.28979	2.23395	2.61831	2.02962	9.46825	intron	FAM20C	ENSG00000177706	ENST00000313766	1.77389	0.0205902
7	-	25123642	522	446	320	223	325	1836	96.6871	82.1781	39.7147	30.7307	54.969	304.28	three_prime_utr	CYCS	ENSG00000172115	ENST00000409764	0.467445	0.0206464
7	+	150412468	87	88	95	65	69	404	16.1145	16.2145	11.7903	8.95738	11.6703	64.7471	exon	AC073111.5	ENSG00000284691	ENST00000641330	0.668502	0.0206724
11	+	94876667	282	287	361	282	228	1440	52.2333	52.8814	44.8032	38.8613	38.5629	227.342	three_prime_utr	AMOTL1	ENSG00000166025	ENST00000433060	0.7752	0.0206824
11	-	68747147	13	17	10	7	9	56	2.40792	3.13235	1.24109	0.964641	1.52222	9.26821	exon	TESMIN	ENSG00000132749	ENST00000432435	0.448588	0.0206936
7	+	148801104	40	44	52	42	34	212	7.40897	8.10726	6.45365	5.78785	5.7506	33.5083					0.773044	0.0207719
16	-	31489490	41	44	83	74	69	311	7.5942	8.10726	10.301	10.1976	11.6703	47.8704	three_prime_utr	C16orf58	ENSG00000140688	ENST00000327237	1.36586	0.0208005
3	+	122879740	12	14	10	12	7	55	2.22269	2.57958	1.24109	1.65367	1.18395	8.88098	three_prime_utr	DIRC2	ENSG00000138463	ENST00000261038	0.566218	0.0208045
18	+	12432233	18	14	36	37	32	137	3.33404	2.57958	4.46791	5.09882	5.41233	20.8927	three_prime_utr	PRELID3A	ENSG00000141391	ENST00000587735	1.68865	0.0208746
17	-	73209119	52	64	149	116	94	475	9.63167	11.7924	18.4922	15.9855	15.8987	71.8004	three_prime_utr	FAM104A	ENSG00000133193	ENST00000405159	1.5676	0.0209157
5	+	146511961	34	36	66	62	56	254	6.29763	6.63321	8.19117	8.54396	9.47158	39.1375					1.35112	0.0209395
15	-	34525655	27	31	26	28	17	129	5.00106	5.71193	3.22682	3.85856	2.8753	20.6737	three_prime_utr	GOLGA8B	ENSG00000215252	ENST00000438958	0.619851	0.0209406
6	-	18225229	12	13	12	9	5	51	2.22269	2.39533	1.4893	1.24025	0.845677	8.19325	three_prime_utr	DEK	ENSG00000124795	ENST00000515770	0.516128	0.0209432
2	-	202206184	56	45	112	93	85	391	10.3726	8.29151	13.9002	12.8159	14.3765	59.7567	three_prime_utr	SUMO1	ENSG00000116030	ENST00000392246	1.4678	0.0209516
6	+	139043114	15	15	13	10	12	65	2.77837	2.76384	1.61341	1.37806	2.02962	10.5633	three_prime_utr	ABRACL	ENSG00000146386	ENST00000367660	0.603983	0.0209711
3	-	110888143	50	68	23	9	28	178	9.26122	12.5294	2.8545	1.24025	4.73579	30.6212					0.270163	0.0210323
11	-	89326346	9	8	9	6	6	38	1.66702	1.47405	1.11698	0.826835	1.01481	6.09969	three_prime_utr	NOX4	ENSG00000086991	ENST00000263317	0.627945	0.0210535
1	-	52352532	9	9	7	9	6	40	1.66702	1.6583	0.86876	1.24025	1.01481	6.44915	three_prime_utr	CC2D1B	ENSG00000154222	ENST00000371586	0.62627	0.0210729
22	+	25728168	9	8	10	8	7	42	1.66702	1.47405	1.24109	1.10245	1.18395	6.66855	three_prime_utr	GRK3	ENSG00000100077	ENST00000324198	0.74868	0.0211205
2	-	197486804	1062	1117	1199	971	970	5319	196.708	205.814	148.806	133.809	164.061	849.199	three_prime_utr	HSPD1	ENSG00000144381	ENST00000345042	0.739797	0.0211417
5	+	66170837	51	53	42	48	42	236	9.44644	9.76556	5.21256	6.61468	7.10368	38.1429	three_prime_utr	SREK1	ENSG00000153914	ENST00000520953	0.656913	0.0211642
1	-	212557834	11	8	6	6	5	36	2.03747	1.47405	0.744651	0.826835	0.845677	5.92868	exon	AC092803.2	ENSG00000260805	ENST00000564287	0.458902	0.0211853
16	+	46929432	291	283	338	264	256	1432	53.9003	52.1444	41.9487	36.3807	43.2986	227.673	three_prime_utr	GPT2	ENSG00000166123	ENST00000340124	0.764634	0.0212369
1	+	1534684	24	24	56	42	40	186	4.44538	4.42214	6.95008	5.78785	6.76541	28.3709	three_prime_utr	ATAD3A	ENSG00000197785	ENST00000536055	1.46627	0.0212407
X	+	153975126	10	9	6	6	7	38	1.85224	1.6583	0.744651	0.826835	1.18395	6.26598	intron	TMEM187	ENSG00000177854	ENST00000425274	0.523268	0.0212472
4	+	114678223	291	258	285	284	232	1350	53.9003	47.538	35.3709	39.1369	39.2394	215.185	three_prime_utr	UGT8	ENSG00000174607	ENST00000310836	0.747563	0.021264
2	+	191425316	21	21	40	43	33	158	3.88971	3.86937	4.96434	5.92565	5.58147	24.2305	three_prime_utr	MYO1B	ENSG00000128641	ENST00000392316	1.41524	0.0212883
12	+	27314683	8	9	7	5	2	31	1.48179	1.6583	0.86876	0.689029	0.338271	5.03616	intron	STK38L	ENSG00000211455	ENST00000536093	0.402548	0.0213271
12	-	53064603	50	52	55	40	27	224	9.26122	9.5813	6.82597	5.51223	4.56665	35.7474	three_prime_utr	SPRYD3	ENSG00000167778	ENST00000301463	0.59811	0.0213301
1	+	220582895	16	13	49	34	37	149	2.96359	2.39533	6.08132	4.6854	6.25801	22.3836	intron	MARK1	ENSG00000116141	ENST00000366917	2.11793	0.0213675
9	+	125365005	68	60	71	65	46	310	12.5953	11.0553	8.81171	8.95738	7.78023	49.1999	three_prime_utr	GAPVD1	ENSG00000165219	ENST00000470056	0.720188	0.0213833
18	-	50282348	135	134	255	213	197	934	25.0053	24.6903	31.6477	29.3527	33.3197	144.016	three_prime_utr	CXXC1	ENSG00000154832	ENST00000589940	1.2653	0.0214107
13	+	37009394	456	407	485	451	383	2182	84.4623	74.9921	60.1927	62.1504	64.7788	346.576	three_prime_utr	EXOSC8	ENSG00000120699	ENST00000481013	0.782342	0.0214712
3	+	37417549	12	8	4	5	3	32	2.22269	1.47405	0.496434	0.689029	0.507406	5.38961	exon	C3orf35	ENSG00000198590	ENST00000426078	0.305291	0.0214814
7	-	47965166	52	49	62	47	42	252	9.63167	9.02854	7.69473	6.47688	7.10368	39.9355	three_prime_utr	HUS1	ENSG00000136273	ENST00000258774	0.760095	0.0215148
10	+	68761118	44	43	36	25	33	181	8.14987	7.923	4.46791	3.44515	5.58147	29.5674	three_prime_utr	CCAR1	ENSG00000060339	ENST00000479143	0.559722	0.0215267
9	-	137220255	19	20	19	10	8	76	3.51926	3.68512	2.35806	1.37806	1.35308	12.2936	three_prime_utr	RNF208	ENSG00000212864	ENST00000391553	0.470936	0.0215643
8	-	38317564	16	14	14	7	8	59	2.96359	2.57958	1.73752	0.964641	1.35308	9.59842	three_prime_utr	NSD3	ENSG00000147548	ENST00000316985	0.487716	0.0215723
2	-	130416753	29	34	95	83	54	295	5.37151	6.2647	11.7903	11.4379	9.13331	43.9977					1.85407	0.0215888
17	+	4945219	56	67	66	59	46	294	10.3726	12.3451	8.19117	8.13055	7.78023	46.8196	three_prime_utr	RNF167	ENSG00000108523	ENST00000262482	0.707288	0.0215978
12	+	57797584	20	17	36	36	30	139	3.70449	3.13235	4.46791	4.96101	5.07406	21.3398	three_prime_utr	TSFM	ENSG00000123297	ENST00000540550	1.4142	0.0216587
2	+	5694278	104	107	224	226	153	814	19.2633	19.7154	27.8003	31.1441	25.8777	123.801	three_prime_utr	SOX11	ENSG00000176887	ENST00000322002	1.45074	0.0216748
17	-	41754610	650	724	1265	1179	887	4705	120.396	133.401	156.997	162.473	150.023	723.291	three_prime_utr	JUP	ENSG00000173801	ENST00000393931	1.23325	0.0216796
6	-	486100	38	43	39	20	19	159	7.03853	7.923	4.84023	2.75612	3.21357	25.7714	three_prime_utr	EXOC2	ENSG00000112685	ENST00000230449	0.481677	0.0217118
8	+	12624945	3	5	22	19	11	60	0.555673	0.921279	2.73039	2.61831	1.86049	8.68614					3.25408	0.0217324
16	+	14669000	33	36	65	54	48	236	6.1124	6.63321	8.06706	7.44152	8.1185	36.3727	three_prime_utr	BFAR	ENSG00000103429	ENST00000261658	1.23583	0.0217427
14	-	95086227	41	33	82	70	55	281	7.5942	6.08044	10.1769	9.64641	9.30244	42.8004					1.41994	0.0217796
1	-	226330810	9	10	5	1	5	30	1.66702	1.84256	0.620543	0.137806	0.845677	5.1136					0.304695	0.0217829
18	-	12329112	769	756	872	808	729	3934	142.438	139.297	108.223	111.347	123.3	624.604	three_prime_utr	AFG3L2	ENSG00000141385	ENST00000269143	0.811329	0.0218136
12	+	53475647	5	4	15	19	12	55	0.926122	0.737023	1.86163	2.61831	2.02962	8.17271	three_prime_utr	PCBP2	ENSG00000197111	ENST00000553064	2.60934	0.0218177
17	-	31034288	198	205	358	325	291	1377	36.6744	37.7724	44.4309	44.7869	49.2184	212.883					1.23969	0.0218208
7	+	118194344	5	4	14	11	8	42	0.926122	0.737023	1.73752	1.51586	1.35308	6.26961					1.84649	0.0218311
13	-	75525981	5	4	14	11	8	42	0.926122	0.737023	1.73752	1.51586	1.35308	6.26961	three_prime_utr	COMMD6	ENSG00000188243	ENST00000406936	1.84649	0.0218311
15	+	97534207	14	10	8	6	6	44	2.59314	1.84256	0.992869	0.826835	1.01481	7.27022					0.426016	0.0219055
7	+	99457371	242	246	336	287	229	1340	44.8243	45.3269	41.7005	39.5503	38.732	210.134					0.88727	0.021925
1	-	235112025	108	80	69	59	54	370	20.0042	14.7405	8.56349	8.13055	9.13331	60.572	three_prime_utr	TOMM20	ENSG00000173726	ENST00000366607	0.495564	0.0219255
22	-	45151466	12	12	9	10	4	47	2.22269	2.21107	1.11698	1.37806	0.676541	7.60534	intron	NUP50-DT	ENSG00000226328	ENST00000609284	0.476883	0.0219276
7	-	50592297	16	17	16	13	7	69	2.96359	3.13235	1.98574	1.79148	1.18395	11.0571	three_prime_utr	GRB10	ENSG00000106070	ENST00000644879	0.542565	0.0219779
1	-	34981551	25	24	28	24	16	117	4.63061	4.42214	3.47504	3.30734	2.70617	18.5413	three_prime_utr	TMEM35B	ENSG00000243749	ENST00000373337	0.69876	0.0220086
2	+	5694401	37	42	78	82	60	299	6.8533	7.73874	9.68047	11.3001	10.1481	45.7207	three_prime_utr	SOX11	ENSG00000176887	ENST00000322002	1.42218	0.0220506
1	+	40496284	8	8	17	16	11	60	1.48179	1.47405	2.10985	2.20489	1.86049	9.13107	three_prime_utr	ZFP69	ENSG00000187815	ENST00000372706	1.39277	0.0220641
20	+	18143033	65	69	72	46	36	288	12.0396	12.7137	8.93582	6.33907	6.08887	46.117	three_prime_utr	PET117	ENSG00000232838	ENST00000432901	0.57538	0.0221135
3	+	128813815	9	8	8	5	6	36	1.66702	1.47405	0.992869	0.689029	1.01481	5.83778	three_prime_utr	RAB7A	ENSG00000075785	ENST00000265062	0.572356	0.0221285
13	-	30461261	350	306	314	179	207	1356	64.8285	56.3823	38.9701	24.6673	35.011	219.859	three_prime_utr	HMGB1	ENSG00000189403	ENST00000399494	0.542572	0.0221382
19	+	19358751	84	78	176	160	112	610	15.5588	14.372	21.8431	22.0489	18.9432	92.766	three_prime_utr	MAU2	ENSG00000129933	ENST00000262815	1.39957	0.0221495
5	+	129033631	11	8	6	5	2	32	2.03747	1.47405	0.744651	0.689029	0.338271	5.28347	three_prime_utr	SLC27A6	ENSG00000113396	ENST00000395266	0.336408	0.0221547
22	-	36467043	441	441	525	511	358	2276	81.6839	81.2568	65.157	70.4188	60.5505	359.067	three_prime_utr	TXN2	ENSG00000100348	ENST00000216185	0.802444	0.0221778
5	+	37065817	3	6	14	13	10	46	0.555673	1.10553	1.73752	1.79148	1.69135	6.88156	three_prime_utr	NIPBL	ENSG00000164190	ENST00000282516	2.095	0.0222137
3	+	56617442	9	8	9	7	7	40	1.66702	1.47405	1.11698	0.964641	1.18395	6.40663	three_prime_utr	CCDC66	ENSG00000180376	ENST00000341455	0.693091	0.0222214
8	+	31081158	18	19	35	37	30	139	3.33404	3.50086	4.3438	5.09882	5.07406	21.3516	exon	WRN	ENSG00000165392	ENST00000298139	1.41594	0.0222432
20	-	499917	6	9	18	18	14	65	1.11135	1.6583	2.23395	2.48051	2.36789	9.852	three_prime_utr	CSNK2A1	ENSG00000101266	ENST00000645249	1.70475	0.0222461
17	-	49404837	423	390	477	394	367	2051	78.3499	71.8598	59.1998	54.2955	62.0727	325.778	three_prime_utr	PHB	ENSG00000167085	ENST00000300408	0.779213	0.0222539
12	+	56113149	102	131	99	96	77	505	18.8929	24.1375	12.2867	13.2294	13.0234	81.5699	three_prime_utr	PA2G4	ENSG00000170515	ENST00000303305	0.59709	0.0223287
22	-	30901988	20	22	48	37	36	163	3.70449	4.05363	5.95721	5.09882	6.08887	24.903					1.47329	0.0223368
21	-	32313580	15	13	31	35	25	119	2.77837	2.39533	3.84737	4.82321	4.22838	18.0726	three_prime_utr	URB1	ENSG00000142207	ENST00000382751	1.66212	0.022383
17	+	68533427	6	5	15	16	10	52	1.11135	0.921279	1.86163	2.20489	1.69135	7.7905	three_prime_utr	PRKAR1A	ENSG00000108946	ENST00000589228	1.88849	0.0223972
7	-	100325662	24	26	26	18	12	106	4.44538	4.79065	3.22682	2.48051	2.02962	16.973	intron	PMS2P1	ENSG00000078319	ENST00000431037	0.558461	0.0224305
19	-	36745333	141	198	381	371	291	1382	26.1166	36.4827	47.2854	51.126	49.2184	210.229	three_prime_utr	ZNF850	ENSG00000267041	ENST00000591344	1.57222	0.0224747
1	-	18289120	14	12	10	5	8	49	2.59314	2.21107	1.24109	0.689029	1.35308	8.08741					0.4556	0.0224752
6	+	5771580	156	163	268	235	188	1010	28.895	30.0337	33.2611	32.3844	31.7974	156.372	intron	FARS2	ENSG00000145982	ENST00000648580	1.10238	0.0224758
9	-	86295299	11	8	7	4	3	33	2.03747	1.47405	0.86876	0.551223	0.507406	5.4389	intron	TUT7	ENSG00000083223	ENST00000375963	0.365918	0.0225266
14	+	96881390	101	87	102	78	73	441	18.7077	16.0303	12.6591	10.7489	12.3469	70.4927	three_prime_utr	VRK1	ENSG00000100749	ENST00000216639	0.686182	0.0226074
7	+	39706304	130	124	98	61	91	504	24.0792	22.8477	12.1626	8.40616	15.3913	82.887	three_prime_utr	RALA	ENSG00000006451	ENST00000005257	0.510867	0.0226079
17	-	79935629	258	241	294	241	172	1206	47.7879	44.4057	36.4879	33.2112	29.0913	190.984	three_prime_utr	TBC1D16	ENSG00000167291	ENST00000310924	0.71437	0.0226304
2	-	112215949	41	36	33	24	29	163	7.5942	6.63321	4.09558	3.30734	4.90492	26.5353	three_prime_utr	ZC3H8	ENSG00000144161	ENST00000615791	0.57672	0.0226645
7	+	150377046	11	8	2	5	4	30	2.03747	1.47405	0.248217	0.689029	0.676541	5.1253	intron	AC073111.3	ENSG00000284041	ENST00000478789	0.30638	0.0227078
2	-	70297246	183	167	197	154	150	851	33.8961	30.7707	24.4494	21.2221	25.3703	135.709	three_prime_utr	FAM136A	ENSG00000035141	ENST00000430566	0.732388	0.0227117
6	+	30724575	1538	1661	3077	2730	2041	11047	284.875	306.049	381.882	376.21	345.205	1694.22	three_prime_utr	TUBB	ENSG00000196230	ENST00000396384	1.24471	0.0227131
4	+	3432170	19	13	38	39	32	141	3.51926	2.39533	4.71613	5.37443	5.41233	21.4175	three_prime_utr	RGS12	ENSG00000159788	ENST00000382788	1.74742	0.0227166
6	+	30343726	18	30	64	67	50	229	3.33404	5.52767	7.94295	9.23299	8.45677	34.4944	three_prime_utr	TRIM39	ENSG00000204599	ENST00000396547	1.92835	0.022723
17	-	43766126	33	33	60	50	45	221	6.1124	6.08044	7.44651	6.89029	7.61109	34.1407	three_prime_utr	DUSP3	ENSG00000108861	ENST00000226004	1.20004	0.0227446
2	-	159319174	15	12	11	8	4	50	2.77837	2.21107	1.36519	1.10245	0.676541	8.13362	three_prime_utr	BAZ2B	ENSG00000123636	ENST00000392783	0.420112	0.0227628
8	-	56013268	25	16	4	9	3	57	4.63061	2.94809	0.496434	1.24025	0.507406	9.8228					0.197403	0.0227647
19	+	833092	39	28	18	11	17	113	7.22375	5.15916	2.23395	1.51586	2.8753	19.008					0.356681	0.0228153
2	-	95147316	23	24	28	22	16	113	4.26016	4.42214	3.47504	3.03173	2.70617	17.8952	intron	MRPS5	ENSG00000144029	ENST00000475040	0.707411	0.0228364
14	+	101766542	35	27	21	24	13	120	6.48285	4.97491	2.60628	3.30734	2.19876	19.5701	three_prime_utr	PPP2R5C	ENSG00000078304	ENST00000556260	0.472017	0.0228717
8	-	119730773	169	165	237	212	174	957	31.3029	30.4022	29.4137	29.2148	29.4295	149.763					0.951386	0.022879
X	-	16844341	60	51	38	24	37	210	11.1135	9.39705	4.71613	3.30734	6.25801	34.792	intron	RBBP7	ENSG00000102054	ENST00000425696	0.4642	0.0228825
19	+	46392894	7	3	20	15	14	59	1.29657	0.552767	2.48217	2.06709	2.36789	8.76649	three_prime_utr	PPP5C	ENSG00000011485	ENST00000478046	2.49356	0.0229096
10	+	75032623	123	120	121	98	105	567	22.7826	22.1107	15.0171	13.505	17.7592	91.1746	three_prime_utr	KAT6B	ENSG00000156650	ENST00000648892	0.687279	0.0229268
14	+	92935284	139	101	73	58	67	438	25.7462	18.6098	9.05993	7.99274	11.3321	72.7408	three_prime_utr	CHGA	ENSG00000100604	ENST00000216492	0.42662	0.0229416
12	+	3286558	188	213	243	209	176	1029	34.8222	39.2465	30.1584	28.8014	29.7678	162.796	three_prime_utr	TSPAN9	ENSG00000011105	ENST00000537971	0.798607	0.0229479
5	+	127461218	43	42	37	44	27	193	7.96465	7.73874	4.59202	6.06346	4.56665	30.9255	three_prime_utr	MEGF10	ENSG00000145794	ENST00000274473	0.646235	0.0229778
6	+	30582484	13	9	5	6	2	35	2.40792	1.6583	0.620543	0.826835	0.338271	5.85187	exon	ABCF1	ENSG00000204574	ENST00000475993	0.292762	0.0230425
11	-	88106130	22	25	25	23	15	110	4.07494	4.6064	3.10271	3.16953	2.53703	17.4906					0.676492	0.0230446
3	-	179588307	33	36	40	30	29	168	6.1124	6.63321	4.96434	4.13418	4.90492	26.7491	three_prime_utr	MRPL47	ENSG00000136522	ENST00000476781	0.732458	0.0230613
8	+	41832203	10	11	31	23	18	93	1.85224	2.02681	3.84737	3.16953	3.04444	13.9404					1.72917	0.0230679
1	+	17697868	381	368	619	594	460	2422	70.5705	67.8061	76.8232	81.8567	77.8023	374.859	three_prime_utr	ARHGEF10L	ENSG00000074964	ENST00000361221	1.13932	0.023098
2	+	108881436	11	14	11	8	5	49	2.03747	2.57958	1.36519	1.10245	0.845677	7.93037	intron	CCDC138	ENSG00000163006	ENST00000608781	0.478418	0.0230987
3	-	168010750	38	28	24	19	19	128	7.03853	5.15916	2.97861	2.61831	3.21357	21.0082	exon	GOLIM4	ENSG00000173905	ENST00000309027	0.481539	0.0231262
15	+	28337884	5	6	14	16	14	55	0.926122	1.10553	1.73752	2.20489	2.36789	8.34197					2.07066	0.0231286
16	-	4603845	7	8	17	18	12	62	1.29657	1.47405	2.10985	2.48051	2.02962	9.39059					1.5929	0.0231655
4	-	87931628	15	15	8	5	10	53	2.77837	2.76384	0.992869	0.689029	1.69135	8.91545					0.405765	0.0231664
19	+	19112888	20	21	19	13	16	89	3.70449	3.86937	2.35806	1.79148	2.70617	14.4296					0.603453	0.0231973
17	+	36634694	29	28	76	65	44	242	5.37151	5.15916	9.43225	8.95738	7.44195	36.3623	exon	AC243830.2	ENSG00000275720	ENST00000618067	1.63532	0.0232094
4	-	163323964	45	34	101	121	89	390	8.3351	6.2647	12.535	16.6745	15.053	58.8623	three_prime_utr	NPY1R	ENSG00000164128	ENST00000296533	2.02115	0.0232155
2	+	17784510	12	12	5	8	8	45	2.22269	2.21107	0.620543	1.10245	1.35308	7.50983	three_prime_utr	GEN1	ENSG00000178295	ENST00000317402	0.462523	0.023237
1	+	77979641	11	9	4	3	6	33	2.03747	1.6583	0.496434	0.413418	1.01481	5.62043	intron	GIPC2	ENSG00000137960	ENST00000476882	0.347183	0.0232465
20	-	34089626	25	25	25	16	10	101	4.63061	4.6064	3.10271	2.20489	1.69135	16.236	three_prime_utr	EIF2S2	ENSG00000125977	ENST00000374980	0.505139	0.0232568
13	+	95560936	35	43	29	19	26	152	6.48285	7.923	3.59915	2.61831	4.39752	25.0208	three_prime_utr	CLDN10	ENSG00000134873	ENST00000376855	0.491235	0.023266
10	+	84514406	4	5	9	9	7	34	0.740897	0.921279	1.11698	1.24025	1.18395	5.20335	three_prime_utr	CCSER2	ENSG00000107771	ENST00000372088	1.4203	0.0233091
19	-	18531761	17	16	30	31	25	119	3.14881	2.94809	3.72326	4.27198	4.22838	18.3205	three_prime_utr	FKBP8	ENSG00000105701	ENST00000544835	1.33659	0.0233214
1	-	25262279	1	5	14	13	10	43	0.185224	0.921279	1.73752	1.79148	1.69135	6.32685	intron	RSRP1	ENSG00000117616	ENST00000450820	3.14525	0.0233254
12	+	113192155	58	62	78	68	52	318	10.743	11.4239	9.68047	9.3708	8.79504	50.0132	three_prime_utr	RITA1	ENSG00000139405	ENST00000548278	0.837475	0.0233261
19	-	35847925	16	22	9	12	10	69	2.96359	4.05363	1.11698	1.65367	1.69135	11.4792	intron	NPHS1	ENSG00000161270	ENST00000353632	0.42391	0.0233375
16	-	1997655	228	224	373	358	275	1458	42.2312	41.2733	46.2925	49.3345	46.5122	225.644	three_prime_utr	ZNF598	ENSG00000167962	ENST00000563630	1.13478	0.0233832
1	-	205714122	28	33	79	98	70	308	5.18628	6.08044	9.80458	13.505	11.8395	46.4158	three_prime_utr	NUCKS1	ENSG00000069275	ENST00000367142	2.07981	0.0234166
14	-	59595982	38	48	109	101	68	364	7.03853	8.84428	13.5278	13.9184	11.5012	54.8302	three_prime_utr	RTN1	ENSG00000139970	ENST00000267484	1.63478	0.0234525
8	+	51900279	103	99	110	66	61	439	19.0781	18.2413	13.6519	9.09519	10.3173	70.3838	intron	AC064807.1	ENSG00000228801	ENST00000521612	0.590655	0.0234568
22	+	28757213	9	12	9	6	5	41	1.66702	2.21107	1.11698	0.826835	0.845677	6.66758	three_prime_utr	HSCB	ENSG00000100209	ENST00000216027	0.47953	0.0235143
1	+	32843233	5	5	13	16	13	52	0.926122	0.921279	1.61341	2.20489	2.19876	7.86447	intron	S100PBP	ENSG00000116497	ENST00000373475	2.17136	0.0235351
15	+	43197174	5	3	12	10	10	40	0.926122	0.552767	1.4893	1.37806	1.69135	6.0376	three_prime_utr	CCNDBP1	ENSG00000166946	ENST00000300213	2.05502	0.0235708
5	-	40711577	9	9	10	7	5	40	1.66702	1.6583	1.24109	0.964641	0.845677	6.37673	intron	TTC33	ENSG00000113638	ENST00000636106	0.611751	0.0236016
15	+	73770474	14	18	8	10	10	60	2.59314	3.3166	0.992869	1.37806	1.69135	9.97203	exon	INSYN1-AS1	ENSG00000260469	ENST00000615095	0.458258	0.0236093
6	-	37482936	46	53	57	50	37	243	8.52032	9.76556	7.07419	6.89029	6.25801	38.5084	three_prime_utr	CCDC167	ENSG00000198937	ENST00000373408	0.737272	0.023647
1	-	23313614	15	9	33	35	25	117	2.77837	1.6583	4.09558	4.82321	4.22838	17.5838	exon	HNRNPR	ENSG00000125944	ENST00000470941	1.97553	0.0236736
5	+	177306949	1119	1254	2252	1880	1587	8092	207.266	231.057	279.493	259.075	268.418	1245.31	three_prime_utr	PRELID1	ENSG00000169230	ENST00000303204	1.22738	0.0236776
19	-	3981426	11	11	29	33	30	114	2.03747	2.02681	3.59915	4.54759	5.07406	17.2851	exon	EEF2	ENSG00000167658	ENST00000598436	2.16862	0.0236849
19	+	52367774	4	2	13	9	8	36	0.740897	0.368512	1.61341	1.24025	1.35308	5.31616	three_prime_utr	ZNF610	ENSG00000167554	ENST00000601151	2.52792	0.0237419
13	-	55573401	12	10	9	3	3	37	2.22269	1.84256	1.11698	0.413418	0.507406	6.10305	intron	AL354821.1	ENSG00000274090	ENST00000617598	0.334182	0.0237848
16	+	89195466	8	7	16	16	11	58	1.48179	1.28979	1.98574	2.20489	1.86049	8.82271	three_prime_utr	CDH15	ENSG00000129910	ENST00000289746	1.45551	0.0237878
9	+	97671629	81	73	70	79	60	363	15.0032	13.4507	8.6876	10.8867	10.1481	58.1762	three_prime_utr	NCBP1	ENSG00000136937	ENST00000375147	0.696388	0.023797
10	+	97433119	47	45	45	50	33	220	8.70554	8.29151	5.58489	6.89029	5.58147	35.0537	three_prime_utr	PGAM1	ENSG00000171314	ENST00000334828	0.708226	0.0238525
9	-	137391803	20	16	16	16	12	80	3.70449	2.94809	1.98574	2.20489	2.02962	12.8728	three_prime_utr	EXD3	ENSG00000187609	ENST00000465160	0.623343	0.0238819
20	+	38251019	12	12	12	6	7	49	2.22269	2.21107	1.4893	0.826835	1.18395	7.93385					0.526278	0.02389
17	+	58089452	258	307	307	282	219	1373	47.7879	56.5665	38.1013	38.8613	37.0406	218.358	three_prime_utr	DYNLL2	ENSG00000264364	ENST00000579991	0.728308	0.0239909
9	+	38398278	36	30	32	32	23	153	6.66808	5.52767	3.97147	4.40979	3.89011	24.4671	three_prime_utr	ALDH1B1	ENSG00000137124	ENST00000377698	0.670801	0.0240041
17	-	19063909	181	153	98	44	100	576	33.5256	28.1911	12.1626	6.06346	16.9135	96.8564	exon	SNORD3B-2	ENSG00000262074	ENST00000571722	0.37958	0.0240185
3	+	185839228	3	5	26	17	13	64	0.555673	0.921279	3.22682	2.3427	2.19876	9.24523					3.50645	0.0240462
3	+	14201118	11	12	12	10	6	51	2.03747	2.21107	1.4893	1.37806	1.01481	8.13071	three_prime_utr	LSM3	ENSG00000170860	ENST00000306024	0.609178	0.0240675
10	+	124517373	24	21	22	12	10	89	4.44538	3.86937	2.73039	1.65367	1.69135	14.3902	exon	LHPP	ENSG00000107902	ENST00000481452	0.487119	0.0240997
7	+	157268580	156	178	181	118	102	735	28.895	32.7975	22.4637	16.2611	17.2518	117.669	three_prime_utr	UBE3C	ENSG00000009335	ENST00000348165	0.604898	0.0241032
11	-	65866443	33	23	78	73	49	256	6.1124	4.23788	9.68047	10.0598	8.28763	38.3782	three_prime_utr	EFEMP2	ENSG00000172638	ENST00000531972	1.80529	0.0242089
17	-	38450392	17	20	20	14	13	84	3.14881	3.68512	2.48217	1.92928	2.19876	13.4441					0.644842	0.0242126
1	-	186341313	89	95	185	198	139	706	16.485	17.5043	22.9601	27.2856	23.5098	107.745	exon	TPR	ENSG00000047410	ENST00000481347	1.44664	0.0242182
5	-	151181052	208	217	263	249	210	1147	38.5267	39.9835	32.6406	34.3137	35.5184	180.983					0.870143	0.0242375
X	-	77843692	7	5	18	14	15	59	1.29657	0.921279	2.23395	1.92928	2.53703	8.91812	intron	MAGT1	ENSG00000102158	ENST00000618282	2.01404	0.0242586
9	+	40601075	4	5	11	10	10	40	0.740897	0.921279	1.36519	1.37806	1.69135	6.09678					1.77863	0.0242666
1	-	241593205	10	10	6	4	7	37	1.85224	1.84256	0.744651	0.551223	1.18395	6.17462	three_prime_utr	OPN3	ENSG00000054277	ENST00000366554	0.447443	0.0242698
16	+	68297437	15	13	13	10	11	62	2.77837	2.39533	1.61341	1.37806	1.86049	10.0256	three_prime_utr	SLC7A6	ENSG00000103064	ENST00000566454	0.625209	0.0242787
6	-	42102587	36	29	28	28	17	138	6.66808	5.34342	3.47504	3.85856	2.8753	22.2204	three_prime_utr	C6orf132	ENSG00000188112	ENST00000341865	0.566619	0.0243025
19	+	16101499	15	18	33	31	23	120	2.77837	3.3166	4.09558	4.27198	3.89011	18.3526	three_prime_utr	TPM4	ENSG00000167460	ENST00000300933	1.34074	0.024313
2	+	75655731	283	296	402	348	283	1612	52.4185	54.5397	49.8916	47.9564	47.8653	252.672	three_prime_utr	MRPL19	ENSG00000115364	ENST00000393909	0.908226	0.0243248
1	-	52896231	49	44	95	81	62	331	9.07599	8.10726	11.7903	11.1623	10.4864	50.6222	three_prime_utr	ECHDC2	ENSG00000121310	ENST00000371522	1.29735	0.0243331
9	-	135809580	17	19	59	43	33	171	3.14881	3.50086	7.32241	5.92565	5.58147	25.4792	three_prime_utr	CAMSAP1	ENSG00000130559	ENST00000389532	1.88776	0.0243393
2	+	121765822	10	11	30	26	17	94	1.85224	2.02681	3.72326	3.58295	2.8753	14.0606	three_prime_utr	TSN	ENSG00000211460	ENST00000389682	1.74983	0.0243878
3	+	9893858	26	32	56	52	43	209	4.81583	5.89619	6.95008	7.16591	7.27282	32.1008	three_prime_utr	JAGN1	ENSG00000171135	ENST00000647897	1.33114	0.0244124
21	+	43033578	53	46	56	51	42	248	9.81689	8.47577	6.95008	7.0281	7.10368	39.3745	three_prime_utr	PKNOX1	ENSG00000160199	ENST00000432907	0.768318	0.0244439
12	+	49527422	14	13	34	35	22	118	2.59314	2.39533	4.21969	4.82321	3.72098	17.7523	three_prime_utr	SPATS2	ENSG00000123352	ENST00000553127	1.70578	0.0244468
22	-	30522798	11	12	25	20	16	84	2.03747	2.21107	3.10271	2.75612	2.70617	12.8135					1.34399	0.024449
5	-	115831458	22	23	19	18	19	101	4.07494	4.23788	2.35806	2.48051	3.21357	16.365	three_prime_utr	ATG12	ENSG00000145782	ENST00000500945	0.645761	0.0245545
1	-	21423106	50	44	54	45	33	226	9.26122	8.10726	6.70186	6.20126	5.58147	35.8531					0.709507	0.0245578
5	+	179731639	33	29	33	31	27	153	6.1124	5.34342	4.09558	4.27198	4.56665	24.39					0.752701	0.0245897
2	-	214725640	14	17	14	14	12	71	2.59314	3.13235	1.73752	1.92928	2.02962	11.4219					0.663283	0.0245978
7	-	99392175	5	5	10	11	9	40	0.926122	0.921279	1.24109	1.51586	1.52222	6.12657	intron	PDAP1	ENSG00000106244	ENST00000496335	1.54421	0.0246115
17	+	32481022	372	303	344	298	245	1562	68.9035	55.8295	42.6933	41.0661	41.4382	249.931	three_prime_utr	PSMD11	ENSG00000108671	ENST00000261712	0.66915	0.0246427
4	+	56502411	24	25	29	25	17	120	4.44538	4.6064	3.59915	3.44515	2.8753	18.9714	three_prime_utr	SRP72	ENSG00000174780	ENST00000642900	0.730582	0.0246671
13	+	113505750	15	12	10	3	6	46	2.77837	2.21107	1.24109	0.413418	1.01481	7.65875	three_prime_utr	TMCO3	ENSG00000150403	ENST00000622371	0.356662	0.0247064
7	-	129832789	675	664	1200	1000	890	4429	125.026	122.346	148.93	137.806	150.53	684.639	three_prime_utr	UBE2H	ENSG00000186591	ENST00000649897	1.17843	0.0247205
3	-	33388552	6	4	18	16	10	54	1.11135	0.737023	2.23395	2.20489	1.69135	7.97857	three_prime_utr	UBP1	ENSG00000153560	ENST00000447368	2.21103	0.0247272
19	+	56495433	103	101	228	231	218	881	19.0781	18.6098	28.2968	31.8332	36.8715	134.689	exon	ZNF667-AS1	ENSG00000166770	ENST00000592146	1.71587	0.0247295
2	-	109585109	24	26	11	20	15	96	4.44538	4.79065	1.36519	2.75612	2.53703	15.8944	intron	SEPT10	ENSG00000186522	ENST00000461295	0.480606	0.0247464
6	+	13620903	363	387	384	368	341	1843	67.2364	71.307	47.6577	50.7126	57.6752	294.589	three_prime_utr	NOL7	ENSG00000225921	ENST00000451315	0.750886	0.0247561
6	-	1623806	469	455	642	587	469	2622	86.8702	83.8364	79.6777	80.892	79.3245	410.601					0.936867	0.0247886
17	-	2405570	3	4	12	12	7	38	0.555673	0.737023	1.4893	1.65367	1.18395	5.61962	exon	METTL16	ENSG00000127804	ENST00000571332	2.23147	0.0248291
6	+	39091302	9	7	26	19	15	76	1.66702	1.28979	3.22682	2.61831	2.53703	11.339					1.88991	0.0248293
2	+	202303659	245	258	344	314	254	1415	45.38	47.538	42.6933	43.271	42.9604	221.843	three_prime_utr	NOP58	ENSG00000055044	ENST00000264279	0.925008	0.0248752
19	+	35747511	40	38	45	33	33	189	7.40897	7.00172	5.58489	4.54759	5.58147	30.1246	three_prime_utr	PSENEN	ENSG00000205155	ENST00000587708	0.726958	0.024962
13	-	59773104	4	6	22	15	12	59	0.740897	1.10553	2.73039	2.06709	2.02962	8.67353	intron	DIAPH3	ENSG00000139734	ENST00000400320	2.46497	0.0249806
2	+	173368990	86	88	120	105	82	481	15.9293	16.2145	14.893	14.4696	13.8691	75.3755	three_prime_utr	CDCA7	ENSG00000144354	ENST00000306721	0.896632	0.0250296
4	-	4267704	92	87	106	74	69	428	17.0406	16.0303	13.1555	10.1976	11.6703	68.0944	three_prime_utr	LYAR	ENSG00000145220	ENST00000343470	0.706028	0.0250571
5	+	77063656	13	14	12	11	5	55	2.40792	2.57958	1.4893	1.51586	0.845677	8.83834	three_prime_utr	AGGF1	ENSG00000164252	ENST00000312916	0.514733	0.0250593
8	-	119834656	29	24	28	23	20	124	5.37151	4.42214	3.47504	3.16953	3.38271	19.8209	three_prime_utr	DSCC1	ENSG00000136982	ENST00000313655	0.682571	0.025073
19	+	37543330	27	18	60	48	43	196	5.00106	3.3166	7.44651	6.61468	7.27282	29.6517	three_prime_utr	ZNF793	ENSG00000188227	ENST00000445217	1.70994	0.0250862
4	+	127984527	10	13	8	1	3	35	1.85224	2.39533	0.992869	0.137806	0.507406	5.88565	intron	ABHD18	ENSG00000164074	ENST00000611882	0.257101	0.0250981
16	-	8892097	185	182	323	329	270	1289	34.2665	33.5346	40.0871	45.3381	45.6665	198.893	three_prime_utr	USP7	ENSG00000187555	ENST00000344836	1.28898	0.0251074
2	+	177538290	18	15	16	9	9	67	3.33404	2.76384	1.98574	1.24025	1.52222	10.8461	three_prime_utr	AGPS	ENSG00000018510	ENST00000264167	0.519111	0.0251688
1	-	39678647	27	35	27	26	18	133	5.00106	6.44895	3.35093	3.58295	3.04444	21.4283					0.580979	0.0251799
16	-	1770336	233	246	412	394	338	1623	43.1573	45.3269	51.1327	54.2955	57.1677	251.08	three_prime_utr	NME3	ENSG00000103024	ENST00000564628	1.22505	0.0251928
1	+	10442808	77	80	98	93	78	426	14.2623	14.7405	12.1626	12.8159	13.1926	67.1739	three_prime_utr	CENPS	ENSG00000175279	ENST00000309048	0.877415	0.0252678
6	-	96494362	7	13	28	29	22	99	1.29657	2.39533	3.47504	3.99637	3.72098	14.8843	intron	UFL1-AS1	ENSG00000233797	ENST00000430796	2.02107	0.0252919
12	+	98535628	126	100	236	235	173	870	23.3383	18.4256	29.2896	32.3844	29.2604	132.698	three_prime_utr	TMPO	ENSG00000120802	ENST00000266732	1.45156	0.0252929
4	-	110049036	19	22	40	36	33	150	3.51926	4.05363	4.96434	4.96101	5.58147	23.0797	three_prime_utr	ELOVL6	ENSG00000170522	ENST00000394607	1.36512	0.0253012
2	+	231808721	71	67	148	114	106	506	13.1509	12.3451	18.3681	15.7099	17.9283	77.5024	three_prime_utr	COPS7B	ENSG00000144524	ENST00000449174	1.35985	0.025319
1	-	185304991	69	70	127	134	100	500	12.7805	12.8979	15.7618	18.466	16.9135	76.8197	intron	IVNS1ABP	ENSG00000116679	ENST00000459929	1.32774	0.0253233
19	-	44220650	4	3	12	15	9	43	0.740897	0.552767	1.4893	2.06709	1.52222	6.37227					2.61717	0.0253629
22	-	22286705	19	14	9	12	8	62	3.51926	2.57958	1.11698	1.65367	1.35308	10.2226	exon	AC245060.5	ENSG00000274422	ENST00000610778	0.450766	0.0254169
11	-	72097367	25	21	22	12	10	90	4.63061	3.86937	2.73039	1.65367	1.69135	14.5754	three_prime_utr	LAMTOR1	ENSG00000149357	ENST00000538404	0.476504	0.0254841
X	+	67730619	14	16	12	13	12	67	2.59314	2.94809	1.4893	1.79148	2.02962	10.8516					0.638895	0.0254923
6	-	169703904	102	115	124	121	91	553	18.8929	21.1894	15.3895	16.6745	15.3913	87.5376					0.789297	0.0255064
X	-	71239624	236	232	428	399	291	1586	43.7129	42.7474	53.1185	54.9845	49.2184	243.782					1.21305	0.0255158
2	+	210019938	22	19	20	20	17	98	4.07494	3.50086	2.48217	2.75612	2.8753	15.6894	three_prime_utr	RPE	ENSG00000197713	ENST00000354506	0.713992	0.0255224
3	+	184306434	26	25	20	19	21	111	4.81583	4.6064	2.48217	2.61831	3.55184	18.0746	exon	PSMD2	ENSG00000175166	ENST00000496925	0.612192	0.0255341
11	-	46677081	126	115	209	184	153	787	23.3383	21.1894	25.9387	25.3563	25.8777	121.7	three_prime_utr	ARHGAP1	ENSG00000175220	ENST00000311956	1.15543	0.0255689
3	-	72377237	8	9	24	18	14	73	1.48179	1.6583	2.97861	2.48051	2.36789	10.9671	three_prime_utr	RYBP	ENSG00000163602	ENST00000477973	1.66173	0.0256029
10	+	71707505	7	8	8	5	5	33	1.29657	1.47405	0.992869	0.689029	0.845677	5.29819	three_prime_utr	CDH23	ENSG00000107736	ENST00000299366	0.608186	0.0256101
2	+	109996274	26	21	20	16	8	91	4.81583	3.86937	2.48217	2.20489	1.35308	14.7254					0.463635	0.025611
6	+	167245914	21	15	13	6	7	62	3.88971	2.76384	1.61341	0.826835	1.18395	10.2777	exon	AL353747.2	ENSG00000228648	ENST00000439207	0.363134	0.0256288
4	-	48885385	294	337	276	211	248	1366	54.456	62.0942	34.254	29.077	41.9456	221.827	three_prime_utr	OCIAD2	ENSG00000145247	ENST00000508632	0.602182	0.0256288
2	+	130139414	47	58	52	46	31	234	8.70554	10.6868	6.45365	6.33907	5.2432	37.4283	exon	MED15P9	ENSG00000223760	ENST00000427638	0.620034	0.0256448
17	+	42843755	51	48	62	52	47	260	9.44644	8.84428	7.69473	7.16591	7.94936	41.1007	three_prime_utr	PSME3	ENSG00000131467	ENST00000622892	0.831387	0.0256742
5	+	157393224	21	18	21	20	16	96	3.88971	3.3166	2.60628	2.75612	2.70617	15.2749	three_prime_utr	CYFIP2	ENSG00000055163	ENST00000521420	0.746434	0.025691
8	-	144412413	21	16	46	41	29	153	3.88971	2.94809	5.70899	5.65004	4.90492	23.1018	exon	SLC39A4	ENSG00000147804	ENST00000529462	1.58569	0.025702
16	-	30281821	2	6	16	13	12	49	0.370449	1.10553	1.98574	1.79148	2.02962	7.28282	intron	SMG1P5	ENSG00000183604	ENST00000529428	2.62281	0.025704
2	-	151796662	134	125	148	97	91	595	24.8201	23.032	18.3681	13.3672	15.3913	94.9786	intron	ARL5A	ENSG00000162980	ENST00000446896	0.656559	0.0257588
17	+	18179799	8	7	15	13	10	53	1.48179	1.28979	1.86163	1.79148	1.69135	8.11604	three_prime_utr	MYO15A	ENSG00000091536	ENST00000205890	1.28554	0.0257851
5	+	1350795	12	15	34	28	29	118	2.22269	2.76384	4.21969	3.85856	4.90492	17.9697					1.73577	0.0258034
18	-	49482053	18	17	21	15	14	85	3.33404	3.13235	2.60628	2.06709	2.36789	13.5077	three_prime_utr	RPL17-C18orf32	ENSG00000215472	ENST00000584895	0.725935	0.0258807
6	+	3019754	217	206	231	230	149	1033	40.1937	37.9567	28.6691	31.6953	25.2012	163.716	three_prime_utr	NQO2	ENSG00000124588	ENST00000380455	0.729923	0.025918
7	-	42916863	137	130	147	153	118	685	25.3757	23.9533	18.244	21.0843	19.958	108.615	three_prime_utr	PSMA2	ENSG00000106588	ENST00000223321	0.801236	0.0259554
4	-	25001771	27	32	32	27	19	137	5.00106	5.89619	3.97147	3.72076	3.21357	21.803	three_prime_utr	LGI2	ENSG00000153012	ENST00000382114	0.66719	0.0259852
12	+	122770127	14	17	6	8	10	55	2.59314	3.13235	0.744651	1.10245	1.69135	9.26394	three_prime_utr	DENR	ENSG00000139726	ENST00000280557	0.412012	0.0260004
11	-	3638509	66	76	129	114	97	482	12.2248	14.0034	16.01	15.7099	16.4061	74.3543	three_prime_utr	ART5	ENSG00000167311	ENST00000397068	1.22326	0.0260591
15	+	25086622	38	33	64	60	48	243	7.03853	6.08044	7.94295	8.26835	8.1185	37.4488	intron	SNHG14	ENSG00000224078	ENST00000553108	1.23637	0.0260627
12	-	102012942	9	7	17	15	12	60	1.66702	1.28979	2.10985	2.06709	2.02962	9.16337	three_prime_utr	WASHC3	ENSG00000120860	ENST00000240079	1.39938	0.0261169
5	+	179814526	9	9	17	17	12	64	1.66702	1.6583	2.10985	2.3427	2.02962	9.80749	intron	SQSTM1	ENSG00000161011	ENST00000514093	1.29956	0.0261227
5	-	1596068	12	10	24	26	18	90	2.22269	1.84256	2.97861	3.58295	3.04444	13.6712					1.5753	0.0261631
3	-	78597239	248	235	234	257	206	1180	45.9356	43.3001	29.0414	35.4161	34.8419	188.535					0.741851	0.0261679
2	+	131311356	18	10	2	3	0	33	3.33404	1.84256	0.248217	0.413418	0	5.83823	intron	AC073869.7	ENSG00000284604	ENST00000641806	0.0852085	0.0261997
17	+	46261217	21	17	48	53	34	173	3.88971	3.13235	5.95721	7.30371	5.7506	26.0336					1.80493	0.0262288
20	-	62887215	21	37	94	106	99	357	3.88971	6.81747	11.6662	14.6074	16.7444	53.7252	three_prime_utr	DIDO1	ENSG00000101191	ENST00000395340	2.67845	0.0262419
15	-	71341117	13	18	9	10	9	59	2.40792	3.3166	1.11698	1.37806	1.52222	9.74178					0.467842	0.0262772
14	-	73275214	142	143	256	255	185	981	26.3019	26.3486	31.7718	35.1405	31.29	150.853	three_prime_utr	NUMB	ENSG00000133961	ENST00000544991	1.24345	0.0262774
11	-	839782	19	17	12	17	10	75	3.51926	3.13235	1.4893	2.3427	1.69135	12.175	three_prime_utr	POLR2L	ENSG00000177700	ENST00000322028	0.553586	0.0262922
12	-	50979784	12	13	15	14	12	66	2.22269	2.39533	1.86163	1.92928	2.02962	10.4386	three_prime_utr	SLC11A2	ENSG00000110911	ENST00000262051	0.840265	0.0263183
16	+	2178058	79	69	68	71	61	348	14.6327	12.7137	8.43938	9.78422	10.3173	55.8872	three_prime_utr	TRAF7	ENSG00000131653	ENST00000326181	0.695786	0.0263352
16	+	85673370	21	21	20	14	17	93	3.88971	3.86937	2.48217	1.92928	2.8753	15.0458	three_prime_utr	GSE1	ENSG00000131149	ENST00000412692	0.626084	0.0263487
10	-	124988852	38	42	37	29	33	179	7.03853	7.73874	4.59202	3.99637	5.58147	28.9471	three_prime_utr	CTBP2	ENSG00000175029	ENST00000337195	0.639263	0.0263837
10	-	124745200	35	31	28	30	15	139	6.48285	5.71193	3.47504	4.13418	2.53703	22.341	intron	AC068896.1	ENSG00000258539	ENST00000494792	0.554677	0.0263948
3	-	43366349	1195	1341	1500	1431	1080	6547	221.343	247.087	186.163	197.2	182.666	1034.46	three_prime_utr	ANO10	ENSG00000160746	ENST00000350459	0.805569	0.0264339
3	-	51470996	18	14	4	4	9	49	3.33404	2.57958	0.496434	0.551223	1.52222	8.4835	exon	DCAF1	ENSG00000145041	ENST00000335891	0.289713	0.0264708
17	+	12143822	30	28	34	32	22	146	5.55673	5.15916	4.21969	4.40979	3.72098	23.0664	three_prime_utr	MAP2K4	ENSG00000065559	ENST00000415385	0.768358	0.0264858
20	-	35648957	45	34	35	26	23	163	8.3351	6.2647	4.3438	3.58295	3.89011	26.4167	three_prime_utr	RBM12	ENSG00000244462	ENST00000374114	0.539591	0.026496
5	+	139368963	722	777	846	558	566	3469	133.732	143.167	104.996	76.8957	95.7306	554.521	three_prime_utr	PAIP2	ENSG00000120727	ENST00000394795	0.668408	0.0264971
5	-	78085376	8	3	19	18	15	63	1.48179	0.552767	2.35806	2.48051	2.53703	9.41016	intron	AP3B1	ENSG00000132842	ENST00000519295	2.41677	0.0265174
8	+	103585906	58	56	50	60	44	268	10.743	10.3183	6.20543	8.26835	7.44195	42.9771	intron	RIMS2	ENSG00000176406	ENST00000632716	0.693711	0.026531
1	-	2191901	83	102	73	67	70	395	15.3736	18.7941	9.05993	9.23299	11.8395	64.3001	exon	FAAP20	ENSG00000162585	ENST00000497675	0.587931	0.0265322
3	-	122424842	20	18	44	36	27	145	3.70449	3.3166	5.46078	4.96101	4.56665	22.0095	three_prime_utr	KPNA1	ENSG00000114030	ENST00000344337	1.42318	0.0265546
11	+	66533600	11	7	31	34	20	103	2.03747	1.28979	3.84737	4.6854	3.38271	15.2427	three_prime_utr	BBS1	ENSG00000174483	ENST00000318312	2.38745	0.0265616
1	+	156243316	5	6	13	12	12	48	0.926122	1.10553	1.61341	1.65367	2.02962	7.32836	three_prime_utr	BGLAP	ENSG00000242252	ENST00000368272	1.73806	0.02657
19	+	505341	12	11	53	46	26	148	2.22269	2.02681	6.57775	6.33907	4.39752	21.5638	three_prime_utr	MADCAM1	ENSG00000099866	ENST00000215637	2.71629	0.0266298
12	-	50175790	289	261	334	266	207	1357	53.5298	48.0908	41.4523	36.6564	35.011	214.74	three_prime_utr	LIMA1	ENSG00000050405	ENST00000341247	0.742104	0.0266438
16	-	71648005	15	15	11	15	9	65	2.77837	2.76384	1.36519	2.06709	1.52222	10.4967	three_prime_utr	PHLPP2	ENSG00000040199	ENST00000393524	0.595972	0.0266441
6	-	122436792	16	10	2	5	4	37	2.96359	1.84256	0.248217	0.689029	0.676541	6.41994	exon	Z99129.4	ENSG00000279453	ENST00000624649	0.22385	0.0266836
15	-	50353766	246	245	310	304	232	1337	45.5652	45.1427	38.4737	41.893	39.2394	210.314	exon	GABPB1-IT1	ENSG00000285410	ENST00000615671	0.879057	0.0267099
4	-	56960927	4	4	13	10	7	38	0.740897	0.737023	1.61341	1.37806	1.18395	5.65334					1.88346	0.0267186
11	+	73865654	9	6	24	19	21	79	1.66702	1.10553	2.97861	2.61831	3.55184	11.9213					2.19984	0.0267434
1	+	235329799	22	25	41	38	31	157	4.07494	4.6064	5.08845	5.23662	5.2432	24.2496	exon	GGPS1	ENSG00000152904	ENST00000482013	1.19554	0.0267578
3	-	15450136	5	3	21	21	11	61	0.926122	0.552767	2.60628	2.89392	1.86049	8.83958	three_prime_utr	COLQ	ENSG00000206561	ENST00000383788	3.31812	0.0267692
10	-	110900150	4	5	15	19	17	60	0.740897	0.921279	1.86163	2.61831	2.8753	9.01742	three_prime_utr	BBIP1	ENSG00000214413	ENST00000454061	2.95004	0.0268139
1	+	239386755	13	18	7	7	9	54	2.40792	3.3166	0.86876	0.964641	1.52222	9.08014	exon	CHRM3	ENSG00000133019	ENST00000468573	0.390789	0.0268206
22	-	41598029	81	85	147	123	108	544	15.0032	15.6617	18.244	16.9501	18.2666	84.1256	three_prime_utr	DESI1	ENSG00000100418	ENST00000263256	1.16226	0.0269643
13	+	37009317	53	53	53	55	48	262	9.81689	9.76556	6.57775	7.57932	8.1185	41.858	three_prime_utr	EXOSC8	ENSG00000120699	ENST00000481013	0.758352	0.0269729
22	+	17729526	60	62	79	63	57	321	11.1135	11.4239	9.80458	8.68177	9.64071	50.6644	three_prime_utr	BCL2L13	ENSG00000099968	ENST00000618481	0.832014	0.026994
4	-	2464523	25	21	22	11	11	90	4.63061	3.86937	2.73039	1.51586	1.86049	14.6067					0.478961	0.0270127
19	-	12688917	89	76	92	81	69	407	16.485	14.0034	11.418	11.1623	11.6703	64.739	intron	FBXW9	ENSG00000132004	ENST00000587296	0.748932	0.0270338
12	-	108782698	18	15	33	31	23	120	3.33404	2.76384	4.09558	4.27198	3.89011	18.3556	three_prime_utr	SSH1	ENSG00000084112	ENST00000326495	1.3401	0.0270534
1	+	228253373	16	22	15	9	10	72	2.96359	4.05363	1.86163	1.24025	1.69135	11.8105	intron	OBSCN	ENSG00000154358	ENST00000636875	0.455378	0.0270616
10	+	5107683	29	36	32	23	23	143	5.37151	6.63321	3.97147	3.16953	3.89011	23.0358	three_prime_utr	AKR1C3	ENSG00000196139	ENST00000380554	0.612599	0.0270768
12	-	49078618	11	10	1	2	6	30	2.03747	1.84256	0.124109	0.275612	1.01481	5.29456					0.243045	0.0271058
4	+	4417599	13	14	10	12	5	54	2.40792	2.57958	1.24109	1.65367	0.845677	8.72793	three_prime_utr	NSG1	ENSG00000168824	ENST00000397958	0.499975	0.0271062
2	-	68042204	137	135	135	152	109	668	25.3757	24.8745	16.7547	20.9465	18.4358	106.387	three_prime_utr	C1D	ENSG00000197223	ENST00000355848	0.744764	0.0271115
7	+	64924432	22	13	46	50	38	169	4.07494	2.39533	5.70899	6.89029	6.42714	25.4967	intron	ZNF273	ENSG00000198039	ENST00000395375	1.9604	0.0271173
9	+	98849384	21	20	20	9	8	78	3.88971	3.68512	2.48217	1.24025	1.35308	12.6503	three_prime_utr	GALNT12	ENSG00000119514	ENST00000375011	0.446699	0.0271263
2	+	241397358	10	7	35	30	18	100	1.85224	1.28979	4.3438	4.13418	3.04444	14.6644	intron	FARP2	ENSG00000006607	ENST00000467260	2.44479	0.0271335
1	+	209851775	36	29	23	26	23	137	6.66808	5.34342	2.8545	3.58295	3.89011	22.3391	three_prime_utr	UTP25	ENSG00000117597	ENST00000491415	0.573204	0.0271404
9	+	112470604	24	20	22	13	13	92	4.44538	3.68512	2.73039	1.79148	2.19876	14.8511	three_prime_utr	HSDL2	ENSG00000119471	ENST00000398805	0.551063	0.0271755
3	+	98912052	4	6	14	11	9	44	0.740897	1.10553	1.73752	1.51586	1.52222	6.62203	intron	AC091212.1	ENSG00000239462	ENST00000474798	1.72426	0.0271817
16	-	81084396	10	8	8	5	3	34	1.85224	1.47405	0.992869	0.689029	0.507406	5.51559	three_prime_utr	GCSH	ENSG00000140905	ENST00000564477	0.438788	0.0272292
14	-	89797126	62	50	52	45	27	236	11.4839	9.21279	6.45365	6.20126	4.56665	37.9183	three_prime_utr	EFCAB11	ENSG00000140025	ENST00000555872	0.554728	0.027247
19	+	53789167	29	33	150	108	73	393	5.37151	6.08044	18.6163	14.883	12.3469	57.2981	exon	AC008753.2	ENSG00000269564	ENST00000597420	2.6689	0.0272893
1	-	16250657	81	94	101	88	76	440	15.0032	17.32	12.535	12.1269	12.8543	69.8394	three_prime_utr	FBXO42	ENSG00000037637	ENST00000375592	0.773771	0.027303
16	-	27488242	3	2	11	9	11	36	0.555673	0.368512	1.36519	1.24025	1.86049	5.39012	exon	GTF3C1	ENSG00000077235	ENST00000356183	3.22153	0.0273316
11	+	32934864	18	17	33	35	29	132	3.33404	3.13235	4.09558	4.82321	4.90492	20.2901	exon	QSER1	ENSG00000060749	ENST00000524678	1.42519	0.0273352
5	-	131641714	72	88	178	149	146	633	13.3362	16.2145	22.0913	20.5331	24.6938	96.8688	intron	AC008695.1	ENSG00000273217	ENST00000514667	1.51871	0.0273546
18	-	9546813	155	139	172	144	132	742	28.7098	25.6116	21.3467	19.844	22.3259	117.838	three_prime_utr	PPP4R1	ENSG00000154845	ENST00000400555	0.779517	0.0273552
1	+	120953457	153	153	167	107	118	698	28.3393	28.1911	20.7261	14.7452	19.958	111.96	exon	LINC00623	ENSG00000226067	ENST00000621058	0.653681	0.0273794
16	-	20854923	6	6	12	12	11	47	1.11135	1.10553	1.4893	1.65367	1.86049	7.22034	intron	ERI2	ENSG00000196678	ENST00000564349	1.50466	0.0273862
12	+	105148319	9	8	9	9	6	41	1.66702	1.47405	1.11698	1.24025	1.01481	6.51311	intron	WASHC4	ENSG00000136051	ENST00000620430	0.71569	0.0273925
3	-	23892066	10	5	24	23	16	78	1.85224	0.921279	2.97861	3.16953	2.70617	11.6278	three_prime_utr	NKIRAS1	ENSG00000197885	ENST00000421515	2.12829	0.0274081
5	-	139414053	25	26	33	30	22	136	4.63061	4.79065	4.09558	4.13418	3.72098	21.372	three_prime_utr	DNAJC18	ENSG00000170464	ENST00000302060	0.845657	0.0274099
14	+	21498903	16	18	20	19	14	87	2.96359	3.3166	2.48217	2.61831	2.36789	13.7486	three_prime_utr	TOX4	ENSG00000092203	ENST00000613569	0.792797	0.02743
2	-	87002556	7	7	17	19	12	62	1.29657	1.28979	2.10985	2.61831	2.02962	9.34414					1.7419	0.0274356
11	+	93763081	23	18	44	37	32	154	4.26016	3.3166	5.46078	5.09882	5.41233	23.5487	three_prime_utr	C11orf54	ENSG00000182919	ENST00000528288	1.40534	0.0274432
1	+	244843453	11	13	7	10	8	49	2.03747	2.39533	0.86876	1.37806	1.35308	8.03269	three_prime_utr	COX20	ENSG00000203667	ENST00000411948	0.541404	0.0274473
10	+	19844072	24	21	25	22	15	107	4.44538	3.86937	3.10271	3.03173	2.53703	16.9862	intron	PLXDC2	ENSG00000120594	ENST00000377252	0.695268	0.0274703
12	+	121234103	30	26	52	48	37	193	5.55673	4.79065	6.45365	6.61468	6.25801	29.6737	three_prime_utr	P2RX4	ENSG00000135124	ENST00000543171	1.24517	0.0275277
1	-	160289275	79	72	142	148	108	549	14.6327	13.2664	17.6234	20.3953	18.2666	84.1844	three_prime_utr	COPA	ENSG00000122218	ENST00000241704	1.34497	0.0275332
5	+	138544236	26	22	23	18	19	108	4.81583	4.05363	2.8545	2.48051	3.21357	17.418					0.642547	0.0276076
16	+	24826219	212	233	251	221	206	1123	39.2676	42.9316	31.1513	30.4551	34.8419	178.647	three_prime_utr	TNRC6A	ENSG00000090905	ENST00000395799	0.782232	0.0276128
4	+	147637692	83	83	74	63	71	374	15.3736	15.2932	9.18403	8.68177	12.0086	60.5413	intron	TMEM184C	ENSG00000164168	ENST00000508208	0.64944	0.0276419
5	+	126836313	21	24	11	13	16	85	3.88971	4.42214	1.36519	1.79148	2.70617	14.1747	three_prime_utr	LMNB1	ENSG00000113368	ENST00000261366	0.470239	0.0276716
1	+	1701809	27	21	53	44	37	182	5.00106	3.86937	6.57775	6.06346	6.25801	27.7697					1.42039	0.0276815
8	+	11896742	9	12	6	3	6	36	1.66702	2.21107	0.744651	0.413418	1.01481	6.05097					0.373531	0.0277261
11	-	85657989	20	23	25	23	17	108	3.70449	4.23788	3.10271	3.16953	2.8753	17.0899					0.767827	0.0277349
20	+	62800591	72	63	131	113	89	468	13.3362	11.6081	16.2582	15.5721	15.053	71.8276	three_prime_utr	MRGBP	ENSG00000101189	ENST00000370487	1.25302	0.0277366
5	+	173960308	54	54	62	40	33	243	10.0021	9.94981	7.69473	5.51223	5.58147	38.7404	three_prime_utr	CPEB4	ENSG00000113742	ENST00000265085	0.62779	0.0277389
X	+	102717730	84	92	199	215	140	730	15.5588	16.9515	24.6976	29.6283	23.6789	110.515	three_prime_utr	GPRASP2	ENSG00000158301	ENST00000332262	1.59959	0.0277415
2	+	191424100	38	45	34	31	33	181	7.03853	8.29151	4.21969	4.27198	5.58147	29.4032	three_prime_utr	MYO1B	ENSG00000128641	ENST00000392316	0.612007	0.0277436
9	+	70226973	8	9	8	9	6	40	1.48179	1.6583	0.992869	1.24025	1.01481	6.38803					0.689561	0.027753
5	+	87391919	31	23	80	66	46	246	5.74196	4.23788	9.92869	9.09519	7.78023	36.7839	three_prime_utr	RASA1	ENSG00000145715	ENST00000456692	1.79055	0.0277616
20	+	54219953	4	8	19	23	16	70	0.740897	1.47405	2.35806	3.16953	2.70617	10.4487	intron	PFDN4	ENSG00000101132	ENST00000441080	2.47825	0.027837
6	+	152990005	8	6	24	21	13	72	1.48179	1.10553	2.97861	2.89392	2.19876	10.6586	exon	AL080276.2	ENSG00000227627	ENST00000637995	2.0797	0.0278429
18	+	78999768	155	112	294	285	218	1064	28.7098	20.6367	36.4879	39.2747	36.8715	161.981	three_prime_utr	SALL3	ENSG00000256463	ENST00000537592	1.52168	0.0278841
2	-	27101078	67	68	62	35	49	281	12.41	12.5294	7.69473	4.82321	8.28763	45.745	three_prime_utr	CGREF1	ENSG00000138028	ENST00000405600	0.556163	0.0279108
15	-	50285884	22	19	15	16	16	88	4.07494	3.50086	1.86163	2.20489	2.70617	14.3485	three_prime_utr	GABPB1	ENSG00000104064	ENST00000359031	0.595993	0.0279132
13	-	100603839	12	11	25	26	24	98	2.22269	2.02681	3.10271	3.58295	4.05925	14.9944					1.68567	0.0279393
17	+	50740328	10	8	8	8	5	39	1.85224	1.47405	0.992869	1.10245	0.845677	6.26728	three_prime_utr	LUC7L3	ENSG00000108848	ENST00000507200	0.589444	0.0279438
17	+	76568479	13	8	5	3	3	32	2.40792	1.47405	0.620543	0.413418	0.507406	5.42333					0.264706	0.0279501
20	-	49113525	891	911	1532	1294	1099	5727	165.035	167.857	190.134	178.321	185.88	887.227	three_prime_utr	STAU1	ENSG00000124214	ENST00000371792	1.11014	0.0279917
5	-	126845294	9	11	8	2	4	34	1.66702	2.02681	0.992869	0.275612	0.676541	5.63885					0.351039	0.027999
6	+	57170200	609	621	769	587	553	3139	112.802	114.423	95.4395	80.892	93.5318	497.088	three_prime_utr	ZNF451	ENSG00000112200	ENST00000370706	0.791767	0.0281233
GL000195.1	+	140937	101	116	104	61	76	458	18.7077	21.3737	12.9073	8.40616	12.8543	74.2491					0.568307	0.0281453
1	-	71072209	12	13	39	40	23	127	2.22269	2.39533	4.84023	5.51223	3.89011	18.8606	exon	ZRANB2	ENSG00000132485	ENST00000611683	2.05609	0.0281592
11	+	18366813	21	23	27	20	17	108	3.88971	4.23788	3.35093	2.75612	2.8753	17.1099	three_prime_utr	GTF2H1	ENSG00000110768	ENST00000265963	0.736778	0.0281852
12	+	178454	5	2	12	14	10	43	0.926122	0.368512	1.4893	1.92928	1.69135	6.40457	three_prime_utr	IQSEC3	ENSG00000120645	ENST00000538872	2.63134	0.0282374
10	+	27539827	133	148	255	216	187	939	24.6348	27.2699	31.6477	29.7661	31.6283	144.947	three_prime_utr	RAB18	ENSG00000099246	ENST00000621805	1.19504	0.0282841
5	-	36098556	33	26	23	26	16	124	6.1124	4.79065	2.8545	3.58295	2.70617	20.0467	three_prime_utr	LMBRD2	ENSG00000164187	ENST00000296603	0.559086	0.0284045
7	+	139797485	40	48	44	31	33	196	7.40897	8.84428	5.46078	4.27198	5.58147	31.5675	intron	TBXAS1	ENSG00000059377	ENST00000336425	0.62815	0.0284176
10	-	124760104	53	56	63	49	49	270	9.81689	10.3183	7.81884	6.75249	8.28763	42.9942	three_prime_utr	EEF1AKMT2	ENSG00000203791	ENST00000368836	0.756848	0.0284236
16	+	30954936	20	24	50	53	35	182	3.70449	4.42214	6.20543	7.30371	5.91974	27.5555	three_prime_utr	ORAI3	ENSG00000175938	ENST00000318663	1.59385	0.0284342
19	+	34227492	24	27	32	28	23	134	4.44538	4.97491	3.97147	3.85856	3.89011	21.1404	three_prime_utr	LSM14A	ENSG00000257103	ENST00000544216	0.829426	0.0284501
3	+	131364525	26	31	24	18	7	106	4.81583	5.71193	2.97861	2.48051	1.18395	17.1708	exon	NUDT16P1	ENSG00000246082	ENST00000499077	0.420669	0.0284598
1	-	86348735	36	44	35	29	31	175	6.66808	8.10726	4.3438	3.99637	5.2432	28.3587	three_prime_utr	ODF2L	ENSG00000122417	ENST00000359242	0.612885	0.0284757
22	+	40682810	14	19	7	11	9	60	2.59314	3.50086	0.86876	1.51586	1.52222	10.0008	three_prime_utr	MCHR1	ENSG00000128285	ENST00000249016	0.427398	0.0284905
1	-	154211743	39	31	16	18	23	127	7.22375	5.71193	1.98574	2.48051	3.89011	21.292	three_prime_utr	C1orf43	ENSG00000143612	ENST00000368518	0.430662	0.0285451
15	+	98961420	12	15	33	35	33	128	2.22269	2.76384	4.09558	4.82321	5.58147	19.4868	three_prime_utr	IGF1R	ENSG00000140443	ENST00000268035	1.93859	0.0285544
3	+	8568107	126	104	117	84	84	515	23.3383	19.1626	14.5207	11.5757	14.2074	82.8046	three_prime_utr	LMCD1	ENSG00000071282	ENST00000157600	0.632203	0.0285578
12	+	123598580	14	18	11	9	2	54	2.59314	3.3166	1.36519	1.24025	0.338271	8.85346					0.332075	0.0285609
4	+	17843507	125	129	126	138	111	629	23.153	23.769	15.6377	19.0172	18.774	100.351	three_prime_utr	NCAPG	ENSG00000109805	ENST00000251496	0.759116	0.0285666
4	-	82354839	56	52	62	42	42	254	10.3726	9.5813	7.69473	5.78785	7.10368	40.5401	exon	HNRNPD	ENSG00000138668	ENST00000514325	0.687795	0.0286087
7	+	102397409	8	8	8	4	3	31	1.48179	1.47405	0.992869	0.551223	0.507406	5.00734	intron	PRKRIP1	ENSG00000128563	ENST00000397912	0.462699	0.0286204
X	-	131689734	17	13	33	37	29	129	3.14881	2.39533	4.09558	5.09882	4.90492	19.6435	exon	FIRRE	ENSG00000213468	ENST00000649541	1.6954	0.0286289
8	-	63023510	41	40	23	36	14	154	7.5942	7.37023	2.8545	4.96101	2.36789	25.1478	exon	GGH	ENSG00000137563	ENST00000518113	0.453671	0.028642
5	+	122829753	78	73	77	37	39	304	14.4475	13.4507	9.55636	5.09882	6.59628	49.1496	three_prime_utr	SNX2	ENSG00000205302	ENST00000379516	0.507834	0.0286438
12	-	52948648	55	65	62	47	48	277	10.1873	11.9766	7.69473	6.47688	8.1185	44.4541	three_prime_utr	KRT8	ENSG00000170421	ENST00000619952	0.670461	0.0286516
1	-	204198163	10	15	30	26	22	103	1.85224	2.76384	3.72326	3.58295	3.72098	15.6433	three_prime_utr	GOLT1A	ENSG00000174567	ENST00000308302	1.59258	0.0286659
2	-	55636107	12	10	12	9	8	51	2.22269	1.84256	1.4893	1.24025	1.35308	8.14789	three_prime_utr	PNPT1	ENSG00000138035	ENST00000415374	0.669518	0.0286686
5	-	137937960	41	35	40	34	22	172	7.5942	6.44895	4.96434	4.6854	3.72098	27.4139					0.634744	0.0286818
17	+	82294907	40	43	105	87	61	336	7.40897	7.923	13.0314	11.9891	10.3173	50.6697	exon	AC132872.1	ENSG00000260563	ENST00000566986	1.53656	0.0287289
9	-	41183410	306	276	304	283	262	1431	56.6787	50.8546	37.729	38.9991	44.3135	228.575	intron	CBWD6	ENSG00000215126	ENST00000617933	0.750413	0.0287743
2	-	61477751	4	2	10	11	7	34	0.740897	0.368512	1.24109	1.51586	1.18395	5.05031					2.36817	0.0287795
6	+	39641639	5	5	11	13	9	43	0.926122	0.921279	1.36519	1.79148	1.52222	6.52629					1.68846	0.0288068
X	+	119584419	239	232	396	343	277	1487	44.2686	42.7474	49.147	47.2674	46.8505	230.281	three_prime_utr	UBE2A	ENSG00000077721	ENST00000630695	1.09761	0.0288445
4	+	143554368	189	203	324	313	251	1280	35.0074	37.4039	40.2112	43.1332	42.453	198.209	three_prime_utr	SMARCA5	ENSG00000153147	ENST00000283131	1.15817	0.0288454
9	+	33039064	364	361	406	340	338	1809	67.4217	66.5164	50.3881	46.854	57.1677	288.348	three_prime_utr	DNAJA1	ENSG00000086061	ENST00000330899	0.768564	0.0288936
11	+	57740971	551	583	614	639	515	2902	102.059	107.421	76.2027	88.058	87.1047	460.845	three_prime_utr	TMX2	ENSG00000213593	ENST00000278422	0.799967	0.0288943
10	+	133170618	77	62	40	31	47	257	14.2623	11.4239	4.96434	4.27198	7.94936	42.8718	intron	KNDC1	ENSG00000171798	ENST00000368571	0.446043	0.0289028
1	-	37566818	445	452	484	317	357	2055	82.4248	83.2836	60.0686	43.6845	60.3813	329.843	three_prime_utr	GNL2	ENSG00000134697	ENST00000373062	0.660334	0.0289579
14	-	54941161	45	32	18	27	16	138	8.3351	5.89619	2.23395	3.72076	2.70617	22.8922	three_prime_utr	WDHD1	ENSG00000198554	ENST00000420358	0.40572	0.0289679
17	-	1494577	28	23	53	54	48	206	5.18628	4.23788	6.57775	7.44152	8.1185	31.5619	three_prime_utr	INPP5K	ENSG00000132376	ENST00000421807	1.56603	0.0289697
12	-	76028521	40	38	116	103	64	361	7.40897	7.00172	14.3966	14.194	10.8247	53.826	three_prime_utr	PHLDA1	ENSG00000139289	ENST00000619060	1.82343	0.0289983
2	+	58134837	6	7	12	12	10	47	1.11135	1.28979	1.4893	1.65367	1.69135	7.23546	intron	VRK2	ENSG00000028116	ENST00000440705	1.34223	0.0289994
22	+	19507872	16	22	16	13	11	78	2.96359	4.05363	1.98574	1.79148	1.86049	12.6549	intron	CDC45	ENSG00000093009	ENST00000471470	0.535607	0.0290014
3	-	182945029	15	14	13	4	4	50	2.77837	2.57958	1.61341	0.551223	0.676541	8.19912	three_prime_utr	DCUN1D1	ENSG00000043093	ENST00000632685	0.353516	0.0290296
11	+	3189976	19	12	1	1	6	39	3.51926	2.21107	0.124109	0.137806	1.01481	7.00706					0.148534	0.0290366
1	-	148245433	4	4	9	11	8	36	0.740897	0.737023	1.11698	1.51586	1.35308	5.46385	intron	AC239809.3	ENSG00000227733	ENST00000611617	1.79799	0.0290518
3	+	87254218	47	45	36	26	36	190	8.70554	8.29151	4.46791	3.58295	6.08887	31.1368	three_prime_utr	CHMP2B	ENSG00000083937	ENST00000471660	0.554595	0.0290563
10	-	67966612	16	15	9	2	9	51	2.96359	2.76384	1.11698	0.275612	1.52222	8.64223	exon	HERC4	ENSG00000148634	ENST00000460168	0.339281	0.0290644
7	-	121348245	27	29	28	29	17	130	5.00106	5.34342	3.47504	3.99637	2.8753	20.6912					0.666811	0.0290977
14	-	75047918	55	58	125	112	77	427	10.1873	10.6868	15.5136	15.4343	13.0234	64.8454	exon	MLH3	ENSG00000119684	ENST00000556257	1.40433	0.0291486
5	+	176743871	17	14	14	13	7	65	3.14881	2.57958	1.73752	1.79148	1.18395	10.4413					0.548489	0.0291679
3	+	47351098	19	13	9	8	2	51	3.51926	2.39533	1.11698	1.10245	0.338271	8.47228					0.288292	0.0291792
5	+	33445348	16	12	11	5	7	51	2.96359	2.21107	1.36519	0.689029	1.18395	8.41283	exon	TARS	ENSG00000113407	ENST00000506040	0.417183	0.0291952
11	+	22282731	6	6	13	11	8	44	1.11135	1.10553	1.61341	1.51586	1.35308	6.69924	three_prime_utr	ANO5	ENSG00000171714	ENST00000324559	1.34795	0.0292644
11	+	75020674	13	15	14	12	12	66	2.40792	2.76384	1.73752	1.65367	2.02962	10.5926					0.698772	0.0292799
3	+	100355349	95	88	110	91	85	469	17.5963	16.2145	13.6519	12.5403	14.3765	74.3796	three_prime_utr	NIT2	ENSG00000114021	ENST00000394140	0.799917	0.0293103
1	-	120155987	30	25	27	27	18	127	5.55673	4.6064	3.35093	3.72076	3.04444	20.2793	three_prime_utr	SEC22B	ENSG00000265808	ENST00000578049	0.663584	0.0293164
17	+	7444933	30	31	57	62	46	226	5.55673	5.71193	7.07419	8.54396	7.78023	34.667	three_prime_utr	FGF11	ENSG00000161958	ENST00000293829	1.38427	0.0293321
3	+	127035579	220	182	196	198	138	934	40.7494	33.5346	24.3253	27.2856	23.3407	149.235	three_prime_utr	PLXNA1	ENSG00000114554	ENST00000393409	0.672658	0.0293339
1	+	31432504	19	21	20	10	8	78	3.51926	3.86937	2.48217	1.37806	1.35308	12.6019	intron	SERINC2	ENSG00000168528	ENST00000536384	0.47039	0.0293526
2	+	87196855	175	177	257	228	185	1022	32.4143	32.6133	31.8959	31.4197	31.29	159.633					0.969904	0.0293566
13	+	50107216	8	13	3	5	3	32	1.48179	2.39533	0.372326	0.689029	0.507406	5.44588	exon	DLEU1	ENSG00000176124	ENST00000469754	0.269747	0.0293846
17	+	5114377	65	52	39	36	42	234	12.0396	9.5813	4.84023	4.96101	7.10368	38.5258	exon	AC012146.1	ENSG00000234327	ENST00000571138	0.521253	0.0294598
2	+	232735179	25	25	68	79	74	271	4.63061	4.6064	8.43938	10.8867	12.516	41.0791	exon	GIGYF2	ENSG00000204120	ENST00000488629	2.29815	0.0295247
1	-	1664288	13	18	9	10	3	53	2.40792	3.3166	1.11698	1.37806	0.507406	8.72696	three_prime_utr	SLC35E2B	ENSG00000189339	ENST00000611123	0.349659	0.0295419
16	-	84974570	97	91	167	161	141	657	17.9668	16.7673	20.7261	22.1867	23.8481	101.495	three_prime_utr	ZDHHC7	ENSG00000153786	ENST00000344861	1.28137	0.0295599
2	-	73053331	10	12	12	10	9	53	1.85224	2.21107	1.4893	1.37806	1.52222	8.45289	exon	SFXN5	ENSG00000144040	ENST00000484123	0.720197	0.0295684
1	-	175157536	36	36	34	23	29	158	6.66808	6.63321	4.21969	3.16953	4.90492	25.5954	three_prime_utr	KIAA0040	ENSG00000235750	ENST00000444639	0.616189	0.0295783
10	+	104126381	27	28	35	26	23	139	5.00106	5.15916	4.3438	3.58295	3.89011	21.9771	three_prime_utr	SFR1	ENSG00000156384	ENST00000369727	0.775368	0.0295805
5	+	55168993	16	15	12	5	10	58	2.96359	2.76384	1.4893	0.689029	1.69135	9.59711					0.450427	0.029634
18	+	9538107	23	30	25	20	18	116	4.26016	5.52767	3.10271	2.75612	3.04444	18.6911	three_prime_utr	RALBP1	ENSG00000017797	ENST00000383432	0.606417	0.0296576
19	+	57508470	22	20	25	19	18	104	4.07494	3.68512	3.10271	2.61831	3.04444	16.5255	intron	ZNF773	ENSG00000152439	ENST00000597061	0.753041	0.0296596
16	-	58514887	41	45	27	41	25	179	7.5942	8.29151	3.35093	5.65004	4.22838	29.1151					0.555189	0.0296706
1	+	1634652	27	21	54	44	37	183	5.00106	3.86937	6.70186	6.06346	6.25801	27.8938	three_prime_utr	MMP23B	ENSG00000189409	ENST00000490017	1.42972	0.0296834
6	-	33117822	15	22	49	41	42	169	2.77837	4.05363	6.08132	5.65004	7.10368	25.667					1.83793	0.029695
2	+	120992573	7	7	8	6	4	32	1.29657	1.28979	0.992869	0.826835	0.676541	5.08261	three_prime_utr	GLI2	ENSG00000074047	ENST00000452319	0.643438	0.0297458
16	+	66613882	17	20	37	33	31	138	3.14881	3.68512	4.59202	4.54759	5.2432	21.2167	three_prime_utr	CMTM3	ENSG00000140931	ENST00000460097	1.40308	0.0297576
6	-	13621500	63	67	85	68	55	338	11.6691	12.3451	10.5492	9.3708	9.30244	53.2367	three_prime_utr	RANBP9	ENSG00000010017	ENST00000011619	0.811253	0.0297752
13	-	19674753	46	53	97	100	71	367	8.52032	9.76556	12.0385	13.7806	12.0086	56.1136	exon	PSPC1	ENSG00000121390	ENST00000497722	1.37912	0.0297839
19	+	39476665	410	463	793	738	557	2961	75.942	85.3104	98.4181	101.701	94.2084	455.58	three_prime_utr	SUPT5H	ENSG00000196235	ENST00000598725	1.21684	0.0297874
8	-	86474244	25	23	20	24	13	105	4.63061	4.23788	2.48217	3.30734	2.19876	16.8568	three_prime_utr	RMDN1	ENSG00000176623	ENST00000430676	0.600498	0.029803
19	+	58584389	182	190	219	150	150	891	33.7108	35.0086	27.1798	20.6709	25.3703	141.94	exon	CENPBD1P1	ENSG00000213753	ENST00000493504	0.710337	0.0298737
6	-	28903839	133	150	162	151	130	726	24.6348	27.6384	20.1056	20.8087	21.9876	115.175	three_prime_utr	TRIM27	ENSG00000204713	ENST00000377194	0.802219	0.0298879
12	-	118063536	4	6	13	11	11	45	0.740897	1.10553	1.61341	1.51586	1.86049	6.8362					1.80159	0.029911
4	+	127898592	58	50	55	33	37	233	10.743	9.21279	6.82597	4.54759	6.25801	37.5874	three_prime_utr	PLK4	ENSG00000142731	ENST00000270861	0.589021	0.0299576
4	-	182138941	8	12	7	4	3	34	1.48179	2.21107	0.86876	0.551223	0.507406	5.62025	intron	AC098864.1	ENSG00000177822	ENST00000509012	0.347948	0.0299901
X	-	51490292	9	7	17	18	13	64	1.66702	1.28979	2.10985	2.48051	2.19876	9.74592	three_prime_utr	NUDT11	ENSG00000196368	ENST00000375992	1.53073	0.0300083
9	-	136724351	30	41	77	70	55	273	5.55673	7.55449	9.55636	9.64641	9.30244	41.6164	intron	SNHG7	ENSG00000233016	ENST00000414282	1.44941	0.0300117
1	-	53921561	158	134	164	149	118	723	29.2654	24.6903	20.3538	20.5331	19.958	114.801	intron	HSPB11	ENSG00000081870	ENST00000371378	0.751787	0.0300175
5	+	53683336	303	282	355	253	232	1425	56.123	51.9601	44.0585	34.8649	39.2394	226.246	three_prime_utr	NDUFS4	ENSG00000164258	ENST00000296684	0.728839	0.0300233
5	+	113016712	6	4	12	13	11	46	1.11135	0.737023	1.4893	1.79148	1.86049	6.98964	three_prime_utr	DCP2	ENSG00000172795	ENST00000389063	1.85434	0.0300405
15	+	51005895	43	45	47	42	41	218	7.96465	8.29151	5.8331	5.78785	6.93455	34.8117	three_prime_utr	AP4E1	ENSG00000081014	ENST00000261842	0.760963	0.0300663
17	+	67912047	11	9	19	18	15	72	2.03747	1.6583	2.35806	2.48051	2.53703	11.0714	exon	BPTF	ENSG00000171634	ENST00000424123	1.33046	0.0300815
10	+	127452513	37	35	78	60	51	261	6.8533	6.44895	9.68047	8.26835	8.6259	39.877	three_prime_utr	DOCK1	ENSG00000150760	ENST00000280333	1.33184	0.0301497
12	+	69271261	3	3	11	11	6	34	0.555673	0.552767	1.36519	1.51586	1.01481	5.00431	three_prime_utr	CPSF6	ENSG00000111605	ENST00000435070	2.34315	0.0302243
19	-	5691834	907	910	1159	904	841	4721	167.998	167.673	143.842	124.577	142.243	746.332					0.815602	0.0302566
7	+	149880691	43	51	86	82	69	331	7.96465	9.39705	10.6733	11.3001	11.6703	51.0055	three_prime_utr	ATP6V0E2	ENSG00000171130	ENST00000615196	1.29188	0.0302891
4	-	88988719	4	1	10	12	9	36	0.740897	0.184256	1.24109	1.65367	1.52222	5.34213	intron	FAM13A	ENSG00000138640	ENST00000509094	3.18288	0.0303161
1	+	193091773	80	80	104	79	67	410	14.8179	14.7405	12.9073	10.8867	11.3321	64.6844	three_prime_utr	TROVE2	ENSG00000116747	ENST00000367444	0.79224	0.0303695
2	-	37201722	771	774	1043	841	732	4161	142.808	142.614	129.445	115.895	123.807	654.569	three_prime_utr	CEBPZ	ENSG00000115816	ENST00000234170	0.862225	0.0304265
19	+	4443394	434	430	576	540	407	2387	80.3874	79.23	71.4865	74.4152	68.8381	374.357	intron	CHAF1A	ENSG00000167670	ENST00000589648	0.896894	0.0304269
4	-	119298492	389	374	409	258	295	1725	72.0523	68.9117	50.7604	35.5539	49.8949	277.173	three_prime_utr	C4orf3	ENSG00000164096	ENST00000399075	0.64418	0.0304315
17	-	43875360	13	11	33	24	26	107	2.40792	2.02681	4.09558	3.30734	4.39752	16.2352	three_prime_utr	MPP2	ENSG00000108852	ENST00000269095	1.77394	0.0304365
16	-	8793611	3	3	10	10	11	37	0.555673	0.552767	1.24109	1.37806	1.86049	5.58807	intron	TMEM186	ENSG00000184857	ENST00000564869	2.69426	0.0304879
19	+	37827981	5	5	18	12	10	50	0.926122	0.921279	2.23395	1.65367	1.69135	7.42638	exon	AC016582.3	ENSG00000267640	ENST00000443870	2.01327	0.0305833
3	-	32481312	515	539	715	590	506	2865	95.3905	99.3139	88.7376	81.3055	85.5825	450.33					0.87526	0.0306138
6	+	10756978	578	494	590	392	360	2414	107.06	91.0224	73.2241	54.0199	60.8887	386.215	three_prime_utr	TMEM14B	ENSG00000137210	ENST00000379542	0.633181	0.030617
17	-	10680693	40	39	40	23	29	171	7.40897	7.18598	4.96434	3.16953	4.90492	27.6338	three_prime_utr	SCO1	ENSG00000133028	ENST00000577427	0.595585	0.0307193
16	-	12662144	4	2	12	17	11	46	0.740897	0.368512	1.4893	2.3427	1.86049	6.8019	three_prime_utr	CPPED1	ENSG00000103381	ENST00000381774	3.42073	0.0307215
12	-	107732870	19	16	14	17	12	78	3.51926	2.94809	1.73752	2.3427	2.02962	12.5772	three_prime_utr	PRDM4	ENSG00000110851	ENST00000228437	0.629814	0.0307426
17	-	64002594	35	37	36	24	29	161	6.48285	6.81747	4.46791	3.30734	4.90492	25.9805					0.635583	0.0307427
10	-	119033672	76	71	91	87	64	389	14.0771	13.0822	11.2939	11.9891	10.8247	61.2669	three_prime_utr	EIF3A	ENSG00000107581	ENST00000369144	0.837227	0.0307628
15	+	30911631	10	9	24	21	14	78	1.85224	1.6583	2.97861	2.89392	2.36789	11.751	three_prime_utr	FAN1	ENSG00000198690	ENST00000561594	1.56489	0.0307683
19	-	41386374	71	62	72	69	46	320	13.1509	11.4239	8.93582	9.5086	7.78023	50.7994					0.711424	0.0307825
16	+	54114458	134	134	181	152	118	719	24.8201	24.6903	22.4637	20.9465	19.958	112.878	three_prime_utr	FTO	ENSG00000140718	ENST00000268349	0.853264	0.0308095
3	+	196832487	34	33	65	70	49	251	6.29763	6.08044	8.06706	9.64641	8.28763	38.3792	three_prime_utr	PAK2	ENSG00000180370	ENST00000327134	1.40039	0.0308145
12	+	118145581	5963	5806	7645	6718	5942	32074	1104.49	1069.79	948.81	925.78	1005	5053.87	three_prime_utr	PEBP1	ENSG00000089220	ENST00000261313	0.882925	0.0308294
3	+	40490232	42	50	36	44	33	205	7.77942	9.21279	4.46791	6.06346	5.58147	33.105	three_prime_utr	ZNF619	ENSG00000177873	ENST00000429348	0.632165	0.0308486
2	-	182909114	45	32	26	13	20	136	8.3351	5.89619	3.22682	1.79148	3.38271	22.6323					0.393546	0.0308536
20	+	64033096	936	884	1598	1438	1097	5953	173.37	162.882	198.326	198.165	185.541	918.284	three_prime_utr	PRPF6	ENSG00000101161	ENST00000266079	1.15396	0.0309088
9	+	131121344	17	15	34	32	22	120	3.14881	2.76384	4.21969	4.40979	3.72098	18.2631	three_prime_utr	AIF1L	ENSG00000126878	ENST00000372298	1.39255	0.0309548
17	+	81516408	13	19	9	11	7	59	2.40792	3.50086	1.11698	1.51586	1.18395	9.72557	intron	AC139149.1	ENSG00000229848	ENST00000430912	0.430635	0.0310158
17	-	57963366	2	5	12	10	9	38	0.370449	0.921279	1.4893	1.37806	1.52222	5.68131					2.26548	0.0311564
4	-	6320584	156	209	381	392	297	1435	28.895	38.5095	47.2854	54.0199	50.2332	218.943	three_prime_utr	PPP2R2C	ENSG00000074211	ENST00000335585	1.4988	0.0311612
7	-	13893271	50	50	51	36	42	229	9.26122	9.21279	6.32954	4.96101	7.10368	36.8682	three_prime_utr	ETV1	ENSG00000006468	ENST00000405358	0.663788	0.0311651
16	+	27449644	18	18	6	15	5	62	3.33404	3.3166	0.744651	2.06709	0.845677	10.3081	three_prime_utr	IL21R	ENSG00000103522	ENST00000337929	0.366623	0.0311782
19	+	43600002	10	12	9	10	5	46	1.85224	2.21107	1.11698	1.37806	0.845677	7.40403	three_prime_utr	ZNF576	ENSG00000124444	ENST00000336564	0.54811	0.031214
3	+	120509628	11	8	8	6	4	37	2.03747	1.47405	0.992869	0.826835	0.676541	6.00776					0.473916	0.0312462
3	+	131367987	67	56	51	58	32	264	12.41	10.3183	6.32954	7.99274	5.41233	42.463					0.578854	0.0312753
16	+	16294806	428	428	722	611	527	2716	79.276	78.8615	89.6064	84.1994	89.1343	421.078	three_prime_utr	NOMO3	ENSG00000103226	ENST00000399336	1.10849	0.0312824
15	-	74920277	2531	2525	3650	3180	2628	14514	468.803	465.246	452.996	438.223	444.488	2269.76	three_prime_utr	COX5A	ENSG00000178741	ENST00000567270	0.953345	0.0312846
9	+	124877412	1062	1015	1243	1047	992	5359	196.708	187.02	154.267	144.283	167.782	850.06	three_prime_utr	ARPC5L	ENSG00000136950	ENST00000353214	0.810178	0.0313108
19	+	36594706	9	9	26	22	25	91	1.66702	1.6583	3.22682	3.03173	4.22838	13.8123	exon	ZNF529-AS1	ENSG00000233527	ENST00000592880	2.10244	0.0313539
9	-	93318194	16	11	5	3	7	42	2.96359	2.02681	0.620543	0.413418	1.18395	7.20831					0.29629	0.031367
8	+	39104904	7	9	7	4	5	32	1.29657	1.6583	0.86876	0.551223	0.845677	5.22053	three_prime_utr	ADAM9	ENSG00000168615	ENST00000487273	0.511169	0.0313936
5	-	40759920	9	10	18	18	16	71	1.66702	1.84256	2.23395	2.48051	2.70617	10.9302	three_prime_utr	PRKAA1	ENSG00000132356	ENST00000397128	1.4096	0.0314205
2	+	206796185	24	31	23	16	19	113	4.44538	5.71193	2.8545	2.20489	3.21357	18.4303					0.542989	0.0314457
1	+	21484899	70	70	66	62	63	331	12.9657	12.8979	8.19117	8.54396	10.6555	53.2543	three_prime_utr	NBPF3	ENSG00000142794	ENST00000318249	0.706028	0.0314473
10	+	122514905	110	121	132	123	109	595	20.3747	22.295	16.3823	16.9501	18.4358	94.4378	three_prime_utr	HTRA1	ENSG00000166033	ENST00000368984	0.808822	0.0314559
12	+	57516650	2154	2299	2593	1973	1983	11002	398.973	423.604	321.814	271.891	335.395	1751.68	three_prime_utr	MARS	ENSG00000166986	ENST00000552914	0.752999	0.0314739
5	-	108379284	23	25	29	21	20	118	4.26016	4.6064	3.59915	2.89392	3.38271	18.7423	intron	FBXL17	ENSG00000145743	ENST00000518486	0.742549	0.0315219
4	+	39779996	19	20	47	34	31	151	3.51926	3.68512	5.8331	4.6854	5.2432	22.9661	three_prime_utr	UBE2K	ENSG00000078140	ENST00000261427	1.45853	0.0315426
22	+	39522681	2237	2086	2731	2092	1696	10842	414.347	384.358	338.941	288.29	286.854	1712.79	three_prime_utr	ATF4	ENSG00000128272	ENST00000396680	0.762972	0.0315622
X	-	80671261	8	8	8	6	3	33	1.48179	1.47405	0.992869	0.826835	0.507406	5.28295	three_prime_utr	BRWD3	ENSG00000165288	ENST00000373275	0.524861	0.0316192
1	+	37565154	51	65	59	41	35	251	9.44644	11.9766	7.32241	5.65004	5.91974	40.3153	three_prime_utr	DNALI1	ENSG00000163879	ENST00000296218	0.587908	0.0316271
15	-	64171139	44	52	49	31	21	197	8.14987	9.5813	6.08132	4.27198	3.55184	31.6363	three_prime_utr	CSNK1G1	ENSG00000169118	ENST00000634811	0.522813	0.0316286
9	+	127217340	48	54	53	34	39	228	8.89077	9.94981	6.57775	4.6854	6.59628	36.7	three_prime_utr	RALGPS1	ENSG00000136828	ENST00000373434	0.631949	0.0316569
8	-	11842525	15	13	39	44	26	137	2.77837	2.39533	4.84023	6.06346	4.39752	20.4749	three_prime_utr	CTSB	ENSG00000164733	ENST00000353047	1.97167	0.0316755
2	-	37099211	215	233	283	258	220	1209	39.8232	42.9316	35.1227	35.5539	37.2098	190.641	three_prime_utr	EIF2AK2	ENSG00000055332	ENST00000233057	0.869125	0.0317098
20	+	38923022	5	6	15	11	9	46	0.926122	1.10553	1.86163	1.51586	1.52222	6.93137	three_prime_utr	PPP1R16B	ENSG00000101445	ENST00000373331	1.60779	0.0317109
12	+	69601412	18	23	14	17	14	86	3.33404	4.23788	1.73752	2.3427	2.36789	14.02	three_prime_utr	CCT2	ENSG00000166226	ENST00000299300	0.567721	0.0317242
18	-	35443869	19	25	16	19	13	92	3.51926	4.6064	1.98574	2.61831	2.19876	14.9285					0.558134	0.0317288
4	+	17623949	7	8	7	5	6	33	1.29657	1.47405	0.86876	0.689029	1.01481	5.34322	three_prime_utr	MED28	ENSG00000118579	ENST00000237380	0.61902	0.0317437
1	+	109618321	35	24	16	8	15	98	6.48285	4.42214	1.98574	1.10245	2.53703	16.5302	intron	AMPD2	ENSG00000116337	ENST00000531734	0.343892	0.031746
19	-	896502	28	19	53	50	41	191	5.18628	3.50086	6.57775	6.89029	6.93455	29.0897					1.56573	0.031746
22	+	43506918	5	4	18	19	10	56	0.926122	0.737023	2.23395	2.61831	1.69135	8.20676	three_prime_utr	MPPED1	ENSG00000186732	ENST00000417669	2.62299	0.0317828
7	+	6753860	31	30	58	63	45	227	5.74196	5.52767	7.1983	8.68177	7.61109	34.7608	exon	PMS2CL	ENSG00000187953	ENST00000486256	1.38964	0.0317861
5	+	71658703	136	125	169	145	124	699	25.1905	23.032	20.9743	19.9819	20.9728	110.151	three_prime_utr	MCCC2	ENSG00000131844	ENST00000340941	0.856156	0.0318178
12	-	26120416	4	2	17	23	12	58	0.740897	0.368512	2.10985	3.16953	2.02962	8.41841	three_prime_utr	BHLHE41	ENSG00000123095	ENST00000242728	4.39213	0.0318289
11	+	102204219	27	21	22	17	17	104	5.00106	3.86937	2.73039	2.3427	2.8753	16.8188	intron	YAP1	ENSG00000137693	ENST00000529029	0.59737	0.0318483
3	-	48693452	209	160	178	140	110	797	38.7119	29.4809	22.0913	19.2928	18.6049	128.182	three_prime_utr	IP6K2	ENSG00000068745	ENST00000340879	0.586465	0.0318879
2	-	110512514	15	12	12	8	4	51	2.77837	2.21107	1.4893	1.10245	0.676541	8.25773					0.436695	0.0319304
2	-	112367076	15	12	12	8	4	51	2.77837	2.21107	1.4893	1.10245	0.676541	8.25773					0.436695	0.0319304
11	+	85656541	103	85	103	78	69	438	19.0781	15.6617	12.7832	10.7489	11.6703	69.9422	three_prime_utr	TMEM126A	ENSG00000171202	ENST00000532180	0.675543	0.0319657
20	+	38956544	21	23	11	18	15	88	3.88971	4.23788	1.36519	2.48051	2.53703	14.5103	exon	AL023803.2	ENSG00000274825	ENST00000620080	0.523544	0.0319784
1	-	77944497	12	16	4	10	6	48	2.22269	2.94809	0.496434	1.37806	1.01481	8.06009	intron	FUBP1	ENSG00000162613	ENST00000492724	0.372517	0.0319801
12	+	62966014	25	22	25	23	21	116	4.63061	4.05363	3.10271	3.16953	3.55184	18.5083					0.75417	0.0319816
9	-	97675373	2	5	12	11	11	41	0.370449	0.921279	1.4893	1.51586	1.86049	6.15738	three_prime_utr	XPA	ENSG00000136936	ENST00000462523	2.51119	0.031998
3	+	129202748	6	4	15	18	11	54	1.11135	0.737023	1.86163	2.48051	1.86049	8.05099					2.23715	0.0319993
8	-	143280825	184	204	221	215	146	970	34.0813	37.5882	27.428	29.6283	24.6938	153.419	exon	MINCR	ENSG00000253716	ENST00000523031	0.760436	0.0320001
2	-	1642970	9	8	5	7	2	31	1.66702	1.47405	0.620543	0.964641	0.338271	5.06452	intron	PXDN	ENSG00000130508	ENST00000453308	0.408238	0.0320213
17	-	57861601	17	20	19	10	10	76	3.14881	3.68512	2.35806	1.37806	1.69135	12.2614	three_prime_utr	CUEDC1	ENSG00000180891	ENST00000577830	0.529463	0.0320277
8	+	124452855	95	89	121	98	80	483	17.5963	16.3988	15.0171	13.505	13.5308	76.048	three_prime_utr	TRMT12	ENSG00000183665	ENST00000328599	0.824687	0.0320433
8	+	6757505	32	28	22	29	21	132	5.92718	5.15916	2.73039	3.99637	3.55184	21.3649	three_prime_utr	AGPAT5	ENSG00000155189	ENST00000285518	0.618094	0.0321034
14	-	22900768	36	32	32	36	27	163	6.66808	5.89619	3.97147	4.96101	4.56665	26.0634	three_prime_utr	RBM23	ENSG00000100461	ENST00000399922	0.716272	0.0321177
11	+	45356654	28	30	30	24	13	125	5.18628	5.52767	3.72326	3.30734	2.19876	19.9433	intron	AC103736.1	ENSG00000254427	ENST00000524410	0.574289	0.0321222
11	+	66013504	14	12	25	23	21	95	2.59314	2.21107	3.10271	3.16953	3.55184	14.6283	three_prime_utr	CST6	ENSG00000175315	ENST00000312134	1.36326	0.0321372
1	-	32216199	46	41	49	39	26	201	8.52032	7.55449	6.08132	5.37443	4.39752	31.9281	three_prime_utr	TMEM234	ENSG00000160055	ENST00000373593	0.657479	0.0321508
15	+	72738404	53	53	67	66	51	290	9.81689	9.76556	8.31527	9.09519	8.6259	45.6188	three_prime_utr	BBS4	ENSG00000140463	ENST00000268057	0.886384	0.0321551
19	+	1393889	21	22	20	6	9	78	3.88971	4.05363	2.48217	0.826835	1.52222	12.7746	three_prime_utr	NDUFS7	ENSG00000115286	ENST00000313408	0.405474	0.0321575
7	+	99366088	15	14	12	15	11	67	2.77837	2.57958	1.4893	2.06709	1.86049	10.7748	three_prime_utr	ARPC1A	ENSG00000241685	ENST00000262942	0.673999	0.0322296
10	+	71302862	119	136	136	113	112	616	22.0417	25.0588	16.8788	15.5721	18.9432	98.4945	three_prime_utr	UNC5B	ENSG00000107731	ENST00000373192	0.727437	0.0322347
9	-	41131328	76	78	153	127	98	532	14.0771	14.372	18.9886	17.5013	16.5753	81.5142	three_prime_utr	CBWD6	ENSG00000215126	ENST00000382436	1.24352	0.0322361
8	-	142657461	44	46	36	33	38	197	8.14987	8.47577	4.46791	4.54759	6.42714	32.0683	three_prime_utr	JRK	ENSG00000234616	ENST00000612905	0.61923	0.032245
17	+	30999908	63	67	83	64	51	328	11.6691	12.3451	10.301	8.81958	8.6259	51.7608	three_prime_utr	RNF135	ENSG00000181481	ENST00000328381	0.770278	0.0322461
19	+	3750809	25	30	84	60	48	247	4.63061	5.52767	10.4251	8.26835	8.1185	36.9703	three_prime_utr	TJP3	ENSG00000105289	ENST00000587686	1.75961	0.0322589
11	+	59127460	23	16	0	0	9	48	4.26016	2.94809	0	0	1.52222	8.73047					0.140785	0.0322596
11	+	112062626	183	162	151	95	130	721	33.8961	29.8494	18.7404	13.0916	21.9876	117.565	three_prime_utr	DLAT	ENSG00000150768	ENST00000393051	0.562859	0.0322794
2	+	65074488	17	15	18	13	13	76	3.14881	2.76384	2.23395	1.79148	2.19876	12.1368	three_prime_utr	CEP68	ENSG00000011523	ENST00000537589	0.701793	0.0322836
1	-	85266333	12	8	6	6	3	35	2.22269	1.47405	0.744651	0.826835	0.507406	5.77563	three_prime_utr	BCL10	ENSG00000142867	ENST00000370580	0.374906	0.0323083
7	+	36453425	29	24	25	16	19	113	5.37151	4.42214	3.10271	2.20489	3.21357	18.3148	three_prime_utr	ANLN	ENSG00000011426	ENST00000396068	0.580048	0.0323296
13	+	38885934	45	51	42	49	38	225	8.3351	9.39705	5.21256	6.75249	6.42714	36.1243	three_prime_utr	FREM2	ENSG00000150893	ENST00000280481	0.691482	0.0323595
4	+	87894302	22	19	24	19	17	101	4.07494	3.50086	2.97861	2.61831	2.8753	16.048					0.745551	0.0323666
1	+	200474445	33	29	33	23	15	133	6.1124	5.34342	4.09558	3.16953	2.53703	21.258	exon	AC104461.1	ENSG00000230623	ENST00000634596	0.570432	0.0324216
1	+	111461326	1149	1075	1349	1125	1053	5751	212.823	198.075	167.422	155.032	178.1	911.451	three_prime_utr	ATP5PB	ENSG00000116459	ENST00000369722	0.81213	0.0324376
19	+	10644555	60	62	102	103	81	408	11.1135	11.4239	12.6591	14.194	13.7	63.0904	three_prime_utr	SLC44A2	ENSG00000129353	ENST00000335757	1.19958	0.0324966
12	+	12829977	218	201	260	198	182	1059	40.3789	37.0354	32.2682	27.2856	30.7826	167.751	three_prime_utr	DDX47	ENSG00000213782	ENST00000358007	0.777947	0.0325883
1	+	36063154	24	24	72	68	40	228	4.44538	4.42214	8.93582	9.3708	6.76541	33.9396	three_prime_utr	AGO3	ENSG00000126070	ENST00000373191	1.88493	0.0326328
22	-	20999775	308	296	421	365	304	1694	57.0491	54.5397	52.2497	50.2991	51.4171	265.555	three_prime_utr	THAP7	ENSG00000184436	ENST00000215742	0.919841	0.032649
13	+	113264541	619	597	772	572	473	3033	114.654	110.001	95.8118	78.825	80.001	479.292	three_prime_utr	CUL4A	ENSG00000139842	ENST00000617546	0.755642	0.0326593
11	+	125627734	24	22	23	12	8	89	4.44538	4.05363	2.8545	1.65367	1.35308	14.3603	three_prime_utr	CHEK1	ENSG00000149554	ENST00000525396	0.459759	0.0327907
16	+	22334440	53	52	64	62	52	283	9.81689	9.5813	7.94295	8.54396	8.79504	44.6801	three_prime_utr	POLR3E	ENSG00000058600	ENST00000299853	0.868876	0.0328209
8	-	98042828	21	18	18	15	7	79	3.88971	3.3166	2.23395	2.06709	1.18395	12.6913	exon	RPL30	ENSG00000156482	ENST00000521534	0.507424	0.0328304
9	-	89361600	11	19	4	6	4	44	2.03747	3.50086	0.496434	0.826835	0.676541	7.53814	three_prime_utr	SEMA4D	ENSG00000187764	ENST00000420987	0.240724	0.032882
7	-	43866557	581	516	674	546	480	2797	107.615	95.076	83.6492	75.242	81.185	442.767					0.789628	0.0329731
7	+	5231075	5	3	12	9	9	38	0.926122	0.552767	1.4893	1.24025	1.52222	5.73066	three_prime_utr	WIPI2	ENSG00000157954	ENST00000288828	1.91665	0.0329788
19	+	39428236	7	10	23	27	17	84	1.29657	1.84256	2.8545	3.72076	2.8753	12.5897	three_prime_utr	PLEKHG2	ENSG00000090924	ENST00000425673	2.00704	0.0329842
7	-	99498485	11	14	9	7	9	50	2.03747	2.57958	1.11698	0.964641	1.52222	8.22089	exon	ZNF394	ENSG00000160908	ENST00000485576	0.520366	0.0330071
1	+	70244811	128	136	104	87	109	564	23.7087	25.0588	12.9073	11.9891	18.4358	92.0997	exon	SRSF11	ENSG00000116754	ENST00000463859	0.592364	0.0330172
12	+	27803039	68	61	80	71	60	340	12.5953	11.2396	9.92869	9.78422	10.1481	53.6959	three_prime_utr	KLHL42	ENSG00000087448	ENST00000381271	0.83522	0.0330655
17	+	22205150	83	111	91	59	49	393	15.3736	20.4524	11.2939	8.13055	8.28763	63.5381	exon	UBBP4	ENSG00000263563	ENST00000584755	0.515678	0.033083
14	+	56301303	109	114	223	198	142	786	20.1895	21.0052	27.6762	27.2856	24.0172	120.174	three_prime_utr	PELI2	ENSG00000139946	ENST00000267460	1.27814	0.0331399
11	-	9138828	71	67	124	103	87	452	13.1509	12.3451	15.3895	14.194	14.7148	69.7943	three_prime_utr	DENND5A	ENSG00000184014	ENST00000328194	1.1583	0.0331406
5	-	34908551	31	28	29	29	16	133	5.74196	5.15916	3.59915	3.99637	2.70617	21.2028	three_prime_utr	RAD1	ENSG00000113456	ENST00000341754	0.630008	0.0331968
6	+	111025590	96	86	99	61	66	408	17.7815	15.846	12.2867	8.40616	11.1629	65.4834	three_prime_utr	RPF2	ENSG00000197498	ENST00000441448	0.631543	0.0332109
4	+	183318436	17	15	12	13	13	70	3.14881	2.76384	1.4893	1.79148	2.19876	11.3922	three_prime_utr	WWC2	ENSG00000151718	ENST00000403733	0.617832	0.0332247
11	-	72293296	13	15	12	14	11	65	2.40792	2.76384	1.4893	1.92928	1.86049	10.4508	three_prime_utr	CLPB	ENSG00000162129	ENST00000538039	0.680501	0.0332699
16	+	28939340	4	3	23	13	12	55	0.740897	0.552767	2.8545	1.79148	2.02962	7.96926	three_prime_utr	CD19	ENSG00000177455	ENST00000538922	3.44015	0.0332713
16	+	1677906	16	26	53	48	37	180	2.96359	4.79065	6.57775	6.61468	6.25801	27.2047	three_prime_utr	CRAMP1	ENSG00000007545	ENST00000397412	1.67224	0.0332873
11	+	66641187	80	81	110	89	76	436	14.8179	14.9247	13.6519	12.2647	12.8543	68.5136	three_prime_utr	RBM4	ENSG00000173933	ENST00000483858	0.869031	0.0332909
12	+	555429	11	8	5	5	6	35	2.03747	1.47405	0.620543	0.689029	1.01481	5.8359	exon	B4GALNT3	ENSG00000139044	ENST00000322843	0.441288	0.0333125
8	+	55825444	44	43	80	66	54	287	8.14987	7.923	9.92869	9.09519	9.13331	44.2301	three_prime_utr	TGS1	ENSG00000137574	ENST00000260129	1.1679	0.0333539
9	-	122818349	86	99	166	148	119	618	15.9293	18.2413	20.602	20.3953	20.1271	95.295	three_prime_utr	PDCL	ENSG00000136940	ENST00000259467	1.19253	0.0333631
19	-	48208091	18	18	18	16	8	78	3.33404	3.3166	2.23395	2.20489	1.35308	12.4426	three_prime_utr	CARD8	ENSG00000105483	ENST00000518622	0.580589	0.033372
19	+	12833081	1	5	16	13	9	44	0.185224	0.921279	1.98574	1.79148	1.52222	6.40593					3.1929	0.0333924
3	+	4320644	17	23	15	15	7	77	3.14881	4.23788	1.86163	2.06709	1.18395	12.4994					0.46143	0.0334225
8	-	12172201	5	3	21	15	10	54	0.926122	0.552767	2.60628	2.06709	1.69135	7.84361					2.86914	0.0334357
8	-	12414520	5	3	21	15	10	54	0.926122	0.552767	2.60628	2.06709	1.69135	7.84361					2.86914	0.0334357
2	-	45384544	9	10	9	3	4	35	1.66702	1.84256	1.11698	0.413418	0.676541	5.71651					0.419222	0.033477
3	+	138246881	16	11	9	9	7	52	2.96359	2.02681	1.11698	1.24025	1.18395	8.53158	three_prime_utr	ARMC8	ENSG00000114098	ENST00000358441	0.473065	0.0334861
9	-	128266288	4	4	9	11	9	37	0.740897	0.737023	1.11698	1.51586	1.52222	5.63298	exon	GOLGA2	ENSG00000167110	ENST00000490257	1.87428	0.0334936
18	+	58986476	74	74	88	85	57	378	13.7066	13.6349	10.9216	11.7135	9.64071	59.6173	three_prime_utr	ZNF532	ENSG00000074657	ENST00000336078	0.786978	0.0335001
5	+	151496349	10	10	34	22	20	96	1.85224	1.84256	4.21969	3.03173	3.38271	14.3289					1.91875	0.0335524
20	-	52151281	49	55	59	47	31	241	9.07599	10.1341	7.32241	6.47688	5.2432	38.2525	three_prime_utr	ZFP64	ENSG00000020256	ENST00000216923	0.660851	0.0335852
16	+	67657566	9	12	10	8	6	45	1.66702	2.21107	1.24109	1.10245	1.01481	7.23643	three_prime_utr	CARMIL2	ENSG00000159753	ENST00000334583	0.57732	0.0336282
12	-	54273957	59	68	75	54	48	304	10.9282	12.5294	9.30814	7.44152	8.1185	48.3258	exon	CBX5	ENSG00000094916	ENST00000618078	0.706754	0.0336713
3	-	33496996	58	48	103	90	73	372	10.743	8.84428	12.7832	12.4025	12.3469	57.1199	three_prime_utr	CLASP2	ENSG00000163539	ENST00000480013	1.27745	0.0336863
6	+	31658208	12	14	29	24	18	97	2.22269	2.57958	3.59915	3.30734	3.04444	14.7532	three_prime_utr	APOM	ENSG00000204444	ENST00000375916	1.38142	0.0337032
15	+	44562800	80	95	99	72	67	413	14.8179	17.5043	12.2867	9.92202	11.3321	65.8631	three_prime_utr	EIF3J	ENSG00000104131	ENST00000261868	0.691801	0.0337054
2	-	200908980	17	19	39	36	36	147	3.14881	3.50086	4.84023	4.96101	6.08887	22.5398	three_prime_utr	ORC2	ENSG00000115942	ENST00000234296	1.59307	0.0337658
1	-	150627313	12	8	4	2	5	31	2.22269	1.47405	0.496434	0.275612	0.845677	5.31446	three_prime_utr	ENSA	ENSG00000143420	ENST00000503345	0.291739	0.033771
5	-	98855204	59	60	101	97	72	389	10.9282	11.0553	12.535	13.3672	12.1777	60.0635	three_prime_utr	CHD1	ENSG00000153922	ENST00000614616	1.1548	0.0338012
22	+	43163240	137	117	150	123	103	630	25.3757	21.5579	18.6163	16.9501	17.4209	99.921	three_prime_utr	TSPO	ENSG00000100300	ENST00000337554	0.752656	0.0338013
16	+	2176936	17	22	14	16	7	76	3.14881	4.05363	1.73752	2.20489	1.18395	12.3288	three_prime_utr	TRAF7	ENSG00000131653	ENST00000326181	0.474502	0.0338112
21	+	39397763	9	7	20	15	15	66	1.66702	1.28979	2.48217	2.06709	2.53703	10.0431	three_prime_utr	WRB	ENSG00000182093	ENST00000380708	1.59773	0.0338178
16	-	8892905	26	29	47	45	35	182	4.81583	5.34342	5.8331	6.20126	5.91974	28.1134	three_prime_utr	USP7	ENSG00000187555	ENST00000563961	1.17818	0.0338425
12	+	69269938	132	130	255	262	179	958	24.4496	23.9533	31.6477	36.1051	30.2752	146.431	three_prime_utr	CPSF6	ENSG00000111605	ENST00000435070	1.35017	0.0338537
7	-	132773229	70	95	54	29	50	298	12.9657	17.5043	6.70186	3.99637	8.45677	49.625					0.419101	0.0338547
17	+	43524316	104	106	143	115	97	565	19.2633	19.5311	17.7475	15.8477	16.4061	88.7958	three_prime_utr	DHX8	ENSG00000067596	ENST00000262415	0.859252	0.0338908
2	-	200910480	168	164	201	182	122	837	31.1177	30.218	24.9458	25.0807	20.6345	131.997	three_prime_utr	ORC2	ENSG00000115942	ENST00000234296	0.768025	0.0339053
19	+	58074013	37	48	40	34	21	180	6.8533	8.84428	4.96434	4.6854	3.55184	28.8992	intron	ZNF135	ENSG00000176293	ENST00000515535	0.560663	0.03392
16	-	3128831	21	19	18	21	16	95	3.88971	3.50086	2.23395	2.89392	2.70617	15.2246	exon	ZNF213-AS1	ENSG00000263072	ENST00000571963	0.70667	0.0339799
1	-	149607443	76	70	68	74	40	328	14.0771	12.8979	8.43938	10.1976	6.76541	52.3774					0.627803	0.0340102
15	+	43801871	554	512	641	498	357	2562	102.614	94.339	79.5536	68.6273	60.3813	405.516	three_prime_utr	HYPK	ENSG00000242028	ENST00000442995	0.705962	0.0340278
2	+	17655621	14	14	5	2	9	44	2.59314	2.57958	0.620543	0.275612	1.52222	7.5911	three_prime_utr	VSNL1	ENSG00000163032	ENST00000406397	0.311683	0.0340336
18	+	74158852	16	14	12	14	12	68	2.96359	2.57958	1.4893	1.92928	2.02962	10.9914	three_prime_utr	TIMM21	ENSG00000075336	ENST00000169551	0.655246	0.0340657
2	-	219550727	94	77	83	39	41	334	17.4111	14.1877	10.301	5.37443	6.93455	54.2088					0.477022	0.0340851
15	+	29118310	24	18	63	52	35	192	4.44538	3.3166	7.81884	7.16591	5.91974	28.6665	three_prime_utr	APBA2	ENSG00000034053	ENST00000558402	1.79546	0.0341518
1	+	207795505	153	167	279	242	214	1055	28.3393	30.7707	34.6263	33.349	36.195	163.28	three_prime_utr	CD46	ENSG00000117335	ENST00000322918	1.17487	0.0342483
19	-	12699201	34	50	92	90	73	339	6.29763	9.21279	11.418	12.4025	12.3469	51.6778	three_prime_utr	TNPO2	ENSG00000105576	ENST00000425528	1.55454	0.0342533
19	+	21519724	9	9	28	21	15	82	1.66702	1.6583	3.47504	2.89392	2.53703	12.2313	intron	ZNF429	ENSG00000197013	ENST00000618549	1.78549	0.0342606
10	-	71816546	2330	2461	4871	4915	3291	17868	431.573	453.454	604.533	677.316	556.624	2723.5	three_prime_utr	PSAP	ENSG00000197746	ENST00000394934	1.38487	0.0342674
7	-	144274037	38	33	36	22	26	155	7.03853	6.08044	4.46791	3.03173	4.39752	25.0161	exon	ARHGEF34P	ENSG00000204959	ENST00000483587	0.604578	0.0342982
3	+	57271374	7	9	8	7	5	36	1.29657	1.6583	0.992869	0.964641	0.845677	5.75806	three_prime_utr	APPL1	ENSG00000157500	ENST00000288266	0.632444	0.034325
X	+	24214507	22	24	45	44	41	176	4.07494	4.42214	5.58489	6.06346	6.93455	27.08	three_prime_utr	ZFX	ENSG00000005889	ENST00000379188	1.45798	0.0343294
8	+	31152536	26	20	16	18	16	96	4.81583	3.68512	1.98574	2.48051	2.70617	15.6734	intron	WRN	ENSG00000165392	ENST00000521620	0.562479	0.0343458
2	+	242006010	13	9	24	24	20	90	2.40792	1.6583	2.97861	3.30734	3.38271	13.7349	exon	AC093642.2	ENSG00000280119	ENST00000625132	1.5852	0.0344036
20	-	50889048	260	255	350	317	240	1422	48.1583	46.9852	43.438	43.6845	40.5925	222.859	three_prime_utr	ADNP	ENSG00000101126	ENST00000621696	0.894893	0.034409
7	+	129634650	3	5	15	10	9	42	0.555673	0.921279	1.86163	1.37806	1.52222	6.23886	intron	NRF1	ENSG00000106459	ENST00000353868	2.14943	0.0344263
6	+	111028262	9	13	25	25	18	90	1.66702	2.39533	3.10271	3.44515	3.04444	13.6546	three_prime_utr	RPF2	ENSG00000197498	ENST00000607388	1.57418	0.0344354
9	-	125437395	84	81	91	61	68	385	15.5588	14.9247	11.2939	8.40616	11.5012	61.6848	three_prime_utr	MAPKAP1	ENSG00000119487	ENST00000394063	0.682362	0.0344528
9	+	136936016	10	13	7	3	7	40	1.85224	2.39533	0.86876	0.413418	1.18395	6.71369	exon	AL807752.1	ENSG00000213590	ENST00000395082	0.387065	0.0344749
6	-	166982815	4	3	10	11	11	39	0.740897	0.552767	1.24109	1.51586	1.86049	5.9111	intron	Z94721.1	ENSG00000227598	ENST00000444102	2.37951	0.0344795
11	+	16755344	37	46	43	29	29	184	6.8533	8.47577	5.33667	3.99637	4.90492	29.567	three_prime_utr	C11orf58	ENSG00000110696	ENST00000228136	0.619214	0.0345208
6	+	167247455	62	70	40	17	44	233	11.4839	12.8979	4.96434	2.3427	7.44195	39.1308					0.403279	0.0345571
16	+	89567842	22	23	22	25	19	111	4.07494	4.23788	2.73039	3.44515	3.21357	17.7019					0.752982	0.0346058
11	+	65297618	107	95	126	112	90	530	19.819	17.5043	15.6377	15.4343	15.2222	83.6174	three_prime_utr	POLA2	ENSG00000014138	ENST00000265465	0.826903	0.034619
7	-	73682275	25	26	54	41	39	185	4.63061	4.79065	6.70186	5.65004	6.59628	28.3694	three_prime_utr	DNAJC30	ENSG00000176410	ENST00000395176	1.34081	0.0346662
2	-	8728857	15	19	18	14	11	77	2.77837	3.50086	2.23395	1.92928	1.86049	12.303	intron	KIDINS220	ENSG00000134313	ENST00000496383	0.63954	0.0346979
21	+	8260933	14	13	7	6	10	50	2.59314	2.39533	0.86876	0.826835	1.69135	8.37542					0.452637	0.0346988
3	-	116645851	14	12	12	8	10	56	2.59314	2.21107	1.4893	1.10245	1.69135	9.08731	intron	LSAMP	ENSG00000185565	ENST00000474851	0.594354	0.0347025
18	-	41477094	13	13	13	7	4	50	2.40792	2.39533	1.61341	0.964641	0.676541	8.05784	intron	KC6	ENSG00000267313	ENST00000600644	0.451722	0.0347293
8	-	450721	130	122	112	116	111	591	24.0792	22.4792	13.9002	15.9855	18.774	95.218	exon	AC083964.1	ENSG00000272293	ENST00000607549	0.696755	0.0347312
19	+	56623429	29	25	49	50	40	193	5.37151	4.6064	6.08132	6.89029	6.76541	29.7149	three_prime_utr	ZNF71	ENSG00000197951	ENST00000328070	1.31872	0.0347531
14	-	92064091	45	40	38	29	35	187	8.3351	7.37023	4.71613	3.99637	5.91974	30.3376	three_prime_utr	ATXN3	ENSG00000066427	ENST00000502250	0.621115	0.034776
5	+	178148262	15	11	11	7	4	48	2.77837	2.02681	1.36519	0.964641	0.676541	7.81156	three_prime_utr	RMND5B	ENSG00000145916	ENST00000515098	0.417102	0.0347801
3	-	108553715	8	7	18	21	19	73	1.48179	1.28979	2.23395	2.89392	3.21357	11.113	three_prime_utr	CIP2A	ENSG00000163507	ENST00000481530	2.00642	0.0347981
10	+	100559019	12	11	11	9	10	53	2.22269	2.02681	1.36519	1.24025	1.69135	8.54631	three_prime_utr	HIF1AN	ENSG00000166135	ENST00000299163	0.674086	0.0348277
19	-	647528	42	38	50	38	33	201	7.77942	7.00172	6.20543	5.23662	5.58147	31.8047	three_prime_utr	RNF126	ENSG00000070423	ENST00000605891	0.767803	0.034862
4	+	56503097	337	336	556	528	454	2211	62.4206	61.91	69.0044	72.7615	76.7874	342.884	three_prime_utr	SRP72	ENSG00000174780	ENST00000642900	1.17189	0.0348688
1	+	103579530	15	10	9	7	5	46	2.77837	1.84256	1.11698	0.964641	0.845677	7.54822	exon	AMY2B	ENSG00000240038	ENST00000481821	0.422325	0.0348792
17	+	81930748	11	8	20	20	17	76	2.03747	1.47405	2.48217	2.75612	2.8753	11.6251	exon	MAFG-DT	ENSG00000265688	ENST00000582106	1.54038	0.0348865
7	+	138585345	14	15	26	22	20	97	2.59314	2.76384	3.22682	3.03173	3.38271	14.9982	three_prime_utr	TRIM24	ENSG00000122779	ENST00000343526	1.19984	0.0349061
3	-	196469243	14	15	26	22	20	97	2.59314	2.76384	3.22682	3.03173	3.38271	14.9982	three_prime_utr	RNF168	ENSG00000163961	ENST00000318037	1.19984	0.0349061
15	-	22867053	12	13	25	21	16	87	2.22269	2.39533	3.10271	2.89392	2.70617	13.3208	three_prime_utr	CYFIP1	ENSG00000273749	ENST00000617928	1.25635	0.0349767
5	+	179777013	12	16	11	5	8	52	2.22269	2.94809	1.36519	0.689029	1.35308	8.57809	three_prime_utr	MAML1	ENSG00000161021	ENST00000292599	0.439302	0.0350695
8	+	60620940	170	171	187	99	109	736	31.4881	31.5077	23.2083	13.6428	18.4358	118.283	three_prime_utr	RAB2A	ENSG00000104388	ENST00000262646	0.585084	0.0350966
9	-	121061	77	79	159	127	102	544	14.2623	14.5562	19.7333	17.5013	17.2518	83.3049	three_prime_utr	CBWD1	ENSG00000172785	ENST00000314367	1.26045	0.035149
3	-	12583605	86	97	100	57	60	400	15.9293	17.8728	12.4109	7.85493	10.1481	64.216	three_prime_utr	RAF1	ENSG00000132155	ENST00000251849	0.599842	0.0351528
20	+	49969576	10	9	9	3	3	34	1.85224	1.6583	1.11698	0.413418	0.507406	5.54835					0.386986	0.0351668
1	+	205532785	24	23	26	14	13	100	4.44538	4.23788	3.22682	1.92928	2.19876	16.0381	three_prime_utr	CDK18	ENSG00000117266	ENST00000360066	0.564677	0.0352097
19	-	8511338	41	38	48	33	30	190	7.5942	7.00172	5.95721	4.54759	5.07406	30.1748	three_prime_utr	ZNF414	ENSG00000133250	ENST00000255616	0.711563	0.0352228
5	-	7859159	30	35	39	31	27	162	5.55673	6.44895	4.84023	4.27198	4.56665	25.6846					0.759577	0.0352288
16	-	56432431	48	38	30	35	31	182	8.89077	7.00172	3.72326	4.82321	5.2432	29.6821	three_prime_utr	NUDT21	ENSG00000167005	ENST00000300291	0.578456	0.0352597
19	+	57623355	33	27	70	59	43	232	6.1124	4.97491	8.6876	8.13055	7.27282	35.1783	three_prime_utr	ZNF134	ENSG00000213762	ENST00000396161	1.44856	0.0352731
12	-	113744678	6	8	18	16	17	65	1.11135	1.47405	2.23395	2.20489	2.8753	9.89954	exon	LINC01234	ENSG00000249550	ENST00000547963	1.88602	0.0353003
16	+	19121626	17	17	20	14	10	78	3.14881	3.13235	2.48217	1.92928	1.69135	12.384	three_prime_utr	ITPRIPL2	ENSG00000205730	ENST00000381440	0.647736	0.0353055
5	+	62391023	76	77	74	48	62	337	14.0771	14.1877	9.18403	6.61468	10.4864	54.5499	intron	KIF2A	ENSG00000068796	ENST00000509663	0.619974	0.035344
1	+	17827061	25	24	15	23	17	104	4.63061	4.42214	1.86163	3.16953	2.8753	16.9592	three_prime_utr	ACTL8	ENSG00000117148	ENST00000375406	0.582251	0.0353586
17	+	38512196	18	20	15	16	16	85	3.33404	3.68512	1.86163	2.20489	2.70617	13.7918	three_prime_utr	ARHGAP23	ENSG00000275832	ENST00000622683	0.643258	0.0353671
1	-	20806472	11	10	13	11	8	53	2.03747	1.84256	1.61341	1.51586	1.35308	8.36238	three_prime_utr	EIF4G3	ENSG00000075151	ENST00000264211	0.77016	0.0353779
8	+	73063061	27	27	12	17	20	103	5.00106	4.97491	1.4893	2.3427	3.38271	17.1907					0.482139	0.035383
12	+	22065401	9	13	3	2	6	33	1.66702	2.39533	0.372326	0.275612	1.01481	5.72509	three_prime_utr	CMAS	ENSG00000111726	ENST00000229329	0.272872	0.0353876
X	-	14008674	61	57	143	152	93	506	11.2987	10.5026	17.7475	20.9465	15.7296	76.2249	three_prime_utr	GEMIN8	ENSG00000046647	ENST00000398355	1.66423	0.0354633
1	+	54225478	11	8	21	18	15	73	2.03747	1.47405	2.60628	2.48051	2.53703	11.1353					1.44739	0.0354716
7	+	88198531	7	11	21	23	18	80	1.29657	2.02681	2.60628	3.16953	3.04444	12.1436	three_prime_utr	ADAM22	ENSG00000008277	ENST00000398209	1.76933	0.0354897
22	+	20953598	107	113	139	127	90	576	19.819	20.8209	17.2511	17.5013	15.2222	90.6145	three_prime_utr	CRKL	ENSG00000099942	ENST00000411769	0.819795	0.035533
19	-	35499376	10	11	10	7	3	41	1.85224	2.02681	1.24109	0.964641	0.507406	6.59219	intron	DMKN	ENSG00000161249	ENST00000463292	0.466287	0.0355357
6	-	4115705	345	321	424	367	325	1782	63.9024	59.1461	52.622	50.5748	54.969	281.214	three_prime_utr	ECI2	ENSG00000198721	ENST00000380120	0.856929	0.0355872
X	-	48458543	77	79	65	63	68	352	14.2623	14.5562	8.06706	8.68177	11.5012	57.0685	three_prime_utr	SLC38A5	ENSG00000017483	ENST00000619100	0.653516	0.0355905
9	-	72351425	31	37	35	30	29	162	5.74196	6.81747	4.3438	4.13418	4.90492	25.9423					0.710378	0.0356009
2	+	96271557	123	114	144	99	91	571	22.7826	21.0052	17.8716	13.6428	15.3913	90.6935	three_prime_utr	CIAO1	ENSG00000144021	ENST00000488633	0.714138	0.035603
8	+	114006816	12	15	14	9	7	57	2.22269	2.76384	1.73752	1.24025	1.18395	9.14825					0.556395	0.0356968
12	+	118032113	81	99	101	86	66	433	15.0032	18.2413	12.535	11.8513	11.1629	68.7937	three_prime_utr	RFC5	ENSG00000111445	ENST00000392542	0.712884	0.0357081
16	-	56431685	29	20	19	16	12	96	5.37151	3.68512	2.35806	2.20489	2.02962	15.6492	three_prime_utr	NUDT21	ENSG00000167005	ENST00000300291	0.485286	0.0357391
13	+	98024197	31	30	67	72	46	246	5.74196	5.52767	8.31527	9.92202	7.78023	37.2872	three_prime_utr	IPO5	ENSG00000065150	ENST00000261574	1.53909	0.035757
6	+	138413151	340	307	400	372	303	1722	62.9763	56.5665	49.6434	51.2638	51.248	271.698	three_prime_utr	HEBP2	ENSG00000051620	ENST00000607197	0.84854	0.0357575
1	+	175010265	1633	1685	1993	1553	1540	8404	302.471	310.471	247.348	214.013	260.468	1334.77	three_prime_utr	CACYBP	ENSG00000116161	ENST00000613570	0.785097	0.0357649
15	+	78905376	28	22	8	8	16	82	5.18628	4.05363	0.992869	1.10245	2.70617	14.0414					0.346431	0.035816
1	-	226388708	256	267	226	197	227	1173	47.4174	49.1963	28.0485	27.1478	38.3937	190.204	exon	PARP1	ENSG00000143799	ENST00000469663	0.645802	0.0358219
15	+	44561254	11	16	30	27	24	108	2.03747	2.94809	3.72326	3.72076	4.05925	16.4888	three_prime_utr	EIF3J	ENSG00000104131	ENST00000261868	1.53821	0.0358697
19	+	58069405	11	9	10	8	8	46	2.03747	1.6583	1.24109	1.10245	1.35308	7.39239	three_prime_utr	ZNF135	ENSG00000176293	ENST00000401053	0.666819	0.0359265
17	-	75778249	881	861	1155	1084	895	4876	163.183	158.644	143.345	149.382	151.376	765.93	three_prime_utr	H3F3B	ENSG00000132475	ENST00000254810	0.919963	0.0359431
1	+	24650000	202	182	217	210	178	989	37.4153	33.5346	26.9316	28.9392	30.1061	156.927	exon	SRRM1	ENSG00000133226	ENST00000485441	0.807865	0.035973
X	-	141175746	23	21	40	40	35	159	4.26016	3.86937	4.96434	5.51223	5.91974	24.5258	three_prime_utr	LDOC1	ENSG00000182195	ENST00000370526	1.34459	0.0359964
12	-	71609690	13	12	30	25	27	107	2.40792	2.21107	3.72326	3.44515	4.56665	16.354	three_prime_utr	ZFC3H1	ENSG00000133858	ENST00000378743	1.69374	0.0360064
3	+	9384775	62	59	51	58	26	256	11.4839	10.8711	6.32954	7.99274	4.39752	41.0748	three_prime_utr	THUMPD3	ENSG00000134077	ENST00000345094	0.558258	0.0360071
20	-	18398345	11	8	8	7	6	40	2.03747	1.47405	0.992869	0.964641	1.01481	6.48384	three_prime_utr	DZANK1	ENSG00000089091	ENST00000460891	0.5643	0.0360242
11	+	18366255	170	170	188	158	160	846	31.4881	31.3235	23.3324	21.7733	27.0617	134.979	three_prime_utr	GTF2H1	ENSG00000110768	ENST00000265963	0.765966	0.036063
3	-	180984618	18	16	13	0	6	53	3.33404	2.94809	1.61341	0	1.01481	8.91036	three_prime_utr	DNAJC19	ENSG00000205981	ENST00000643241	0.27891	0.0361016
9	-	173116	303	270	303	282	261	1419	56.123	49.7491	37.6049	38.8613	44.1443	226.483	three_prime_utr	CBWD1	ENSG00000172785	ENST00000382393	0.759473	0.0361037
1	+	19626626	651	559	671	460	338	2679	120.581	102.999	83.2769	63.3907	57.1677	427.415	three_prime_utr	MINOS1	ENSG00000173436	ENST00000617872	0.607792	0.0361085
1	-	245749409	3	2	11	15	8	39	0.555673	0.368512	1.36519	2.06709	1.35308	5.70955	three_prime_utr	SMYD3	ENSG00000185420	ENST00000490107	3.45195	0.0361227
6	-	113968216	19	23	19	20	17	98	3.51926	4.23788	2.35806	2.75612	2.8753	15.7466	intron	HDAC2	ENSG00000196591	ENST00000520170	0.686634	0.036147
1	-	160215719	105	95	172	170	140	682	19.4486	17.5043	21.3467	23.427	23.6789	105.405	three_prime_utr	DCAF8	ENSG00000132716	ENST00000368074	1.23495	0.036157
7	-	131322403	12	15	12	13	8	60	2.22269	2.76384	1.4893	1.79148	1.35308	9.62039	intron	MKLN1-AS	ENSG00000236753	ENST00000429067	0.619517	0.0362247
3	+	186789410	19	12	10	7	5	53	3.51926	2.21107	1.24109	0.964641	0.845677	8.78174	three_prime_utr	EIF4A2	ENSG00000156976	ENST00000323963	0.355	0.0362362
1	+	162386813	69	68	83	54	49	323	12.7805	12.5294	10.301	7.44152	8.28763	51.34	three_prime_utr	C1orf226	ENSG00000239887	ENST00000458626	0.685639	0.0362392
11	+	130144804	480	462	787	785	598	3112	88.9077	85.1262	97.6734	108.178	101.143	481.028	three_prime_utr	APLP2	ENSG00000084234	ENST00000263574	1.17599	0.0362528
11	+	46846736	26	18	17	15	11	87	4.81583	3.3166	2.10985	2.06709	1.86049	14.1699	intron	LRP4-AS1	ENSG00000247675	ENST00000502049	0.494925	0.0362748
19	-	46647613	3	4	9	11	7	34	0.555673	0.737023	1.11698	1.51586	1.18395	5.10949	three_prime_utr	DACT3	ENSG00000197380	ENST00000391916	1.96839	0.0362789
1	+	114159033	34	40	34	37	21	166	6.29763	7.37023	4.21969	5.09882	3.55184	26.5382					0.627767	0.0362878
15	-	79845040	71	80	94	82	61	388	13.1509	14.7405	11.6662	11.3001	10.3173	61.1749	three_prime_utr	MTHFS	ENSG00000136371	ENST00000559722	0.795551	0.0363155
20	+	10586622	6	3	14	11	10	44	1.11135	0.552767	1.73752	1.51586	1.69135	6.60885	intron	SLX4IP	ENSG00000149346	ENST00000334534	1.98093	0.036336
19	-	8311360	174	191	236	196	172	969	32.229	35.1929	29.2896	27.01	29.0913	152.813	three_prime_utr	NDUFA7	ENSG00000267855	ENST00000301457	0.844343	0.0363532
12	-	100165106	9	6	23	20	13	71	1.66702	1.10553	2.8545	2.75612	2.19876	10.5819	exon	GOLGA2P5	ENSG00000238105	ENST00000421840	1.87778	0.0363564
11	-	47750923	25	19	57	44	47	192	4.63061	3.50086	7.07419	6.06346	7.94936	29.2185	exon	FNBP4	ENSG00000109920	ENST00000534003	1.72884	0.0363865
16	-	84974463	1401	1420	1950	1674	1452	7897	259.499	261.643	242.012	230.687	245.585	1239.43	three_prime_utr	ZDHHC7	ENSG00000153786	ENST00000344861	0.918857	0.0364238
9	-	86265767	36	43	39	37	21	176	6.66808	7.923	4.84023	5.09882	3.55184	28.082	three_prime_utr	ISCA1	ENSG00000135070	ENST00000311534	0.616399	0.0364437
22	-	30486837	17	14	141	114	56	342	3.14881	2.57958	17.4993	15.7099	9.47158	48.4092					4.96716	0.0365259
11	+	7653754	11	18	39	31	27	126	2.03747	3.3166	4.84023	4.27198	4.56665	19.0329	three_prime_utr	PPFIBP2	ENSG00000166387	ENST00000534552	1.70324	0.0365316
6	-	163413065	59	50	52	32	16	209	10.9282	9.21279	6.45365	4.40979	2.70617	33.7106					0.449153	0.0365681
2	-	73073381	58	51	99	100	85	393	10.743	9.39705	12.2867	13.7806	14.3765	60.5839	intron	SFXN5	ENSG00000144040	ENST00000485057	1.33875	0.0366368
1	-	244840641	817	723	934	712	556	3742	151.328	133.217	115.917	98.1178	94.0392	592.62	three_prime_utr	HNRNPU	ENSG00000153187	ENST00000475997	0.721794	0.0367117
8	+	37766380	32	34	30	11	20	127	5.92718	6.2647	3.72326	1.51586	3.38271	20.8137	exon	PLPBP	ENSG00000147471	ENST00000520073	0.471452	0.036727
11	+	65650913	6	9	18	15	14	62	1.11135	1.6583	2.23395	2.06709	2.36789	9.43859	three_prime_utr	SIPA1	ENSG00000213445	ENST00000534313	1.60524	0.0367296
3	-	53129753	31	36	32	32	17	148	5.74196	6.63321	3.97147	4.40979	2.8753	23.6317	intron	RFT1	ENSG00000163933	ENST00000467048	0.606406	0.0367361
12	-	53064337	11	11	8	10	9	49	2.03747	2.02681	0.992869	1.37806	1.52222	7.95743	three_prime_utr	SPRYD3	ENSG00000167778	ENST00000301463	0.638595	0.0367674
4	+	82374906	15	11	11	10	6	53	2.77837	2.02681	1.36519	1.37806	1.01481	8.56324	exon	AC124016.1	ENSG00000272677	ENST00000609552	0.521391	0.036772
X	+	47061240	55	71	192	140	164	622	10.1873	13.0822	23.8288	19.2928	27.7382	94.1294	three_prime_utr	JADE3	ENSG00000102221	ENST00000611250	2.03012	0.0367812
2	-	73957969	24	26	31	25	18	124	4.44538	4.79065	3.84737	3.44515	3.04444	19.573	intron	DGUOK-AS1	ENSG00000237883	ENST00000453103	0.746132	0.036782
10	-	43386493	137	149	176	130	100	692	25.3757	27.4541	21.8431	17.9148	16.9135	109.501	three_prime_utr	HNRNPF	ENSG00000169813	ENST00000337970	0.715144	0.0367953
3	+	172821182	101	91	104	76	46	418	18.7077	16.7673	12.9073	10.4732	7.78023	66.6357	three_prime_utr	ECT2	ENSG00000114346	ENST00000417960	0.585592	0.0368514
14	+	58548118	20	19	17	10	15	81	3.70449	3.50086	2.10985	1.37806	2.53703	13.2303	three_prime_utr	KIAA0586	ENSG00000100578	ENST00000619416	0.55745	0.0368744
1	+	183143008	65	69	57	70	54	315	12.0396	12.7137	7.07419	9.64641	9.13331	50.6071	three_prime_utr	LAMC1	ENSG00000135862	ENST00000258341	0.696311	0.0368745
21	+	8218939	195	204	203	212	184	998	36.1187	37.5882	25.194	29.2148	31.1209	159.237	intron	FP671120.1	ENSG00000278996	ENST00000623664	0.773602	0.0368866
21	+	8446209	195	204	203	212	184	998	36.1187	37.5882	25.194	29.2148	31.1209	159.237					0.773602	0.0368866
14	+	56620309	7	7	6	7	6	33	1.29657	1.28979	0.744651	0.964641	1.01481	5.31047	intron	TMEM260	ENSG00000070269	ENST00000556648	0.702172	0.0368961
1	-	71063313	191	179	339	323	232	1264	35.3779	32.9818	42.0728	44.5113	39.2394	194.183	three_prime_utr	ZRANB2	ENSG00000132485	ENST00000370920	1.22707	0.0369301
10	-	100188366	295	251	190	266	164	1166	54.6412	46.2482	23.5806	36.6564	27.7382	188.865	three_prime_utr	CHUK	ENSG00000213341	ENST00000370397	0.581331	0.0369833
1	+	28459209	53	62	62	61	50	288	9.81689	11.4239	7.69473	8.40616	8.45677	45.7984	three_prime_utr	PHACTR4	ENSG00000204138	ENST00000632421	0.770772	0.0369891
2	+	209324774	52	84	33	8	27	204	9.63167	15.4775	4.09558	1.10245	4.56665	34.8738					0.25926	0.0370035
10	-	12165330	46	54	105	89	67	361	8.52032	9.94981	13.0314	12.2647	11.3321	55.0983	three_prime_utr	NUDT5	ENSG00000165609	ENST00000491614	1.32207	0.0370055
14	-	72969450	403	372	646	631	509	2561	74.6454	68.5432	80.1741	86.9555	86.0899	396.408					1.17896	0.0370338
7	+	73698211	74	73	91	62	53	353	13.7066	13.4507	11.2939	8.54396	8.96417	55.9593	three_prime_utr	BUD23	ENSG00000071462	ENST00000265758	0.707042	0.0370373
17	-	58001080	300	341	336	354	273	1604	55.5673	62.8312	41.7005	48.7833	46.1739	255.056	intron	AC015813.2	ENSG00000266086	ENST00000578794	0.769479	0.0370454
10	-	24848620	20	22	13	18	16	89	3.70449	4.05363	1.61341	2.48051	2.70617	14.5582	three_prime_utr	PRTFDC1	ENSG00000099256	ENST00000320152	0.584341	0.0370494
7	+	80219402	23	26	26	13	12	100	4.26016	4.79065	3.22682	1.79148	2.02962	16.0987	three_prime_utr	GNAI1	ENSG00000127955	ENST00000649796	0.519137	0.0370725
20	+	56366442	17	14	6	11	10	58	3.14881	2.57958	0.744651	1.51586	1.69135	9.68026	three_prime_utr	FAM210B	ENSG00000124098	ENST00000371384	0.459916	0.0370846
3	-	119821321	180	156	197	156	144	833	33.3404	28.7439	24.4494	21.4977	24.3555	132.387					0.754916	0.0370971
17	-	15657177	15	18	13	8	1	55	2.77837	3.3166	1.61341	1.10245	0.169135	8.97996	intron	TRIM16	ENSG00000221926	ENST00000494759	0.31556	0.0371119
15	+	25138754	29	27	28	11	10	105	5.37151	4.97491	3.47504	1.51586	1.69135	17.0287	intron	SNHG14	ENSG00000224078	ENST00000553149	0.430568	0.0371196
19	+	50313376	10	8	8	3	2	31	1.85224	1.47405	0.992869	0.413418	0.338271	5.07085					0.34965	0.0372194
15	-	35372102	20	15	16	13	8	72	3.70449	2.76384	1.98574	1.79148	1.35308	11.5986	three_prime_utr	DPH6	ENSG00000134146	ENST00000256538	0.528761	0.0372884
1	-	52032105	42	40	30	42	23	177	7.77942	7.37023	3.72326	5.78785	3.89011	28.5509	three_prime_utr	KTI12	ENSG00000198841	ENST00000371614	0.589726	0.0373113
17	-	17246832	554	589	687	551	537	2918	102.614	108.527	85.2626	75.931	90.8257	463.16	three_prime_utr	COPS3	ENSG00000141030	ENST00000539941	0.795738	0.0373422
2	+	27243786	206	178	344	330	254	1312	38.1562	32.7975	42.6933	45.4759	42.9604	202.083	three_prime_utr	CAD	ENSG00000084774	ENST00000264705	1.23207	0.0373669
3	+	72745126	3	4	14	10	7	38	0.555673	0.737023	1.73752	1.37806	1.18395	5.59222					2.21734	0.0373746
1	+	26229840	14	11	8	8	1	42	2.59314	2.02681	0.992869	1.10245	0.169135	6.88441					0.326764	0.0373952
22	-	30576627	45	38	44	44	32	203	8.3351	7.00172	5.46078	6.06346	5.41233	32.2734	three_prime_utr	PES1	ENSG00000100029	ENST00000354694	0.736205	0.0373977
2	+	113496119	17	21	42	48	32	160	3.14881	3.86937	5.21256	6.61468	5.41233	24.2578	three_prime_utr	CBWD2	ENSG00000136682	ENST00000259199	1.63761	0.037419
8	-	58806784	31	25	27	19	21	123	5.74196	4.6064	3.35093	2.61831	3.55184	19.8694	three_prime_utr	TOX	ENSG00000198846	ENST00000361421	0.613372	0.0374341
5	-	173314723	72	91	86	61	57	367	13.3362	16.7673	10.6733	8.40616	9.64071	58.8236	three_prime_utr	STC2	ENSG00000113739	ENST00000265087	0.636034	0.0374724
7	-	106250425	17	14	14	4	6	55	3.14881	2.57958	1.73752	0.551223	1.01481	9.03195	three_prime_utr	NAMPT	ENSG00000105835	ENST00000222553	0.384465	0.0374918
7	-	156639427	22	25	29	22	18	116	4.07494	4.6064	3.59915	3.03173	3.04444	18.3566	exon	LINC01006	ENSG00000182648	ENST00000333319	0.742998	0.0375042
5	+	178210957	168	163	194	151	153	829	31.1177	30.0337	24.0771	20.8087	25.8777	131.915	three_prime_utr	HNRNPAB	ENSG00000197451	ENST00000358344	0.771456	0.0375559
1	+	45618893	553	552	750	690	519	3064	102.429	101.709	93.0814	95.086	87.7812	480.087	three_prime_utr	NASP	ENSG00000132780	ENST00000537798	0.901182	0.0375744
7	+	128506601	7	8	19	20	12	66	1.29657	1.47405	2.35806	2.75612	2.02962	9.91442	three_prime_utr	METTL2B	ENSG00000165055	ENST00000480046	1.71894	0.0375971
4	+	154749221	27	17	11	13	7	75	5.00106	3.13235	1.36519	1.79148	1.18395	12.474	three_prime_utr	LRAT	ENSG00000121207	ENST00000336356	0.355785	0.0375983
17	-	3608599	43	52	53	38	36	222	7.96465	9.5813	6.57775	5.23662	6.08887	35.4492	three_prime_utr	SHPK	ENSG00000197417	ENST00000225519	0.680242	0.0376658
5	+	139627237	4	5	9	10	8	36	0.740897	0.921279	1.11698	1.37806	1.35308	5.5103	three_prime_utr	UBE2D2	ENSG00000131508	ENST00000398733	1.54341	0.0376914
19	-	45483074	8	3	30	21	15	77	1.48179	0.552767	3.72326	2.89392	2.53703	11.1888					2.99957	0.0376975
17	-	57949563	4	5	13	9	10	41	0.740897	0.921279	1.61341	1.24025	1.69135	6.20719	intron	CUEDC1	ENSG00000180891	ENST00000577840	1.82292	0.037703
1	+	11024183	36	37	45	44	31	193	6.66808	6.81747	5.58489	6.06346	5.2432	30.3771	three_prime_utr	TARDBP	ENSG00000120948	ENST00000473869	0.835044	0.0377229
18	+	9260389	13	17	13	4	6	53	2.40792	3.13235	1.61341	0.551223	1.01481	8.71971	exon	AP001033.2	ENSG00000273284	ENST00000609701	0.382587	0.0377421
4	+	146190047	35	32	32	37	26	162	6.48285	5.89619	3.97147	5.09882	4.39752	25.8468	three_prime_utr	LSM6	ENSG00000164167	ENST00000296581	0.725302	0.0377622
13	-	45336661	4	5	19	15	9	52	0.740897	0.921279	2.35806	2.06709	1.52222	7.60955	three_prime_utr	TPT1	ENSG00000133112	ENST00000616577	2.38537	0.0377914
X	-	18892301	64	55	121	129	88	457	11.8544	10.1341	15.0171	17.777	14.8839	69.6664	three_prime_utr	PHKA2	ENSG00000044446	ENST00000379942	1.44555	0.0378098
2	+	181064323	5	7	24	22	12	70	0.926122	1.28979	2.97861	3.03173	2.02962	10.2559	intron	UBE2E3	ENSG00000170035	ENST00000602970	2.41886	0.0378213
15	-	65093004	13	12	10	11	4	50	2.40792	2.21107	1.24109	1.51586	0.676541	8.05248	three_prime_utr	UBAP1L	ENSG00000246922	ENST00000559089	0.495562	0.0378296
17	+	19417274	15	15	34	25	25	114	2.77837	2.76384	4.21969	3.44515	4.22838	17.4354	three_prime_utr	RNF112	ENSG00000128482	ENST00000461366	1.43063	0.0378323
19	-	19693467	22	38	95	79	55	289	4.07494	7.00172	11.7903	10.8867	9.30244	43.0561					1.92473	0.0378481
22	+	25461670	35	37	34	34	16	156	6.48285	6.81747	4.21969	4.6854	2.70617	24.9116	exon	CRYBB2P1	ENSG00000100058	ENST00000382734	0.582004	0.0378807
15	-	59662858	102	80	213	162	150	707	18.8929	14.7405	26.4351	22.3246	25.3703	107.763	three_prime_utr	BNIP2	ENSG00000140299	ENST00000267859	1.46937	0.0378901
21	+	42581422	112	116	83	99	95	505	20.7451	21.3737	10.301	13.6428	16.0679	82.1305	three_prime_utr	SLC37A1	ENSG00000160190	ENST00000352133	0.633314	0.0378967
1	+	62206620	17	25	15	14	7	78	3.14881	4.6064	1.86163	1.92928	1.18395	12.7301	exon	L1TD1	ENSG00000240563	ENST00000498273	0.427657	0.0379222
11	+	63971511	6	7	14	17	12	56	1.11135	1.28979	1.73752	2.3427	2.02962	8.51098					1.69638	0.0379575
22	-	42086113	1120	1198	1500	1250	1128	6196	207.451	220.738	186.163	172.257	190.785	977.395	three_prime_utr	NDUFA6	ENSG00000184983	ENST00000617763	0.85508	0.0379648
13	+	27623446	269	260	517	412	343	1801	49.8254	47.9065	64.1641	56.776	58.0134	276.685	three_prime_utr	POLR1D	ENSG00000186184	ENST00000399696	1.22071	0.0379867
2	+	55622264	8	15	2	3	3	31	1.48179	2.76384	0.248217	0.413418	0.507406	5.41467					0.183568	0.0379897
8	-	73946605	500	459	538	300	298	2095	92.6122	84.5734	66.7704	41.3418	50.4023	335.7	three_prime_utr	ELOC	ENSG00000154582	ENST00000523815	0.596416	0.038003
9	-	83966768	6	10	26	18	17	77	1.11135	1.84256	3.22682	2.48051	2.8753	11.5365					1.93701	0.0380059
15	-	75358046	19	26	21	14	13	93	3.51926	4.79065	2.60628	1.92928	2.19876	15.0442	exon	MAN2C1	ENSG00000140400	ENST00000564785	0.540264	0.0380095
5	+	27485849	2	1	8	12	11	34	0.370449	0.184256	0.992869	1.65367	1.86049	5.06173	exon	PURPL	ENSG00000250337	ENST00000512067	5.41673	0.0380241
19	+	4795554	19	26	50	48	34	177	3.51926	4.79065	6.20543	6.61468	5.7506	26.8806	three_prime_utr	FEM1A	ENSG00000141965	ENST00000269856	1.48984	0.0380328
20	+	10056759	79	75	66	78	65	363	14.6327	13.8192	8.19117	10.7489	10.9938	58.3857	three_prime_utr	ANKEF1	ENSG00000132623	ENST00000378380	0.70139	0.0380429
9	+	107331042	231	221	302	250	194	1198	42.7868	40.7205	37.4808	34.4515	32.8123	188.252	three_prime_utr	RAD23B	ENSG00000119318	ENST00000358015	0.83621	0.0380701
19	-	19264108	10	9	8	10	7	44	1.85224	1.6583	0.992869	1.37806	1.18395	7.06542	intron	AC138430.1	ENSG00000267629	ENST00000586064	0.675085	0.0381328
15	-	40036457	9	6	18	19	13	65	1.66702	1.10553	2.23395	2.61831	2.19876	9.82358	exon	SRP14	ENSG00000140319	ENST00000559475	1.69543	0.0381756
16	+	67639175	104	105	184	186	134	713	19.2633	19.3469	22.836	25.6319	22.6641	109.742	three_prime_utr	CTCF	ENSG00000102974	ENST00000264010	1.22821	0.0381826
X	+	53150241	319	309	368	358	308	1662	59.0866	56.935	45.672	49.3345	52.0937	263.122	intron	KANTR	ENSG00000232593	ENST00000603385	0.845246	0.0381902
4	+	128039708	54	47	90	83	65	339	10.0021	8.66002	11.1698	11.4379	10.9938	52.2636	three_prime_utr	ABHD18	ENSG00000164074	ENST00000645843	1.20034	0.0382036
2	-	130139287	17	15	37	40	25	134	3.14881	2.76384	4.59202	5.51223	4.22838	20.2453					1.61604	0.0382124
4	+	17634097	40	43	50	50	37	220	7.40897	7.923	6.20543	6.89029	6.25801	34.6857	three_prime_utr	MED28	ENSG00000118579	ENST00000237380	0.841541	0.0382193
19	-	49328165	17	19	56	58	32	182	3.14881	3.50086	6.95008	7.99274	5.41233	27.0048					2.04072	0.0382583
19	-	38730449	2	4	10	13	8	37	0.370449	0.737023	1.24109	1.79148	1.35308	5.49312	three_prime_utr	CAPN12	ENSG00000182472	ENST00000601953	2.64003	0.0382585
20	+	31739575	10	17	33	35	26	121	1.85224	3.13235	4.09558	4.82321	4.39752	18.3009	exon	TPX2	ENSG00000088325	ENST00000340513	1.781	0.0382832
22	-	27668436	18	17	5	1	11	52	3.33404	3.13235	0.620543	0.137806	1.86049	9.08522					0.269995	0.038345
10	-	74120255	33	32	38	36	32	171	6.1124	5.89619	4.71613	4.96101	5.41233	27.0981					0.837704	0.0383698
7	+	99482322	32	29	35	21	19	136	5.92718	5.34342	4.3438	2.89392	3.21357	21.7219	three_prime_utr	ZNF789	ENSG00000198556	ENST00000483089	0.618204	0.0384056
11	-	93144173	60	63	123	97	81	424	11.1135	11.6081	15.2654	13.3672	13.7	65.0541	three_prime_utr	SLC36A4	ENSG00000180773	ENST00000326402	1.24206	0.0384652
15	+	20521908	5	5	12	15	13	50	0.926122	0.921279	1.4893	2.06709	2.19876	7.60255					2.07685	0.0384694
2	+	60798467	27	22	49	53	45	196	5.00106	4.05363	6.08132	7.30371	7.61109	30.0508	three_prime_utr	PAPOLG	ENSG00000115421	ENST00000412217	1.54588	0.0384712
GL000220.1	+	160148	15	12	10	5	9	51	2.77837	2.21107	1.24109	0.689029	1.52222	8.44177					0.461286	0.0384929
11	-	65653601	265	281	471	396	341	1754	49.0845	51.7759	58.4551	54.5711	57.6752	271.562	three_prime_utr	RELA	ENSG00000173039	ENST00000612991	1.1283	0.038518
6	+	163573863	65	55	71	60	48	299	12.0396	10.1341	8.81171	8.26835	8.1185	47.3722	three_prime_utr	QKI	ENSG00000112531	ENST00000361752	0.757613	0.0385272
6	-	39905522	9	13	7	7	2	38	1.66702	2.39533	0.86876	0.964641	0.338271	6.23402	three_prime_utr	MOCS1	ENSG00000124615	ENST00000373195	0.356391	0.0385535
X	-	1337817	3	2	14	15	7	41	0.555673	0.368512	1.73752	2.06709	1.18395	5.91274					3.59853	0.0385569
16	+	69115026	16	13	13	5	8	55	2.96359	2.39533	1.61341	0.689029	1.35308	9.01444	exon	HAS3	ENSG00000103044	ENST00000306560	0.454759	0.038579
1	+	214664568	561	500	1147	1193	772	4173	103.911	92.1279	142.353	164.402	130.572	633.366	three_prime_utr	CENPF	ENSG00000117724	ENST00000366955	1.48721	0.0386639
16	+	69088954	14	11	7	8	9	49	2.59314	2.02681	0.86876	1.10245	1.52222	8.11338					0.504107	0.0387095
2	+	238133285	70	50	135	125	92	472	12.9657	9.21279	16.7547	17.2257	15.5605	71.7193	three_prime_utr	ESPNL	ENSG00000144488	ENST00000612395	1.48916	0.0387271
2	+	241237711	12	15	7	12	7	53	2.22269	2.76384	0.86876	1.65367	1.18395	8.69291					0.495519	0.0387861
3	+	141148609	15	12	12	13	8	60	2.77837	2.21107	1.4893	1.79148	1.35308	9.6233	three_prime_utr	SPSB4	ENSG00000175093	ENST00000310546	0.619157	0.0387906
21	-	42848095	42	40	49	32	32	195	7.77942	7.37023	6.08132	4.40979	5.41233	31.0531	intron	WDR4	ENSG00000160193	ENST00000330317	0.699837	0.0388272
1	+	218331573	9	7	8	5	5	34	1.66702	1.28979	0.992869	0.689029	0.845677	5.48438	three_prime_utr	RRP15	ENSG00000067533	ENST00000366932	0.569888	0.0388519
1	+	155738445	9	7	8	6	4	34	1.66702	1.28979	0.992869	0.826835	0.676541	5.45306	three_prime_utr	DAP3	ENSG00000132676	ENST00000368336	0.562824	0.0388573
18	-	31903547	1	2	13	14	6	36	0.185224	0.368512	1.61341	1.92928	1.01481	5.11124	intron	TRAPPC8	ENSG00000153339	ENST00000582513	5.48698	0.0389
15	+	25067887	10	13	44	32	22	121	1.85224	2.39533	5.46078	4.40979	3.72098	17.8391	intron	SNHG14	ENSG00000224078	ENST00000551077	2.13323	0.0389123
13	-	110878539	98	60	215	167	159	699	18.152	11.0553	26.6833	23.0136	26.8925	105.797					1.74818	0.0389377
18	-	12341262	17	12	12	7	4	52	3.14881	2.21107	1.4893	0.964641	0.676541	8.49037	exon	AFG3L2	ENSG00000141385	ENST00000588893	0.389372	0.0389947
X	-	136244633	18	14	7	8	11	58	3.33404	2.57958	0.86876	1.10245	1.86049	9.74532	exon	MAP7D3	ENSG00000129680	ENST00000370660	0.431963	0.0390709
5	+	140706043	38	41	79	74	51	283	7.03853	7.55449	9.80458	10.1976	8.6259	43.2211	three_prime_utr	ZMAT2	ENSG00000146007	ENST00000274712	1.30785	0.0390922
5	+	37064473	7	2	20	23	13	65	1.29657	0.368512	2.48217	3.16953	2.19876	9.51555	intron	NIPBL	ENSG00000164190	ENST00000514335	3.14317	0.0391321
12	-	31382226	7	8	17	19	12	63	1.29657	1.47405	2.10985	2.61831	2.02962	9.5284	three_prime_utr	DENND5B	ENSG00000170456	ENST00000389082	1.62606	0.0391525
2	+	71334535	12	5	30	23	20	90	2.22269	0.921279	3.72326	3.16953	3.38271	13.4195	exon	ZNF638	ENSG00000075292	ENST00000487707	2.17888	0.0391649
7	-	19696729	10	15	39	27	30	121	1.85224	2.76384	4.84023	3.72076	5.07406	18.2511	three_prime_utr	TWISTNB	ENSG00000105849	ENST00000222567	1.96921	0.0391887
1	+	113128580	6	3	17	12	10	48	1.11135	0.552767	2.10985	1.65367	1.69135	7.11898	three_prime_utr	LRIG2	ENSG00000198799	ENST00000361127	2.1853	0.0391991
1	-	53214473	12	8	25	24	24	93	2.22269	1.47405	3.10271	3.30734	4.05925	14.166	three_prime_utr	C1orf123	ENSG00000162384	ENST00000294360	1.88803	0.0392215
X	-	119830962	15	11	9	11	7	53	2.77837	2.02681	1.11698	1.51586	1.18395	8.62197	intron	UPF3B	ENSG00000125351	ENST00000636792	0.529538	0.0392425
1	+	11720938	19	13	13	9	6	60	3.51926	2.39533	1.61341	1.24025	1.01481	9.78306	three_prime_utr	DRAXIN	ENSG00000162490	ENST00000294485	0.436038	0.0392969
16	-	4340250	157	149	193	171	120	790	29.0802	27.4541	23.953	23.5648	20.2962	124.348	three_prime_utr	PAM16	ENSG00000217930	ENST00000318059	0.799679	0.039311
X	-	150897201	13	16	15	14	9	67	2.40792	2.94809	1.86163	1.92928	1.52222	10.6691	intron	CD99L2	ENSG00000102181	ENST00000491877	0.661329	0.0393404
GL000220.1	+	118415	195	205	203	212	185	1000	36.1187	37.7724	25.194	29.2148	31.29	159.59					0.773199	0.0393483
12	+	50745097	11	9	11	8	6	45	2.03747	1.6583	1.36519	1.10245	1.01481	7.17822	three_prime_utr	DIP2B	ENSG00000066084	ENST00000301180	0.628187	0.0393553
2	+	239402357	16	18	20	13	11	78	2.96359	3.3166	2.48217	1.79148	1.86049	12.4143	exon	AC062017.1	ENSG00000222020	ENST00000413029	0.651162	0.0393586
17	-	40628722	1572	1607	2069	1544	1265	8057	291.173	296.099	256.781	212.772	213.956	1270.78	three_prime_utr	SMARCE1	ENSG00000073584	ENST00000431889	0.775915	0.0393686
2	-	25737482	131	143	152	156	103	685	24.2644	26.3486	18.8645	21.4977	17.4209	108.396	three_prime_utr	ASXL2	ENSG00000143970	ENST00000435504	0.761111	0.0393764
8	+	60868017	23	18	18	7	11	77	4.26016	3.3166	2.23395	0.964641	1.86049	12.6358	three_prime_utr	CHD7	ENSG00000171316	ENST00000423902	0.44514	0.0393933
2	+	241660601	9	11	4	8	6	38	1.66702	2.02681	0.496434	1.10245	1.01481	6.30753	intron	ATG4B	ENSG00000168397	ENST00000429899	0.471722	0.0393947
22	+	20127066	37	35	43	30	22	167	6.8533	6.44895	5.33667	4.13418	3.72098	26.4941	three_prime_utr	RANBP1	ENSG00000099901	ENST00000430524	0.661132	0.0394128
17	+	42522577	61	68	132	103	89	453	11.2987	12.5294	16.3823	14.194	15.053	69.4575	three_prime_utr	ATP6V0A1	ENSG00000033627	ENST00000343619	1.27663	0.039426
12	+	93501352	85	83	98	60	63	389	15.7441	15.2932	12.1626	8.26835	10.6555	62.1238	three_prime_utr	MRPL42	ENSG00000198015	ENST00000549982	0.667724	0.0394776
16	-	58159568	111	109	188	163	147	718	20.5599	20.0839	23.3324	22.4624	24.8629	111.301	three_prime_utr	CSNK2A2	ENSG00000070770	ENST00000563307	1.15897	0.0394816
10	-	100150093	143	135	175	128	120	701	26.4871	24.8745	21.719	17.6392	20.2962	111.016					0.774306	0.0395023
4	-	67468764	17	22	15	17	8	79	3.14881	4.05363	1.86163	2.3427	1.35308	12.7599	three_prime_utr	CENPC	ENSG00000145241	ENST00000273853	0.514401	0.0395046
1	+	43156392	8	5	15	15	12	55	1.48179	0.921279	1.86163	2.06709	2.02962	8.36141	three_prime_utr	FAM183A	ENSG00000186973	ENST00000335282	1.65298	0.0395185
19	-	1473201	83	82	98	79	51	393	15.3736	15.109	12.1626	10.8867	8.6259	62.1578	intron	C19orf25	ENSG00000119559	ENST00000588427	0.692749	0.0395298
19	+	39520263	24	19	22	20	14	99	4.44538	3.50086	2.73039	2.75612	2.36789	15.8006	three_prime_utr	SELENOV	ENSG00000186838	ENST00000622070	0.658961	0.0395517
8	+	94668363	11	11	20	17	16	75	2.03747	2.02681	2.48217	2.3427	2.70617	11.5953	exon	ESRP1	ENSG00000104413	ENST00000517556	1.23532	0.0395531
5	-	12654260	14	9	7	0	3	33	2.59314	1.6583	0.86876	0	0.507406	5.62761					0.215796	0.0395564
2	-	179965896	8	3	17	19	15	62	1.48179	0.552767	2.10985	2.61831	2.53703	9.29975	exon	CWC22	ENSG00000163510	ENST00000404136	2.38059	0.0395747
3	+	49671544	38	32	35	27	29	161	7.03853	5.89619	4.3438	3.72076	4.90492	25.9042	three_prime_utr	BSN	ENSG00000164061	ENST00000296452	0.668459	0.0395957
17	-	65010714	59	61	102	105	79	406	10.9282	11.2396	12.6591	14.4696	13.3617	62.6582					1.21769	0.0395958
12	-	2857682	1010	876	982	988	827	4683	187.077	161.408	121.875	136.152	139.875	746.386	three_prime_utr	FOXM1	ENSG00000111206	ENST00000627656	0.761204	0.0396014
1	+	178920100	97	98	189	180	124	688	17.9668	18.0571	23.4565	24.8051	20.9728	105.258	three_prime_utr	RALGPS2	ENSG00000116191	ENST00000367634	1.28127	0.039608
6	+	131891198	12	13	13	7	9	54	2.22269	2.39533	1.61341	0.964641	1.52222	8.71829	three_prime_utr	ENPP1	ENSG00000197594	ENST00000647893	0.591924	0.0396125
2	-	241675747	434	438	544	533	380	2329	80.3874	80.704	67.5151	73.4505	64.2714	366.328	three_prime_utr	DTYMK	ENSG00000168393	ENST00000305784	0.84936	0.0396208
1	-	6635116	19	19	26	24	20	108	3.51926	3.50086	3.22682	3.30734	3.38271	16.937	three_prime_utr	DNAJC11	ENSG00000007923	ENST00000294401	0.941757	0.0396474
6	+	57027341	14	12	11	4	8	49	2.59314	2.21107	1.36519	0.551223	1.35308	8.07371	three_prime_utr	BEND6	ENSG00000151917	ENST00000370746	0.453699	0.0396916
9	-	65287503	77	78	158	127	100	540	14.2623	14.372	19.6092	17.5013	16.9135	82.6583					1.2578	0.0397405
1	+	10442725	77	91	84	90	61	403	14.2623	16.7673	10.4251	12.4025	10.3173	64.1745	three_prime_utr	CENPS	ENSG00000175279	ENST00000309048	0.712115	0.039749
6	-	2887171	5	7	16	12	10	50	0.926122	1.28979	1.98574	1.65367	1.69135	7.54667					1.60378	0.0397576
9	+	69255201	220	210	357	340	292	1419	40.7494	38.6937	44.3068	46.854	49.3875	219.991	three_prime_utr	TJP2	ENSG00000119139	ENST00000377245	1.17945	0.0397777
11	-	78068348	14	13	32	36	22	117	2.59314	2.39533	3.97147	4.96101	3.72098	17.6419	three_prime_utr	NDUFC2	ENSG00000151366	ENST00000281031	1.69103	0.0398461
12	-	31671146	57	58	76	58	52	301	10.5578	10.6868	9.43225	7.99274	8.79504	47.4647	three_prime_utr	AMN1	ENSG00000151743	ENST00000281471	0.822797	0.0398512
15	-	101272257	8	10	27	18	20	83	1.48179	1.84256	3.35093	2.48051	3.38271	12.5385	three_prime_utr	SELENOS	ENSG00000131871	ENST00000526049	1.84781	0.039966
1	-	77948403	262	262	487	433	414	1858	48.5288	48.275	60.4409	59.6699	70.022	286.937	intron	FUBP1	ENSG00000162613	ENST00000294623	1.3094	0.0399672
12	-	100165051	32	25	66	70	45	238	5.92718	4.6064	8.19117	9.64641	7.61109	35.9822	exon	GOLGA2P5	ENSG00000238105	ENST00000421840	1.61064	0.039997
12	-	109556698	34	31	34	34	30	163	6.29763	5.71193	4.21969	4.6854	5.07406	25.9887	three_prime_utr	MMAB	ENSG00000139428	ENST00000540016	0.776001	0.0400246
16	+	66569927	78	71	189	156	107	601	14.4475	13.0822	23.4565	21.4977	18.0975	90.5814	intron	CMTM1	ENSG00000089505	ENST00000528441	1.52688	0.0400637
13	-	45970365	9	9	10	5	5	38	1.66702	1.6583	1.24109	0.689029	0.845677	6.10111	exon	ZC3H13	ENSG00000123200	ENST00000282007	0.556496	0.0401436
14	+	90408262	249	210	248	214	199	1120	46.1209	38.6937	30.7789	29.4905	33.6579	178.742					0.738295	0.0401554
1	-	202727404	201	200	405	315	267	1388	37.2301	36.8512	50.264	43.4088	45.1591	212.913	three_prime_utr	KDM5B	ENSG00000117139	ENST00000648338	1.24937	0.0402184
3	-	182944700	26	26	20	24	22	118	4.81583	4.79065	2.48217	3.30734	3.72098	19.117	three_prime_utr	DCUN1D1	ENSG00000043093	ENST00000632685	0.660005	0.0402507
9	-	96416724	19	25	57	41	38	180	3.51926	4.6064	7.07419	5.65004	6.42714	27.277	intron	ZNF367	ENSG00000165244	ENST00000375256	1.57127	0.0402606
11	+	61850061	16	20	13	14	14	77	2.96359	3.68512	1.61341	1.92928	2.36789	12.5593	intron	FADS2	ENSG00000134824	ENST00000355484	0.592656	0.0402705
1	+	150507599	27	27	34	29	20	137	5.00106	4.97491	4.21969	3.99637	3.38271	21.5747	three_prime_utr	TARS2	ENSG00000143374	ENST00000438568	0.775114	0.0403207
17	+	46966996	40	41	68	66	49	264	7.40897	7.55449	8.43938	9.09519	8.28763	40.7857	three_prime_utr	GOSR2	ENSG00000108433	ENST00000573224	1.15046	0.0403674
7	-	6461757	92	94	186	156	117	645	17.0406	17.32	23.0842	21.4977	19.7888	98.7314	three_prime_utr	KDELR2	ENSG00000136240	ENST00000258739	1.24892	0.0403756
16	+	55506236	15	8	31	38	28	120	2.77837	1.47405	3.84737	5.23662	4.73579	18.0722	three_prime_utr	MMP2	ENSG00000087245	ENST00000566564	2.16658	0.0403809
3	+	5179639	4	0	10	12	9	35	0.740897	0	1.24109	1.65367	1.52222	5.15787	three_prime_utr	ARL8B	ENSG00000134108	ENST00000419534	3.97444	0.0403896
21	-	39284689	23	26	21	15	20	105	4.26016	4.79065	2.60628	2.06709	3.38271	17.1069	intron	BRWD1	ENSG00000185658	ENST00000380800	0.593396	0.0405085
1	-	40257184	24	34	26	18	13	115	4.44538	6.2647	3.22682	2.48051	2.19876	18.6162	exon	AL050341.2	ENSG00000259943	ENST00000567508	0.492127	0.0405281
2	-	70281507	8276	7653	9423	7315	7271	39938	1532.92	1410.11	1169.48	1008.05	1229.78	6350.33	three_prime_utr	SNRPG	ENSG00000143977	ENST00000438261	0.771838	0.0405351
19	-	48748012	120	105	128	88	90	531	22.2269	19.3469	15.8859	12.1269	15.2222	84.8088	three_prime_utr	FUT1	ENSG00000174951	ENST00000310160	0.693305	0.0405389
4	+	153339316	33	33	26	33	27	152	6.1124	6.08044	3.22682	4.54759	4.56665	24.5339	three_prime_utr	TRIM2	ENSG00000109654	ENST00000338700	0.674771	0.0405679
10	+	8015052	9	8	6	6	7	36	1.66702	1.47405	0.744651	0.826835	1.18395	5.8965	three_prime_utr	TAF3	ENSG00000165632	ENST00000344293	0.584819	0.0405811
17	+	63819103	17	15	16	14	7	69	3.14881	2.76384	1.98574	1.92928	1.18395	11.0116	three_prime_utr	DDX42	ENSG00000198231	ENST00000583590	0.574922	0.0406122
16	-	3222327	7	4	20	13	14	58	1.29657	0.737023	2.48217	1.79148	2.36789	8.67514	three_prime_utr	ZNF200	ENSG00000010539	ENST00000414144	2.17728	0.0406133
16	+	89537721	16	14	13	7	11	61	2.96359	2.57958	1.61341	0.964641	1.86049	9.98171	exon	SPG7	ENSG00000197912	ENST00000643734	0.533815	0.0406272
2	+	58159867	27	33	32	20	21	133	5.00106	6.08044	3.97147	2.75612	3.55184	21.3609	three_prime_utr	VRK2	ENSG00000028116	ENST00000412104	0.618414	0.0406565
8	+	144086213	242	270	317	300	240	1369	44.8243	49.7491	39.3424	41.3418	40.5925	215.85	three_prime_utr	GPAA1	ENSG00000197858	ENST00000361036	0.854904	0.0406804
12	-	96000890	73	83	138	123	109	526	13.5214	15.2932	17.127	16.9501	18.4358	81.3275	three_prime_utr	LTA4H	ENSG00000111144	ENST00000552789	1.21496	0.0406863
13	-	40555766	108	119	192	170	138	727	20.0042	21.9264	23.8288	23.427	23.3407	112.527	three_prime_utr	FOXO1	ENSG00000150907	ENST00000379561	1.12243	0.0406895
17	-	46339398	4	4	11	11	12	42	0.740897	0.737023	1.36519	1.51586	2.02962	6.3886	three_prime_utr	ARL17B	ENSG00000228696	ENST00000450673	2.21513	0.0406936
17	-	38195747	28	23	18	20	20	109	5.18628	4.23788	2.23395	2.75612	3.38271	17.7969	exon	AC244154.1	ENSG00000274487	ENST00000649858	0.592291	0.0407084
3	-	71771660	13	10	10	3	5	41	2.40792	1.84256	1.24109	0.413418	0.845677	6.75065	three_prime_utr	PROK2	ENSG00000163421	ENST00000353065	0.392141	0.0407127
11	+	94280943	8	7	14	12	11	52	1.48179	1.28979	1.73752	1.65367	1.86049	8.02326					1.26322	0.0407213
18	-	45850645	10	12	36	26	19	103	1.85224	2.21107	4.46791	3.58295	3.21357	15.3277	three_prime_utr	EPG5	ENSG00000152223	ENST00000649336	1.84815	0.0407815
15	+	44526179	8	5	18	16	11	58	1.48179	0.921279	2.23395	2.20489	1.86049	8.70241	three_prime_utr	CTDSPL2	ENSG00000137770	ENST00000260327	1.74758	0.0408033
15	+	74176871	13	8	5	6	4	36	2.40792	1.47405	0.620543	0.826835	0.676541	6.00588	three_prime_utr	ISLR	ENSG00000129009	ENST00000395118	0.36475	0.0408236
19	-	13144061	84	91	100	85	83	443	15.5588	16.7673	12.4109	11.7135	14.0382	70.4887	three_prime_utr	STX10	ENSG00000104915	ENST00000591843	0.787033	0.040833
17	-	47043234	8	7	33	35	17	100	1.48179	1.28979	4.09558	4.82321	2.8753	14.5657	intron	AC068152.1	ENSG00000262879	ENST00000575173	2.83691	0.0408357
12	+	121424347	88	95	159	144	130	616	16.2997	17.5043	19.7333	19.844	21.9876	95.3689	three_prime_utr	RNF34	ENSG00000170633	ENST00000613529	1.21415	0.0408395
13	-	48080763	11	12	10	6	9	48	2.03747	2.21107	1.24109	0.826835	1.52222	7.83868	intron	MED4	ENSG00000136146	ENST00000417167	0.563353	0.0408535
21	+	8401978	195	205	202	212	185	999	36.1187	37.7724	25.0699	29.2148	31.29	159.466	intron	FP236383.1	ENSG00000280441	ENST00000623860	0.77208	0.040888
19	+	32587421	514	489	659	524	473	2659	95.2053	90.1011	81.7876	72.2103	80.001	419.305	three_prime_utr	PDCD5	ENSG00000105185	ENST00000590247	0.841845	0.0408979
14	+	96532692	793	954	1000	701	563	4011	146.883	175.78	124.109	96.6019	95.2232	638.597	three_prime_utr	PAPOLA	ENSG00000090060	ENST00000557320	0.652763	0.0408983
2	+	238041548	50	55	57	48	27	237	9.26122	10.1341	7.07419	6.61468	4.56665	37.6508	three_prime_utr	UBE2F	ENSG00000184182	ENST00000612130	0.62749	0.0409148
15	-	74919811	75	74	145	161	110	565	13.8918	13.6349	17.9957	22.1867	18.6049	86.3141	three_prime_utr	COX5A	ENSG00000178741	ENST00000322347	1.42376	0.0409336
19	-	36888125	89	80	105	83	76	433	16.485	14.7405	13.0314	11.4379	12.8543	68.549	three_prime_utr	ZNF829	ENSG00000185869	ENST00000520965	0.796863	0.0410206
15	-	43358174	156	154	273	243	183	1009	28.895	28.3754	33.8816	33.4868	30.9518	155.591	three_prime_utr	ZSCAN29	ENSG00000140265	ENST00000396976	1.14451	0.0410457
9	+	127503498	15	12	33	26	20	106	2.77837	2.21107	4.09558	3.58295	3.38271	16.0507	three_prime_utr	LRSAM1	ENSG00000148356	ENST00000300417	1.47796	0.0410872
X	+	150987931	320	283	361	281	202	1447	59.2718	52.1444	44.8032	38.7234	34.1653	229.108	three_prime_utr	HMGB3	ENSG00000029993	ENST00000325307	0.704218	0.0410924
15	+	78348222	177	198	220	154	156	905	32.7847	36.4827	27.3039	21.2221	26.3851	144.178	three_prime_utr	CRABP1	ENSG00000166426	ENST00000299529	0.720985	0.041101
8	+	108486915	741	773	880	711	716	3821	137.251	142.43	109.216	97.98	121.101	607.977	exon	EMC2	ENSG00000104412	ENST00000519450	0.78255	0.0411379
10	+	93529090	59	54	53	52	51	269	10.9282	9.94981	6.57775	7.16591	8.6259	43.2476	three_prime_utr	CEP55	ENSG00000138180	ENST00000371485	0.714293	0.0411723
17	+	32183010	3	4	9	12	8	36	0.555673	0.737023	1.11698	1.65367	1.35308	5.41643	intron	RHOT1	ENSG00000126858	ENST00000394692	2.12668	0.0411797
2	-	156341452	51	40	43	20	14	168	9.44644	7.37023	5.33667	2.75612	2.36789	27.2774	intron	NR4A2	ENSG00000153234	ENST00000409572	0.414695	0.0411997
7	+	107759684	10	9	3	8	5	35	1.85224	1.6583	0.372326	1.10245	0.845677	5.831	three_prime_utr	CBLL1	ENSG00000105879	ENST00000440859	0.440663	0.0412225
11	+	77124493	7	7	18	23	14	69	1.29657	1.28979	2.23395	3.16953	2.36789	10.3577	three_prime_utr	CAPN5	ENSG00000149260	ENST00000648180	2.00317	0.0412362
7	-	92578319	39	26	21	23	14	123	7.22375	4.79065	2.60628	3.16953	2.36789	20.1581	intron	FAM133B	ENSG00000234545	ENST00000427372	0.451886	0.0412474
14	-	24209852	22	19	40	38	27	146	4.07494	3.50086	4.96434	5.23662	4.56665	22.3434	three_prime_utr	CHMP4A	ENSG00000254505	ENST00000533523	1.29954	0.0412594
2	+	3561730	169	175	173	140	156	813	31.3029	32.2448	21.4708	19.2928	26.3851	130.696	exon	RNASEH1-AS1	ENSG00000234171	ENST00000438436	0.704444	0.0412608
10	+	63620971	127	97	112	86	78	500	23.5235	17.8728	13.9002	11.8513	13.1926	80.3403	three_prime_utr	REEP3	ENSG00000165476	ENST00000373758	0.627174	0.0412786
10	+	58369594	81	76	184	141	152	634	15.0032	14.0034	22.836	19.4306	25.7086	96.9818	three_prime_utr	UBE2D1	ENSG00000072401	ENST00000373910	1.56229	0.04129
13	-	112544553	10	14	9	7	2	42	1.85224	2.57958	1.11698	0.964641	0.338271	6.85171	intron	TUBGCP3	ENSG00000126216	ENST00000462580	0.364017	0.0413174
1	-	46607719	12	15	9	10	2	48	2.22269	2.76384	1.11698	1.37806	0.338271	7.81984	three_prime_utr	MOB3C	ENSG00000142961	ENST00000319928	0.378795	0.0413687
16	+	629266	51	59	106	115	81	412	9.44644	10.8711	13.1555	15.8477	13.7	63.0207	three_prime_utr	RAB40C	ENSG00000197562	ENST00000248139	1.40119	0.0413776
1	-	6264271	127	126	220	189	173	835	23.5235	23.2162	27.3039	26.0453	29.2604	129.349	three_prime_utr	ACOT7	ENSG00000097021	ENST00000608083	1.17829	0.0413854
14	-	77343206	7	9	8	6	6	36	1.29657	1.6583	0.992869	0.826835	1.01481	5.78939	exon	TMED8	ENSG00000100580	ENST00000216468	0.639512	0.0413907
6	+	151358536	59	67	71	56	35	288	10.9282	12.3451	8.81171	7.71713	5.91974	45.722	three_prime_utr	AKAP12	ENSG00000131016	ENST00000402676	0.64304	0.0414213
2	+	74216402	26	23	26	17	10	102	4.81583	4.23788	3.22682	2.3427	1.69135	16.3146	three_prime_utr	MTHFD2	ENSG00000065911	ENST00000394053	0.534652	0.0414226
10	-	89625697	6	4	12	11	8	41	1.11135	0.737023	1.4893	1.51586	1.35308	6.20662	exon	PANK1	ENSG00000152782	ENST00000488482	1.57193	0.0414301
4	+	2837040	54	51	69	53	44	271	10.0021	9.39705	8.56349	7.30371	7.44195	42.7083	three_prime_utr	SH3BP2	ENSG00000087266	ENST00000356331	0.801037	0.0414506
2	-	201377209	42	47	42	40	40	211	7.77942	8.66002	5.21256	5.51223	6.76541	33.9297	three_prime_utr	TRAK2	ENSG00000115993	ENST00000332624	0.709278	0.0414656
17	+	50111056	4	3	15	12	7	41	0.740897	0.552767	1.86163	1.65367	1.18395	5.99291	three_prime_utr	PDK2	ENSG00000005882	ENST00000503176	2.42167	0.0415347
10	+	18678013	20	18	22	17	17	94	3.70449	3.3166	2.73039	2.3427	2.8753	14.9695	three_prime_utr	ARL5B	ENSG00000165997	ENST00000377275	0.754715	0.0415375
X	-	1420748	8	11	9	7	5	40	1.48179	2.02681	1.11698	0.964641	0.845677	6.4359	intron	ASMTL	ENSG00000169093	ENST00000381333	0.556212	0.0415492
11	+	61968875	17	18	17	10	4	66	3.14881	3.3166	2.10985	1.37806	0.676541	10.6299	exon	AP003733.4	ENSG00000279491	ENST00000623785	0.429407	0.0415526
2	+	69940641	6	8	28	17	16	75	1.11135	1.47405	3.47504	2.3427	2.70617	11.1093	three_prime_utr	MXD1	ENSG00000059728	ENST00000264444	2.19797	0.0415689
KI270733.1	+	135278	195	206	202	213	185	1001	36.1187	37.9567	25.0699	29.3527	31.29	159.788					0.771399	0.0415727
2	-	200853081	17	16	39	39	24	135	3.14881	2.94809	4.84023	5.37443	4.05925	20.3708	three_prime_utr	CLK1	ENSG00000013441	ENST00000621181	1.56078	0.0415899
5	+	177596108	1957	2262	3940	3349	2723	14231	362.484	416.787	488.988	461.512	460.556	2190.33	three_prime_utr	TMED9	ENSG00000184840	ENST00000332598	1.20716	0.0415955
11	+	3408978	17	12	34	31	31	125	3.14881	2.21107	4.21969	4.27198	5.2432	19.0948					1.70835	0.0416078
2	+	165519829	17	19	21	13	11	81	3.14881	3.50086	2.60628	1.79148	1.86049	12.9079	intron	CSRNP3	ENSG00000178662	ENST00000464503	0.627424	0.0416162
8	+	71704404	16	15	9	7	12	59	2.96359	2.76384	1.11698	0.964641	2.02962	9.83867					0.478544	0.0416173
7	-	42917411	657	590	780	586	526	3139	121.692	108.711	96.8047	80.7542	88.9652	496.927	three_prime_utr	PSMA2	ENSG00000106588	ENST00000457444	0.771181	0.041652
10	+	102162662	31	35	30	35	27	158	5.74196	6.44895	3.72326	4.82321	4.56665	25.304	three_prime_utr	NOLC1	ENSG00000166197	ENST00000405356	0.717098	0.0416728
9	+	94460915	218	213	305	268	212	1216	40.3789	39.2465	37.8531	36.932	35.8567	190.267	three_prime_utr	MFSD14B	ENSG00000148110	ENST00000375344	0.926352	0.0416822
19	-	20017199	13	11	24	28	22	98	2.40792	2.02681	2.97861	3.85856	3.72098	14.9929	intron	ZNF682	ENSG00000197124	ENST00000595534	1.58719	0.0417394
18	+	57363390	13	14	16	14	9	66	2.40792	2.57958	1.98574	1.92928	1.52222	10.4247	three_prime_utr	ST8SIA3	ENSG00000177511	ENST00000324000	0.726782	0.0417573
6	+	24786067	192	192	272	252	201	1109	35.5631	35.3771	33.7575	34.7271	33.9962	173.421	three_prime_utr	GMNN	ENSG00000112312	ENST00000230056	0.963072	0.0418058
4	-	56338374	6	0	17	15	11	49	1.11135	0	2.10985	2.06709	1.86049	7.14877	three_prime_utr	AASDH	ENSG00000157426	ENST00000514745	3.62169	0.0418351
17	-	10715425	32	21	15	14	15	97	5.92718	3.86937	1.86163	1.92928	2.53703	16.1245	three_prime_utr	TMEM220	ENSG00000187824	ENST00000578345	0.430624	0.0418413
15	-	79898841	92	81	91	78	78	420	17.0406	14.9247	11.2939	10.7489	13.1926	67.2007	three_prime_utr	ST20	ENSG00000180953	ENST00000562759	0.734864	0.0418697
17	+	1518091	107	94	114	92	90	497	19.819	17.32	14.1484	12.6781	15.2222	79.1878	exon	PITPNA-AS1	ENSG00000236618	ENST00000425081	0.754798	0.0418715
16	-	58113594	366	356	466	402	286	1876	67.7921	65.5951	57.8346	55.398	48.3727	294.992	three_prime_utr	CFAP20	ENSG00000070761	ENST00000262498	0.8077	0.0419051
17	-	79932348	147	208	433	365	272	1425	27.228	38.3252	53.739	50.2991	46.0048	215.596	three_prime_utr	TBC1D16	ENSG00000167291	ENST00000310924	1.52592	0.0419284
10	-	25768996	8	10	8	4	6	36	1.48179	1.84256	0.992869	0.551223	1.01481	5.88326					0.513163	0.0419329
5	+	171406726	458	496	624	534	399	2511	84.8328	91.3909	77.4438	73.5883	67.485	394.741	three_prime_utr	NPM1	ENSG00000181163	ENST00000393820	0.826666	0.041946
17	-	78107400	6	3	14	12	13	48	1.11135	0.552767	1.73752	1.65367	2.19876	7.25406	exon	TNRC6C-AS1	ENSG00000204282	ENST00000592939	2.23941	0.0419986
2	+	32916543	25	47	2	9	11	94	4.63061	8.66002	0.248217	1.24025	1.86049	16.6396	intron	LINC00486	ENSG00000230876	ENST00000435075	0.167986	0.0420203
11	+	83073377	23	25	21	18	21	108	4.26016	4.6064	2.60628	2.48051	3.55184	17.5052	exon	RAB30-AS1	ENSG00000246067	ENST00000530270	0.649529	0.0420405
14	+	22835032	108	132	134	106	98	578	20.0042	24.3218	16.6305	14.6074	16.5753	92.1392	three_prime_utr	MRPL52	ENSG00000172590	ENST00000397496	0.719115	0.0420574
17	+	64146809	106	70	69	47	38	330	19.6338	12.8979	8.56349	6.47688	6.42714	53.9992					0.43993	0.0420799
10	-	77976425	3	7	18	13	14	55	0.555673	1.28979	2.23395	1.79148	2.36789	8.23879	three_prime_utr	POLR3A	ENSG00000148606	ENST00000372371	2.30956	0.0420804
9	+	107330446	83	88	150	157	115	593	15.3736	16.2145	18.6163	21.6355	19.4506	91.2905	three_prime_utr	RAD23B	ENSG00000119318	ENST00000358015	1.26002	0.0420914
15	+	89316480	43	39	43	18	20	163	7.96465	7.18598	5.33667	2.48051	3.38271	26.3505	three_prime_utr	FANCI	ENSG00000140525	ENST00000300027	0.492824	0.0421092
19	-	32968909	28	25	51	55	48	207	5.18628	4.6064	6.32954	7.57932	8.1185	31.82	intron	CEP89	ENSG00000121289	ENST00000591205	1.49958	0.0421516
18	-	47833275	5	7	13	15	11	51	0.926122	1.28979	1.61341	2.06709	1.86049	7.7569	three_prime_utr	SMAD2	ENSG00000175387	ENST00000356825	1.66703	0.0422185
11	-	2873839	9	14	8	2	4	37	1.66702	2.57958	0.992869	0.275612	0.676541	6.19162					0.305346	0.042251
11	+	43494927	132	131	165	156	108	692	24.4496	24.1375	20.4779	21.4977	18.2666	108.829	three_prime_utr	TTC17	ENSG00000052841	ENST00000039989	0.826587	0.0422532
14	-	91457616	19	16	57	38	32	162	3.51926	2.94809	7.07419	5.23662	5.41233	24.1905	three_prime_utr	PPP4R3A	ENSG00000100796	ENST00000554684	1.82693	0.0422888
13	-	79404019	12	11	25	31	21	100	2.22269	2.02681	3.10271	4.27198	3.55184	15.176	intron	RBM26	ENSG00000139746	ENST00000472143	1.71417	0.0423098
3	-	138161017	2	1	16	12	6	37	0.370449	0.184256	1.98574	1.65367	1.01481	5.20892	three_prime_utr	DBR1	ENSG00000138231	ENST00000260803	5.59363	0.0423427
3	-	14944248	14	15	31	28	19	107	2.59314	2.76384	3.84737	3.85856	3.21357	16.2765	exon	FGD5-AS1	ENSG00000225733	ENST00000424349	1.35891	0.0423457
12	+	104994719	136	145	134	100	122	637	25.1905	26.7171	16.6305	13.7806	20.6345	102.953	three_prime_utr	C12orf45	ENSG00000151131	ENST00000552951	0.655596	0.0424474
1	-	39769525	96	96	115	86	88	481	17.7815	17.6886	14.2725	11.8513	14.8839	76.4778	three_prime_utr	OXCT2	ENSG00000198754	ENST00000327582	0.770747	0.0424667
19	-	17323223	11	17	34	28	24	114	2.03747	3.13235	4.21969	3.85856	4.05925	17.3073					1.56518	0.042477
10	-	32009469	19	16	38	31	24	128	3.51926	2.94809	4.71613	4.27198	4.05925	19.5147	three_prime_utr	KIF5B	ENSG00000170759	ENST00000302418	1.34494	0.0425047
X	-	17974637	7	9	6	7	3	32	1.29657	1.6583	0.744651	0.964641	0.507406	5.17157	intron	LINC01456	ENSG00000225882	ENST00000453902	0.500123	0.0425073
6	-	30314104	9	9	21	15	14	68	1.66702	1.6583	2.60628	2.06709	2.36789	10.3666	intron	HCG18	ENSG00000231074	ENST00000602498	1.41165	0.0425233
9	-	127867839	15	14	18	13	10	70	2.77837	2.57958	2.23395	1.79148	1.69135	11.0747	three_prime_utr	AK1	ENSG00000106992	ENST00000644144	0.711315	0.0425285
9	+	125363331	17	20	21	20	14	92	3.14881	3.68512	2.60628	2.75612	2.36789	14.5642	three_prime_utr	GAPVD1	ENSG00000165219	ENST00000470056	0.754109	0.0426141
5	+	141237525	14	12	42	45	24	137	2.59314	2.21107	5.21256	6.20126	4.05925	20.2773	exon	PCDHB18P	ENSG00000146001	ENST00000526308	2.14715	0.0426171
1	-	33611483	10	13	24	27	23	97	1.85224	2.39533	2.97861	3.72076	3.89011	14.837	intron	CSMD2	ENSG00000121904	ENST00000373377	1.66205	0.0426264
9	-	37464555	24	26	23	4	5	82	4.44538	4.79065	2.8545	0.551223	0.845677	13.4874	intron	ZBTB5	ENSG00000168795	ENST00000307750	0.30687	0.0426491
2	+	55533959	7	6	14	11	11	49	1.29657	1.10553	1.73752	1.51586	1.86049	7.51598	exon	CFAP36	ENSG00000163001	ENST00000490934	1.41928	0.0426511
1	-	176861067	3	8	26	22	13	72	0.555673	1.47405	3.22682	3.03173	2.19876	10.487	intron	ASTN1	ENSG00000152092	ENST00000367657	2.77783	0.042682
1	-	93885201	12	8	8	4	3	35	2.22269	1.47405	0.992869	0.551223	0.507406	5.74824					0.369965	0.0427278
1	-	175014501	30	33	39	28	22	152	5.55673	6.08044	4.84023	3.85856	3.72098	24.0569	three_prime_utr	MRPS14	ENSG00000120333	ENST00000367677	0.7115	0.0427457
17	+	16463986	1	2	10	10	13	36	0.185224	0.368512	1.24109	1.37806	2.19876	5.37164	intron	LRRC75A-AS1	ENSG00000175061	ENST00000583400	5.80048	0.0427659
6	+	44450927	6	3	20	12	14	55	1.11135	0.552767	2.48217	1.65367	2.36789	8.16785					2.60549	0.0427929
10	+	72235859	10	12	11	8	9	50	1.85224	2.21107	1.36519	1.10245	1.52222	8.05317	three_prime_utr	ANAPC16	ENSG00000166295	ENST00000299381	0.654615	0.0428095
9	-	97197252	62	54	71	56	43	286	11.4839	9.94981	8.81171	7.71713	7.27282	45.2354	intron	AL590705.3	ENSG00000242375	ENST00000416066	0.740318	0.0428875
19	+	55653156	8	7	8	8	5	36	1.48179	1.28979	0.992869	1.10245	0.845677	5.71258	three_prime_utr	CCDC106	ENSG00000173581	ENST00000588740	0.707415	0.0429143
12	+	96953577	15	18	11	16	8	68	2.77837	3.3166	1.36519	2.20489	1.35308	11.0181	three_prime_utr	NEDD1	ENSG00000139350	ENST00000266742	0.538495	0.0429605
18	+	49592230	2	4	9	12	8	35	0.370449	0.737023	1.11698	1.65367	1.35308	5.2312	three_prime_utr	LIPG	ENSG00000101670	ENST00000261292	2.48237	0.0429859
6	-	81745732	22	17	10	15	13	77	4.07494	3.13235	1.24109	2.06709	2.19876	12.7142	three_prime_utr	TENT5A	ENSG00000112773	ENST00000369756	0.509386	0.0429911
X	-	18892971	74	70	136	157	117	554	13.7066	12.8979	16.8788	21.6355	19.7888	84.9076	three_prime_utr	PHKA2	ENSG00000044446	ENST00000379942	1.46098	0.0429988
12	+	130877670	699	757	1629	1612	1019	5716	129.472	139.482	202.173	222.143	172.349	865.618	three_prime_utr	RAN	ENSG00000132341	ENST00000543796	1.47898	0.0430357
5	-	180601518	1	6	27	15	15	64	0.185224	1.10553	3.35093	2.06709	2.53703	9.24581	three_prime_utr	FLT4	ENSG00000037280	ENST00000261937	4.10872	0.0430453
4	+	17628167	8	9	9	6	7	39	1.48179	1.6583	1.11698	0.826835	1.18395	6.26786	three_prime_utr	MED28	ENSG00000118579	ENST00000503945	0.664047	0.0430747
22	-	46734612	4	2	10	14	12	42	0.740897	0.368512	1.24109	1.92928	2.02962	6.3094	intron	CERK	ENSG00000100422	ENST00000443629	3.12478	0.0431015
18	-	63637259	4	2	10	14	12	42	0.740897	0.368512	1.24109	1.92928	2.02962	6.3094					3.12478	0.0431015
16	-	89267629	174	148	192	148	115	777	32.229	27.2699	23.8288	20.3953	19.4506	123.174	three_prime_utr	ANKRD11	ENSG00000167522	ENST00000301030	0.713455	0.0431266
17	+	50756210	43	46	75	69	61	294	7.96465	8.47577	9.30814	9.5086	10.3173	45.5744	three_prime_utr	LUC7L3	ENSG00000108848	ENST00000505658	1.1814	0.0431511
16	+	57240465	50	40	44	18	21	173	9.26122	7.37023	5.46078	2.48051	3.55184	28.1246	three_prime_utr	RSPRY1	ENSG00000159579	ENST00000394420	0.460698	0.0431603
X	+	122257834	8	4	18	21	20	71	1.48179	0.737023	2.23395	2.89392	3.38271	10.7294					2.55709	0.0431891
1	-	20754056	43	46	102	101	63	355	7.96465	8.47577	12.6591	13.9184	10.6555	53.6734	intron	HP1BP3	ENSG00000127483	ENST00000419948	1.50982	0.043206
7	-	105779844	9	12	4	6	7	38	1.66702	2.21107	0.496434	0.826835	1.18395	6.38531	intron	ATXN7L1	ENSG00000146776	ENST00000478915	0.431006	0.0432129
8	-	56021425	16	9	4	6	2	37	2.96359	1.6583	0.496434	0.826835	0.338271	6.28343					0.239662	0.0432733
12	+	130876277	13016	13174	17845	15280	11566	70881	2410.88	2427.39	2214.72	2105.67	1956.22	11114.9	three_prime_utr	RAN	ENSG00000132341	ENST00000543796	0.864857	0.0433125
3	-	149965052	8	4	16	15	13	56	1.48179	0.737023	1.98574	2.06709	2.19876	8.4704	three_prime_utr	PFN2	ENSG00000070087	ENST00000481767	1.87835	0.043313
8	+	31182013	5	3	11	9	7	35	0.926122	0.552767	1.36519	1.24025	1.18395	5.26828					1.70822	0.0433945
10	-	100274919	28	33	26	24	26	137	5.18628	6.08044	3.22682	3.30734	4.39752	22.1984	three_prime_utr	BLOC1S2	ENSG00000196072	ENST00000370372	0.646842	0.0434236
X	-	57119683	39	41	86	68	53	287	7.22375	7.55449	10.6733	9.3708	8.96417	43.7865	three_prime_utr	SPIN2B	ENSG00000186787	ENST00000275988	1.3086	0.0434372
16	-	58707131	449	495	629	534	444	2551	83.1657	91.2066	78.0643	73.5883	75.0961	401.121					0.866914	0.0434395
20	-	17942212	161	166	228	191	153	899	29.8211	30.5865	28.2968	26.3209	25.8777	140.903	three_prime_utr	SNX5	ENSG00000089006	ENST00000377768	0.888358	0.0435007
8	-	80636494	4	5	14	9	10	42	0.740897	0.921279	1.73752	1.24025	1.69135	6.3313	three_prime_utr	ZNF704	ENSG00000164684	ENST00000327835	1.8727	0.0435685
4	-	168989995	377	356	440	293	222	1688	69.8296	65.5951	54.6078	40.3771	37.548	267.958	three_prime_utr	CBR4	ENSG00000145439	ENST00000306193	0.652431	0.043588
11	+	66679004	27	30	17	19	23	116	5.00106	5.52767	2.10985	2.61831	3.89011	19.147					0.545698	0.04363
7	+	102426668	78	54	149	147	104	532	14.4475	9.94981	18.4922	20.2575	17.5901	80.737	three_prime_utr	PRKRIP1	ENSG00000128563	ENST00000496391	1.53951	0.0436733
9	+	94568151	11	8	8	5	2	34	2.03747	1.47405	0.992869	0.689029	0.338271	5.53168	exon	PCAT7	ENSG00000231806	ENST00000644721	0.383532	0.0436993
X	-	143622789	9	11	24	18	15	77	1.66702	2.02681	2.97861	2.48051	2.53703	11.69					1.44315	0.0437023
17	-	19383448	7	6	12	11	10	46	1.29657	1.10553	1.4893	1.51586	1.69135	7.09863	three_prime_utr	MFAP4	ENSG00000166482	ENST00000299610	1.30345	0.043734
8	+	60866625	15	14	13	16	10	68	2.77837	2.57958	1.61341	2.20489	1.69135	10.8676	three_prime_utr	CHD7	ENSG00000171316	ENST00000423902	0.685544	0.0437355
18	+	9134334	908	906	1218	1049	932	5013	168.184	166.936	151.164	144.558	157.634	788.476	three_prime_utr	NDUFV2	ENSG00000178127	ENST00000400033	0.901881	0.0437819
15	-	66498961	26	18	48	47	43	182	4.81583	3.3166	5.95721	6.47688	7.27282	27.8393	three_prime_utr	RPL4	ENSG00000174444	ENST00000307961	1.6155	0.0438588
5	+	65020547	14	13	9	13	5	54	2.59314	2.39533	1.11698	1.79148	0.845677	8.7426	exon	AC092354.2	ENSG00000272370	ENST00000607786	0.501708	0.0438837
9	+	37090088	6	4	12	11	11	44	1.11135	0.737023	1.4893	1.51586	1.86049	6.71403	exon	EBLN3P	ENSG00000281649	ENST00000625445	1.75494	0.043938
1	-	150223210	39	33	30	22	29	153	7.22375	6.08044	3.72326	3.03173	4.90492	24.9641	exon	ANP32E	ENSG00000143401	ENST00000534437	0.584273	0.043942
22	-	23957418	5	7	14	11	10	47	0.926122	1.28979	1.73752	1.51586	1.69135	7.16065	three_prime_utr	GSTT2B	ENSG00000133433	ENST00000290765	1.48765	0.0439649
15	+	32697092	256	275	709	656	395	2291	47.4174	50.6704	87.993	90.4006	66.8085	343.29	three_prime_utr	SCG5	ENSG00000166922	ENST00000413748	1.66655	0.043986
3	-	131462376	207	212	279	212	188	1098	38.3414	39.0622	34.6263	29.2148	31.7974	173.042	three_prime_utr	MRPL3	ENSG00000114686	ENST00000264995	0.823721	0.0439899
19	+	37488650	28	30	28	15	22	123	5.18628	5.52767	3.47504	2.06709	3.72098	19.9771	three_prime_utr	ZNF570	ENSG00000171827	ENST00000330173	0.576389	0.0440284
10	-	119168049	8	8	9	7	4	36	1.48179	1.47405	1.11698	0.964641	0.676541	5.714	three_prime_utr	PRDX3	ENSG00000165672	ENST00000298510	0.622081	0.0440708
1	+	200465212	8	10	2	3	6	29	1.48179	1.84256	0.248217	0.413418	1.01481	5.0008	intron	AC104461.1	ENSG00000230623	ENST00000634596	0.336195	0.0440723
10	-	73232273	21	25	51	63	42	202	3.88971	4.6064	6.32954	8.68177	7.10368	30.6111	intron	DNAJC9	ENSG00000213551	ENST00000469143	1.7353	0.0440792
10	-	93667882	2	4	16	9	12	43	0.370449	0.737023	1.98574	1.24025	2.02962	6.36309					3.16373	0.044093
10	+	48436417	23	30	80	80	45	258	4.26016	5.52767	9.92869	11.0245	7.61109	38.3521	three_prime_utr	MAPK8	ENSG00000107643	ENST00000374176	1.94556	0.0441266
4	-	102794383	1419	1460	1791	1212	1179	7061	262.833	269.013	222.278	167.021	199.411	1120.56					0.737944	0.0441681
5	+	112844977	7	3	21	15	19	65	1.29657	0.552767	2.60628	2.06709	3.21357	9.73628	three_prime_utr	APC	ENSG00000134982	ENST00000257430	2.84316	0.0442254
21	+	8399740	14	10	10	4	6	44	2.59314	1.84256	1.24109	0.551223	1.01481	7.24282	intron	FP236383.1	ENSG00000280441	ENST00000623860	0.421898	0.044235
17	-	64502471	11	9	27	39	27	113	2.03747	1.6583	3.35093	5.37443	4.56665	16.9878	three_prime_utr	DDX5	ENSG00000108654	ENST00000581693	2.3977	0.0442383
7	+	134941107	13	9	8	2	5	37	2.40792	1.6583	0.992869	0.275612	0.845677	6.18038	three_prime_utr	CALD1	ENSG00000122786	ENST00000430085	0.346621	0.0442457
22	+	21621873	730	737	876	628	655	3626	135.214	135.797	108.719	86.5421	110.784	577.055	three_prime_utr	UBE2L3	ENSG00000185651	ENST00000545681	0.752849	0.0443064
6	-	41905354	134	126	145	130	125	660	24.8201	23.2162	17.9957	17.9148	21.1419	105.089					0.791796	0.0443152
8	+	30183367	19	26	11	17	14	87	3.51926	4.79065	1.36519	2.3427	2.36789	14.3857	three_prime_utr	DCTN6	ENSG00000104671	ENST00000221114	0.487433	0.044327
3	+	17925038	5	2	20	11	13	51	0.926122	0.368512	2.48217	1.51586	2.19876	7.49143					3.19102	0.0443707
[truncated: 27,998 more rows]

## Sheet: APA analysis
mRNA alternative polyadenylation (APA) analysis in mock and CFIm25 mutant H9 cells
gene	id	strand	proximal	distal	h9_p_rpm	h9_d_rpm	m_p_rpm	m_d_rpm	p_fisher_p	d_fisher_p	h9_p/d	m_p/d	p_fdr	d_fdr
APPBP2	ENSG00000062725	-	60447238	60445465	1.84692	1.94001	0.850345	1.84518	1	1	0.954365	0.488564	1	1
PVR	ENSG00000073008	+	44660506	44663581	3.416	57.8169	1.99444	62.1779	0.35679	0.35679	0.0607076	0.0336305	1	1
CFDP1	ENSG00000153774	-	75414643	75411876	12.8436	0.831573	14.105	1.39963	0.660889	0.483871	13.8943	9.47235	1	1
STRBP	ENSG00000165209	-	123184184	123124709	52.8337	6.27729	31.0197	6.30572	0.417033	0.538474	8.30035	4.85811	1	1
TRAPPC10	ENSG00000160218	+	44084499	44106549	0.462577	2.77207	2.07617	1.9565	0.480519	0.571429	0.195878	1.05819	1	1
INSIG1	ENSG00000186480	+	155308591	155310233	18.3828	21.7077	12.0147	20.6947	0.642899	0.498045	0.847538	0.582587	1	1
HNRNPR	ENSG00000125944	-	23313614	23304690	2.21833	3.23416	4.38239	1.70906	0.428872	0.619633	0.695327	2.47774	1	1
RRP7BP	ENSG00000182841	-	42571773	42555341	9.23604	1.66121	6.22116	2.12823	0.361455	0.586466	5.30093	2.83685	1	1
STX18-AS1	ENSG00000247708	+	4552497	4592081	1.01583	1.29318	1.06895	0.933084	1	1	0.800922	1.13151	1	1
ZFP37	ENSG00000136866	-	113041939	113041818	1.20154	0.924669	1.40094	1.07573	1	1	1.2702	1.2766	1	1
DAAM1	ENSG00000100592	+	59367542	59371401	7.20341	8.49465	8.08256	11.2359	1	1	0.849762	0.721829	1	1
TAF1C	ENSG00000103168	-	84178381	84177855	98.8292	81.9155	100.045	86.3181	0.916348	0.916348	1.20622	1.15884	1	1
RNF213	ENSG00000173821	+	80273402	80393794	3.78887	4.34067	3.63436	4.34478	1	1	0.87574	0.840167	1	1
CCDC34	ENSG00000109881	-	27350333	27338513	12.38	28.1697	9.55469	25.6038	0.814973	0.856176	0.441462	0.375614	1	1
SNRPF	ENSG00000139343	+	95866037	95866457	4.89585	4.43764	2.05344	4.32942	0.703214	0.732115	1.10098	0.486168	1	1
GPSM2	ENSG00000121957	+	108924359	108930402	3.14058	21.3435	2.65887	16.5439	1	1	0.151122	0.165759	1	1
MORF4L2	ENSG00000123562	-	103683834	103675500	1.0168	704.844	1.34405	726.503	1	1	0.00158423	0.0019874	1	1
SEMA6C	ENSG00000143434	-	151132055	151131704	3.78935	6.928	3.80085	10.8591	0.65502	0.65502	0.553408	0.355947	1	1
PRPF40A	ENSG00000196504	-	152669215	152659295	1.84789	0.9237	2.24427	1.6151	0.605799	0.477612	1.90279	1.36684	1	1
MASTL	ENSG00000120539	+	27186825	27186916	13.1141	1.56956	10.7551	0.809253	1	1	7.91471	11.9384	1	1
PDK3	ENSG00000067992	+	24534135	24539830	1.19912	4.80227	1.01166	5.1614	1	1	0.265003	0.211286	1	1
IWS1	ENSG00000163166	-	127489901	127480811	7.48318	43.1366	6.91728	47.099	0.772968	1	0.175388	0.148674	1	1
THOC2	ENSG00000125676	-	123627692	123600948	7.6718	0.461124	3.25437	2.11022	0.327265	0.224364	13.8504	1.51766	1	1
ZFAND5	ENSG00000107372	-	72355906	72354460	18.1132	215.977	11.9349	274.809	0.082622	0.159008	0.0842905	0.0437776	1	1
RHNO1	ENSG00000171792	+	2889457	2889522	116.728	5.00106	139.429	4.59353	0.808336	0.736643	22.9027	29.728	1	1
TUBGCP3	ENSG00000126216	-	112544553	112485010	2.21591	2.67946	0.80663	1.96288	1	1	0.833225	0.439497	1	1
ARPIN	ENSG00000242498	-	89896595	89896531	1.4784	1.66218	1.12623	1.23899	1	1	0.895713	0.91579	1	1
TRPC4	ENSG00000133107	-	37672938	37636652	1.20105	15.0575	1.1586	28.6364	1	1	0.0858354	0.043798	1	1
ATF7IP	ENSG00000171681	+	14482088	14482576	1.47598	2.30949	0.882583	2.23262	1	1	0.654073	0.421236	1	1
ZNF197	ENSG00000186448	+	44644900	44647648	1.66169	0.737023	1.48955	1.51866	1	0.441176	2.10471	0.982016	1	1
PTPN9	ENSG00000169410	-	75467125	75466631	31.0329	1.01583	26.6335	1.27683	1	1	27.9012	19.4167	1	1
MAN2A2	ENSG00000196547	+	90921196	90922578	2.77255	1.20154	3.62414	1.23506	1	1	2.20705	2.7895	1	1
TMEM248	ENSG00000106609	+	66956151	66958549	24.9423	92.2866	22.2313	94.8285	0.869361	0.869361	0.27106	0.235243	1	1
TCERG1	ENSG00000113649	+	146480047	146492991	8.04031	21.4347	11.185	19.9	0.61578	0.549877	0.378009	0.564251	1	1
CEP95	ENSG00000258890	+	64516086	64537943	1.38482	23.8329	0.943527	25.7237	0.489796	0.489796	0.0620411	0.0404097	1	1
RBM3	ENSG00000102317	+	48577537	48578283	1.75334	110.072	0.843837	130.953	0.460581	0.460581	0.0168222	0.00720192	1	1
LSR	ENSG00000105699	+	35261402	35267962	1.20057	32.6112	1.08812	34.7767	1	1	0.0397591	0.0340663	1	1
RAMAC	ENSG00000169612	+	82990112	82991038	24.1908	9.88529	12.3049	10.0379	0.227953	0.28982	2.43266	1.22362	1	1
EBNA1BP2	ENSG00000117395	-	43164313	43164183	81.1164	2.12572	56.8968	1.6959	1	1	36.4899	31.7372	1	1
ACOT9	ENSG00000123130	-	23707834	23703674	3.51006	32.6146	2.72854	37.1486	0.662438	0.662438	0.11035	0.075937	1	1
HMGCS1	ENSG00000112972	-	43290753	43289777	43.4163	3.60219	34.842	2.83686	1	1	11.7542	11.8977	1	1
MTURN	ENSG00000180354	+	30157699	30158468	1.4784	1.38725	0.766572	1.18627	1	1	1.06129	0.673709	1	1
ZNF507	ENSG00000168813	+	32383254	32386850	2.03214	2.40114	1.47974	2.57848	1	1	0.852469	0.589791	1	1
TRPM7	ENSG00000092439	-	50612813	50560293	1.47986	11.1804	2.27207	10.9929	1	1	0.140053	0.213837	1	1
PNO1	ENSG00000115946	+	68175202	68175953	1.11038	12.0057	1.12298	11.0858	1	1	0.0999842	0.109333	1	1
YY1	ENSG00000100811	+	100278474	100282788	19.9563	30.5902	25.6044	28.4731	0.579519	0.486319	0.653507	0.8996	1	1
HSPA9	ENSG00000113013	-	138555749	138554882	21.6064	3.69819	17.9523	3.38917	0.727167	1	5.71492	5.17381	1	1
MZT2A	ENSG00000173272	-	131483965	131469727	42.8718	1.66363	41.2731	1.89709	1	1	24.3656	20.7167	1	1
FAHD1	ENSG00000180185	+	1828644	1828908	1.20008	2.58685	0.979422	3.49421	1	1	0.48387	0.300323	1	1
UFL1	ENSG00000014123	+	96522958	96555218	1.2927	1.9405	0.850622	1.98611	1	1	0.682528	0.455691	1	1
ZDHHC21	ENSG00000175893	-	14615533	14611072	1.84885	2.86468	1.07808	2.82173	1	1	0.657357	0.403213	1	1
GLRX5	ENSG00000182512	+	95544607	95544712	43.2466	56.7075	37.8263	59.7346	0.568231	0.577683	0.763044	0.633853	1	1
FLT1	ENSG00000102755	-	28385649	28300345	125.446	86.6528	101.283	52.8572	0.226287	0.243711	1.44717	1.91443	1	1
TM9SF4	ENSG00000101337	+	32165549	32167254	4.62189	52.9322	3.21386	68.6633	0.701013	0.359322	0.0890383	0.0481922	1	1
NCAPD2	ENSG00000010292	+	6531485	6531954	1.56811	65.7621	2.50356	69.2122	1	1	0.0253273	0.0375628	1	1
CRNDE	ENSG00000245694	-	54919052	54918930	1.94098	6.92848	1.5873	6.17795	1	1	0.290387	0.268766	1	1
STIM2	ENSG00000109689	+	26858916	27007701	2.21737	1.66411	1.26182	1.73618	1	1	1.31361	0.741659	1	1
UCHL5	ENSG00000116750	-	193015568	193015480	0.9237	6.46687	2.20028	7.02585	0.485714	0.737428	0.155889	0.322807	1	1
THUMPD3	ENSG00000134077	+	9384775	9384869	11.1775	2.58539	6.23993	2.18799	0.753308	0.636615	4.19957	2.77096	1	1
DAP3	ENSG00000132676	+	155738445	155738526	1.4784	52.377	0.832082	55.6486	0.486726	0.714176	0.0300781	0.0167194	1	1
AC067852.2	ENSG00000266962	-	42552562	42552437	4.34212	77.3901	4.46997	75.4533	1	1	0.057325	0.0604867	1	1
PPP2R2A	ENSG00000221914	+	26370857	26371128	6.19194	158.379	7.44699	140.726	0.778748	0.689737	0.039702	0.0535908	1	1
DLG3	ENSG00000082458	+	70474384	70503273	1.5686	12.748	0.834302	17.1859	0.484472	0.53901	0.129872	0.05405	1	1
MSH2	ENSG00000095002	+	47482417	47482955	2.21591	2.4952	1.49372	1.56316	0.613887	0.613887	0.892382	0.958245	1	1
BICRAL	ENSG00000112624	+	42791318	42868429	6.92703	1.29221	4.95397	1.01257	1	1	5.04738	4.54262	1	1
FAM118A	ENSG00000100376	+	45340757	45341953	5.53736	2.21737	6.00307	2.62699	1	1	2.43266	2.23803	1	1
MIEF1	ENSG00000100335	+	39515769	39516377	13.9501	3.23416	11.8441	2.32267	1	1	4.21397	4.93013	1	1
DMKN	ENSG00000161249	-	35503303	35499376	18.5666	1.93953	16.6543	0.904378	1	1	9.15242	16.6813	1	1
C1orf74	ENSG00000162757	-	209782314	209779623	18.3824	1.10844	14.6422	1.11397	1	1	15.2944	12.1438	1	1
ANXA7	ENSG00000138279	-	73375781	73375442	24.1054	13.9423	20.4873	16.7833	0.47785	0.47785	1.72375	1.21938	1	1
NDUFAF6	ENSG00000156170	+	95057952	95058711	1.94195	5.08011	0.735645	8.13407	0.470588	0.294118	0.39419	0.101486	1	1
TOMM22	ENSG00000100216	+	38683904	38684483	3.41842	210.515	3.13545	199.607	1	1	0.0167055	0.016201	1	1
TRIM73	ENSG00000178809	+	75396923	75410924	12.3737	1.94098	10.3496	1.13577	1	1	6.11162	8.45594	1	1
C4orf3	ENSG00000164096	-	119298492	119297053	70.482	8.50337	45.4031	9.66316	0.501688	0.301188	8.20399	4.66069	1	1
CCNJ	ENSG00000107443	+	96060743	96060865	0.738476	24.9414	1.66389	28.0819	1	1	0.0334836	0.0625892	1	1
TAF5L	ENSG00000135801	-	229599194	229593168	12.7495	1.38628	11.444	1.56316	1	1	8.64542	6.94101	1	1
BDH1	ENSG00000161267	-	197516365	197511574	1.38579	20.4213	1.97739	18.6877	1	1	0.0724025	0.110572	1	1
STT3A	ENSG00000134910	+	125621056	125621350	3.50909	8.03256	3.12097	6.67703	1	1	0.443783	0.475278	1	1
SLCO4A1	ENSG00000101187	+	62672111	62672290	1.2927	17.6415	0.972511	20.4582	0.473684	0.473684	0.0784995	0.0521695	1	1
TPMT	ENSG00000137364	-	18129712	18128314	5.54317	2.68043	4.47282	4.29549	0.637186	0.61991	2.02961	1.04034	1	1
EXOG	ENSG00000157036	+	38525121	38526302	5.07866	8.03208	3.79631	9.28364	0.677617	1	0.636819	0.415223	1	1
DNAJB14	ENSG00000164031	-	99910859	99899548	0.924185	2.40017	2.03336	3.80007	0.484848	0.656184	0.409646	0.547006	1	1
TIGD5	ENSG00000179886	+	143600313	143603222	7.75957	1.20105	7.00338	1.27461	1	1	6.04093	5.16756	1	1
SIX3	ENSG00000138083	+	44945685	44946068	0.0926122	0.738476	6.34169	28.3022	1	1	0.229717	0.226802	1	1
ANO5	ENSG00000171714	+	22282731	22283354	1.10844	2.31046	1.49412	1.74183	1	1	0.501332	0.865508	1	1
NCLN	ENSG00000125912	+	3208030	3209572	10.7144	276.067	9.99779	270.388	1	1	0.0391591	0.0373318	1	1
MRPS36	ENSG00000134056	+	69229290	69229351	1.28979	10.6262	0.959444	6.41096	1	1	0.12957	0.162717	1	1
RAB11B	ENSG00000185236	+	8404325	8404431	19.2144	10.7164	23.6027	11.3367	1	1	1.78566	2.07251	1	1
PGAP1	ENSG00000197121	-	196835587	196834339	2.58636	1.4784	3.0283	1.79062	1	1	1.70195	1.65464	1	1
DDR2	ENSG00000162733	+	162784005	162786577	5.63288	28.9111	2.9637	24.8894	0.451107	0.79428	0.19761	0.1226	1	1
NEBL	ENSG00000078114	-	20781790	20781160	1.38482	10.2519	1.85116	16.1826	1	1	0.143435	0.119831	1	1
AC093627.5	ENSG00000242474	-	145937	144445	2.12524	2.67946	2.61997	3.30328	1	1	0.800601	0.799222	1	1
APP	ENSG00000142192	-	25880806	25880551	162.082	480.321	137.445	363.61	0.455868	0.417175	0.337582	0.378171	1	1
ELOVL6	ENSG00000170522	-	110049036	110047049	3.78645	1.47647	5.16894	0.816164	0.717702	0.478723	2.46529	5.75109	1	1
BHLHB9	ENSG00000198908	+	102752439	102753538	13.5704	3.04845	15.0335	2.42264	0.656184	0.656184	4.34194	5.99907	1	1
BMP2K	ENSG00000138756	+	78879432	78916362	4.89295	4.25193	4.62879	3.68395	1	1	1.1473	1.2497	1	1
ADAMTS7	ENSG00000136378	-	78786705	78759207	0.737992	4.34163	1.26679	4.62776	1	1	0.188667	0.289099	1	1
FAM72B	ENSG00000188610	-	121168673	121167720	1.38482	39.9979	1.43683	30.0504	1	1	0.03703	0.0509722	1	1
SENP6	ENSG00000112701	+	75679792	75679863	2.67994	1.29415	2.58852	1.6374	1	1	1.99401	1.54744	1	1
ALDH6A1	ENSG00000119711	-	74060361	74057666	2.40307	2.49423	3.06601	3.19718	1	1	0.964861	0.960217	1	1
METTL9	ENSG00000197006	+	21655935	21657469	16.0734	14.3099	21.5542	14.4422	0.623422	0.623422	1.12238	1.48906	1	1
MMADHC	ENSG00000168288	-	149569887	149569637	21.2437	31.0431	15.3668	26.2505	0.830743	0.830743	0.685341	0.586964	1	1
ENPP7P1	ENSG00000249188	+	8160855	8180539	28.3554	1.84789	36.5717	1.1227	1	1	14.6084	29.9923	1	1
CU638689.4	ENSG00000280145	-	6666878	6641450	3.78451	4.16174	5.41191	3.36109	0.690565	1	0.911485	1.59253	1	1
USP32	ENSG00000170832	-	60255069	60179101	0.831088	15.2486	2.45124	12.7931	0.225806	0.332592	0.0606629	0.197876	1	1
TMEM167A	ENSG00000174695	-	83056658	83056303	8.4932	15.0551	6.52432	16.3597	0.768068	0.621718	0.567017	0.402457	1	1
SS18	ENSG00000141380	-	26017658	26017333	4.80227	2.21494	4.06501	2.72776	1	1	2.11766	1.4729	1	1
UFL1-AS1	ENSG00000233797	-	96521284	96494362	2.21494	1.84595	0.89068	3.7308	0.4	0.4	1.18962	0.25861	1	1
C6orf203	ENSG00000130349	+	107040351	107051337	2.12572	52.9234	0.949404	48.4439	0.497472	0.781219	0.0419762	0.0216176	1	1
CREBZF	ENSG00000137504	-	85661751	85659713	2.86274	13.3939	4.01097	15.0091	0.678743	1	0.219562	0.272086	1	1
RBM27	ENSG00000091009	+	146287437	146289089	6.46687	4.89537	3.50437	6.92381	0.460491	0.276428	1.31459	0.513165	1	1
ACAP2	ENSG00000114331	-	195278791	195274744	1.75334	10.7169	1.16892	11.861	1	1	0.171338	0.106088	1	1
DNAJC8	ENSG00000126698	-	28214968	28200557	42.0393	31.7719	31.1068	32.0424	0.425496	0.515068	1.32214	0.970891	1	1
PSMA3-AS1	ENSG00000257621	-	58273935	58265458	3.50909	12.0047	2.90469	11.7709	1	1	0.298156	0.253114	1	1
PRRC2C	ENSG00000117523	+	171532764	171558463	10.8958	3.69577	6.58118	7.4146	0.30353	0.338648	2.89685	0.889093	1	1
AKAP12	ENSG00000131016	+	151356772	151358536	23.188	11.6367	22.6831	7.48286	0.607389	0.587331	1.98421	3.00456	1	1
PPP2R5E	ENSG00000154001	-	63373891	63371363	2.40065	5.81859	1.87598	5.47119	1	1	0.422508	0.354678	1	1
DDHD2	ENSG00000085788	+	38260813	38262765	1.10844	13.39	1.58508	11.8427	1	1	0.0895803	0.141097	1	1
STK38L	ENSG00000211455	+	27302167	27314683	1.4784	1.57005	1.40459	0.63202	1	1	0.945125	2.0554	1	1
TRAK1	ENSG00000182606	+	42210289	42212618	4.06477	2.21833	3.75716	2.5722	1	1	1.79645	1.44344	1	1
MIER1	ENSG00000198160	+	66946229	66958143	1.10844	1.75624	1.35916	1.15128	1	1	0.651015	1.16613	1	1
NAT10	ENSG00000135372	+	34146145	34146905	2.03069	37.8751	1.51501	34.6652	1	1	0.0561075	0.0464547	1	1
MRPL2	ENSG00000112651	-	43057937	43054235	7.38767	38.6213	4.19111	33.3569	0.746446	0.746446	0.193373	0.128258	1	1
PEX19	ENSG00000162735	-	160278204	160276874	6.18807	18.1928	4.88551	15.3085	0.741139	1	0.343746	0.323557	1	1
RAD51C	ENSG00000108384	+	58695337	58734327	8.13147	2.30901	5.2313	2.93317	1	1	3.41695	1.75766	1	1
TSKU	ENSG00000182704	+	76792798	76798144	2.49375	16.6329	1.3408	19.0855	0.596154	0.654366	0.155009	0.0750982	1	1
ABCB7	ENSG00000131269	-	75053446	75053280	2.12863	17.7413	2.45944	18.4104	1	1	0.124914	0.13827	1	1
CDC42SE1	ENSG00000197622	-	151051059	151050986	1.47792	42.0398	1.2484	34.9382	1	1	0.0374449	0.0384837	1	1
ZBTB1	ENSG00000126804	+	64523957	64524645	3.32532	2.58636	4.94605	1.87598	1	0.559441	1.27508	2.55369	1	1
TMEM67	ENSG00000164953	+	93816914	93817664	1.10892	1.47792	2.62754	1.11814	1	1	0.766151	2.23911	1	1
ZNF232	ENSG00000167840	-	5106749	5105736	1.20008	38.4182	1.6378	42.0723	1	1	0.0337525	0.0412072	1	1
RTL8B	ENSG00000212747	-	135021283	135020513	1.01631	3.69286	1.12858	4.41281	1	1	0.294319	0.272243	1	1
DYNLT3	ENSG00000165169	-	37840540	37838836	4.6185	0.831573	2.47354	1.2681	0.428571	0.428571	5.06509	1.88111	1	1
ATG4B	ENSG00000168397	+	241660601	241673797	1.84692	0.829151	0.871231	2.01706	0.46	0.501994	2.09537	0.458763	1	1
PREX1	ENSG00000124126	-	48625024	48624253	1.56908	5.54462	1.70422	4.39687	1	1	0.295694	0.401217	1	1
NDC1	ENSG00000058804	-	53767718	53765470	56.6115	15.7936	46.1492	16.6848	0.544295	0.544295	3.5682	2.75542	1	1
ZNF738	ENSG00000172687	+	21375999	21377581	2.40162	3.14397	1.39039	2.08346	1	1	0.77116	0.682583	1	1
CDCA2	ENSG00000184661	+	25503393	25507875	3.69771	17.0892	2.69449	16.4333	1	1	0.220936	0.169022	1	1
ENAH	ENSG00000154380	-	225519509	225494814	15.4328	67.8932	9.83716	71.2265	0.27995	0.682468	0.228447	0.139319	1	1
ZNF202	ENSG00000166261	-	123738623	123724780	2.03214	8.5863	1.47192	11.4501	0.598837	0.556717	0.24546	0.136095	1	1
UROS	ENSG00000188690	-	125802056	125791521	1.57053	3.14203	0.994028	2.21841	0.493671	0.67142	0.515273	0.471887	1	1
MTHFD2	ENSG00000065911	+	74215281	74217559	62.175	54.141	54.2943	34.8914	0.309032	0.35015	1.14812	1.55451	1	1
AFMID	ENSG00000183077	+	78197559	78207700	2.86274	13.311	1.74075	14.6951	1	1	0.220919	0.124416	1	1
MPRIP	ENSG00000133030	+	17185556	17192642	38.7974	10.1583	34.243	15.0216	0.367822	0.355829	3.7918	2.27112	1	1
TMEM9	ENSG00000116857	-	201135466	201135260	11.178	1.29318	8.4956	0.96401	1	1	8.09514	8.0785	1	1
MNT	ENSG00000070444	-	2386216	2384076	3.60219	11.1688	3.94872	9.91281	1	1	0.328535	0.404354	1	1
PHF21A	ENSG00000135365	-	45932688	45932564	1.66363	4.89779	1.16864	4.93142	1	1	0.352882	0.252143	1	1
AKAP9	ENSG00000127914	+	92079153	92110670	1.84595	15.8876	0.832082	21.4425	0.465116	0.436122	0.121716	0.0432672	1	1
RBPJ	ENSG00000168214	+	26415515	26432077	0.831088	3.32629	1.25127	2.99909	0.492188	1	0.271748	0.436024	1	1
UBA5	ENSG00000081307	+	132676602	132677187	4.98701	3.60122	3.83248	2.82407	1	1	1.37442	1.34486	1	1
DPP9	ENSG00000142002	-	4694321	4675227	1.38628	19.7667	1.13251	18.8303	1	1	0.0748125	0.0651081	1	1
ZRANB1	ENSG00000019995	+	124986458	124988186	3.88196	7.29457	5.41037	5.61498	0.688018	0.720682	0.538498	0.964199	1	1
HSD17B4	ENSG00000133835	+	119542037	119542251	3.3229	38.9811	1.78931	35.8323	0.621127	0.663654	0.0875845	0.0525796	1	1
BICD1	ENSG00000151746	+	32108791	32333064	1.94098	9.79219	3.84658	8.55392	0.60499	1	0.206322	0.456045	1	1
LINC01481	ENSG00000257815	-	70242491	70242306	1.47792	3.69771	1.04806	3.28971	1	1	0.415493	0.33869	1	1
MCM3AP-AS1	ENSG00000215424	+	46252852	46254132	0.73896	1.57005	1.21041	2.87001	1	1	0.502357	0.441214	1	1
PCYT2	ENSG00000185813	-	81904317	81904236	7.2068	3.32532	7.24143	2.26173	1	1	2.13317	3.1085	1	1
RGP1	ENSG00000107185	+	35757935	35758218	48.6802	1.20057	39.4129	1.3691	1	1	37.5068	26.896	1	1
SUMO2	ENSG00000188612	-	75168156	75167929	17.8315	1.84643	13.795	2.70544	0.561056	0.617336	9.21251	4.95289	1	1
ZMYM6	ENSG00000163867	-	34986981	34986167	3.41745	1.29366	2.61854	1.52779	1	1	2.52388	1.67007	1	1
NUAK2	ENSG00000163545	-	205302222	205302063	1.66121	8.22457	1.83552	8.75747	1	1	0.211568	0.218518	1	1
HP1BP3	ENSG00000127483	-	20754056	20742680	8.22021	65.847	12.411	63.2662	0.47451	0.544545	0.126165	0.19744	1	1
CINP	ENSG00000100865	-	102348284	102347150	4.25144	1.01631	4.34952	1.58821	1	1	3.89805	2.63564	1	1
QPRT	ENSG00000103485	+	29697637	29698697	20.4131	52.4672	18.8846	67.0216	0.355617	0.355617	0.390226	0.282839	1	1
SIN3B	ENSG00000127511	+	16857101	16880349	8.86752	5.44911	5.87277	7.41725	0.53219	0.5082	1.61603	0.794543	1	1
THRA	ENSG00000126351	+	40092569	40092624	2.95584	34.816	3.08662	31.4191	0.67142	0.778534	0.0875198	0.101101	1	1
LANCL1	ENSG00000115365	-	210434107	210431250	0.922732	14.2303	1.40369	10.7758	0.44	0.44	0.0713684	0.13826	1	1
PRKCQ-AS1	ENSG00000237943	+	6584297	6590886	18.1055	1.66169	14.0884	1.79884	1	1	10.3341	7.47212	1	1
CTNNA1	ENSG00000044115	+	138934711	138935031	170.379	27.2489	180.53	22.4898	0.510444	0.448298	6.23349	7.99611	1	1
NOMO2	ENSG00000185164	-	18417555	18417327	2.58636	101.052	2.22714	110.458	1	1	0.0265576	0.0210491	1	1
SRGAP2C	ENSG00000171943	+	121353972	121392721	1.38579	3.60413	1.55272	2.35975	1	1	0.401118	0.671905	1	1
FAM124A	ENSG00000150510	+	51254291	51273762	5.63481	1.75479	6.44514	1.3768	1	1	3.0919	4.43198	1	1
MOSMO	ENSG00000185716	+	22084647	22087533	2.3992	1.38579	2.03793	0.764352	1	1	1.68206	2.47345	1	1
LAMP1	ENSG00000185896	+	113323426	113323669	147.629	34.6235	132.787	48.0787	0.0906917	0.0806341	4.25444	2.75821	1	1
BRD2	ENSG00000204256	+	32978186	32981309	4.52492	45.3476	3.353	47.2781	0.712942	1	0.101764	0.0728816	1	1
NNT	ENSG00000112992	+	43705488	43705559	6.19097	4.15496	8.2848	6.21397	1	1	1.4785	1.32797	1	1
ZNRF1	ENSG00000186187	+	75108027	75108705	1.84934	1.47792	1.60688	1.95375	1	1	1.23538	0.831102	1	1
ZNF496	ENSG00000162714	-	247298195	247297415	10.6238	3.78693	10.2021	6.02151	0.748573	0.451269	2.75893	1.68294	1	1
ZKSCAN5	ENSG00000196652	+	99532679	99533455	0.831573	48.9624	2.23342	43.064	0.231803	0.351458	0.0189875	0.0540594	1	1
PUM2	ENSG00000055917	-	20250059	20248731	2.95439	38.2291	3.99544	37.7227	0.670563	0.838168	0.0796885	0.10828	1	1
RGL2	ENSG00000237441	-	33292828	33291656	2.86274	16.903	3.41028	15.779	1	1	0.174248	0.221064	1	1
RRM2B	ENSG00000048392	-	102204677	102204596	3.41939	29.4769	1.6934	32.9055	0.356478	0.427478	0.118991	0.0543364	1	1
CSE1L	ENSG00000124207	+	49096889	49096947	105.863	68.8217	162.894	46.0193	0.000904264	0.00247231	1.53744	3.53418	0.355436	0.694131
EXOC2	ENSG00000112685	-	486100	485148	7.48076	81.8403	3.60331	70.0778	0.514552	0.448424	0.0925156	0.0527704	1	1
ZNF788P	ENSG00000214189	+	12114400	12114678	6.73551	2.58636	6.21466	2.72216	1	1	2.54452	2.23752	1	1
UBE2L3	ENSG00000185651	+	21621873	21623485	135.505	23.7442	102.015	28.5085	0.113628	0.1742	5.68714	3.56939	1	1
LAMTOR1	ENSG00000149357	-	72097367	72097292	4.24999	91.5666	2.02514	85.5537	0.684113	0.684113	0.0474545	0.0248108	1	1
RBM17	ENSG00000134453	+	6115751	6116837	63.5622	14.0398	38.4602	15.695	0.120695	0.210793	4.50235	2.4413	1	1
HSP90AB1	ENSG00000096384	+	44250438	44253878	43.8192	1562.55	17.7455	1585.97	0.00157215	0.00239409	0.0281056	0.0112514	0.490728	0.694131
MAPK1	ENSG00000100030	-	21760331	21759665	13.7673	2.58491	12.5851	2.4636	1	1	5.16489	4.94815	1	1
ECE1	ENSG00000117298	-	21219535	21217249	2.30513	20.4111	1.58834	22.0859	0.607752	0.607752	0.11726	0.0760995	1	1
SLC39A10	ENSG00000196950	+	195680730	195737695	1.75624	18.4716	3.25981	23.8827	0.64112	0.444642	0.0999506	0.140093	1	1
DDX55	ENSG00000111364	+	123620471	123620936	3.14203	89.5834	2.07473	100.923	0.669399	0.669399	0.0361498	0.0215272	1	1
NOL12	ENSG00000273899	+	37691781	37693473	4.06477	10.2562	2.11845	9.92628	0.66087	0.66087	0.402151	0.221263	1	1
FBXO27	ENSG00000161243	-	39010161	39008463	0.831573	0.924669	1.13902	1.52414	0.466667	0.448276	0.909145	0.762881	1	1
ABHD18	ENSG00000164074	+	127984527	128039708	2.12378	9.33107	0.546027	11.2005	0.47619	0.47619	0.235793	0.0571681	1	1
KIF3A	ENSG00000131437	-	132702652	132692631	7.84685	3.78887	8.23336	3.12998	1	1	2.04349	2.58	1	1
ERLIN1	ENSG00000107566	-	100162715	100150437	1.47889	1.38676	0.834427	0.906723	1	1	1.06197	0.928187	1	1
STRN	ENSG00000115808	-	36847546	36843796	2.03214	7.8546	1.9787	7.7987	0.59311	0.763963	0.268039	0.263169	1	1
FAM131B	ENSG00000159784	-	143353894	143353821	2.21494	9.60552	3.6137	17.0345	1	1	0.238518	0.216738	1	1
TAF3	ENSG00000165632	+	7965394	8015052	2.67946	1.57053	1.2095	0.918478	1	1	1.66382	1.28574	1	1
CENPM	ENSG00000100162	-	41944922	41938738	1.29366	11.9179	1.12401	9.95052	1	1	0.115966	0.121786	1	1
B3GALNT1	ENSG00000169255	-	161084264	161083889	1.7543	3.60074	1.37811	5.84203	1	1	0.501064	0.248755	1	1
AC012146.1	ENSG00000234327	+	5113432	5114377	3.51248	10.8104	4.08448	5.63498	0.376161	0.376161	0.331103	0.729642	1	1
RTKN2	ENSG00000182010	-	62239598	62239428	3.32387	1.66508	2.98693	0.967037	0.65251	0.459459	1.93978	2.89299	1	1
WWC2	ENSG00000151718	+	183284711	183318531	1.38579	2.58685	2.88845	4.05181	0.597701	0.651341	0.552988	0.719793	1	1
CYHR1	ENSG00000187954	-	144463824	144449931	28.1741	0.646348	22.3005	1.44465	0.799583	0.457143	37.8832	14.502	1	1
PLA2G7	ENSG00000146070	-	46704539	46704313	1.2927	1.10892	1.19671	1.20716	1	1	1.15201	0.992011	1	1
VIPAS39	ENSG00000151445	-	77440263	77426677	3.13816	3.96876	0.944839	4.91381	0.2	0.2	0.795858	0.208392	1	1
TMEM132B	ENSG00000139364	+	125659042	125662369	14.961	6.19339	13.4042	4.56459	0.782454	0.735552	2.39315	2.89504	1	1
FBXW11	ENSG00000072803	-	171910744	171861689	1.01534	23.0023	1.44506	21.625	1	1	0.0482784	0.0711188	1	1
AC025181.2	ENSG00000272086	+	32175033	32175270	1.29366	12.4649	1.93756	12.4364	1	1	0.110918	0.162531	1	1
KIF18B	ENSG00000186185	-	44924807	44924710	8.50047	36.3055	6.93855	35.6235	0.773257	0.773257	0.236241	0.197028	1	1
SESTD1	ENSG00000187231	-	179102518	179102426	3.13961	1.5715	3.66347	2.12107	1	1	1.93815	1.69444	1	1
GRPEL1	ENSG00000109519	-	7060816	7060372	13.2038	2.40307	14.0192	0.923952	0.789593	0.491265	5.315	13.789	1	1
PIGG	ENSG00000174227	+	522838	539527	1.38531	7.29699	1.25766	9.80359	1	1	0.200799	0.137087	1	1
COL4A2	ENSG00000134871	+	110484964	110513023	1.66218	16.2518	1.47951	13.4378	1	1	0.107767	0.116674	1	1
PPP1R14B	ENSG00000173457	-	64244546	64244487	27.8007	83.9627	18.5752	82.7171	0.312588	0.312588	0.331904	0.225499	1	1
ATP11A	ENSG00000068650	+	112884709	112887159	4.15883	5.44814	2.75349	7.53606	0.394389	0.725669	0.767615	0.373686	1	1
BOLA2-SMG1P6	ENSG00000261740	-	29453591	29443253	239.643	14.1372	180.933	15.5884	0.365861	0.439308	16.8392	11.5393	1	1
NDUFV3	ENSG00000160194	+	42909099	42911900	107.982	5.26582	95.3384	8.02459	0.398908	0.400288	20.1426	11.7469	1	1
BDH2	ENSG00000164039	-	103079569	103079470	2.30707	14.2298	1.46319	13.8756	1	1	0.167976	0.111852	1	1
SUN1	ENSG00000164828	+	839176	874900	1.47695	105.389	0.863008	107.233	0.497653	0.497653	0.014949	0.00897216	1	1
GSTCD	ENSG00000138780	+	105725306	105847723	1.7543	3.97167	4.00081	4.28543	0.575758	0.575758	0.455416	0.935099	1	1
PHF20	ENSG00000025293	+	35775053	35949568	9.98081	0.922248	6.34658	1.92557	0.578603	0.485149	9.86141	3.1826	1	1
FGFR1	ENSG00000077782	-	38433745	38412837	7.01625	5.06704	11.5099	7.64781	0.632879	0.778768	1.37724	1.49847	1	1
DLEU1	ENSG00000176124	+	50105294	50494545	7.84734	1.01777	6.94182	2.11976	1	0.582043	7.11002	3.17234	1	1
NOB1	ENSG00000141101	-	69742005	69741870	2.77207	24.7576	2.27023	20.7322	1	1	0.115541	0.113777	1	1
H2AFJ	ENSG00000246705	+	14775024	14776644	9.97984	0.924669	6.75937	1.41726	0.685018	0.458333	9.83717	4.5209	1	1
CU633967.1	ENSG00000274333	+	5556631	5591224	3.14155	0.463061	0.98974	1.88483	0.220779	0.454545	5.75702	0.549033	1	1
HELLS	ENSG00000119969	+	94562715	94596949	2.21688	8.87237	1.25269	7.80665	0.595898	0.60517	0.258224	0.171082	1	1
TOX3	ENSG00000103460	-	52438081	52438007	4.3397	4.0638	9.23455	6.64033	0.685018	0.685018	1.06626	1.38488	1	1
SLTM	ENSG00000137776	-	58879426	58879050	90.3553	35.0046	78.153	49.8481	0.0999505	0.0938586	2.57674	1.56669	1	1
KCNC4	ENSG00000116396	+	110234043	110248253	7.30038	1.38434	9.41976	1.52088	1	1	4.98564	5.87319	1	1
CXXC5	ENSG00000171604	+	139683374	139683879	3.60122	4.16174	7.36526	5.21306	0.649917	0.649917	0.868477	1.40508	1	1
AL138752.2	ENSG00000255872	-	37919133	37910579	25.3084	0.922732	20.2669	1.25685	0.624234	0.484375	24.8437	15.0104	1	1
CEBPB	ENSG00000172216	+	50192582	50192667	9.23797	42.8587	8.51528	35.3171	1	1	0.217371	0.243252	1	1
DPYSL2	ENSG00000092964	+	26657899	26658174	24.8425	53.6537	22.0113	66.4917	0.494972	0.346194	0.464014	0.332043	1	1
GNL2	ENSG00000134697	-	37568307	37566818	14.2293	82.8542	13.2794	54.7114	0.521266	0.521266	0.172738	0.244098	1	1
MYO1B	ENSG00000128641	+	191424100	191425316	7.66502	3.87954	4.69105	5.49049	0.329195	0.708531	1.95123	0.857	1	1
CEP120	ENSG00000168944	-	123344972	123344891	2.77013	16.6276	4.09959	18.2548	0.672612	0.672612	0.171581	0.2288	1	1
RHOA	ENSG00000067560	-	49359494	49359146	46.9332	244.715	34.4529	266.762	0.12009	0.0958618	0.192117	0.129479	1	1
CCNJL	ENSG00000135083	-	160252660	160251659	2.40259	10.2553	1.4362	12.1465	0.586388	1	0.241673	0.12544	1	1
POGLUT1	ENSG00000163389	+	119494470	119494565	3.1401	3.6051	3.673	3.19092	1	1	0.874498	1.14649	1	1
MFSD14C	ENSG00000196312	-	96949470	96891215	5.45104	0.738476	2.21019	1.23899	0.447481	0.458333	6.6204	1.72532	1	1
NFX1	ENSG00000086102	+	33348724	33371155	17.2662	1.57053	20.5973	0.625234	0.473684	0.473684	10.3956	28.5388	1	1
RASGRP2	ENSG00000068831	-	64731477	64726912	0.646832	1.66266	1.32488	1.71222	1	1	0.423696	0.786265	1	1
FAM117B	ENSG00000138439	+	202766441	202769754	2.58685	6.64774	2.21448	5.99081	1	1	0.398185	0.379995	1	1
ISY1	ENSG00000240682	-	129129829	129129186	1.93808	13.6722	2.03924	13.7552	1	1	0.147985	0.154399	1	1
MCM4	ENSG00000104738	+	47960594	47977925	0.831573	28.9155	1.43123	27.4827	0.477612	0.861152	0.0321061	0.0555142	1	1
C2orf27A	ENSG00000197927	+	131722776	131729431	1.11038	2.86565	1.06673	1.85953	1	1	0.408132	0.59541	1	1
MX2	ENSG00000183486	+	41408657	41408937	1.10699	5.63724	1.09856	6.83535	1	1	0.210378	0.172819	1	1
CD164	ENSG00000135535	-	109367280	109366517	9.88335	19.6799	9.4335	16.1336	1	0.790883	0.504722	0.58727	1	1
YTHDF2	ENSG00000198492	+	28769129	28769774	2.03311	89.788	1.34496	83.603	1	1	0.0237307	0.017263	1	1
HACE1	ENSG00000085382	-	104728457	104728094	1.84885	1.4784	2.39262	2.04105	1	1	1.2347	1.1642	1	1
DTNB	ENSG00000138101	-	25575326	25377244	1.47792	10.8041	1.2908	9.86819	1	1	0.144708	0.139524	1	1
TUG1	ENSG00000253352	+	30978844	30979391	68.5395	1.57102	68.7994	1.51813	1	1	41.0765	42.5795	1	1
NECTIN1	ENSG00000110400	-	119674389	119660994	10.1675	47.6518	5.93806	46.9079	0.283402	0.536155	0.215018	0.128448	1	1
TMEM127	ENSG00000135956	-	96251644	96250574	1.10747	8.49708	1.58183	8.03935	1	1	0.140451	0.206629	1	1
PDHA1	ENSG00000131828	+	19359016	19361677	1.57247	2.95729	0.975765	3.47892	1	0.661315	0.547043	0.300584	1	1
CENPP	ENSG00000188312	+	92613348	92620527	17.3564	3.50812	16.5382	3.79996	1	1	4.83807	4.26625	1	1
MAP3K20	ENSG00000091436	+	173214588	173268009	1.93759	1.93759	0.949807	2.45984	1	0.597701	1	0.410106	1	1
GCC2	ENSG00000135968	+	108471744	108472897	0.832057	1.66411	1.13315	1.50365	1	1	0.528343	0.76896	1	1
EXOC4	ENSG00000131558	+	133253999	134065757	0.922732	73.4267	1.21588	71.2057	0.496552	0.496552	0.0139097	0.0184541	1	1
C1GALT1	ENSG00000106392	+	7185078	7244348	1.29366	7.66938	0.82073	5.54989	1	1	0.179379	0.162964	1	1
SPPL3	ENSG00000157837	-	120764454	120762511	11.4578	2.58636	10.8583	2.19387	0.751186	1	4.30238	4.77722	1	1
RAB9A	ENSG00000123595	+	13709665	13709819	14.3253	7.47931	15.1943	9.67791	1	1	1.90325	1.56417	1	1
SLC6A16	ENSG00000063127	-	49305885	49289765	1.29318	0.925638	1.92477	1.51877	1	1	1.35836	1.25081	1	1
SUPT6H	ENSG00000109111	+	28701731	28702230	1.75624	74.0822	1.72876	82.0651	1	1	0.0250227	0.0222572	1	1
ASPM	ENSG00000066279	-	197104741	197084260	1.47744	6.00381	1.28049	6.74673	1	1	0.258435	0.201627	1	1
SHROOM2	ENSG00000146950	+	9948358	9949439	0.645864	23.4581	1.27055	33.5814	1	1	0.0316606	0.0406915	1	1
CXorf40A	ENSG00000197620	+	149547307	149549961	243.193	1.57102	210.654	1.51501	1	1	145.596	130.497	1	1
PDGFRA	ENSG00000134853	+	54281974	54298243	1.29318	1.84643	1.10171	1.44465	1	1	0.715761	0.777983	1	1
SGPL1	ENSG00000166224	+	70879979	70880104	2.49472	4.80131	2.11216	5.72826	1	1	0.529393	0.379558	1	1
ADO	ENSG00000181915	+	62807335	62808475	6.84071	24.664	7.1521	26.1093	1	1	0.280274	0.276699	1	1
PATZ1	ENSG00000100105	-	31340678	31325807	9.79026	114.524	11.3771	120.837	0.818394	0.818394	0.0862841	0.0949022	1	1
PKP4	ENSG00000144283	+	158681075	158681424	32.0565	22.3482	20.783	23.2158	0.247921	0.33761	1.43248	0.895657	1	1
SLC29A3	ENSG00000198246	+	71363383	71381419	21.6146	0.831088	27.7294	1.57424	1	1	23.3217	16.6221	1	1
ANKRD42	ENSG00000137494	+	83215199	83256097	4.89634	2.21785	4.75159	0.59065	0.466667	0.466667	2.15559	7.02466	1	1
PSRC1	ENSG00000134222	-	109281407	109279563	3.88003	39.2575	2.78076	33.7606	1	1	0.101125	0.0850771	1	1
SMAD4	ENSG00000141646	+	51079776	51085039	23.6584	69.8603	31.0615	49.0331	0.0712584	0.0589459	0.339598	0.634226	1	1
ATP5IF1	ENSG00000130770	+	28237896	28238097	2.7711	624.574	2.49483	525.678	1	1	0.00459616	0.00493522	1	1
PCDHB15	ENSG00000113248	+	141248175	141249363	1.38482	3.32726	1.23665	2.90875	1	1	0.43324	0.444252	1	1
TBCK	ENSG00000145348	-	106161857	106046084	1.29415	2.12621	2.10606	1.34365	1	1	0.626244	1.52811	1	1
RBM6	ENSG00000004534	+	50062066	50077247	2.12621	42.3113	1.59512	45.0209	0.61236	0.61236	0.0524909	0.0375684	1	1
GULP1	ENSG00000144366	+	188541743	188595923	2.21591	26.0546	1.35266	23.5764	1	1	0.0885469	0.0613545	1	1
TMEM30A	ENSG00000112697	-	75253614	75252925	16.3483	311.777	11.1699	356.187	0.23928	0.269575	0.0527397	0.0316316	1	1
UQCRH	ENSG00000173660	+	46316600	46316773	2.2164	694.834	1.29315	631.024	1	1	0.00333326	0.00220741	1	1
NFASC	ENSG00000163531	+	205018732	205022821	2.58588	1.75382	1.65503	4.26517	0.576471	0.313725	1.44883	0.402053	1	1
MRTO4	ENSG00000053372	+	19259444	19260117	13.5752	4.06477	11.3221	5.29539	0.747527	0.711553	3.28356	2.11702	1	1
RGL3	ENSG00000205517	-	11397066	11394061	1.20057	23.7355	0.912198	30.2461	0.444444	0.444444	0.0545644	0.0333551	1	1
MID1	ENSG00000101871	-	10448384	10445557	1.4784	17.834	1.25047	16.1767	1	1	0.0880121	0.0829692	1	1
DTWD1	ENSG00000104047	+	49636894	49654445	1.01534	0.831088	1.10222	2.34943	1	0.475	1.19789	0.490815	1	1
ACO1	ENSG00000122729	+	32450732	32450831	3.97361	68.2481	3.2752	57.3736	1	1	0.0596008	0.0587262	1	1
EIF4G2	ENSG00000110321	-	10803898	10797053	4.06767	1317.69	3.60699	1308.84	1	1	0.00316262	0.00283206	1	1
ZFYVE26	ENSG00000072121	-	67760876	67746521	1.10796	6.18855	0.999905	9.69332	0.433333	1	0.192088	0.112312	1	1
BRD7	ENSG00000166164	-	50368165	50319065	32.1462	188.869	22.7058	177.344	0.310821	0.415869	0.170643	0.128524	1	1
RERE	ENSG00000142599	-	8656262	8354525	14.5082	2.58394	19.3605	1.54553	0.57737	0.608015	5.4428	11.8263	1	1
NOL7	ENSG00000225921	+	13620486	13620903	3.79177	69.2717	3.69846	52.0151	1	0.762909	0.0561003	0.0728858	1	1
VWA1	ENSG00000179403	+	1440764	1442878	16.4438	2.49617	14.659	3.25369	0.658148	0.658148	6.37239	4.40083	1	1
RAB5A	ENSG00000144566	+	19954520	19984504	1.38386	1.57005	2.43502	0.764352	0.608773	1	0.88851	2.93286	1	1
ZNF876P	ENSG00000198155	+	222822	254929	2.58781	5.63094	2.25938	6.00955	1	1	0.469	0.386179	1	1
PHB2	ENSG00000215021	-	6967335	6965353	18.8498	65.5711	21.2457	67.404	0.855569	0.855569	0.288556	0.316214	1	1
TCN2	ENSG00000185339	+	30627057	30627273	76.6749	1.66266	70.5142	2.06298	0.610065	0.610065	43.5562	32.6468	1	1
GRK2	ENSG00000173020	+	67285489	67286554	1.94098	12.5585	2.28849	9.55721	0.576087	0.576087	0.161235	0.247327	1	1
MSI2	ENSG00000153944	+	57325455	57684683	11.1765	18.3809	12.2114	22.6578	1	0.831403	0.610172	0.540972	1	1
ALDH5A1	ENSG00000112294	+	24533809	24537201	5.17224	4.34067	4.88286	5.59046	1	1	1.18726	0.875653	1	1
DIRC2	ENSG00000138463	+	122879740	122879913	2.40114	1.66411	1.35957	2.77955	1	1	1.41779	0.506873	1	1
PKN2	ENSG00000065243	+	88798640	88835350	1.10892	1.20154	1.61185	1.3909	1	1	0.928844	1.1482	1	1
CASC3	ENSG00000108349	+	40161841	40172167	5.54269	131.559	6.47498	105.089	0.549141	0.549141	0.0428585	0.0625063	1	1
FAM208A	ENSG00000163946	-	56682049	56622859	1.66315	5.35892	1.63324	4.42911	1	1	0.322985	0.382688	1	1
AKAP8	ENSG00000105127	-	15354627	15353523	11.2759	12.3819	9.68889	13.3675	0.773287	1	0.91139	0.726853	1	1
TRAF4	ENSG00000076604	+	28750077	28750955	130.447	8.68908	108.179	6.26273	1	1	14.8534	17.0177	1	1
RAVER2	ENSG00000162437	+	64831843	64833228	1.93808	10.6247	2.03843	11.3037	1	1	0.190035	0.187521	1	1
GON4L	ENSG00000116580	-	155754216	155749718	5.35407	21.8978	2.66394	21.7665	0.438005	0.641754	0.247938	0.126401	1	1
ADCY5	ENSG00000173175	-	123283939	123282297	9.33397	6.559	8.6685	5.21891	1	1	1.41673	1.64855	1	1
ARHGEF19	ENSG00000142632	-	16198102	16197855	72.2358	4.24902	73.6436	2.14115	0.681165	0.681165	16.6327	32.9044	1	1
NUP155	ENSG00000113569	-	37290097	37289836	1.75479	2.95487	1.5146	3.58255	1	1	0.607157	0.438447	1	1
LINC00937	ENSG00000226091	-	8384110	8301063	1.20202	7.0177	1.07939	12.0348	1	1	0.182927	0.0971911	1	1
TECR	ENSG00000099797	+	14532028	14565978	2.40646	9.60503	0.713851	13.3958	0.222222	0.164734	0.258264	0.060304	1	1
IRX2	ENSG00000170561	-	2746262	2746167	2.67704	10.071	2.24957	7.13152	1	1	0.273035	0.324906	1	1
TMEM33	ENSG00000109133	+	41960491	41960557	3.61187	36.0267	6.21284	31.3955	0.321576	0.452296	0.102746	0.200436	1	1
TOM1L1	ENSG00000141198	+	54937262	54961953	2.03214	11.7264	1.30319	13.9397	0.595556	0.595556	0.180287	0.0999444	1	1
POLG	ENSG00000140521	-	89316313	89313772	15.3349	1.20202	13.4191	1.05172	1	1	11.8546	11.7382	1	1
TRIM23	ENSG00000113595	-	65589970	65589686	0.830604	2.40259	2.90653	3.07514	1	1	0.371856	0.946898	1	1
TMEM206	ENSG00000065600	-	212364961	212364478	1.47889	5.63917	1.56094	6.42334	1	1	0.275107	0.254615	1	1
PIGX	ENSG00000163964	+	196728348	196734601	3.13913	0.922248	2.94909	1.1732	1	0.490741	3.16863	2.39482	1	1
ENSA	ENSG00000143420	-	150627049	150609563	21.6141	10.9913	18.5843	11.0325	0.711886	0.480088	1.95776	1.67836	1	1
DERL1	ENSG00000136986	-	123015272	123014147	15.8964	18.9366	9.96	21.0237	0.371493	0.344607	0.840296	0.476243	1	1
LINC01234	ENSG00000249550	-	113744678	113744576	1.2927	2.77062	2.43805	3.06054	1	1	0.485156	0.803044	1	1
CUL9	ENSG00000112659	+	43188957	43224584	1.75624	10.1573	2.26304	10.0373	1	1	0.180968	0.233103	1	1
GSK3B	ENSG00000082701	-	120043370	119826681	1.29463	2.67849	3.21062	1.79102	0.599555	0.599555	0.501939	1.75071	1	1
NAA30	ENSG00000139977	+	57410608	57412249	2.77255	4.90021	2.20706	5.10578	1	1	0.574486	0.443173	1	1
PCDHA10	ENSG00000250120	+	140866289	140867289	2.67946	1.56956	2.05019	2.87783	0.575758	1	1.66478	0.722065	1	1
PPP4R2	ENSG00000163605	+	73067189	73069195	6.46493	82.1124	9.3604	65.7593	0.2839	0.371291	0.0798534	0.143646	1	1
GPATCH2	ENSG00000092978	-	217608192	217430495	5.81859	7.11274	8.18662	3.46552	0.237744	0.247516	0.820574	2.32409	1	1
DDA1	ENSG00000130311	+	17320290	17323297	46.3756	1.38628	40.8264	1.07717	1	1	31.2698	34.7668	1	1
PEBP1	ENSG00000089220	+	118145160	118145581	11.2701	1087.14	6.31515	959.864	0.465503	0.490356	0.0104578	0.0066827	1	1
TXLNG	ENSG00000086712	+	16841971	16843222	0.646832	7.20728	2.24934	5.9988	0.241935	0.760065	0.102204	0.385213	1	1
KBTBD2	ENSG00000170852	-	32869233	32869012	2.67849	2.58491	2.754	1.91957	1	1	1.03485	1.41317	1	1
SPATA2	ENSG00000158480	-	49904826	49903392	2.58442	3.60122	2.08386	4.33189	1	1	0.725281	0.492761	1	1
PRKG1	ENSG00000185532	+	52298250	52298347	1.01534	2.67946	1.69966	2.21423	1	1	0.401281	0.777649	1	1
CLIC4	ENSG00000169504	+	24844269	24844317	140.092	15.4775	105.594	30.4168	0.0380865	0.00353026	8.99966	3.46348	1	0.867267
FBH1	ENSG00000134452	+	5896007	5937592	3.79323	9.42029	2.72229	7.50374	1	1	0.40894	0.371171	1	1
USO1	ENSG00000138768	+	75757552	75814283	1.10941	5.08156	1.3049	4.29445	1	0.737032	0.233406	0.319699	1	1
KDM5C	ENSG00000126012	-	53192161	53191470	24.0181	0.739445	22.6755	1.22267	1	0.492063	28.7311	17.2194	1	1
LMNB2	ENSG00000176619	-	2430842	2429971	10.0734	4.9875	8.0279	5.45106	0.81204	0.742601	1.99969	1.46421	1	1
WDR77	ENSG00000116455	-	111440271	111439901	34.7234	2.31143	28.0083	2.66185	1	1	14.441	10.1773	1	1
C1orf43	ENSG00000143612	-	154211743	154206716	6.46784	87.1362	2.78545	79.2734	0.286849	0.799478	0.075288	0.0363529	1	1
MBD2	ENSG00000134046	-	54202682	54199935	34.7277	5.54414	29.8206	7.60109	0.609029	0.539455	6.1706	3.88524	1	1
ABI1	ENSG00000136754	-	26747813	26747077	12.1943	15.3305	13.5649	12.8106	0.801413	0.61701	0.796752	1.05842	1	1
RAB8B	ENSG00000166128	+	63266046	63267771	0.922732	11.3627	1.18718	13.9602	1	1	0.0892224	0.0915478	1	1
PSTK	ENSG00000179988	+	122973303	122990388	1.94147	5.54269	2.27845	3.91139	0.545455	0.545455	0.36179	0.592925	1	1
RNF7	ENSG00000114125	+	141745700	141745834	48.125	1.10699	39.1432	1.44362	0.566124	1	39.9549	25.4229	1	1
CARMIL1	ENSG00000079691	+	25284845	25620527	9.79607	13.1238	7.82531	10.4802	1	1	0.748352	0.749068	1	1
LGR4	ENSG00000205213	-	27366272	27365962	4.06331	6.56094	3.86923	7.0981	0.69573	1	0.625034	0.551428	1	1
RGS9	ENSG00000108370	+	65111092	65113127	6.37039	20.6919	6.76172	19.5724	1	1	0.311198	0.3488	1	1
RPL17	ENSG00000265681	-	49488551	49488486	1.6646	732.579	1.19084	690.145	1	1	0.00240842	0.00187011	1	1
LINGO1	ENSG00000169783	-	77613734	77613668	1.56908	17.8262	1.50822	16.3127	1	1	0.0931084	0.097986	1	1
OVOL2	ENSG00000125850	-	18024148	17966932	0.9237	0.553736	1.12858	1.56916	1	1	1.56592	0.736045	1	1
HSPA4	ENSG00000170606	+	133104474	133106445	192.401	230.635	145.092	284.3	0.000649488	0.000573798	0.834295	0.51052	0.289852	0.249687
CPSF7	ENSG00000149532	-	61402726	61402651	11.1765	31.1212	9.19987	35.7159	0.613489	0.613489	0.361182	0.259657	1	1
PHYH	ENSG00000107537	-	13278037	13277798	4.24854	22.8156	3.47607	21.9726	1	1	0.189763	0.162014	1	1
RFC1	ENSG00000035928	-	39288295	39288216	5.17272	9.69619	3.73667	7.78667	1	1	0.538242	0.486476	1	1
SRP9	ENSG00000143742	+	225789815	225790463	1.56956	63.7552	0.986208	62.4157	1	0.619489	0.0261461	0.017375	1	1
ADD2	ENSG00000075340	-	70675089	70662127	281.949	16.07	273.492	13.9712	0.549997	0.707563	17.4428	19.4434	1	1
HNRNPC	ENSG00000092199	-	21211829	21210935	9.05614	159.995	12.1421	150.361	0.514995	0.495729	0.0571919	0.0813641	1	1
ZRANB2	ENSG00000132485	-	71063779	71063313	1.20105	34.1798	0.949404	41.9412	0.431373	0.503425	0.0379539	0.0249614	1	1
DOCK3	ENSG00000088538	+	51383899	51384194	7.94334	1.75527	7.99564	2.58549	1	1	4.33539	3.01458	1	1
CADM1	ENSG00000182985	-	115176403	115173629	4.61366	2.95584	3.65222	5.20923	0.592075	0.592075	1.54251	0.706736	1	1
CCDC71L	ENSG00000253276	-	106659362	106656768	7.024	1.29221	8.65493	1.25947	1	1	5.11703	6.43993	1	1
PBDC1	ENSG00000102390	+	76177699	76178198	0.831088	13.4909	1.16579	17.4326	1	1	0.0685084	0.0721962	1	1
CGREF1	ENSG00000138028	-	27101078	27100593	12.4697	2.67946	6.93519	2.03924	0.601914	0.601914	4.52236	3.28864	1	1
SOS1	ENSG00000115904	-	38984714	38981557	2.31143	30.8526	1.44231	31.3343	1	1	0.0779073	0.0490644	1	1
MANF	ENSG00000145050	+	51389145	51389338	5.36085	35.5656	4.90052	31.3389	1	1	0.153113	0.159055	1	1
ASAP2	ENSG00000151693	+	9209515	9405676	2.30852	19.4923	2.78505	19.9755	1	1	0.122932	0.14371	1	1
INSIG2	ENSG00000125629	+	118110024	118110662	1.75624	2.67994	1.95546	2.18514	1	1	0.667727	0.899491	1	1
FAM234A	ENSG00000167930	+	260787	266101	1.38676	30.9505	0.835739	27.5473	1	1	0.047882	0.0338456	1	1
RNF214	ENSG00000167257	+	117285338	117285473	5.35649	2.86468	2.91057	4.05719	0.399234	0.651341	1.8405	0.724185	1	1
EZR	ENSG00000092820	-	158766541	158766131	22.8297	4.80082	20.5168	5.94933	0.871796	0.74668	4.67874	3.40812	1	1
TMEM263	ENSG00000151135	+	106972657	106973981	0.924185	2.58927	1.35409	3.465	1	1	0.380842	0.407881	1	1
KIAA0586	ENSG00000100578	+	58515816	58548118	24.5699	3.60267	31.2009	2.00831	0.777211	0.651845	6.66274	14.8464	1	1
NCS1	ENSG00000107130	+	130233576	130233648	1.20154	1.47598	1.29903	1.296	1	1	0.825857	1.00217	1	1
GTPBP10	ENSG00000105793	+	90385182	90389766	1.20154	1.29318	1.28402	1.46514	1	1	0.93422	0.88428	1	1
SLC22A15	ENSG00000163393	+	116038344	116069405	1.75673	4.89682	1.12845	3.38591	1	1	0.371581	0.352405	1	1
BAIAP2	ENSG00000175866	+	81110512	81116224	3.04894	10.1578	3.83611	7.90044	1	1	0.30698	0.491987	1	1
SH3GL3	ENSG00000140600	+	83572675	83618739	1.38531	8.31185	1.22307	7.85765	1	1	0.176573	0.166264	1	1
TRAK2	ENSG00000115993	-	201379463	201377209	3.88196	8.21972	4.82948	5.83007	0.651703	0.685018	0.478617	0.831269	1	1
ZNF620	ENSG00000177842	+	40491049	40517707	3.14107	3.51103	3.21832	3.37752	1	1	0.897546	0.954221	1	1
LYRM1	ENSG00000102897	+	20904878	20925004	1.2927	5.0835	0.856222	5.0305	1	1	0.268679	0.18638	1	1
GSE1	ENSG00000131149	+	85388970	85676198	2.21882	55.7886	2.08883	51.9689	1	0.853526	0.04149	0.0420372	1	1
ARIH1	ENSG00000166233	+	72583476	72584001	8.77685	11.8205	5.71691	14.5283	0.573006	0.536811	0.744673	0.397647	1	1
GNG4	ENSG00000168243	-	235638505	235550832	7.7586	143.998	7.15271	113.091	0.784105	0.814518	0.0545365	0.064075	1	1
ZNF229	ENSG00000278318	-	44427586	44426254	1.01728	7.8517	1.35044	7.05398	1	1	0.140509	0.202745	1	1
NPIPA1	ENSG00000183426	+	14942004	14949007	9.70103	1.10892	8.17514	1.44009	1	1	8.10723	5.37317	1	1
DCTN6	ENSG00000104671	+	30183367	30183537	4.15496	6.92993	2.02526	6.63367	0.663824	0.716292	0.605263	0.315617	1	1
MAP7D3	ENSG00000129680	-	136218246	136216816	3.13864	2.76868	2.79405	2.304	1	1	1.12897	1.20385	1	1
HLA-DMA	ENSG00000204257	-	32961073	32948617	3.88003	1.66218	2.45853	1.67135	1	1	2.25859	1.4444	1	1
NSG1	ENSG00000168824	+	4417738	4418598	8.03547	5.44959	6.05861	8.28374	0.784932	0.389931	1.46596	0.73459	1	1
ETF1	ENSG00000120705	-	138507786	138507440	6.28165	35.1889	7.93116	29.2651	0.569666	0.844318	0.18084	0.273493	1	1
CRIPT	ENSG00000119878	+	46624352	46624457	14.0349	6.28407	14.0681	2.27091	0.460441	0.257483	2.21409	5.97583	1	1
SPEN	ENSG00000065526	+	15928335	15940455	0.369964	7.57095	1.50103	10.2774	1	1	0.0612655	0.154281	1	1
STAG2	ENSG00000101972	+	124061866	124102653	5.72694	7.66211	7.36591	4.38108	0.733718	0.484078	0.75069	1.6661	1	1
FRG1	ENSG00000109536	+	189941066	189943215	2.86613	1.94195	3.04045	1.82742	1	1	1.4526	1.62936	1	1
BCL11A	ENSG00000119866	-	60533953	60452158	1.57053	7.39348	0.944839	6.51948	0.483871	0.722393	0.222932	0.157843	1	1
SIAH1	ENSG00000196470	-	48361053	48360533	33.5277	1.38676	26.1334	1.0576	1	1	22.6181	22.662	1	1
TCTN3	ENSG00000119977	-	95663481	95663411	1.29221	14.7816	1.7105	16.4973	1	1	0.0935524	0.109084	1	1
RNF220	ENSG00000187147	+	44636494	44651722	14.3171	133.787	13.5032	111.585	0.840418	0.840418	0.107681	0.1218	1	1
TOMM20	ENSG00000173726	-	235112025	235109343	17.3723	172.327	8.60912	175.802	0.102466	0.223149	0.101332	0.0495111	1	1
WDR27	ENSG00000184465	-	169669537	169657761	0.924185	20.415	2.07148	18.2279	0.487179	0.487179	0.0499237	0.118479	1	1
ATRX	ENSG00000085224	-	77673954	77599733	5.63481	39.5383	6.5387	36.3279	0.761682	0.879577	0.144679	0.182242	1	1
ATP5MG	ENSG00000167283	+	118409196	118409845	1727.21	14.8733	1585.56	18.1192	0.3775	0.3775	115.36	87.0323	1	1
LMBR1	ENSG00000105983	-	156673384	156673321	3.60413	1.20008	2.78921	1.05263	1	1	2.84914	2.50663	1	1
SLX4IP	ENSG00000149346	+	10586622	10628031	0.832057	3.047	1.64825	2.46794	1	1	0.296173	0.680797	1	1
ENTPD4	ENSG00000197217	-	23432355	23429161	0.923216	11.2691	1.39049	14.6199	1	1	0.0899994	0.101257	1	1
EIF1B	ENSG00000114784	+	40312118	40312383	1.4784	55.6092	1.08943	53.8222	1	1	0.0283329	0.0220583	1	1
PDCL	ENSG00000136940	-	122819941	122818349	9.97596	17.0853	6.52942	20.3748	0.552003	0.59591	0.586313	0.323784	1	1
NTPCR	ENSG00000135778	+	232978417	232978788	46.3814	13.0249	34.7802	12.7993	0.554468	0.658278	3.54147	2.70403	1	1
CYTH2	ENSG00000105443	+	48479381	48482313	8.0345	2.76965	14.2021	1.82154	0.543478	0.543478	2.83467	7.44302	1	1
THNSL1	ENSG00000185875	+	25025518	25026662	3.69432	0.553736	4.78484	1.50154	1	1	5.80405	3.05009	1	1
ZRSR2	ENSG00000169249	+	15803736	15823257	4.52928	3.69432	3.60303	2.67401	1	1	1.22006	1.3349	1	1
RRAGD	ENSG00000025039	-	89367872	89365005	5.1766	4.3397	3.2105	3.53439	1	1	1.1885	0.910881	1	1
PMM2	ENSG00000140650	+	8811172	8849325	2.40211	42.3899	3.46078	39.7033	0.672573	0.672573	0.0588871	0.0894596	1	1
ECT2	ENSG00000114346	+	172821182	172821471	17.7375	33.4355	10.3869	35.2724	0.256874	0.256874	0.531898	0.296472	1	1
POLE	ENSG00000177084	-	132624041	132623760	0.739445	26.2394	1.29143	28.8022	1	1	0.0318703	0.0481428	1	1
ZNF530	ENSG00000183647	+	57608269	57610079	1.93904	4.43328	1.69156	4.02654	1	1	0.449795	0.434155	1	1
CDC73	ENSG00000134371	+	193150361	193251138	7.02158	1.38579	7.28037	0.828828	0.703567	1	4.79312	7.9459	1	1
MLEC	ENSG00000110917	+	120697041	120701858	4.43618	84.6202	4.44243	64.4128	0.728906	0.832105	0.0535431	0.0704112	1	1
CCDC8	ENSG00000169515	-	46411044	46410368	1.47792	10.2519	1.72511	7.88911	1	1	0.152429	0.228449	1	1
COPS6	ENSG00000168090	+	100091908	100092186	155.633	10.8109	168.42	12.3424	0.829986	0.829986	14.2731	13.544	1	1
GLUD1	ENSG00000148672	-	87051157	87050488	5.44911	21.3406	4.30278	21.9335	1	1	0.258813	0.199822	1	1
ITGA6	ENSG00000091409	+	172506195	172506273	219.516	37.895	221.635	25.6231	0.149378	0.17493	5.78014	8.62007	1	1
CSMD2	ENSG00000121904	-	33611483	33591602	2.12378	1.38628	3.52983	0.835336	1	1	1.49621	3.88077	1	1
CENPN	ENSG00000166451	+	81022874	81028787	21.0638	1.10941	19.5043	1.30228	1	1	17.4993	13.9803	1	1
EFS	ENSG00000100842	-	23356661	23356404	10.8046	33.6227	11.6657	32.0615	1	1	0.323362	0.365832	1	1
LTBP4	ENSG00000090006	+	40598966	40629816	2.58636	9.3301	1.88004	9.88199	1	1	0.284871	0.198361	1	1
USP42	ENSG00000106346	+	6161219	6161563	3.7879	9.14246	2.26669	8.97334	1	1	0.420656	0.26084	1	1
GINM1	ENSG00000055211	+	149590923	149591542	2.03117	1.66121	2.64893	0.610225	1	1	1.21006	3.87051	1	1
ANKS6	ENSG00000165138	-	98735423	98732015	2.31143	20.8776	2.62676	17.6526	1	1	0.114953	0.153597	1	1
MCFD2	ENSG00000180398	-	46905314	46901876	1.94098	59.2327	2.09471	57.4869	0.613352	0.779913	0.0343989	0.0381112	1	1
PRKAR1B	ENSG00000188191	-	716618	578439	6.84023	33.9	5.10759	32.0256	1	1	0.204124	0.162101	1	1
CENPB	ENSG00000125817	-	3784924	3783852	1.84595	12.7514	1.20362	15.0892	1	1	0.151419	0.0858255	1	1
VWA8	ENSG00000102763	-	41878442	41719338	1.84692	2.40307	2.18121	1.62776	1	1	0.77781	1.32032	1	1
UTP6	ENSG00000108651	-	31863172	31860902	28.2677	29.6505	22.647	27.4721	0.701618	0.703382	0.953517	0.825001	1	1
ELOC	ENSG00000154582	-	73946605	73946397	88.5928	22.1761	52.8382	22.1485	0.0357684	0.298586	3.98153	2.3794	1	1
SNX5	ENSG00000089006	-	17942212	17941601	30.2038	77.8687	26.8318	80.0255	0.650048	0.793633	0.388666	0.33612	1	1
SLC22A20P	ENSG00000197847	+	65227386	65231999	1.29415	1.10892	1.51591	1.86839	1	1	1.15321	0.820933	1	1
SKIL	ENSG00000136603	+	170359903	170391168	2.77013	2.31095	3.40547	2.85987	1	1	1.19046	1.18433	1	1
ZSWIM5	ENSG00000162415	-	45130771	45016408	1.10941	2.95875	1.76191	3.12524	1	1	0.395394	0.577294	1	1
HABP4	ENSG00000130956	+	96490506	96491334	14.4975	7.75908	15.354	8.75974	1	1	1.8574	1.74429	1	1
ACTR8	ENSG00000113812	-	53868493	53867331	15.5216	1.75479	12.0711	2.02708	0.828886	0.61043	8.42228	5.72198	1	1
YWHAB	ENSG00000166913	+	44906529	44906871	1.38531	2.68043	1.37498	2.83764	1	1	0.534202	0.502096	1	1
MTHFS	ENSG00000136371	-	79845040	79844978	13.9457	2.49375	11.0945	1.98702	1	1	5.41521	5.36387	1	1
CCDC112	ENSG00000164221	-	115267355	115267189	8.59356	2.40065	7.82781	1.9202	1	1	3.47652	3.92427	1	1
NOLC1	ENSG00000166197	+	102162598	102163867	16.5262	81.933	11.5671	83.0721	0.413475	0.38268	0.202678	0.140277	1	1
ZNF160	ENSG00000170949	-	53085642	53066613	1.66121	17.4567	1.53001	16.8232	1	1	0.100315	0.0963186	1	1
NDUFAF5	ENSG00000101247	+	13803414	13817225	5.17321	5.5422	1.28139	5.82212	0.306943	0.306943	0.934601	0.23326	1	1
SMIM20	ENSG00000250317	+	25929347	25929810	3.88003	38.8017	4.02979	34.6832	0.705282	0.705282	0.10231	0.118729	1	1
SLAIN1	ENSG00000139737	+	77764120	77764229	3.88003	1.29415	3.62523	1.18862	1	1	2.85481	2.89088	1	1
ZNF260	ENSG00000254004	-	36512714	36511029	3.04942	7.20244	2.7322	11.6679	0.623932	1	0.431283	0.240671	1	1
MDC1	ENSG00000137337	-	30700303	30699809	2.58539	45.2579	2.80187	48.8488	1	1	0.0592045	0.0592839	1	1
WBP11	ENSG00000084463	-	14786683	14786035	2.49472	0.832057	3.03014	1.27489	0.677509	0.487805	2.78386	2.27665	1	1
RPL29	ENSG00000162244	-	51994859	51993625	2.49472	168.679	3.67704	197.296	1	1	0.0153735	0.0191343	1	1
PTMA	ENSG00000187514	+	231712863	231713536	530.483	1366.68	495.556	1644.11	0.000608618	0.000629257	0.388199	0.301455	0.289852	0.249687
VTI1A	ENSG00000151532	+	112450723	112817985	1.57005	1.10699	1.70919	1.06673	1	1	1.38365	1.55065	1	1
NBR2	ENSG00000198496	+	43137436	43140328	1.57102	2.67849	1.07677	1.84556	1	1	0.601412	0.604848	1	1
FAM133B	ENSG00000234545	-	92578319	92561085	6.0072	11.2735	2.71457	12.0956	0.26029	0.562682	0.536967	0.230786	1	1
GPATCH2L	ENSG00000089916	+	76196424	76199530	1.10844	5.72743	1.11985	3.88127	1	0.696516	0.207371	0.306398	1	1
PIGL	ENSG00000108474	+	16218212	16326253	1.56908	6.19194	1.66913	5.82578	1	1	0.265273	0.298548	1	1
ZMIZ2	ENSG00000122515	+	44768691	44769878	29.5604	3.97215	30.8221	4.03643	1	1	7.2837	7.47556	1	1
HKR1	ENSG00000181666	+	37329709	37364445	14.7797	12.3766	15.8653	14.358	1	1	1.19261	1.10425	1	1
SEL1L	ENSG00000071537	-	81476251	81472919	2.86468	6.8349	3.1939	7.89345	1	1	0.427502	0.412075	1	1
ZBTB38	ENSG00000177311	+	141448626	141448700	1.84643	4.06573	2.4994	4.41359	1	1	0.467248	0.575904	1	1
DIAPH1	ENSG00000131504	-	141515162	141515020	7.20632	57.0992	8.11165	58.7279	1	1	0.127735	0.139588	1	1
SMIM14	ENSG00000163683	-	39551422	39547297	46.5535	13.9447	51.1459	11.5567	0.650241	0.650241	3.32178	4.39627	1	1
KIAA1143	ENSG00000163807	-	44753034	44748745	3.87954	33.4341	2.27964	34.2034	1	1	0.118672	0.0693703	1	1
FOXJ3	ENSG00000198815	-	42179333	42176546	0.924185	34.9227	1.11448	28.986	0.460317	0.460317	0.0292435	0.0417548	1	1
MED31	ENSG00000108590	-	6645690	6644290	2.40162	4.24999	2.14793	3.29165	1	1	0.575087	0.662785	1	1
PDAP1	ENSG00000106244	-	99397874	99395986	4.61657	131.8	3.25565	135.739	0.72064	0.570379	0.0357586	0.0247031	1	1
RAB10	ENSG00000084733	+	26135105	26137339	3.60122	1.57441	1.78777	3.32598	0.619908	0.335611	2.21047	0.551015	1	1
MBD4	ENSG00000129071	-	129431525	129430947	1.2927	1.29366	1.38724	1.10719	1	1	0.999305	1.23199	1	1
AGK	ENSG00000006530	+	141653900	141653997	10.714	1.01631	8.88044	1.38217	1	1	9.68721	6.05898	1	1
MRPL35	ENSG00000132313	+	86210820	86212841	10.2519	19.5005	6.19992	20.422	0.571858	0.486141	0.528143	0.306984	1	1
CENPV	ENSG00000166582	-	16348034	16342536	2.86759	316.805	1.92974	285.015	1	1	0.00936429	0.00711902	1	1
PDE5A	ENSG00000138735	-	119496396	119494402	1.7543	2.12669	1.65829	1.96785	1	1	0.832763	0.850296	1	1
TRPM3	ENSG00000083067	-	70787082	70590922	2.40307	2.95536	3.02111	2.79925	1	1	0.819241	1.07652	1	1
GRTP1	ENSG00000139835	-	113358680	113324198	5.44668	10.4395	4.8821	12.8127	0.704251	0.704251	0.526275	0.385829	1	1
TIPRL	ENSG00000143155	+	168179675	168200200	1.56908	3.97361	1.14033	3.8181	1	1	0.40973	0.316565	1	1
AC020663.4	ENSG00000285952	-	4796967	4794914	43.2243	1.19912	42.7977	1.18627	1	1	33.3491	33.3505	1	1
PPIL4	ENSG00000131013	-	149504850	149504737	2.40114	1.47937	2.28849	1.65412	1	1	1.58363	1.36164	1	1
BIRC6	ENSG00000115760	+	32577513	32618413	0.924669	4.15738	1.11254	5.0943	1	1	0.240681	0.233436	1	1
CALM2	ENSG00000143933	-	47160167	47160087	397.954	9.14681	366.003	8.8531	1	1	43.0477	40.8912	1	1
C1orf35	ENSG00000143793	-	228101444	228100732	2.31046	23.2811	2.65625	21.4291	1	1	0.103094	0.128024	1	1
DNAJA3	ENSG00000103423	+	4456701	4456757	0	24.2068	3.59354	20.3082	0.10922	0.10922	0.00411408	0.180984	1	1
ARHGAP26	ENSG00000145819	+	143224156	143229002	2.58539	1.1996	5.23649	1.39506	1	1	2.06632	3.56942	1	1
RPS29	ENSG00000213741	-	49583579	49570991	2675.56	1.38386	3052.93	2.87498	0.691421	1	1803.18	1026.24	1	1
CNIH4	ENSG00000143771	+	224375989	224379448	234.053	5.08253	224.577	6.13335	0.808197	0.768428	45.1811	36.0443	1	1
ECD	ENSG00000122882	-	73134524	73133676	11.4544	1.84789	9.08287	2.80034	0.590062	0.590062	5.93175	3.16614	1	1
KNTC1	ENSG00000184445	+	122527676	122626389	2.12669	21.1501	1.06216	20.5123	1	1	0.104785	0.0563821	1	1
MME	ENSG00000196549	+	155181587	155182391	2.30659	0.647317	1.97739	1.29446	1	1	3.2203	1.48974	1	1
ARPC1A	ENSG00000241685	+	99366088	99366261	2.67897	86.9326	1.80563	96.5943	0.605355	0.605355	0.0319303	0.0197077	1	1
CCDC57	ENSG00000176155	-	82153615	82101463	1.93808	26.6971	1.63387	30.2399	1	1	0.0760558	0.0571482	1	1
ZNF281	ENSG00000162702	-	200405310	200404951	7.66841	32.9754	7.82373	34.4723	1	1	0.23487	0.229193	1	1
LRP6	ENSG00000070018	-	12116415	12116029	1.10844	26.4154	2.20797	24.1164	0.605932	1	0.045575	0.095306	1	1
RFLNB	ENSG00000183688	-	440145	439980	2.12475	22.901	2.50343	27.062	1	1	0.0967242	0.0958482	1	1
ICE2	ENSG00000128915	-	60423124	60421470	6.74471	15.8915	9.17512	18.6726	0.76593	1	0.428021	0.494077	1	1
PDRG1	ENSG00000088356	-	31948826	31944964	4.25047	66.8769	4.77157	75.0217	1	1	0.0649549	0.064849	1	1
RAB21	ENSG00000080371	+	71786586	71787427	6.64725	0.924185	4.55965	1.07482	1	0.454545	6.58793	3.96625	1	1
TIMM29	ENSG00000142444	+	10930245	10933531	18.3804	4.43086	15.1528	6.01992	0.487607	0.487607	4.07879	2.49232	1	1
FAM83F	ENSG00000133477	+	40027012	40029827	2.12378	2.40404	1.26992	1.3772	1	1	0.888078	0.927374	1	1
STK25	ENSG00000115694	-	241495099	241495023	4.6064	129.791	2.93168	147.456	0.426578	0.627747	0.0362333	0.0205459	1	1
UQCC2	ENSG00000137288	-	33697568	33696763	74.1666	1.1996	74.569	1.16082	1	1	57.1457	59.2227	1	1
RAB2A	ENSG00000104388	+	60620940	60621995	31.4979	17.9208	18.4289	22.5691	0.0884656	0.166091	1.75342	0.817367	1	1
RPA1	ENSG00000132383	+	1859503	1898006	1.20299	0.922248	0.904378	1.1227	0.486998	1	1.27463	0.821441	1	1
CEP250	ENSG00000126001	+	35511972	35517529	3.87954	1.66557	4.2014	1.53589	1	1	2.25397	2.62939	1	1
METTL14	ENSG00000145388	+	118689437	118711425	1.29512	13.3018	3.16257	13.8554	0.608752	0.495055	0.1041	0.233785	1	1
ZNF81	ENSG00000197779	+	47861041	47925625	3.51248	3.69286	2.93905	2.65027	1	1	0.952442	1.105	1	1
PLCB1	ENSG00000182621	+	8653293	8788524	0.277837	3.13913	1.53355	1.45721	0.4	0.571429	0.116648	1.04902	1	1
ARL4C	ENSG00000188042	-	234494582	234493042	0.646832	14.5014	1.32458	29.456	1	1	0.0511481	0.0481994	1	1
SRP14	ENSG00000140319	-	40038368	40036040	6.92654	484.789	9.962	502.999	0.605939	0.49598	0.014491	0.02	1	1
CPSF6	ENSG00000111605	+	69269669	69269938	18.7499	24.2014	11.9917	32.676	0.104657	0.521358	0.775671	0.368918	1	1
ZNF670-ZNF695	ENSG00000135747	-	247035548	246967663	1.84692	7.30183	2.6009	4.54474	0.584052	0.736345	0.263032	0.581497	1	1
NOD1	ENSG00000106100	-	30458739	30424530	1.66363	16.9942	1.23677	20.9196	1	1	0.103172	0.0635964	1	1
OSMR	ENSG00000145623	+	38886655	38935631	2.30949	4.06234	1.67604	2.63486	1	1	0.578879	0.64941	1	1
C1R	ENSG00000159403	-	7080417	7080215	9.78929	1.66315	13.61	1.75278	1	1	5.60889	7.39968	1	1
DCTD	ENSG00000129187	-	182891252	182890099	11.1819	28.8151	10.0616	20.9053	0.796481	0.807316	0.390172	0.483765	1	1
PLIN2	ENSG00000147872	-	19120880	19115763	10.9995	191.84	12.5095	221.331	1	1	0.0578281	0.0569456	1	1
USP38	ENSG00000170185	+	143220571	143221360	2.77207	4.43764	2.02879	3.57107	1	1	0.632944	0.579884	1	1
NDEL1	ENSG00000166579	+	8468161	8486357	3.88003	3.51055	4.38358	2.7959	1	1	1.10233	1.54825	1	1
SNRPB2	ENSG00000125870	+	16741215	16741773	174.635	2.67946	169.157	3.97354	0.540045	0.682182	62.8665	41.5504	1	1
DST	ENSG00000151914	-	56952551	56620213	4.89537	3.69577	2.44615	4.30946	0.658571	0.688018	1.31604	0.577428	1	1
SAYSD1	ENSG00000112167	-	39104894	39104067	1.66315	4.06477	1.56225	3.58517	1	1	0.423348	0.451065	1	1
STXBP1	ENSG00000136854	+	127613749	127663586	7.2068	1.01534	6.9947	1.09856	1	1	6.55116	5.91934	1	1
UBE2D2	ENSG00000131508	+	139626856	139628431	21.0618	2.21543	17.0665	4.32745	0.482819	0.684159	9.13949	3.87728	1	1
CETN3	ENSG00000153140	-	90393825	90393714	4.43667	5.17466	3.03743	3.40912	1	1	0.860087	0.894078	1	1
FBXO22	ENSG00000167196	+	75933126	75934603	68.7315	3.23368	55.0601	4.12441	0.409273	0.702096	20.6473	13.0575	1	1
WDR70	ENSG00000082068	+	37381678	37392026	1.75624	3.4189	1.44231	4.15768	1	1	0.527506	0.362241	1	1
STXBP4	ENSG00000166263	+	54986246	55044776	2.40162	1.38386	1.79803	0.775703	1	1	1.68589	2.16744	1	1
SYT14	ENSG00000143469	+	210170562	210170742	9.33155	4.06331	7.52566	4.99605	1	1	2.2654	1.49639	1	1
SYNJ2BP	ENSG00000213463	-	70377874	70366501	1.01631	9.98032	0.992994	13.943	0.484848	0.450092	0.110742	0.0778322	1	1
ALKBH4	ENSG00000160993	-	102456814	102456519	8.22263	1.75479	7.68567	3.18323	0.582043	0.582043	4.4871	2.37134	1	1
HLA-DPB2	ENSG00000224557	+	33118781	33118956	14.4146	1.01534	11.1646	1.2181	1	1	13.0135	8.54609	1	1
FANCI	ENSG00000140525	+	89316480	89317130	7.57531	75.9224	3.73329	86.3361	0.20494	0.225955	0.100961	0.0443483	1	1
KTN1	ENSG00000126777	+	55641135	55684576	5.07817	6.00381	4.353	10.4834	0.444252	0.752099	0.848351	0.420754	1	1
LPXN	ENSG00000110031	-	58575503	58526873	2.12427	1.38628	1.09165	1.56642	1	1	1.49654	0.715098	1	1
CRIM1	ENSG00000150938	+	36379225	36551032	1.20251	8.03498	1.03802	7.45783	1	1	0.160112	0.150575	1	1
EGLN3	ENSG00000129521	-	33949326	33925214	1.94001	1.75527	2.68718	3.44018	1	1	1.09958	0.787299	1	1
RTN4	ENSG00000115310	-	55027134	54972191	1.66363	43.3383	1.91422	43.1437	1	1	0.0406008	0.0465783	1	1
AKIRIN1	ENSG00000174574	+	39005887	39006058	57.3703	3.78451	58.7974	3.31463	1	1	14.7947	17.2485	1	1
TRMT61B	ENSG00000171103	-	28860564	28849823	0.832541	10.1617	1.50429	8.71221	0.473684	0.473684	0.0908761	0.182052	1	1
VANGL1	ENSG00000173218	+	115664770	115698219	1.94098	0.924185	1.53549	1.24174	1	0.444444	1.99279	1.21893	1	1
TGFBR1	ENSG00000106799	+	99153649	99154190	24.2053	1.94001	22.9391	3.07567	0.728735	0.610978	11.9143	7.25489	1	1
EXOC3	ENSG00000180104	+	467287	471936	9.51145	6.37765	8.77248	6.89039	1	1	1.48379	1.26924	1	1
LINC00678	ENSG00000254934	-	27629111	27623853	2.86565	17.4548	1.32488	7.22772	1	1	0.168937	0.194451	1	1
LINC01963	ENSG00000260804	+	216219648	216220188	10.6218	2.58588	7.57031	1.26861	1	1	3.99193	5.60447	1	1
SLCO3A1	ENSG00000176463	+	92165900	92172434	1.57005	6.18758	1.52911	4.70542	1	1	0.265611	0.339014	1	1
DERL2	ENSG00000072849	-	5474290	5471258	8.22118	5.54172	8.94751	6.59361	1	1	1.47494	1.35166	1	1
GNAQ	ENSG00000156052	-	77717322	77716275	29.283	3.42084	25.9791	2.26291	1	1	8.34545	11.0369	1	1
TESMIN	ENSG00000132749	-	68736133	68707441	52.1951	2.12185	50.4679	3.73158	1	0.673151	23.5368	13.1977	1	1
LIPE-AS1	ENSG00000213904	+	42408440	42551614	6.84071	2.21591	6.00072	1.7247	1	1	2.99697	3.3434	1	1
TMEM189	ENSG00000240849	-	50124176	50123773	10.0681	21.0652	10.6578	18.1254	0.789467	0.800132	0.480415	0.590266	1	1
ADSS	ENSG00000035687	-	244436845	244408847	9.70297	134.172	7.12542	107.478	1	1	0.0730084	0.0671647	1	1
TMEM14B	ENSG00000137210	+	10756978	10802818	99.041	2.67704	62.7109	2.12967	0.603127	0.648469	35.7003	28.1705	1	1
ZSCAN30	ENSG00000186814	-	35263290	35251063	2.03311	8.22118	1.04127	7.15061	1	0.659443	0.256347	0.157404	1	1
SIRT1	ENSG00000096717	+	67901852	67918379	1.01631	41.0162	1.4196	40.1105	1	0.739418	0.0271502	0.0377912	1	1
CCSER2	ENSG00000107771	+	84514406	84518513	0.831088	1.20202	1.18039	1.69287	1	1	0.71511	0.714158	1	1
AXL	ENSG00000167601	+	41260291	41261199	1.01583	1.01631	1.68505	1.6879	1	1	0.999566	0.998405	1	1
PTPN11	ENSG00000179295	+	112484194	112489160	3.88099	1.47695	3.27235	0.895372	1	1	2.52449	3.38803	1	1
LIAS	ENSG00000121897	+	39477578	39477648	4.80227	3.50716	5.30543	3.7595	1	1	1.35904	1.40055	1	1
WDHD1	ENSG00000198554	-	54941161	54940890	7.11564	10.7193	2.88696	8.16641	0.431106	0.733222	0.666924	0.361337	1	1
LRRC14	ENSG00000160959	+	144522019	144525164	16.6285	8.59114	12.6966	7.3054	1	1	1.92478	1.72801	1	1
CHMP1B	ENSG00000255112	+	11852698	11852863	10.2494	5.08205	10.8037	6.89092	0.757862	1	1.99717	1.5597	1	1
ABL2	ENSG00000143322	-	179099391	179099331	14.6842	11.3613	14.107	11.2154	1	1	1.28992	1.25555	1	1
MTBP	ENSG00000172167	+	120470813	120524671	6.27826	1.01728	6.18022	1.67329	1	1	5.70873	3.54156	1	1
STC1	ENSG00000159167	-	23841988	23841924	12.1928	16.9069	14.4917	13.135	0.629563	0.631217	0.722817	1.1025	1	1
PBK	ENSG00000168078	-	27809897	27809623	2.3992	3.51151	1.28596	4.08824	1	1	0.692009	0.330917	1	1
PIFO	ENSG00000173947	+	111351504	111351769	6.55706	1.93904	9.45075	2.21932	1	1	3.2648	4.11791	1	1
RNF168	ENSG00000163961	-	196468903	196468786	10.2509	1.84595	10.8574	1.37132	1	1	5.3192	7.44733	1	1
NANOG	ENSG00000111704	+	7795924	7796059	2.76916	2.03456	1.7965	3.22722	1	1	1.34415	0.569993	1	1
DNAJC18	ENSG00000170464	-	139414053	139411696	4.71063	1.75624	3.98358	3.51441	0.61927	0.569231	2.5916	1.1298	1	1
PLEKHB2	ENSG00000115762	+	131146888	131149841	1.38628	28.7254	1.19449	27.5522	1	1	0.0515614	0.0468133	1	1
HCFC1	ENSG00000172534	-	153971026	153947558	5.36231	123.954	3.08011	124.41	0.722196	0.722196	0.0440316	0.025541	1	1
GNB1	ENSG00000078369	-	1786755	1785289	22.0777	128.096	12.7736	138.775	0.100496	0.126154	0.172998	0.092699	1	1
MCPH1	ENSG00000147316	+	6409930	6626125	2.12524	2.1233	1.51175	4.00174	1	0.640405	1.00087	0.392943	1	1
NAB1	ENSG00000138386	+	190690925	190692764	1.75576	5.81568	1.30228	6.26316	1	1	0.313701	0.220375	1	1
ZNF334	ENSG00000198185	-	46501085	46499965	0.831573	8.03934	2.13567	9.98357	0.48538	0.48538	0.114453	0.221715	1	1
RASA4	ENSG00000105808	-	102582321	102579648	0.831573	8.5863	1.23089	10.8928	1	1	0.107246	0.121069	1	1
TMEM209	ENSG00000146842	-	130197905	130164716	2.03263	7.02158	1.85247	5.98521	1	1	0.29946	0.320855	1	1
PCLAF	ENSG00000166803	-	64365921	64365587	3.14107	71.958	2.18993	64.4078	1	1	0.0449786	0.0354986	1	1
ENPP4	ENSG00000001561	+	46146541	46146671	0.9237	1.10747	1.52373	0.951625	1	1	0.847805	1.54402	1	1
DLGAP1	ENSG00000170579	-	4356841	4356457	1.47889	1.57005	1.33727	0.998997	1	1	0.945415	1.3078	1	1
RHOU	ENSG00000116574	+	228743982	228746662	1.20251	3.41745	1.34234	4.64648	1	1	0.370298	0.303876	1	1
LEMD1	ENSG00000186007	-	205441714	205381383	1.75576	3.6051	0.702096	5.89202	0.434783	1	0.500866	0.133861	1	1
RGS5	ENSG00000143248	-	163146847	163145893	4.3397	8.31282	2.88512	8.58397	0.646174	0.646174	0.52773	0.343751	1	1
TMEM241	ENSG00000134490	-	23296015	23293372	2.95681	1.10747	1.97242	1.82742	1	1	2.53158	1.07523	1	1
TOX4	ENSG00000092203	+	21497049	21498903	3.60364	3.1401	5.33608	2.48946	0.698356	0.662796	1.14307	2.09931	1	1
EIF3A	ENSG00000107581	-	119038430	119035043	44.8205	157.504	37.7225	163.76	0.543773	0.253208	0.285022	0.230821	1	1
ZNF174	ENSG00000103343	+	3406038	3409360	2.30901	3.41648	2.67623	4.05484	1	1	0.685062	0.668191	1	1
FBXL4	ENSG00000112234	-	98874084	98869675	3.32629	1.66218	5.42377	1.69327	1	1	1.94435	3.08027	1	1
SLC6A11	ENSG00000132164	+	10833794	10940719	1.20008	3.04749	1.27226	3.84012	1	1	0.413055	0.348279	1	1
NRP2	ENSG00000118257	+	205777144	205798128	1.10747	32.1477	0.938456	30.9911	1	1	0.0374437	0.0334005	1	1
CSRNP3	ENSG00000178662	+	165519829	165689405	3.32484	7.85266	2.08608	7.59188	1	1	0.430653	0.284206	1	1
DHX15	ENSG00000109606	-	24539851	24527475	4.80421	86.5689	6.69946	89.9926	0.747957	0.747957	0.0565856	0.0754719	1	1
NCAPH	ENSG00000121152	+	96371103	96373835	1.38579	60.875	1.03083	53.4926	1	1	0.0243672	0.0211005	1	1
CRNKL1	ENSG00000101343	-	20036142	20034819	6.09642	1.94147	4.20806	2.20146	0.705492	0.595556	3.03528	1.87188	1	1
SOGA1	ENSG00000149639	-	36780416	36777444	1.20202	25.4859	1.4414	34.2327	1	1	0.0508882	0.044896	1	1
SAMHD1	ENSG00000101347	-	36890881	36890228	2.21688	9.14875	2.04562	5.09559	1	1	0.250507	0.41297	1	1
AC008969.1	ENSG00000176593	+	58006264	58007206	1.8474	5.35601	1.11095	5.86047	1	1	0.356928	0.203163	1	1
ZNF286A	ENSG00000187607	+	15708423	15710047	1.66411	1.01583	0.718013	1.30188	0.467626	1	1.58099	0.583512	1	1
MOCS1	ENSG00000124615	-	39905522	39905318	2.03117	2.49375	0.723891	1.21263	1	1	0.821657	0.627664	1	1
TFDP1	ENSG00000198176	+	113586161	113641468	13.6693	5.73033	8.7365	5.87754	0.787599	0.729169	2.36167	1.47828	1	1
QTRT2	ENSG00000151576	+	114088344	114088418	47.0287	0.73896	39.472	1.53287	0.45977	0.45977	56.1751	24.2347	1	1
USP53	ENSG00000145390	+	119294629	119295516	1.2927	3.14058	2.74446	3.66387	1	1	0.429767	0.755728	1	1
HS6ST1	ENSG00000136720	-	128265480	128257452	21.6122	0.831088	17.8041	1.38136	0.461538	0.461538	23.3191	12.0862	1	1
ADGRA3	ENSG00000152990	-	22411989	22387379	2.40259	9.23943	3.558	11.1262	1	1	0.26796	0.325845	1	1
CNOT3	ENSG00000088038	+	54154499	54155687	7.11322	2.03214	4.02038	1.51044	1	1	3.38309	2.55854	1	1
PIAS2	ENSG00000078043	-	46818351	46811603	4.15447	2.03166	2.63223	1.54684	0.42381	0.611954	1.99585	1.65908	1	1
USP3	ENSG00000140455	+	63591456	63594523	9.05033	2.95342	9.62555	2.48409	1	1	2.99675	3.76363	1	1
GID8	ENSG00000101193	+	62945635	62948472	335.562	26.7936	338.851	29.4852	0.786656	0.780016	12.4811	11.4568	1	1
IBA57	ENSG00000181873	+	228176381	228182256	16.3488	2.8642	13.5059	2.74002	1	1	5.54915	4.79076	1	1
USP31	ENSG00000103404	-	23064117	23061414	10.2557	4.62092	10.2096	3.7757	1	1	2.19358	2.66007	1	1
PPARD	ENSG00000112033	+	35358431	35428176	2.49472	12.653	2.1298	13.7116	1	1	0.203459	0.161444	1	1
HPN	ENSG00000105707	+	35062416	35066570	9.14972	6.00623	6.50921	9.99086	0.466092	0.466092	1.5148	0.65497	1	1
POLR1C	ENSG00000171453	+	43521447	43521504	2.40017	10.9971	1.84793	9.30433	1	1	0.225299	0.207131	1	1
VPS4B	ENSG00000119541	-	63389305	63389194	7.6655	9.60939	9.37922	10.5089	1	1	0.799793	0.893513	1	1
MRPS17	ENSG00000239789	+	55955338	55956499	36.2221	15.4256	29.8751	19.1867	0.582687	0.311325	2.33951	1.55419	1	1
MMP16	ENSG00000156103	-	88268846	88032011	0.36948	161.35	1.43774	202.383	1	1	0.00290789	0.00759442	1	1
CEP350	ENSG00000135837	+	180111193	180114873	21.0623	7.01964	10.9554	7.27472	0.326195	0.326195	2.97238	1.49909	1	1
ADGRG5	ENSG00000159618	+	57577183	57579975	7.8546	1.10941	6.40672	1.12492	1	1	6.57726	5.31195	1	1
PCMTD2	ENSG00000203880	+	64275650	64276031	14.3258	3.23416	14.423	3.00963	1	1	4.32667	4.67032	1	1
PCMT1	ENSG00000120265	+	149802529	149811415	125.733	52.1011	107.603	54.2268	0.576988	0.416509	2.41055	1.9825	1	1
KDM6A	ENSG00000147050	+	45079351	45112086	6.18904	1.4784	6.14238	0.716071	1	1	3.98442	7.64932	1	1
CD58	ENSG00000116815	-	116519648	116514536	1.84692	1.66411	0.95397	0.850345	1	1	1.10362	1.10904	1	1
HAUS6	ENSG00000147874	-	19055711	19055531	2.40259	27.167	3.29326	32.7513	1	1	0.091781	0.103291	1	1
MMACHC	ENSG00000132763	+	45510142	45511052	3.59928	1.47792	3.70756	2.07107	1	1	2.3444	1.75377	1	1
ETV5	ENSG00000244405	-	186095119	186046319	3.78548	135.877	4.24579	163.867	1	1	0.0285746	0.0265041	1	1
AL732372.2	ENSG00000237094	-	490895	490759	17.5474	2.58781	16.6198	2.85785	1	1	6.56571	5.65267	1	1
VDAC1	ENSG00000213585	-	134000810	133990853	1.47647	7.01819	1.71507	7.88962	1	1	0.22147	0.227178	1	1
ANKHD1-EIF4EBP3	ENSG00000254996	+	140440204	140536629	2.12475	0.739445	3.56675	2.34174	1	1	2.65027	1.5017	1	1
ZNF576	ENSG00000124444	+	43599411	43600002	7.94673	2.03166	5.80671	1.11357	1	1	3.77487	4.86722	1	1
MATR3	ENSG00000015479	+	139325491	139329779	34.8204	7.66986	39.8438	6.20398	0.785738	0.779597	4.49433	6.33628	1	1
PTCD3	ENSG00000132300	+	86138131	86138181	0	111.679	6.70904	107.457	0.0297353	0.147436	0.000894618	0.0633065	1	1
AC118549.1	ENSG00000036549	-	77627900	77562452	1.29415	7.02206	0.901754	6.42266	0.47619	0.760565	0.195751	0.153581	1	1
TMA7	ENSG00000232112	+	48444036	48444130	323.928	0.924185	268.518	2.57951	0.252498	0.21589	316.376	100.249	1	1
ZNF271P	ENSG00000257267	+	35306137	35306336	4.16028	4.43183	3.69571	4.14421	1	1	0.940081	0.894325	1	1
TERF2	ENSG00000132604	-	69355818	69355635	1.10796	4.42989	0.951625	2.81673	0.491228	0.434291	0.266664	0.360549	1	1
TP53I3	ENSG00000115129	-	24080749	24077434	1.8474	10.5282	1.46319	9.63044	1	1	0.183229	0.16065	1	1
ACADM	ENSG00000117054	+	75728590	75763494	1.66411	5.45492	0.749343	4.94605	1	1	0.317577	0.168318	1	1
HRH2	ENSG00000113749	+	175708394	175710754	10.9055	4.89198	5.98432	3.66466	1	1	2.20463	1.61617	1	1
ZNF695	ENSG00000197472	-	246987971	246985652	1.56763	21.8861	2.42019	19.7689	0.608511	0.700776	0.0758491	0.126841	1	1
UBE2Q2	ENSG00000140367	+	75868979	75873502	1.5686	1.47744	1.93624	1.09897	1	1	1.05779	1.69833	1	1
VPS8	ENSG00000156931	+	184816230	185052604	1.84595	11.6377	1.16082	14.9239	1	1	0.165787	0.0839207	1	1
KIAA0930	ENSG00000100364	-	45192242	45192178	2.40307	1.1996	3.58426	0.959444	1	1	1.92603	3.47754	1	1
XRN1	ENSG00000114127	-	142306789	142306611	2.86323	12.1943	2.66029	12.2809	1	1	0.241025	0.222947	1	1
MAGEH1	ENSG00000187601	+	55453281	55453564	30.295	7.29505	26.1377	9.47134	0.576021	0.576021	4.11017	2.74128	1	1
AC097478.1	ENSG00000251095	+	89688505	89694129	13.2125	7.8546	5.9485	8.74154	0.131957	0.346503	1.67357	0.6841	1	1
TADA2A	ENSG00000276234	+	37477234	37478265	1.75818	3.50958	1.61013	3.46248	1	1	0.514791	0.48004	1	1
JUN	ENSG00000177606	-	58781489	58781319	40.6133	6.64871	59.7333	5.49288	0.366858	0.526692	6.03275	10.6981	1	1
CENPBD1P1	ENSG00000213753	+	58582755	58584389	1.84498	34.3597	1.55597	24.407	1	0.690804	0.0564421	0.0675714	1	1
TIMM13	ENSG00000099800	-	2426890	2426564	46.8338	484.037	45.8577	427.425	0.661056	0.66636	0.0969431	0.107497	1	1
REEP3	ENSG00000165476	+	63620971	63624574	20.6982	3.05184	12.9813	2.85853	1	1	6.59873	4.42157	1	1
PHTF1	ENSG00000116793	-	113700027	113697208	1.75382	1.0168	1.5505	1.4414	1	1	1.65994	1.07078	1	1
TMEM186	ENSG00000184857	-	8795455	8793611	136.682	0.55422	119.896	1.49321	0.46875	0.46875	209.076	75.3173	1	1
SMC6	ENSG00000163029	-	17664107	17663819	1.57102	5.35746	0.86432	5.44859	1	0.733892	0.306189	0.173795	1	1
DRAXIN	ENSG00000162490	+	11720938	11725855	2.95729	4.15302	1.28949	5.63069	1	1	0.718853	0.242465	1	1
VIRMA	ENSG00000164944	-	94529213	94488520	1.66218	72.0709	2.33483	56.328	0.584251	0.654906	0.0244167	0.0431493	1	1
KDM3B	ENSG00000120733	+	138386055	138436939	3.32581	3.05039	3.97982	2.06298	1	0.64432	1.08742	1.88621	1	1
LMAN1	ENSG00000074695	-	59328428	59327825	9.05178	38.8007	7.50478	42.0174	0.594729	1	0.23526	0.180561	1	1
HPS5	ENSG00000110756	-	18291825	18279056	1.66169	1.38628	0.889369	0.766572	1	1	1.18531	1.1417	1	1
ZFPL1	ENSG00000162300	+	65085004	65088395	3.87906	16.0758	3.64624	13.1991	1	1	0.245989	0.28169	1	1
AAR2	ENSG00000131043	+	36254713	36256931	1.38628	6.74229	1.50313	6.1579	1	1	0.217219	0.256176	1	1
MPHOSPH8	ENSG00000196199	+	19646746	19648384	2.21543	1.84837	1.34587	2.22845	1	1	1.18839	0.620957	1	1
TENM4	ENSG00000149256	-	79401463	78677768	0.646832	0.921763	1.52139	1.51866	1	1	0.730925	1.00168	1	1
TNPO1	ENSG00000083312	+	72905564	72910325	2.49714	55.9743	0.951625	60.0094	0.498772	0.582909	0.046316	0.0174952	1	1
PRPF4B	ENSG00000112739	+	4061904	4064981	17.4562	31.5881	21.2563	27.1217	0.559875	0.352944	0.554032	0.784532	1	1
CENPA	ENSG00000115163	+	26797681	26801062	41.7614	2.7711	30.8468	3.45831	0.839273	0.650978	14.5803	8.69704	1	1
SSBP3	ENSG00000157216	-	54226519	54225574	7.38863	3.32677	6.34916	3.40062	1	1	2.18533	1.84229	1	1
PHKA2	ENSG00000044446	-	18892971	18892301	13.3023	10.9942	19.4344	15.8927	1	1	1.20804	1.22146	1	1
SLC2A10	ENSG00000197496	+	46710438	46736322	7.0177	1.75576	6.16176	1.78267	1	1	3.83547	3.326	1	1
RFC5	ENSG00000111445	+	118032113	118032232	16.6222	22.2663	11.8497	20.7428	0.634166	0.652372	0.747655	0.573327	1	1
MEX3D	ENSG00000181588	-	1555296	1554672	3.87857	10.4487	4.97526	11.7284	1	1	0.377162	0.429074	1	1
NOP14	ENSG00000087269	-	2938112	2937938	3.04506	22.9946	3.93696	28.6283	1	1	0.136182	0.140522	1	1
INPP5K	ENSG00000132376	-	1495607	1494577	0.740413	4.71208	1.68568	7.37926	1	1	0.174646	0.238751	1	1
PREX2	ENSG00000046889	+	68085391	68192630	2.86323	11.0854	4.06034	13.8016	1	0.738616	0.26492	0.299271	1	1
CCDC14	ENSG00000175455	-	123914318	123913723	2.86371	40.8217	4.48652	41.8184	0.677411	0.677411	0.0724239	0.109416	1	1
PVT1	ENSG00000249859	+	127897488	127921329	2.30852	5.63336	0.835614	5.73272	0.496732	0.366516	0.420089	0.160408	1	1
WIPI1	ENSG00000070540	-	68424155	68421281	1.20008	6.64774	0.869794	6.00352	1	1	0.19267	0.158891	1	1
SLC2A4	ENSG00000181856	+	7287832	7288035	4.52492	3.51151	2.81312	2.74459	1	1	1.2806	1.02409	1	1
LAMC1	ENSG00000135862	+	183137768	183143008	1.38482	12.3766	0.948093	8.61797	1	0.81058	0.119009	0.120222	1	1
ZC3H14	ENSG00000100722	+	88611877	88612968	17.5542	0.738476	13.0873	1.27643	0.371469	0.489362	21.0551	9.58082	1	1
PLPP1	ENSG00000067113	-	55515826	55424884	1.4784	12.2874	2.04706	12.0323	1	1	0.12742	0.176971	1	1
EID2	ENSG00000176396	-	39539077	39538812	1.47647	61.5102	0.841213	69.2417	0.473282	0.473282	0.0255878	0.0135736	1	1
RABIF	ENSG00000183155	-	202880917	202880828	1.66315	5.17079	1.99159	3.96322	1	1	0.334513	0.514761	1	1
SLC25A37	ENSG00000147454	+	23572290	23572549	5.82004	11.8219	3.06498	13.298	0.476385	0.807611	0.496568	0.236227	1	1
AC027031.2	ENSG00000254615	+	106272773	106272896	6.83151	2.21688	5.7108	4.09724	0.61991	0.61991	2.99174	1.38443	1	1
DDX54	ENSG00000123064	-	113161953	113158493	1.93904	91.9239	1.89253	79.7932	1	1	0.0221578	0.0249399	1	1
TYK2	ENSG00000105397	-	10363185	10350532	2.03214	7.75715	1.44728	8.13094	1	1	0.271363	0.187983	1	1
COX20	ENSG00000203667	+	244843093	244843653	6.83296	0.46064	6.67615	1.41948	1	0.465116	12.3662	4.45952	1	1
DDX46	ENSG00000145833	+	134770953	134829042	4.0667	14.962	1.81647	15.0925	0.382603	0.530002	0.276637	0.126146	1	1
TFCP2	ENSG00000135457	-	51094850	51093761	9.70297	19.6843	6.60615	22.9236	0.547153	0.547153	0.495493	0.291273	1	1
SLF1	ENSG00000133302	+	94651843	94695649	3.60171	2.7711	3.7449	1.44909	1	1	1.2893	2.48203	1	1
GTPBP1	ENSG00000100226	+	38732236	38733580	18.9245	62.5386	19.609	55.5578	0.707572	0.707572	0.303718	0.35411	1	1
P2RY1	ENSG00000169860	+	152840203	152841438	3.59783	255.747	2.66162	257.906	1	0.771788	0.0144533	0.0107037	1	1
TOP3A	ENSG00000177302	-	18274224	18271429	1.66169	3.32532	1.65566	4.15178	1	1	0.514314	0.412924	1	1
AC068152.1	ENSG00000262879	-	47047889	47043234	2.30901	1.38579	2.27764	3.93136	0.604396	0.604396	1.62136	0.589786	1	1
TBCA	ENSG00000171530	-	77708298	77691240	25.6827	872.825	25.6899	577.819	0.186837	0.253232	0.029536	0.0446255	1	1
NUAK1	ENSG00000074590	-	106063618	106063345	0.555189	6.19388	1.44402	3.64011	0.4	0.4	0.104099	0.412828	1	1
PAFAH1B1	ENSG00000007168	+	2681914	2685613	86.3967	40.4634	64.2872	48.3042	0.126067	0.124576	2.13238	1.3302	1	1
SS18L1	ENSG00000184402	+	62147558	62180283	2.30901	1.01631	2.44302	1.15443	1	1	2.15801	2.02722	1	1
TMEM37	ENSG00000171227	+	119437723	119438505	5.81568	6.73841	7.14734	6.20689	1	1	0.865066	1.14911	1	1
SMUG1	ENSG00000123415	-	54180365	54179814	2.49617	3.69722	1.79102	4.70502	0.593043	1	0.683702	0.393551	1	1
NARF	ENSG00000141562	+	82488257	82490536	94.6936	1.93953	78.5982	2.35713	0.593155	0.593155	46.4782	32.0285	1	1
DONSON	ENSG00000159147	-	33577549	33577471	1.47792	27.7081	1.26679	26.6355	1	1	0.0567432	0.0511227	1	1
SEL1L3	ENSG00000091490	-	25748310	25747434	2.21688	197.567	0.856222	162.664	0.503933	1	0.0117211	0.00587489	1	1
TPP2	ENSG00000134900	+	102614180	102678459	2.86226	4.06041	3.00509	3.40468	1	0.696516	0.712012	0.885983	1	1
PCBP2	ENSG00000197111	+	53475547	53479614	38.1462	176.43	54.4758	157.891	0.0856062	0.0763628	0.216655	0.345436	1	1
SOS2	ENSG00000100485	-	50197745	50117132	1.11038	2.40114	2.00153	2.82145	1	1	0.483931	0.719343	1	1
RRP15	ENSG00000067533	+	218302508	218331273	5.6353	1.9405	6.43323	2.0652	1	1	2.81074	3.01739	1	1
ARHGEF10	ENSG00000104728	+	1843435	1958638	4.80518	16.7236	6.35453	17.0785	0.727907	0.727907	0.291566	0.375733	1	1
C8orf33	ENSG00000182307	+	145054424	145056028	12.9347	14.4107	10.1728	12.4886	1	1	0.898283	0.816043	1	1
HPS4	ENSG00000100099	-	26452171	26452100	1.10989	42.1261	1.46958	39.7117	1	1	0.0286528	0.039425	1	1
SETDB1	ENSG00000143379	+	150945314	150964735	20.045	19.3032	27.629	17.1689	0.382874	0.382874	1.03823	1.60572	1	1
CHRM3	ENSG00000133019	+	239909462	239911005	3.32096	21.426	1.63051	28.7722	0.334596	0.249815	0.158923	0.0599368	1	1
TMEM92	ENSG00000167105	+	50279788	50280035	7.29844	5.35988	7.23166	4.12555	1	1	1.35506	1.73508	1	1
TM9SF2	ENSG00000125304	+	99562810	99563389	14.3176	69.5428	8.81796	65.4853	0.359292	0.359292	0.207022	0.135975	1	1
WDR60	ENSG00000126870	+	158871425	158946186	1.75721	17.8204	1.79912	16.1503	1	1	0.103637	0.116866	1	1
CLPTM1L	ENSG00000049656	-	1317865	1317753	141.584	41.295	143.431	29.8914	0.185404	0.185404	3.42273	4.78574	1	1
MTIF2	ENSG00000085760	-	55244210	55243620	4.52783	1.84934	5.18657	2.81169	0.741953	0.618023	2.37405	1.81564	1	1
SPATS2	ENSG00000123352	+	49490727	49526369	3.69625	1.75479	4.52779	2.28511	1	1	2.04673	1.94028	1	1
MGAT2	ENSG00000168282	+	49622699	49623318	7.29457	3.41793	5.704	3.51431	1	1	2.10196	1.60584	1	1
RBM26	ENSG00000139746	-	79314574	79311829	2.77207	7.39687	3.35744	6.97432	1	0.719791	0.383103	0.488731	1	1
SYNRG	ENSG00000275066	-	37514903	37514802	9.42852	4.2529	7.86366	4.3054	1	1	2.18901	1.8077	1	1
ITSN2	ENSG00000198399	-	24238934	24202866	5.26291	3.97119	3.39058	2.12329	1	1	1.31729	1.57001	1	1
IER3IP1	ENSG00000134049	-	47156030	47155042	36.6668	41.2106	24.5318	40.562	0.306789	0.306789	0.890009	0.605769	1	1
ZBTB44	ENSG00000196323	-	130233032	130226681	0.830604	14.3215	1.68283	11.3791	0.489362	0.572138	0.0645291	0.15531	1	1
AC073111.5	ENSG00000284691	+	150410956	150412468	1.66557	16.1645	1.07939	10.806	1	1	0.108553	0.108141	1	1
NOP58	ENSG00000055044	+	202300350	202302933	1.29366	8.77685	1.66457	6.99021	1	0.779078	0.157	0.248874	1	1
TEX10	ENSG00000136891	-	100339796	100302086	1.29512	66.0434	1.92974	61.481	1	1	0.0210923	0.0329604	1	1
CAP1	ENSG00000131236	+	40060136	40072647	2.03408	31.8718	1.00356	27.4058	1	1	0.0667488	0.0401211	1	1
MCM6	ENSG00000076003	-	135844595	135840444	1.10989	49.8595	1.56094	66.5306	1	1	0.0242175	0.0249276	1	1
ATXN3	ENSG00000066427	-	92064091	92063582	7.85266	2.67655	4.87741	3.23595	0.460069	0.651341	2.86422	1.49205	1	1
TIMM22	ENSG00000177370	+	1001568	1001626	1.29366	8.04031	0.980331	8.17168	1	1	0.171205	0.130606	1	1
HSDL2	ENSG00000119471	+	112470604	112472404	4.06525	20.783	2.24021	18.2917	0.673135	0.673135	0.199456	0.127243	1	1
PCK2	ENSG00000100889	+	24100560	24104124	2.0302	122.58	1.71363	87.2512	1	1	0.0173639	0.0207625	1	1
RPL13	ENSG00000167526	+	89563067	89563288	750.144	133.838	774.636	181.119	0.0213324	0.100408	5.60144	4.27513	1	1
RPUSD2	ENSG00000166133	+	40570062	40574459	2.03117	64.484	2.25522	71.1485	1	1	0.0329985	0.0330564	1	1
KIDINS220	ENSG00000134313	-	8728929	8728857	10.9942	3.13961	11.8586	2.00791	1	1	3.42455	5.67322	1	1
TM7SF2	ENSG00000149809	+	65113781	65116227	1.47792	16.5306	0.846688	19.8283	0.472222	0.472222	0.0948805	0.0475046	1	1
DOP1B	ENSG00000142197	+	36294119	36294273	2.2164	0.555189	1.74821	1.48236	1	1	3.53546	1.16801	1	1
RAB1A	ENSG00000138069	-	65087877	65086854	82.8722	10.3517	80.7548	11.2851	0.820788	0.820788	7.9386	7.10181	1	1
RNASEH2C	ENSG00000172922	-	65719684	65717674	29.9337	4.06186	27.4051	3.70325	1	1	7.21641	7.232	1	1
EP300	ENSG00000100393	+	41097515	41172612	6.46687	1.20105	6.42085	1.22908	1	1	5.04735	4.9063	1	1
RPL34	ENSG00000109475	+	108625253	108630406	2105.3	2.40114	2033.72	2.30897	1	1	841.775	844.269	1	1
HSBP1	ENSG00000230989	+	83811662	83812992	138.201	99.5705	110.149	150.53	0.0026141	0.000605719	1.38758	0.731919	0.733941	0.249687
NAGA	ENSG00000198951	-	42059765	42058376	12.1928	4.15399	11.7794	6.26892	0.707985	0.707985	2.88972	1.86522	1	1
RWDD2A	ENSG00000013392	+	83196536	83197456	1.01583	1.10796	1.62696	1.2031	1	1	0.923732	1.32527	1	1
ZNF826P	ENSG00000231205	-	20394557	20340656	1.57199	1.20057	1.19671	1.06388	1	1	1.28558	1.11413	1	1
NBEA	ENSG00000172915	+	35159085	35672732	1.38579	14.3195	1.39049	15.7526	1	1	0.10304	0.0940218	1	1
CMTM8	ENSG00000170293	+	32369981	32370319	1.66218	8.22553	0.692964	7.18351	1	1	0.211659	0.108871	1	1
CACNG8	ENSG00000142408	+	53974432	53990214	1.2927	4.71257	1.17035	5.7213	1	1	0.289387	0.218225	1	1
ROCK2	ENSG00000134318	-	11180769	11179768	3.78935	8.59501	3.65393	3.89981	0.653162	0.413871	0.447308	0.938529	1	1
CEP78	ENSG00000148019	+	78267067	78278313	2.31046	1.66315	1.75147	3.56126	0.569231	0.613712	1.36714	0.505692	1	1
RNF115	ENSG00000265491	-	145742190	145738870	1.38628	2.86274	1.45275	2.38258	1	1	0.501655	0.625458	1	1
METTL2B	ENSG00000165055	+	128498488	128502927	1.66169	1.47937	1.21823	1.33452	1	1	1.11544	0.918935	1	1
AIF1L	ENSG00000126878	+	131121228	131123143	64.5582	157.626	78.2004	132.997	0.102365	0.0697254	0.409939	0.588295	1	1
ADSL	ENSG00000239900	+	40366561	40366641	122.046	0	98.7195	5.63533	0.100712	0.0208655	1221.46	17.23	1	1
ATE1	ENSG00000107669	-	121743107	121740423	1.75382	5.63675	2.24152	5.91452	1	1	0.323148	0.389311	1	1
CCNG2	ENSG00000138764	+	77167025	77167206	2.12475	5.63481	1.81829	4.31648	1	1	0.387938	0.434348	1	1
RFC2	ENSG00000049541	-	74231664	74231501	27.1573	3.23416	22.6754	3.16936	1	1	8.17515	6.96632	1	1
POFUT1	ENSG00000101346	+	32235040	32235291	1.8474	19.3919	1.60231	16.0037	1	1	0.0999082	0.105709	1	1
CTDSPL2	ENSG00000137770	+	44525618	44529036	4.98895	17.8393	6.0433	15.9244	0.729726	0.79208	0.283676	0.383371	1	1
NOTCH2NLA	ENSG00000264343	-	146156104	146148863	3.32629	4.62238	2.54145	7.69924	0.596154	0.596154	0.725544	0.33868	1	1
LINC00662	ENSG00000261824	-	27730268	27721708	20.863	2.58588	16.5635	1.1453	1	1	7.80491	13.381	1	1
SATB1-AS1	ENSG00000228956	+	18469709	18531251	1.56908	2.95729	2.5448	2.8691	1	1	0.545934	0.890776	1	1
MRPS14	ENSG00000120333	-	175014402	175012958	33.3487	1.57247	24.5074	2.0429	0.784176	0.574972	19.9996	11.4832	1	1
B4GAT1	ENSG00000174684	-	66345707	66345373	1.75576	20.2312	1.01713	20.5285	1	1	0.0912762	0.0541548	1	1
GGNBP2	ENSG00000278311	+	36589441	36589842	6.37281	15.6151	4.99655	12.8401	1	1	0.411884	0.393856	1	1
DNAJC14	ENSG00000135392	-	55825386	55820984	1.56956	8.77297	2.52301	7.87214	1	1	0.188163	0.329022	1	1
PPM1L	ENSG00000163590	+	161075600	161078899	0.923216	19.3982	1.52727	14.6594	0.441176	0.441176	0.0524775	0.110253	1	1
PFDN6	ENSG00000204220	+	33290930	33291420	1.20299	2.77304	2.01601	1.71832	1	1	0.453523	1.16371	1	1
VIPR2	ENSG00000106018	-	159030453	159028176	0.738476	3.047	1.80613	6.71467	1	1	0.266437	0.27971	1	1
MARK1	ENSG00000116141	+	220582895	220662451	2.67946	6.28213	5.67491	5.15757	0.408213	0.465684	0.435506	1.0984	1	1
PWP1	ENSG00000136045	+	107712466	107713161	33.8108	3.78741	29.3646	5.11375	0.471662	0.471662	8.72324	5.65133	1	1
MTREX	ENSG00000039123	+	55322363	55424840	3.4189	1.84692	3.77441	0.812507	1	0.493976	1.80742	4.24589	1	1
NUP214	ENSG00000126883	+	131211368	131233702	2.86371	12.3742	2.50538	13.9254	1	1	0.237588	0.185762	1	1
BROX	ENSG00000162819	+	222713903	222735185	3.51248	15.8891	2.57089	15.0647	1	1	0.225934	0.176126	1	1
AP004608.1	ENSG00000255545	+	134503611	134505658	1.57053	1.47647	3.55841	3.40988	1	1	1.05967	1.04232	1	1
ANKRD6	ENSG00000135299	+	89631497	89633824	2.30901	1.66218	3.08742	2.4404	1	1	1.36706	1.2547	1	1
CHEK1	ENSG00000149554	+	125627687	125627734	3.51006	4.24951	4.49018	1.95375	0.716235	0.366323	0.829993	2.23502	1	1
TRAPPC6A	ENSG00000007255	-	45177760	45162933	1.56956	88.7451	1.56904	110.062	1	1	0.0187919	0.0151508	1	1
KRR1	ENSG00000111615	-	75496904	75495834	4.70821	3.97022	6.18252	5.26253	0.515955	0.47867	1.18132	1.17156	1	1
DAG1	ENSG00000173402	+	49533670	49534513	10.3469	1.66072	8.38297	1.67723	1	1	5.9333	4.77314	1	1
NEO1	ENSG00000067141	+	73303421	73305201	18.6558	53.0228	17.218	57.882	0.846781	0.853246	0.353066	0.298679	1	1
MRPL57	ENSG00000173141	+	21177355	21177511	63.4769	11.7322	47.6878	15.2016	0.212402	0.204177	5.3732	3.12306	1	1
CHD2	ENSG00000173575	+	92902295	92929089	4.80082	1.20105	4.53987	1.06895	1	1	3.76681	3.96928	1	1
TOMM70	ENSG00000154174	-	100365281	100363463	60.587	99.0997	59.6641	90.0774	0.814932	0.814932	0.611766	0.662739	1	1
FZR1	ENSG00000105325	+	3535003	3536753	1.75237	4.70869	2.47291	4.34193	0.56044	0.690821	0.385212	0.579233	1	1
MFSD11	ENSG00000092931	+	76738528	76778723	1.38531	6.83345	1.02627	6.14168	1	1	0.214224	0.180443	1	1
AL034430.1	ENSG00000285508	-	10413707	10413533	32.8886	2.12233	22.4243	2.73117	1	1	14.8441	7.95582	1	1
RET	ENSG00000165731	+	43103655	43127481	1.29463	2.77401	1.42092	2.64056	1	1	0.485258	0.554965	1	1
RWDD4	ENSG00000182552	-	183641252	183640611	9.05081	3.87809	7.08172	4.9262	0.795595	0.705559	2.3003	1.42886	1	1
CCDC90B	ENSG00000137500	-	83261763	83261458	5.90975	31.2264	5.22976	28.4533	1	1	0.191843	0.18666	1	1
CTR9	ENSG00000198730	+	10772647	10779744	1.38676	15.426	0.995743	18.6494	0.487805	0.45373	0.0957592	0.0584414	1	1
ITGB3BP	ENSG00000142856	-	63490083	63440771	12.011	13.2082	15.1383	8.09023	0.271987	0.264957	0.910042	1.86054	1	1
MSANTD4	ENSG00000170903	-	106007982	106007919	1.66411	6.55852	1.5505	6.2118	1	1	0.264941	0.261494	1	1
URI1	ENSG00000105176	+	30012061	30015702	1.20105	23.6501	0.897592	20.4898	1	0.617358	0.0547809	0.0484509	1	1
CMBL	ENSG00000164237	-	10284578	10279280	2.40065	9.79365	2.1383	9.39907	1	1	0.252753	0.235633	1	1
FAM66C	ENSG00000226711	+	8197644	8200989	1.2927	1.10989	1.43096	2.00059	1	1	1.15109	0.72882	1	1
CLIP1	ENSG00000130779	-	122328306	122271443	1.8474	7.29844	1.38411	6.00074	1	1	0.263218	0.243267	1	1
MRPS34	ENSG00000074071	-	1772342	1771894	2.30852	226.368	1.95193	200.32	1	1	0.0106352	0.0102382	1	1
EPHA1	ENSG00000146904	-	143391125	143390294	52.4507	2.40211	52.1531	2.05841	1	1	21.0026	24.2091	1	1
ERVK3-1	ENSG00000142396	+	58315201	58315650	27.2504	4.98605	26.3401	6.9893	0.765161	0.733016	5.37753	3.72958	1	1
TRAM1	ENSG00000067167	-	70574825	70573443	3.42036	19.5839	3.26385	26.4429	1	1	0.178844	0.126733	1	1
ZDHHC5	ENSG00000156599	+	57700357	57701181	12.4712	56.4504	10.8344	48.5968	1	1	0.2223	0.224541	1	1
DCAF7	ENSG00000136485	+	63589451	63590396	1.19863	20.2336	1.55221	19.1426	1	1	0.0638662	0.085862	1	1
COQ10B	ENSG00000115520	+	197475123	197475304	37.4935	1.57199	42.0213	2.22104	1	1	22.4844	18.1476	1	1
ZNF765	ENSG00000196417	+	53412006	53430412	13.2993	2.86226	13.6126	2.85775	1	1	4.52335	4.63615	1	1
ABI2	ENSG00000138443	+	203430339	203430601	3.14058	2.86468	4.83758	3.08102	0.72008	0.680605	1.09306	1.5522	1	1
SERP1	ENSG00000120742	-	150544218	150542508	33.355	27.3541	21.8032	29.5082	0.106143	0.629181	1.21858	0.739768	1	1
CHCHD3	ENSG00000106554	-	132915536	132784870	2.67946	177.837	3.12292	140.23	0.658366	1	0.0156205	0.0229667	1	1
MACC1	ENSG00000183742	-	20136398	20135294	2.03408	1.66363	1.25269	1.42314	1	1	1.21005	0.888095	1	1
CU633906.2	ENSG00000278903	+	6321390	6322246	2.49326	3.69286	1.92373	5.37145	1	0.690565	0.683722	0.369871	1	1
TARS	ENSG00000113407	+	33445348	33468085	2.58733	79.078	1.07939	65.1168	1	0.66916	0.0339404	0.0180841	1	1
CENPS	ENSG00000175279	+	10442316	10442725	1.20154	15.5148	1.16407	11.0483	1	0.790436	0.0833529	0.113387	1	1
DCAF16	ENSG00000163257	-	17800789	17800658	2.40307	244.961	2.93004	264.965	1	1	0.0102141	0.0114313	1	1
METTL4	ENSG00000101574	-	2538136	2537534	1.38579	1.29512	1.17714	1.05172	1	1	1.06499	1.1089	1	1
NLGN3	ENSG00000196338	+	71171117	71171199	0.922732	1.01534	2.01664	1.01804	1	1	0.916965	1.89316	1	1
NDUFA2	ENSG00000131495	-	140645476	140645371	86.3861	9.78783	86.4477	13.7009	0.500026	0.500026	8.74672	6.27117	1	1
METAP2	ENSG00000111142	+	95483242	95515834	13.5835	24.2936	8.35858	28.2317	0.354201	0.314651	0.560946	0.298555	1	1
XRCC5	ENSG00000079246	+	216205423	216206281	877.971	142.867	756.385	145.747	0.146038	0.202033	6.14177	5.18685	1	1
DKC1	ENSG00000130826	+	154777581	154777682	84.8214	63.9278	75.0298	63.161	0.722636	0.721164	1.32632	1.18762	1	1
TMCC1-AS1	ENSG00000271270	+	129906085	129908911	0.55422	3.97119	1.58364	4.10638	1	1	0.160695	0.40026	1	1
BLOC1S2	ENSG00000196072	-	100274919	100274700	5.63336	121.558	3.64389	106.381	0.727725	0.727725	0.0471267	0.0351602	1	1
UBE2E3	ENSG00000170035	+	181063422	181064323	148.238	1.10796	164.212	2.67999	1	1	122.801	59.1055	1	1
ZNF354C	ENSG00000177932	+	179083422	179083527	5.53978	1.2956	7.0065	1.45235	1	1	4.04111	4.57791	1	1
GALNT3	ENSG00000115339	-	165765081	165747807	1.75334	5.63869	1.61041	4.92115	1	1	0.322955	0.340641	1	1
KRBOX4	ENSG00000147121	+	46473539	46474194	0.83012	1.2927	1.41726	2.00294	1	1	0.667855	0.721494	1	1
SENP1	ENSG00000079387	-	48043563	48043207	1.10941	6.37474	1.38371	8.26721	1	1	0.186789	0.177324	1	1
SLC16A10	ENSG00000112394	+	111178708	111223015	2.58539	5.17514	5.16102	4.45002	0.357517	0.357517	0.509065	1.15626	1	1
ZNF462	ENSG00000148143	+	106863272	107013444	2.8642	1.01389	3.19168	2.32295	0.663337	0.597637	2.66112	1.35854	1	1
MTMR3	ENSG00000100330	+	30027857	30030864	7.02351	5.72646	5.86349	7.19733	0.710382	0.710382	1.22261	0.817216	1	1
GMPPB	ENSG00000173540	-	49721500	49719910	20.0402	1.84692	15.8135	2.78465	0.681949	0.581272	10.3447	5.51661	1	1
TMEM201	ENSG00000188807	+	9604949	9605165	3.87809	1.57102	2.32216	1.49737	1	1	2.38064	1.51634	1	1
TMEM70	ENSG00000175606	+	73981795	73981857	17.7336	21.3377	16.3644	19.8768	1	1	0.831879	0.824174	1	1
SSRP1	ENSG00000149136	-	57326734	57325989	8.77733	312.544	6.90986	273.745	1	1	0.0283944	0.0255979	1	1
C18orf25	ENSG00000152242	+	46266887	46266987	3.32435	15.8023	2.57676	13.8375	1	1	0.215337	0.192055	1	1
NPIPB4	ENSG00000185864	-	21866132	21834581	0.830604	36.6774	1.55923	20.7097	0.383333	0.355865	0.0253037	0.0797332	1	1
GEN1	ENSG00000178295	+	17784510	17784718	2.21688	10.1573	1.02536	12.1212	0.595556	0.648309	0.225876	0.0920824	1	1
EIF2D	ENSG00000143486	-	206595703	206594040	1.75527	3.04603	0.529706	5.6099	0.464286	0.68599	0.589718	0.110283	1	1
ZMAT2	ENSG00000146007	+	140704517	140706417	0.831088	54.2244	1.24134	46.7938	0.483607	0.603476	0.0171394	0.0286037	1	1
OTX2	ENSG00000165588	-	56800832	56800709	1.48034	20.8785	2.48051	53.1592	1	1	0.0753314	0.0484518	1	1
AHI1	ENSG00000135541	-	135285293	135283982	7.29312	4.80324	5.79455	10.4658	0.274181	0.25186	1.5078	0.557891	1	1
SRPK1	ENSG00000096063	-	35833097	35833034	5.72646	56.5314	4.91119	57.9224	1	1	0.102884	0.0863664	1	1
RALGAPB	ENSG00000170471	+	38575068	38578695	2.1233	4.61366	1.55832	5.21316	1	0.715925	0.471672	0.312115	1	1
AL162411.1	ENSG00000236924	+	6670327	6670633	1.94147	4.89343	1.89555	5.33379	1	1	0.40883	0.367249	1	1
MAP1LC3B	ENSG00000140941	+	87403379	87404773	30.6625	10.809	30.1055	12.1159	0.816495	0.806741	2.81992	2.47263	1	1
PDHB	ENSG00000168291	-	58428026	58427669	54.9657	102.894	48.3495	108.101	0.547552	0.473729	0.534648	0.447774	1	1
SERINC2	ENSG00000168528	+	31432504	31434675	3.69432	174.747	1.73777	207.452	0.337615	0.337615	0.0217008	0.00885451	1	1
RHOQ	ENSG00000119729	+	46581792	46583116	0.647317	18.5719	1.4055	19.1594	0.4875	0.822735	0.0400235	0.0781699	1	1
INA	ENSG00000148798	+	103282933	103290344	1.38579	8.12905	0.994431	8.9128	1	1	0.180555	0.121431	1	1
PTPRA	ENSG00000132670	+	3038254	3038352	1.75237	11.8292	1.14439	9.89727	1	1	0.15528	0.124473	1	1
GRIA4	ENSG00000152578	+	105614419	105913107	2.12863	4.34406	2.78008	8.17378	1	0.626697	0.501485	0.348097	1	1
ERMP1	ENSG00000099219	-	5784571	5778638	21.0652	2.86371	17.5857	2.3767	1	1	7.14145	7.14082	1	1
PSMC2	ENSG00000161057	+	103368154	103368211	41.7595	2.12427	39.268	1.81514	1	1	18.8194	20.5562	1	1
ING3	ENSG00000071243	+	120956976	120975656	1.01583	1.29318	1.93037	1.5061	1	1	0.800922	1.26416	1	1
ACTR3	ENSG00000115091	+	113958144	113958255	2.77401	11.2677	3.51287	10.7445	1	1	0.252822	0.333153	1	1
PARP11	ENSG00000111224	-	3811967	3808862	0.922732	1.57102	1.21914	1.91917	1	1	0.612042	0.653309	1	1
UBE2A	ENSG00000077721	+	119583364	119584419	9.04791	43.508	9.18607	47.755	1	1	0.209776	0.194046	1	1
SALL1	ENSG00000103449	-	51136678	51135985	2.03311	4.34212	2.03324	5.00112	1	1	0.480201	0.41819	1	1
SMARCA5	ENSG00000153147	+	143543949	143553412	0.831088	68.5468	2.0934	57.5141	0.239471	0.264466	0.0135635	0.0380705	1	1
RMND5A	ENSG00000153561	+	86774201	86777803	18.281	14.6827	14.3264	16.349	0.486623	0.633093	1.24341	0.877036	1	1
DIS3L	ENSG00000166938	+	66326559	66333896	3.32048	13.7624	2.03427	10.6996	1	1	0.246745	0.197625	1	1
ATL2	ENSG00000119787	-	38295902	38294887	1.8474	4.89246	1.02576	4.02704	1	1	0.390068	0.272777	1	1
RAPH1	ENSG00000173166	-	203435924	203433817	1.38579	3.416	2.4264	4.02313	1	1	0.422581	0.612738	1	1
GAREM1	ENSG00000141441	-	32267674	32263521	7.94625	1.47889	9.794	1.18102	1	1	5.09614	7.72351	1	1
ZNF8	ENSG00000278129	+	58295869	58302792	3.69771	3.41793	3.1438	4.54393	1	1	1.07953	0.698503	1	1
RPS7	ENSG00000171863	+	3577736	3580917	1.10941	2023.73	1.08892	2017.55	1	1	0.000597584	0.000589261	1	1
LETM1	ENSG00000168924	-	1814287	1811480	17.5537	101.313	14.4839	94.2662	0.847802	0.725734	0.174078	0.154545	1	1
ZNF277	ENSG00000198839	+	112342912	112343027	0.832057	2.77013	1.35175	2.02229	1	1	0.324743	0.684049	1	1
CMTR2	ENSG00000180917	-	71282365	71282301	4.98701	2.03602	5.763	2.57169	1	1	2.38154	2.19449	1	1
ICMT	ENSG00000116237	-	6223626	6223486	1.29221	55.5103	0.908943	48.4495	1	1	0.0250352	0.0207818	1	1
ADAM9	ENSG00000168615	+	39104904	39104998	1.47744	7.57822	0.75522	5.22154	1	1	0.205443	0.160709	1	1
FTSJ1	ENSG00000068438	+	48482948	48486300	2.77159	6.64919	3.28302	7.01228	1	1	0.425471	0.475659	1	1
ZNF207	ENSG00000010244	+	32370336	32381338	94.2204	1.47792	101.905	0.895372	0.666394	0.491329	59.7751	102.479	1	1
MPHOSPH6	ENSG00000135698	-	82148275	82148162	1.10796	4.43376	0.960756	4.53952	1	1	0.266436	0.228635	1	1
PRPF38A	ENSG00000134748	+	52417020	52418177	30.4879	5.08495	25.836	3.79111	1	0.726927	5.89936	6.66545	1	1
SAP18	ENSG00000150459	+	21147385	21148353	188.696	47.3778	159.579	51.1602	0.246508	0.439249	3.9765	3.11506	1	1
ATXN1L	ENSG00000224470	+	71857133	71857327	11.8234	4.25047	11.2722	5.49924	1	1	2.7407	2.03102	1	1
PELP1	ENSG00000141456	-	4672196	4671388	2.86613	47.3846	2.07382	47.1622	1	1	0.0624652	0.045995	1	1
TPX2	ENSG00000088325	+	31739575	31801492	2.4923	28.0819	4.43877	30.9817	0.688344	0.889464	0.0919843	0.146027	1	1
ZC3H11A	ENSG00000058673	+	203854019	203854121	2.12475	37.8833	1.59552	43.3107	0.598459	0.598459	0.0585718	0.0390578	1	1
ITFG2	ENSG00000111203	+	2824937	2825068	1.47744	2.30852	1.65321	1.67642	1	1	0.654939	0.986935	1	1
HIPK3	ENSG00000110422	+	33355365	33357019	2.30949	10.0681	2.72918	10.0647	1	1	0.236966	0.278333	1	1
HCG11	ENSG00000228223	+	26522947	26523850	1.84643	5.08253	1.62411	5.26028	1	1	0.375576	0.321645	1	1
POMP	ENSG00000132963	+	28678198	28678312	440.984	5.82585	347.285	4.65505	1	1	74.4339	73.0559	1	1
MELTF	ENSG00000163975	-	197018950	197001744	1.75624	29.7432	2.49715	37.9407	1	1	0.0621999	0.0682731	1	1
ST7L	ENSG00000007341	-	112606680	112525882	2.49278	1.93856	1.92557	1.59096	1	1	1.27187	1.19788	1	1
PRPSAP1	ENSG00000161542	-	76312792	76310931	15.0619	17.64	11.08	15.5913	0.807872	0.814469	0.854672	0.712498	1	1
REEP5	ENSG00000129625	-	112878645	112878480	12.5618	8.31379	9.65372	9.56964	0.595408	0.77574	1.50489	1.00869	1	1
MTHFD1	ENSG00000100714	+	64455130	64460005	5.63191	55.6882	3.52211	25.7626	0.709781	1	0.102744	0.140052	1	1
NACA	ENSG00000196531	-	56725804	56712432	1.8474	939.518	2.12574	928.347	0.622617	1	0.00207255	0.00239727	1	1
AGPAT3	ENSG00000160216	+	43984670	43986535	2.86371	4.0638	2.61488	2.89039	1	1	0.711781	0.907868	1	1
YIPF2	ENSG00000130733	-	10922762	10922191	2.58636	5.35698	1.46816	5.44574	1	1	0.49228	0.282769	1	1
AP002856.2	ENSG00000231698	+	131259601	131267221	1.10844	1.38676	1.47911	0.94393	1	1	0.812801	1.51266	1	1
RPS28	ENSG00000233927	+	8322394	8323332	973.276	4.89537	1071.48	5.66326	1	1	194.856	185.932	1	1
HMGXB4	ENSG00000100281	+	35265332	35295793	1.84643	8.9611	1.34872	8.66989	1	1	0.214812	0.165193	1	1
NFAT5	ENSG00000102908	+	69600110	69704653	1.38531	25.6886	1.8611	27.3848	1	1	0.0575956	0.071352	1	1
HSD17B12	ENSG00000149084	+	43755532	43856615	4.34115	8.95917	7.62593	8.69882	0.727907	0.75677	0.490238	0.878065	1	1
GOSR2	ENSG00000108433	+	46941361	46966996	3.87615	7.48173	1.64915	8.6074	0.608752	0.516399	0.524439	0.200881	1	1
CCDC106	ENSG00000173581	+	55643469	55653156	13.4831	1.38579	17.6741	0.980331	0.64181	0.457143	9.142	16.4524	1	1
MESD	ENSG00000117899	-	80979312	80978965	0.9237	17.175	2.13567	15.7111	0.498057	0.547749	0.059259	0.141399	1	1
DNAJB11	ENSG00000090520	+	186585435	186585793	15.5187	16.0724	14.9929	18.6191	0.802478	0.802478	0.96576	0.806285	1	1
MED13	ENSG00000108510	-	62003698	61997947	3.42132	1.01728	3.90225	1.46998	1	1	3.15169	2.54924	1	1
BCL7A	ENSG00000110987	+	122030780	122062041	14.6847	3.41406	14.723	2.79428	1	1	4.20729	5.12147	1	1
RECK	ENSG00000122707	+	36039024	36086184	2.21833	9.6991	2.53032	6.90083	1	1	0.236586	0.375716	1	1
TMEM130	ENSG00000166448	-	98863868	98846491	1.01438	36.3817	1.05982	37.7787	1	1	0.0305462	0.0306192	1	1
SYNDIG1	ENSG00000101463	+	24591224	24666565	2.12524	2.95342	3.49353	4.39175	1	1	0.728769	0.800028	1	1
LINC00337	ENSG00000225077	+	6238412	6239443	2.31143	1.84692	1.7969	0.921732	1	1	1.23859	1.85655	1	1
AP001033.2	ENSG00000273284	+	9260108	9260389	3.51297	2.77013	3.80075	1.05982	1	1	1.25882	3.36325	1	1
MRPL52	ENSG00000172590	+	22834345	22835032	123.765	22.163	118.579	15.9377	0.379937	0.379937	5.56372	7.4	1	1
ANKRD12	ENSG00000101745	+	9255498	9255780	3.41793	1.38434	2.31263	1.59656	1	1	2.37003	1.42207	1	1
VAPA	ENSG00000101558	+	9956731	9960018	49.7004	2.58636	60.987	1.28311	0.460679	0.60659	18.5382	44.1665	1	1
NEFM	ENSG00000104722	+	24917959	24919092	2.77207	30.4874	1.24396	25.029	1	1	0.093897	0.0534825	1	1
PRPF6	ENSG00000101161	+	63985002	64033096	41.3866	168.126	43.1094	194.011	0.716928	0.716928	0.246612	0.222602	1	1
FAM192A	ENSG00000172775	-	57153603	57153311	1.75576	0.9237	2.39343	1.1449	0.612783	0.487805	1.81279	2.00291	1	1
REX1BD	ENSG00000006015	+	18592133	18592335	2.21591	86.8283	0.92761	83.6791	0.497489	0.497489	0.0266416	0.0122657	1	1
PSME1	ENSG00000092010	+	24137394	24138960	2.77401	24.3886	2.88582	21.6562	1	1	0.117361	0.13724	1	1
TTI2	ENSG00000129696	-	33499080	33498952	11.4568	1.29173	8.33156	0.827516	1	1	8.30392	9.09048	1	1
VAV2	ENSG00000160293	-	133762310	133762223	5.54511	19.4011	5.68313	23.6098	1	1	0.289476	0.243913	1	1
PTPN1	ENSG00000196396	+	50584569	50584758	9.60648	6.8378	8.60049	4.99514	1	1	1.39907	1.70761	1	1
ASPHD1	ENSG00000174939	+	29906052	29919664	1.47695	4.34018	1.21263	3.43104	1	1	0.355155	0.37174	1	1
PPAT	ENSG00000128059	-	56394881	56393365	4.15738	11.4592	3.83596	11.0054	1	1	0.36831	0.35442	1	1
AC092835.1	ENSG00000233757	+	95221285	95221832	2.03069	1.85031	2.48906	2.4631	1	1	1.09249	1.01013	1	1
TMEM19	ENSG00000139291	+	71702044	71704054	2.03117	3.13864	2.3116	1.56682	1	1	0.658045	1.44683	1	1
DEDD	ENSG00000158796	-	161121330	161120977	18.3882	6.64725	16.9453	8.20584	0.778551	0.757009	2.7401	2.05221	1	1
CCT4	ENSG00000115484	-	61868502	61868431	143.449	320.601	151.979	298.291	0.400125	0.415976	0.447611	0.509663	1	1
PCID2	ENSG00000126226	-	113177754	113177612	12.8368	25.3142	10.8361	23.4545	1	1	0.509036	0.46429	1	1
FAM122B	ENSG00000156504	-	134771635	134769569	4.06138	9.33059	2.04065	9.78025	0.660229	0.734539	0.441264	0.21666	1	1
RPL38	ENSG00000172809	+	74209877	74210651	939.221	1.29415	913.986	2.15838	0.51662	0.620443	673.759	404.753	1	1
GANAB	ENSG00000089597	-	62625062	62624830	1.94001	1.66169	1.44231	1.76544	1	1	1.15798	0.826778	1	1
ARHGAP11A	ENSG00000198826	+	32637898	32638983	10.5249	5.1766	7.0265	6.15543	0.788648	0.749087	2.01358	1.13925	1	1
PFN2	ENSG00000070087	-	149965052	149964905	1.10941	366.287	2.08386	361.764	0.622475	0.800693	0.0033009	0.00603504	1	1
JMJD1C	ENSG00000171988	-	63167726	63167228	1.29512	7.85412	1.59997	7.1907	1	1	0.175396	0.233169	1	1
UPF3B	ENSG00000125351	-	119834029	119830962	32.2413	2.40259	33.6549	1.27226	1	1	12.9231	24.598	1	1
STOM	ENSG00000148175	-	121340074	121339077	2.12572	10.4385	2.3819	12.1371	1	1	0.211198	0.202818	1	1
ZNF850	ENSG00000267041	-	36745333	36743481	31.2996	32.1443	49.2099	32.6898	0.182177	0.182177	0.973805	1.50382	1	1
DENND1A	ENSG00000119522	-	123401581	123379655	1.10989	19.4006	1.81282	13.4326	1	1	0.0620439	0.141348	1	1
UBE2H	ENSG00000186591	-	129834341	129832789	19.3996	123.686	17.8061	145.756	0.486216	0.388995	0.157527	0.122766	1	1
COPS7B	ENSG00000144524	+	231808721	231808922	12.748	1.93808	17.3354	2.60312	0.79208	1	6.304	6.4501	1	1
CD81	ENSG00000110651	+	2396986	2397397	1.4784	203.579	1.72642	175.367	1	1	0.00774948	0.0104089	1	1
DIAPH2	ENSG00000147202	+	96885994	97599544	0.462092	2.21494	1.72836	0.68749	0.468619	0.501274	0.24281	2.32176	1	1
TOX	ENSG00000198846	-	58806639	58805420	10.439	4.43183	8.36534	1.89412	0.724886	0.623603	2.32556	4.24516	1	1
NFYA	ENSG00000001167	+	41098996	41099969	2.95536	9.2341	2.29762	9.70314	1	1	0.327333	0.244577	1	1
PBX3	ENSG00000167081	+	125749535	125967373	1.56908	86.5432	1.52595	81.4913	1	1	0.0192638	0.019928	1	1
YY1AP1	ENSG00000163374	-	155679108	155659454	1.47792	75.5645	5.29583	78.9179	0.212569	0.212569	0.0208542	0.0682861	1	1
GTF2F2	ENSG00000188342	+	45252969	45284101	7.84831	18.3843	6.10036	20.7039	1	0.474171	0.430003	0.298038	1	1
MTG1	ENSG00000148824	+	133416881	133420489	2.58685	37.4116	1.88014	33.8515	1	1	0.0716271	0.0583228	1	1
TRERF1	ENSG00000124496	-	42225698	42224934	1.2956	1.8474	1.19956	0.873451	1	1	0.716649	1.33501	1	1
TTC14	ENSG00000163728	+	180610975	180617821	3.60316	4.80954	4.00497	3.10087	1	1	0.754278	1.28245	1	1
SATB1	ENSG00000182568	-	18348188	18347941	2.31191	9.60939	2.90225	10.3654	1	1	0.248411	0.286873	1	1
ANXA3	ENSG00000138772	+	78610352	78610442	2.58685	8.13002	1.22398	7.227	1	1	0.326469	0.180699	1	1
RPS6KA6	ENSG00000072133	-	84061387	84059606	28.7249	2.21882	32.2386	2.28483	1	1	12.4309	13.5601	1	1
NPIPB3	ENSG00000169246	-	21433852	21410967	0.830604	1.38531	1.55923	1.39768	1	1	0.626539	1.10786	1	1
AL807752.6	ENSG00000279073	-	137039466	137037578	20.3185	6.74326	21.4191	6.21466	1	1	2.98374	3.4078	1	1
PCYOX1	ENSG00000116005	+	70261327	70277533	0.740413	2.68043	1.42142	2.06144	1	1	0.302261	0.703893	1	1
TRIQK	ENSG00000205133	-	92883635	92883536	8.68424	1.75527	9.0267	1.99969	1	1	4.73474	4.3467	1	1
C2orf49	ENSG00000135974	+	105339695	105345524	4.98847	1.10941	4.82701	1.7105	1	1	4.2074	2.72135	1	1
TTC28-AS1	ENSG00000235954	+	27924708	27986389	2.40211	10.4395	1.68048	10.4541	1	0.733783	0.237402	0.1687	1	1
NUDT9	ENSG00000170502	+	87458344	87459453	26.7058	8.49708	23.367	5.94618	0.756061	0.756061	3.11802	3.88129	1	1
BRINP1	ENSG00000078725	-	119166914	119166632	2.21882	19.6896	0.693367	25.6181	0.202899	0.202899	0.117174	0.0308485	1	1
KDM5A	ENSG00000073614	-	280888	280132	0.739929	4.89343	1.39546	3.80299	1	1	0.168207	0.383158	1	1
SKA2	ENSG00000182628	-	59110164	59110084	7.10789	2.49569	9.07677	0.676541	0.418136	0.50051	2.77687	11.8175	1	1
SMARCC1	ENSG00000173473	-	47587589	47585893	25.5834	376.543	19.5758	436.792	0.221341	0.043563	0.0681902	0.0450359	1	1
FSTL1	ENSG00000163430	-	120394278	120394221	121.568	5.35601	107.947	4.6297	1	1	22.2998	22.8445	1	1
EXOSC6	ENSG00000223496	-	70247649	70246781	1.11038	137.237	1.0213	159.742	1	1	0.00881321	0.00701502	1	1
RPS23	ENSG00000186468	-	82276064	82275812	6744.78	1.0168	6958.6	1.26404	1	1	6039.49	5101.54	1	1
NF2	ENSG00000186575	+	29695056	29698594	2.67849	11.0883	2.57026	11.2537	1	1	0.248339	0.235187	1	1
DTL	ENSG00000143476	+	212103435	212104844	2.03166	15.7926	1.54046	16.7185	1	1	0.134129	0.0975388	1	1
RSL1D1	ENSG00000171490	-	11837348	11834301	88.1079	2.30852	83.0062	2.64124	1	1	36.6232	30.317	1	1
ALKBH7	ENSG00000125652	+	6375028	6375249	30.2096	7.20438	30.9298	8.57595	1	1	4.14951	3.57654	1	1
GTF2E1	ENSG00000153767	+	120782459	120783068	0.832541	13.76	1.15259	11.4855	0.48	0.48	0.067283	0.108117	1	1
ILF2	ENSG00000143621	-	153662034	153661820	41.4831	8.12856	41.5723	9.70097	0.804521	1	5.05351	4.25185	1	1
TCAIM	ENSG00000179152	+	44359798	44375399	5.99945	2.30756	6.93189	3.81598	1	1	2.53346	1.79569	1	1
JDP2	ENSG00000140044	+	75446842	75470453	1.01728	2.03069	1.55009	2.31576	1	1	0.524376	0.683055	1	1
SAT1	ENSG00000130066	+	23783325	23786208	2.40453	61.066	1.95884	68.9747	0.605514	0.605514	0.0409464	0.0298061	1	1
MTCH2	ENSG00000109919	-	47618714	47618422	74.2578	1.20105	68.314	0.879329	1	1	57.152	69.8581	1	1
ANXA4	ENSG00000196975	+	69825778	69826459	1.84789	3.51248	1.19174	3.57382	1	1	0.539209	0.351608	1	1
ANKRD40	ENSG00000154945	-	50694854	50693196	2.30949	26.2442	2.9414	25.4438	1	1	0.0914619	0.119066	1	1
TMEM187	ENSG00000177854	+	153975126	153983182	1.75527	19.0229	0.918478	21.002	0.487805	0.487805	0.0970184	0.0482644	1	1
USP16	ENSG00000156256	+	29037331	29054483	1.84837	5.17175	1.15991	5.03124	1	1	0.369587	0.245537	1	1
MSL1	ENSG00000188895	+	40130298	40136634	54.7723	1.47937	55.4856	1.05303	0.862789	1	34.7431	48.2083	1	1
NAMPT	ENSG00000105835	-	106250043	106248300	3.04942	9.69813	4.62226	10.1869	0.698816	0.784454	0.321431	0.459056	1	1
PNPLA3	ENSG00000100344	+	43947018	43948359	1.29415	2.21833	2.08124	1.98806	1	1	0.601358	1.04463	1	1
ZDHHC4	ENSG00000136247	+	6587469	6588970	0.461608	38.5258	1.45104	40.5147	1	1	0.0145397	0.038189	1	1
SETD2	ENSG00000181555	-	47120188	47016436	2.95584	7.2068	2.04199	8.00265	1	1	0.418219	0.264356	1	1
FBXO2	ENSG00000116661	-	11648382	11640653	34.9212	1.10796	42.4969	1.11254	1	1	28.9921	35.1304	1	1
MCM3AP	ENSG00000160294	-	46284101	46251514	1.66411	12.9313	3.01826	12.9623	0.619733	0.82019	0.135375	0.238722	1	1
AC073343.2	ENSG00000228010	+	6679443	6679541	0.83012	1.29221	1.57646	1.49452	1	1	0.668088	1.05138	1	1
C6orf89	ENSG00000198663	+	36923522	36928961	2.03505	19.3061	0.867574	20.0754	0.495082	0.43363	0.11002	0.047958	1	1
RBBP8	ENSG00000101773	+	22997732	23026484	10.7188	8.03789	8.88864	7.20936	1	1	1.32944	1.22974	1	1
HSPH1	ENSG00000120694	-	31136628	31135037	94.5088	6.74471	83.9669	6.37438	1	1	13.8222	12.9845	1	1
P4HA1	ENSG00000122884	-	73007740	73007220	1.57053	3.23416	1.77013	2.14612	1	1	0.501035	0.832608	1	1
NUP58	ENSG00000139496	+	25324311	25342409	0.276868	17.0029	1.95519	11.3853	0.461538	0.169753	0.0220354	0.17894	1	1
PXYLP1	ENSG00000155893	+	141281542	141294636	5.53881	5.8181	4.8312	7.89406	0.68913	0.717683	0.952808	0.616858	1	1
LEPROT	ENSG00000213625	+	65433802	65436005	30.7677	1.93904	30.6185	3.92344	0.613583	0.613583	15.1383	7.63489	1	1
DNAJA2	ENSG00000069345	-	46964789	46956591	5.81568	5.2663	9.89916	5.16934	0.449482	0.706331	1.10238	1.89761	1	1
VDAC3	ENSG00000078668	+	42405552	42405894	1.47647	86.4622	0.949404	90.9181	0.491525	0.491525	0.018212	0.0115296	1	1
RHBDD1	ENSG00000144468	+	226996528	226997844	5.16788	2.85984	2.80306	3.25459	0.558081	0.558081	1.77979	0.865399	1	1
DHX32	ENSG00000089876	-	125836512	125836338	0.9237	2.30852	1.54815	3.46797	1	1	0.425032	0.46193	1	1
AC092490.1	ENSG00000249790	+	8788329	8795788	227.526	230.296	174.247	178.029	1	0.943747	0.987975	0.978765	1	1
STAT1	ENSG00000115415	-	190969270	190969149	29.1894	11.3598	28.2854	11.7032	1	1	2.55584	2.40489	1	1
YBX1	ENSG00000065978	+	42696769	42700818	21.9913	15.8944	17.6076	19.0536	0.518802	0.383805	1.38119	0.924505	1	1
SIPA1L1	ENSG00000197555	+	71739400	71741039	4.06622	4.8944	4.30422	5.542	1	1	0.834178	0.780613	1	1
MAIP1	ENSG00000162972	+	199963982	199964115	1.57005	9.51533	1.80757	8.68729	1	1	0.173686	0.217083	1	1
PNRC2	ENSG00000189266	+	23962679	23963449	5.54656	50.7148	3.9995	51.2862	0.716092	0.716092	0.11112	0.0797782	1	1
AMMECR1L	ENSG00000144233	-	127863217	127862093	11.3598	21.9836	9.65819	25.7598	0.630005	0.579177	0.518929	0.377349	1	1
SAMD8	ENSG00000156671	+	75176733	75182122	1.20057	7.76151	0.915729	6.8215	1	1	0.165435	0.14675	1	1
JAK3	ENSG00000105639	-	17832293	17824784	2.21785	2.76916	3.29092	2.64318	1	1	0.807848	1.23612	1	1
NSUN5P2	ENSG00000106133	-	72948298	72947588	27.5321	3.6948	26.8767	3.09734	1	1	7.28156	8.43723	1	1
TRA2A	ENSG00000164548	-	23504981	23504782	2.31046	15.6137	2.30024	17.853	1	1	0.153399	0.133696	1	1
EIF3E	ENSG00000104408	-	108231570	108230710	3.50812	25.8655	1.55597	22.3801	0.629457	0.878176	0.138958	0.0736638	1	1
LAMA5	ENSG00000130702	-	62309158	62309065	12.2864	31.0436	12.322	37.9022	0.813144	0.813144	0.39772	0.326875	1	1
FAM227A	ENSG00000184949	-	38584139	38579529	1.84692	1.66363	2.19907	0.809884	1	1	1.10393	2.52677	1	1
LLPH	ENSG00000139233	-	66123641	66123068	11.0834	28.1687	9.4728	33.4694	0.609029	0.619711	0.395611	0.285164	1	1
DDX10	ENSG00000178105	+	108723239	108841441	1.66315	10.7144	1.67655	10.3411	1	1	0.163036	0.170149	1	1
PAPOLA	ENSG00000090060	+	96527509	96532692	8.40446	161.331	10.1214	105.311	0.219976	0.161464	0.0526816	0.0969669	1	1
TRIM39	ENSG00000204599	+	30343465	30343726	1.20105	4.43086	1.90794	8.54424	1	1	0.287154	0.232287	1	1
RIMS2	ENSG00000176406	+	103530311	104254425	1.20202	0.737992	0.984897	1.6292	1	0.44	1.55374	0.627398	1	1
TXN2	ENSG00000100348	-	36467360	36467043	4.06428	81.4704	3.29478	65.3754	1	1	0.0510514	0.0518481	1	1
SOD2	ENSG00000112096	-	159682295	159679117	8.6823	26.6035	9.14863	22.218	0.608372	0.845706	0.328881	0.414403	1	1
RBCK1	ENSG00000125826	+	410762	430964	80.7208	7.66357	69.9179	7.56451	1	1	10.4103	9.13534	1	1
LHX5-AS1	ENSG00000257935	+	113480480	113480616	0	0	5.13562	2.33813	1	1	1	2.14739	1	1
[truncated: 4,864 more rows]
