# Supplementary material for: CFIm25 regulates human stem cell function independently of its role in mRNA alternative polyadenylation
Source: RNA Biol. 2022 May 1;19(1):686–702. doi: 10.1080/15476286.2022.2071025 (PMC9067535; doi:10.1080/15476286.2022.2071025)
Supplement: Supplemental Material [file KRNB_A_2071025_SM4450.zip › Supplementary_Table_3_mRNA_seq_.xlsx]

## Sheet: all expressed genes
mRNA-seq analysis in mock and CFIm25 mutant H9 cells
gene_id	CFIm25_1	CFIm25_2	CFIm25_3	H9_1	H9_2	CFIm25	Control	log2FoldChange	pvalue	padj	gene_name	gene_chr	gene_start	gene_end	gene_strand	gene_length	gene_biotype	gene_description	tf_family
ENSG00000234787	20.045	18.0058	40.3986	1697.77	1663.75	26.1498	1680.76	-6.01003	8.08269e-156	1.41019e-151	LINC00458	13	54115783	54132866	-	2444	lincRNA	long intergenic non-protein coding RNA 458 [Source:HGNC Symbol;Acc:HGNC:42807]	-
ENSG00000179059	4.00901	3.60115	0	2306.34	2402.98	2.53672	2354.66	-9.85602	8.75286e-78	7.63556e-74	ZFP42	4	187995771	188005050	+	2656	protein_coding	ZFP42 zinc finger protein [Source:HGNC Symbol;Acc:HGNC:30949]	zf-C2H2
ENSG00000125144	402.905	449.244	300.104	2209.52	1950.37	384.084	2079.95	-2.43614	2.35443e-49	1.36926e-45	MT1G	16	56666731	56668065	-	750	protein_coding	metallothionein 1G [Source:HGNC Symbol;Acc:HGNC:7399]	-
ENSG00000215808	806.812	791.354	814.705	187.873	177.57	804.29	182.721	2.1393	1.24833e-41	5.4449e-38	LINC01139	1	238476542	238486054	-	5959	lincRNA	long intergenic non-protein coding RNA 1139 [Source:HGNC Symbol;Acc:HGNC:27924]	-
ENSG00000233056	3128.03	2499.2	2629.76	8093.51	8042.75	2752.33	8068.13	-1.55179	8.94385e-36	3.12087e-32	ERVH48-1	21	42916803	42925646	-	2842	lincRNA	endogenous retrovirus group 48 member 1 [Source:HGNC Symbol;Acc:HGNC:17216]	-
ENSG00000106153	1.00225	2.70087	3.84749	280.08	279.865	2.51687	279.973	-6.78474	7.7269e-33	2.24685e-29	CHCHD2	7	56101569	56106576	-	1132	protein_coding	coiled-coil-helix-coiled-coil-helix domain containing 2 [Source:HGNC Symbol;Acc:HGNC:21645]	-
ENSG00000043355	3496.86	4174.64	3363.66	1302.43	1325.98	3678.39	1314.21	1.48493	2.23464e-30	5.56969e-27	ZIC2	13	99981772	99986773	+	3310	protein_coding	Zic family member 2 [Source:HGNC Symbol;Acc:HGNC:12873]	zf-C2H2
ENSG00000187193	427.961	432.138	370.32	1275.92	1144.55	410.14	1210.24	-1.56044	1.22688e-26	2.67567e-23	MT1X	16	56682424	56684196	+	1773	protein_coding	metallothionein 1X [Source:HGNC Symbol;Acc:HGNC:7405]	-
ENSG00000198865	9.02026	13.5043	9.61871	189.025	168.884	10.7144	178.955	-4.05354	1.95205e-26	3.78417e-23	CCDC152	5	42756801	42802360	+	3431	protein_coding	coiled-coil domain containing 152 [Source:HGNC Symbol;Acc:HGNC:34438]	-
ENSG00000169715	104.234	107.134	51.9411	573.992	508.583	87.7698	541.287	-2.62328	3.70452e-26	6.46327e-23	MT1E	16	56625475	56627112	+	1052	protein_coding	metallothionein 1E [Source:HGNC Symbol;Acc:HGNC:7397]	-
ENSG00000125148	214.482	185.459	135.624	716.913	729.58	178.522	723.247	-2.0191	1.49831e-25	2.37646e-22	MT2A	16	56608199	56609497	+	1299	protein_coding	metallothionein 2A [Source:HGNC Symbol;Acc:HGNC:7406]	-
ENSG00000205358	70.1576	83.7268	66.3691	394.187	338.733	73.4178	366.46	-2.31639	8.01925e-25	1.16593e-21	MT1H	16	56669814	56671129	+	723	protein_coding	metallothionein 1H [Source:HGNC Symbol;Acc:HGNC:7400]	-
ENSG00000227124	6.01351	5.40173	15.3899	202.857	151.513	8.93506	177.185	-4.31197	2.55577e-24	3.43005e-21	ZNF717	3	75678660	75785583	-	7641	protein_coding	zinc finger protein 717 [Source:HGNC Symbol;Acc:HGNC:29448]	zf-C2H2
ENSG00000139800	1546.47	1669.13	1480.32	628.164	630.179	1565.31	629.171	1.31504	3.99735e-24	4.98156e-21	ZIC5	13	99962964	99971909	-	4639	protein_coding	Zic family member 5 [Source:HGNC Symbol;Acc:HGNC:20322]	zf-C2H2
ENSG00000166573	165.371	313.3	302.028	24.2045	24.1263	260.233	24.1654	3.43006	9.63971e-24	1.12123e-20	GALR1	18	77250549	77277896	+	10299	protein_coding	galanin receptor 1 [Source:HGNC Symbol;Acc:HGNC:4132]	-
ENSG00000185920	625.405	569.883	484.783	1494.91	1552.77	560.024	1523.84	-1.44454	1.75638e-23	1.91522e-20	PTCH1	9	95442980	95517057	-	16591	protein_coding	patched 1 [Source:HGNC Symbol;Acc:HGNC:9585]	-
ENSG00000205181	11.0248	10.8035	8.65684	148.685	163.094	10.1617	155.889	-3.9398	2.20732e-23	2.26536e-20	LINC00654	20	5496067	5504613	-	6294	lincRNA	long intergenic non-protein coding RNA 654 [Source:HGNC Symbol;Acc:HGNC:27154]	-
ENSG00000198417	148.333	210.667	128.891	652.368	612.808	162.63	632.588	-1.95699	2.54009e-21	2.46205e-18	MT1F	16	56657694	56660698	+	1889	protein_coding	metallothionein 1F [Source:HGNC Symbol;Acc:HGNC:7398]	-
ENSG00000265206	16.036	3.60115	10.5806	148.685	161.164	10.0726	154.924	-3.96323	1.35608e-20	1.24524e-17	AC004687.1	17	58330884	58332508	-	1625	antisense	novel transcript, MIR142 host	-
ENSG00000255666	570.281	823.764	871.455	2157.66	2010.2	755.167	2083.93	-1.4637	1.68324e-18	1.46838e-15	AP000943.2	11	94638045	94652884	+	2977	lincRNA	novel transcript	-
ENSG00000128591	629.414	690.521	618.483	1469.56	1401.26	646.139	1435.41	-1.15093	2.51799e-18	2.09197e-15	FLNC	7	128830377	128859274	+	9280	protein_coding	filamin C [Source:HGNC Symbol;Acc:HGNC:3756]	-
ENSG00000253507	524.177	336.708	653.111	1657.43	1757.36	504.665	1707.4	-1.75936	3.52099e-18	2.7923e-15	AC104257.1	8	131308545	131317632	+	984	lincRNA	novel transcript	-
ENSG00000041982	154.347	175.556	184.679	530.193	485.421	171.527	507.807	-1.56446	8.72573e-18	6.61904e-15	TNC	9	115019578	115118257	-	9636	protein_coding	tenascin C [Source:HGNC Symbol;Acc:HGNC:5318]	-
ENSG00000154556	1426.2	979.514	992.651	397.645	396.637	1132.79	397.141	1.51172	1.90905e-17	1.3878e-14	SORBS2	4	185585444	185956652	-	17161	protein_coding	sorbin and SH3 domain containing 2 [Source:HGNC Symbol;Acc:HGNC:24098]	-
ENSG00000166847	1089.45	883.183	975.338	2023.95	2031.44	982.656	2027.7	-1.0456	2.29411e-15	1.60101e-12	DCTN5	16	23641392	23677455	+	12740	protein_coding	dynactin subunit 5 [Source:HGNC Symbol;Acc:HGNC:24594]	-
ENSG00000159167	2086.69	1625.02	1127.31	523.278	560.696	1613.01	541.987	1.5729	2.49142e-15	1.63338e-12	STC1	8	23841915	23854807	-	4149	protein_coding	stanniocalcin 1 [Source:HGNC Symbol;Acc:HGNC:11373]	-
ENSG00000237515	1004.26	1382.84	1222.54	516.362	494.107	1203.21	505.234	1.25272	2.52773e-15	1.63338e-12	SHISA9	16	12901620	13240413	+	10155	protein_coding	shisa family member 9 [Source:HGNC Symbol;Acc:HGNC:37231]	-
ENSG00000134248	485.09	450.144	371.282	988.926	1043.22	435.505	1016.07	-1.22269	3.62798e-15	2.26062e-12	LAMTOR5	1	110401249	110407942	-	2388	protein_coding	late endosomal/lysosomal adaptor, MAPK and MTOR activator 5 [Source:HGNC Symbol;Acc:HGNC:17955]	-
ENSG00000188257	135.304	88.2283	104.844	373.44	360.93	109.459	367.185	-1.74883	4.36106e-15	2.62371e-12	PLA2G2A	1	19975431	19980416	-	1685	protein_coding	phospholipase A2 group IIA [Source:HGNC Symbol;Acc:HGNC:9031]	-
ENSG00000178235	428.964	374.52	240.468	76.0712	95.5402	347.984	85.8057	2.01552	8.8884e-15	5.16919e-12	SLITRK1	13	83877205	83882393	-	5189	protein_coding	SLIT and NTRK like family member 1 [Source:HGNC Symbol;Acc:HGNC:20297]	-
ENSG00000173281	1131.54	1213.59	801.239	2540.32	2440.62	1048.79	2490.47	-1.24742	1.2529e-14	7.0514e-12	PPP1R3B	8	9136255	9151574	-	5776	protein_coding	protein phosphatase 1 regulatory subunit 3B [Source:HGNC Symbol;Acc:HGNC:14942]	-
ENSG00000154760	1017.29	1101.95	1098.46	518.667	523.058	1072.57	520.863	1.04216	1.34385e-14	7.32694e-12	SLFN13	17	35435096	35448837	-	9329	protein_coding	schlafen family member 13 [Source:HGNC Symbol;Acc:HGNC:26481]	-
ENSG00000139318	1170.63	1851.89	1126.35	481.784	514.373	1382.96	498.079	1.47337	3.11379e-14	1.64625e-11	DUSP6	12	89347232	89353271	-	4632	protein_coding	dual specificity phosphatase 6 [Source:HGNC Symbol;Acc:HGNC:3072]	-
ENSG00000198680	0	0	0	106.039	124.492	0	115.265	-9.36072	3.68082e-14	1.8888e-11	TUSC1	9	25676389	25678440	-	2052	protein_coding	tumor suppressor candidate 1 [Source:HGNC Symbol;Acc:HGNC:31010]	-
ENSG00000166073	6857.4	7472.39	5503.83	3276.82	3229.07	6611.21	3252.95	1.02324	5.57696e-14	2.78003e-11	GPR176	15	39799032	39920892	-	5119	protein_coding	G protein-coupled receptor 176 [Source:HGNC Symbol;Acc:HGNC:32370]	-
ENSG00000092607	103.232	127.841	100.996	12.6785	13.5107	110.69	13.0946	3.07787	7.77324e-14	3.76721e-11	TBX15	1	118883046	118989556	-	4349	protein_coding	T-box 15 [Source:HGNC Symbol;Acc:HGNC:11594]	T-box
ENSG00000197565	1945.37	1975.23	1894.89	1031.57	1069.28	1938.5	1050.42	0.883719	8.65907e-14	4.0831e-11	COL4A6	X	108155607	108439497	-	9282	protein_coding	collagen type IV alpha 6 chain [Source:HGNC Symbol;Acc:HGNC:2208]	-
ENSG00000184261	318.716	301.597	263.553	644.3	736.335	294.622	690.318	-1.22944	9.76061e-14	4.4814e-11	KCNK12	2	47516581	47570939	-	6685	protein_coding	potassium two pore domain channel subfamily K member 12 [Source:HGNC Symbol;Acc:HGNC:6274]	-
ENSG00000152578	650.461	718.43	669.462	303.132	313.642	679.451	308.387	1.13941	1.22495e-13	5.47993e-11	GRIA4	11	105609994	105982092	+	10083	protein_coding	glutamate ionotropic receptor AMPA type subunit 4 [Source:HGNC Symbol;Acc:HGNC:4574]	-
ENSG00000215866	184.414	206.166	164.48	474.869	467.085	185.02	470.977	-1.34696	2.46453e-13	1.07497e-10	LINC01356	1	112820170	112850643	-	1823	lincRNA	long intergenic non-protein coding RNA 1356 [Source:HGNC Symbol;Acc:HGNC:50587]	-
ENSG00000267254	131.295	104.433	131.776	8.06816	23.1613	122.502	15.6147	2.93667	3.57534e-13	1.52144e-10	ZNF790-AS1	19	36797518	36828115	+	1506	antisense	ZNF790 antisense RNA 1 [Source:NCBI gene;Acc:284408]	-
ENSG00000228624	284.639	243.978	302.028	633.927	642.725	276.882	638.326	-1.20599	3.92266e-13	1.62949e-10	HDAC2-AS2	6	113969701	114471705	+	8063	antisense	HDAC2 and HS3ST5 antisense RNA 2 [Source:HGNC Symbol;Acc:HGNC:43590]	-
ENSG00000102755	3285.38	3169.92	3337.69	1844.15	1917.56	3264.33	1880.85	0.795161	8.18557e-13	3.32125e-10	FLT1	13	28300344	28495145	-	12567	protein_coding	fms related tyrosine kinase 1 [Source:HGNC Symbol;Acc:HGNC:3763]	-
ENSG00000034533	4.00901	3.60115	4.80936	80.6816	68.5187	4.13984	74.6001	-4.17271	9.56013e-13	3.79081e-10	ASTE1	3	131013875	131027649	-	3427	protein_coding	asteroid homolog 1 [Source:HGNC Symbol;Acc:HGNC:25021]	-
ENSG00000188158	807.815	894.887	998.422	442.596	408.217	900.375	425.407	1.08276	1.1958e-12	4.63624e-10	NHS	X	17375420	17735994	+	10394	protein_coding	NHS actin remodeling regulator [Source:HGNC Symbol;Acc:HGNC:7820]	-
ENSG00000186439	548.232	428.537	621.369	1146.83	1230.44	532.713	1188.64	-1.15888	1.82656e-12	6.92783e-10	TRDN	6	123216339	123637093	-	6700	protein_coding	triadin [Source:HGNC Symbol;Acc:HGNC:12261]	-
ENSG00000156968	2.0045	0	0	119.87	122.562	0.668168	121.216	-7.57276	2.54228e-12	9.43726e-10	MPV17L	16	15395754	15413268	+	6009	protein_coding	MPV17 mitochondrial inner membrane protein like [Source:HGNC Symbol;Acc:HGNC:26827]	-
ENSG00000267374	9.02026	7.20231	1.92374	84.1394	80.0994	6.04877	82.1194	-3.76484	2.97796e-12	1.08243e-09	AC016205.1	18	39206924	39800318	-	2782	lincRNA	novel transcript	-
ENSG00000167005	4035.06	3280.65	3400.22	6502.93	6398.3	3571.98	6450.62	-0.852853	3.70843e-12	1.32043e-09	NUDT21	16	56429133	56452199	-	5954	protein_coding	nudix hydrolase 21 [Source:HGNC Symbol;Acc:HGNC:13870]	-
ENSG00000180340	881.981	1056.04	532.877	280.08	280.83	823.632	280.455	1.55452	4.94317e-12	1.72487e-09	FZD2	17	44557459	44559570	+	2112	protein_coding	frizzled class receptor 2 [Source:HGNC Symbol;Acc:HGNC:4040]	-
ENSG00000127399	7.01576	6.30202	8.65684	77.2238	82.0295	7.32487	79.6266	-3.44511	5.85171e-12	2.00186e-09	LRRC61	7	150322639	150338150	+	2735	protein_coding	leucine rich repeat containing 61 [Source:HGNC Symbol;Acc:HGNC:21704]	-
ENSG00000156925	2521.66	1610.62	2097.84	4331.45	4544.43	2076.71	4437.94	-1.096	6.10656e-12	2.04887e-09	ZIC3	X	137566142	137577691	+	4136	protein_coding	Zic family member 3 [Source:HGNC Symbol;Acc:HGNC:12874]	zf-C2H2
ENSG00000144852	11.0248	2.70087	3.84749	78.3764	82.9945	5.85771	80.6854	-3.8057	7.16765e-12	2.34737e-09	NR1I2	3	119780484	119818485	+	5381	protein_coding	nuclear receptor subfamily 1 group I member 2 [Source:HGNC Symbol;Acc:HGNC:7968]	THR-like
ENSG00000198046	760.709	710.328	946.481	361.914	370.58	805.839	366.247	1.13721	7.26532e-12	2.34737e-09	ZNF667	19	56439325	56478065	-	8810	protein_coding	zinc finger protein 667 [Source:HGNC Symbol;Acc:HGNC:28854]	zf-C2H2
ENSG00000054356	429.966	419.534	535.762	942.822	968.913	461.754	955.867	-1.05004	1.46242e-11	4.63906e-09	PTPRN	2	219289623	219309648	-	8261	protein_coding	protein tyrosine phosphatase, receptor type N [Source:HGNC Symbol;Acc:HGNC:9676]	-
ENSG00000125657	79.1779	81.026	83.6828	216.688	282.76	81.2955	249.724	-1.62128	2.08875e-11	6.50757e-09	TNFSF9	19	6530999	6535928	+	1665	protein_coding	TNF superfamily member 9 [Source:HGNC Symbol;Acc:HGNC:11939]	-
ENSG00000145536	203.457	223.272	300.104	594.738	569.381	242.277	582.06	-1.26412	3.48179e-11	1.06573e-08	ADAMTS16	5	5140330	5320304	+	5863	protein_coding	ADAM metallopeptidase with thrombospondin type 1 motif 16 [Source:HGNC Symbol;Acc:HGNC:17108]	-
ENSG00000079739	921.069	1149.67	880.112	1857.98	1923.35	983.617	1890.67	-0.942305	4.47599e-11	1.34642e-08	PGM1	1	63593276	63660245	+	4212	protein_coding	phosphoglucomutase 1 [Source:HGNC Symbol;Acc:HGNC:8905]	-
ENSG00000053438	529.189	480.754	303.951	134.853	165.024	437.965	149.939	1.54369	6.01501e-11	1.77871e-08	NNAT	20	37521206	37523693	+	1332	protein_coding	neuronatin [Source:HGNC Symbol;Acc:HGNC:7860]	-
ENSG00000083093	349.786	305.198	280.866	654.673	651.41	311.95	653.042	-1.06641	7.03415e-11	2.04541e-08	PALB2	16	23603160	23641310	-	4747	protein_coding	partner and localizer of BRCA2 [Source:HGNC Symbol;Acc:HGNC:26144]	-
ENSG00000065923	1279.88	1374.74	1177.33	680.03	711.244	1277.32	695.637	0.876478	7.65857e-11	2.19048e-08	SLC9A7	X	46599252	46759172	-	10033	protein_coding	solute carrier family 9 member A7 [Source:HGNC Symbol;Acc:HGNC:17123]	-
ENSG00000184500	91.2049	85.5274	188.527	17.2889	18.336	121.753	17.8125	2.77083	1.4366e-10	4.04263e-08	PROS1	3	93873033	93980003	-	5444	protein_coding	protein S [Source:HGNC Symbol;Acc:HGNC:9456]	-
ENSG00000046653	3623.14	4067.5	3808.05	2405.46	2220.59	3832.9	2313.02	0.729055	2.69428e-10	7.46143e-08	GPM6B	X	13771031	13938638	-	5675	protein_coding	glycoprotein M6B [Source:HGNC Symbol;Acc:HGNC:4461]	-
ENSG00000175274	2361.3	2015.75	1595.74	3845.05	3833.19	1990.93	3839.12	-0.947451	3.25501e-10	8.87347e-08	TP53I11	11	44885903	44951306	-	7345	protein_coding	tumor protein p53 inducible protein 11 [Source:HGNC Symbol;Acc:HGNC:16842]	-
ENSG00000162733	929.087	1181.18	932.053	539.414	502.792	1014.11	521.103	0.961685	6.35873e-10	1.70678e-07	DDR2	1	162631373	162787400	+	10730	protein_coding	discoidin domain receptor tyrosine kinase 2 [Source:HGNC Symbol;Acc:HGNC:2731]	-
ENSG00000196767	162.365	99.0317	124.081	31.12	27.0215	128.493	29.0708	2.14631	7.57453e-10	2.00232e-07	POU3F4	X	83508261	83512127	+	3867	protein_coding	POU class 3 homeobox 4 [Source:HGNC Symbol;Acc:HGNC:9217]	Pou
ENSG00000099250	336.756	209.767	262.591	636.232	603.158	269.705	619.695	-1.20173	8.6555e-10	2.25392e-07	NRP1	10	33177492	33336262	-	11522	protein_coding	neuropilin 1 [Source:HGNC Symbol;Acc:HGNC:8004]	-
ENSG00000092421	10672	9792.44	12712.1	18889.9	18813.7	11058.8	18851.8	-0.769527	1.02201e-09	2.62221e-07	SEMA6A	5	116443616	116574934	-	10956	protein_coding	semaphorin 6A [Source:HGNC Symbol;Acc:HGNC:10738]	-
ENSG00000137193	2080.67	2289.43	1741.95	3500.43	3676.85	2037.35	3588.64	-0.816679	1.12808e-09	2.8524e-07	PIM1	6	37170203	37175426	+	2977	protein_coding	Pim-1 proto-oncogene, serine/threonine kinase [Source:HGNC Symbol;Acc:HGNC:8986]	-
ENSG00000237087	728.637	476.253	588.665	1168.73	1288.35	597.852	1228.54	-1.0404	1.2242e-09	3.05122e-07	AC068134.2	2	232420661	232421461	-	576	lincRNA	novel transcript	-
ENSG00000140511	2200.94	2654.95	2204.61	1413.08	1299.93	2353.5	1356.5	0.795544	1.64325e-09	4.038e-07	HAPLN3	15	88877288	88895626	-	3524	protein_coding	hyaluronan and proteoglycan link protein 3 [Source:HGNC Symbol;Acc:HGNC:21446]	-
ENSG00000145794	1304.93	1076.74	1277.37	658.131	693.873	1219.68	676.002	0.850597	1.72169e-09	4.172e-07	MEGF10	5	127290831	127465737	+	9007	protein_coding	multiple EGF like domains 10 [Source:HGNC Symbol;Acc:HGNC:29634]	-
ENSG00000163435	174.392	159.351	123.12	353.846	369.615	152.287	361.731	-1.2488	2.05445e-09	4.91014e-07	ELF3	1	202007945	202017188	+	7191	protein_coding	E74 like ETS transcription factor 3 [Source:HGNC Symbol;Acc:HGNC:3318]	ETS
ENSG00000066735	1878.22	2094.07	1867.95	3033.63	3381.54	1946.75	3207.59	-0.720519	2.2168e-09	5.22654e-07	KIF26A	14	104138723	104180894	+	6756	protein_coding	kinesin family member 26A [Source:HGNC Symbol;Acc:HGNC:20226]	-
ENSG00000068366	2708.08	2722.47	2333.5	1561.76	1549.87	2588.02	1555.82	0.73424	2.52181e-09	5.86639e-07	ACSL4	X	109624244	109733403	-	6415	protein_coding	acyl-CoA synthetase long chain family member 4 [Source:HGNC Symbol;Acc:HGNC:3571]	-
ENSG00000139874	165.371	183.659	180.832	50.7141	66.5886	176.621	58.6514	1.58408	2.73841e-09	6.2319e-07	SSTR1	14	38207999	38213067	+	4295	protein_coding	somatostatin receptor 1 [Source:HGNC Symbol;Acc:HGNC:11330]	-
ENSG00000157600	1643.69	1600.71	1346.62	856.377	886.883	1530.34	871.63	0.811814	2.75037e-09	6.2319e-07	TMEM164	X	110002631	110182734	+	6583	protein_coding	transmembrane protein 164 [Source:HGNC Symbol;Acc:HGNC:26217]	-
ENSG00000137501	451.013	481.654	454.965	243.197	214.242	462.544	228.719	1.01833	2.97765e-09	6.6604e-07	SYTL2	11	85694224	85811159	-	11258	protein_coding	synaptotagmin like 2 [Source:HGNC Symbol;Acc:HGNC:15585]	-
ENSG00000269564	26.0585	17.1055	54.8267	149.837	166.954	32.6636	158.396	-2.28162	3.18757e-09	7.03969e-07	AC008753.2	19	53788782	53789168	+	387	lincRNA	novel transcript	-
ENSG00000156049	549.234	758.043	995.537	323.879	327.153	767.604	325.516	1.23783	3.26313e-09	7.09742e-07	GNA14	9	77423079	77648307	-	2721	protein_coding	G protein subunit alpha 14 [Source:HGNC Symbol;Acc:HGNC:4382]	-
ENSG00000145247	825.855	812.96	633.873	1422.3	1359.76	757.563	1391.03	-0.876496	3.29507e-09	7.09742e-07	OCIAD2	4	48885019	48906937	-	2483	protein_coding	OCIA domain containing 2 [Source:HGNC Symbol;Acc:HGNC:28685]	-
ENSG00000198169	987.218	867.878	1060.94	489.852	561.661	972.013	525.756	0.884981	3.67636e-09	7.82212e-07	ZNF251	8	144720907	144756417	-	4939	protein_coding	zinc finger protein 251 [Source:HGNC Symbol;Acc:HGNC:13045]	zf-C2H2
ENSG00000154310	462.038	641.005	632.911	259.334	283.725	578.652	271.53	1.09117	4.23421e-09	8.90051e-07	TNIK	3	171061339	171460408	-	8523	protein_coding	TRAF2 and NCK interacting kinase [Source:HGNC Symbol;Acc:HGNC:30765]	-
ENSG00000006016	165.371	141.345	151.014	342.32	336.803	152.577	339.562	-1.15502	4.54294e-09	9.4358e-07	CRLF1	19	18572220	18607741	-	3018	protein_coding	cytokine receptor like factor 1 [Source:HGNC Symbol;Acc:HGNC:2364]	-
ENSG00000158055	46.1036	33.3107	43.2842	150.99	135.107	40.8995	143.049	-1.80831	5.21992e-09	1.07144e-06	GRHL3	1	24319322	24364482	+	3940	protein_coding	grainyhead like transcription factor 3 [Source:HGNC Symbol;Acc:HGNC:25839]	CP2
ENSG00000204121	2355.29	1515.19	2186.33	3822	3922.94	2018.94	3872.47	-0.940034	6.58235e-09	1.32026e-06	ECEL1P1	2	232415818	232419816	-	1742	unprocessed_pseudogene	endothelin converting enzyme like 1 pseudogene 1 [Source:HGNC Symbol;Acc:HGNC:14017]	-
ENSG00000260719	359.808	378.121	495.364	184.415	183.36	411.098	183.887	1.16075	6.5835e-09	1.32026e-06	AC009133.3	16	29745247	29748299	+	1656	antisense	novel transcript, antisense to C16orf54	-
ENSG00000106484	2244.04	2021.15	1673.66	3530.4	3331.36	1979.61	3430.88	-0.793343	7.7397e-09	1.53448e-06	MEST	7	130486171	130506465	+	4794	protein_coding	mesoderm specific transcript [Source:HGNC Symbol;Acc:HGNC:7028]	-
ENSG00000189221	86.1936	108.035	78.8735	261.639	220.997	91.0339	241.318	-1.40306	8.54425e-09	1.67496e-06	MAOA	X	43654907	43746824	+	5528	protein_coding	monoamine oxidase A [Source:HGNC Symbol;Acc:HGNC:6833]	-
ENSG00000137267	2488.59	2440.68	2874.07	4036.38	4394.85	2601.11	4215.62	-0.696819	1.01077e-08	1.93484e-06	TUBB2A	6	3153669	3157526	-	1727	protein_coding	tubulin beta 2A class IIa [Source:HGNC Symbol;Acc:HGNC:12412]	-
ENSG00000280511	68.1531	82.8265	50.9792	193.636	204.591	67.3196	199.113	-1.56291	1.02119e-08	1.93484e-06	AL591030.1	6	76561328	76562590	+	627	lincRNA	novel transcript	-
ENSG00000151746	1733.89	1390.95	1670.77	2697.07	2661.61	1598.54	2679.34	-0.74544	1.02959e-08	1.93484e-06	BICD1	12	32106835	32383633	+	12868	protein_coding	BICD cargo adaptor 1 [Source:HGNC Symbol;Acc:HGNC:1049]	-
ENSG00000154864	443.997	746.339	498.249	259.334	214.242	562.862	236.788	1.25203	1.03135e-08	1.93484e-06	PIEZO2	18	10666483	11148762	-	14796	protein_coding	piezo type mechanosensitive ion channel component 2 [Source:HGNC Symbol;Acc:HGNC:26270]	-
ENSG00000231431	25.0563	13.5043	18.2756	100.276	88.7848	18.9454	94.5302	-2.32445	1.06995e-08	1.9859e-06	FAR2P4	2	131279290	131309068	+	3925	transcribed_unprocessed_pseudogene	fatty acyl-CoA reductase 2 pseudogene 4 [Source:HGNC Symbol;Acc:HGNC:49286]	-
ENSG00000107438	2304.18	2835.91	2187.3	4095.17	4170.96	2442.46	4133.06	-0.758671	1.12171e-08	2.06005e-06	PDLIM1	10	95237572	95291024	-	2239	protein_coding	PDZ and LIM domain 1 [Source:HGNC Symbol;Acc:HGNC:2067]	-
ENSG00000113356	2261.08	2238.12	2581.66	1470.71	1435.03	2360.29	1452.87	0.700148	1.23455e-08	2.24367e-06	POLR3G	5	90471748	90514553	+	4019	protein_coding	RNA polymerase III subunit G [Source:HGNC Symbol;Acc:HGNC:30075]	-
ENSG00000124160	1124.53	1031.73	1070.56	630.469	645.62	1075.61	638.044	0.75298	1.36894e-08	2.46225e-06	NCOA5	20	46060985	46089952	-	3220	protein_coding	nuclear receptor coactivator 5 [Source:HGNC Symbol;Acc:HGNC:15909]	-
ENSG00000241743	424.955	417.734	371.282	768.78	703.523	404.657	736.152	-0.862679	1.55671e-08	2.77142e-06	XACT	X	113616300	114059289	-	2891	lincRNA	X active specific transcript [Source:HGNC Symbol;Acc:HGNC:45056]	-
ENSG00000250658	0	0	0	26.5097	44.3924	0	35.451	-7.66208	1.59992e-08	2.81958e-06	AC097652.1	4	187304083	187309682	-	2114	lincRNA	uncharacterized LOC339975 [Source:NCBI gene;Acc:339975]	-
ENSG00000189060	7148.06	4504.14	5898.2	3148.89	3121.94	5850.13	3135.42	0.899695	1.90363e-08	3.29567e-06	H1F0	22	37805093	37807436	+	2344	protein_coding	H1 histone family member 0 [Source:HGNC Symbol;Acc:HGNC:4714]	-
ENSG00000185664	3236.27	2963.75	2877.92	4582.71	4808.86	3025.98	4695.78	-0.634147	1.90785e-08	3.29567e-06	PMEL	12	55954105	55973317	-	3901	protein_coding	premelanosome protein [Source:HGNC Symbol;Acc:HGNC:10880]	-
ENSG00000136160	175.394	132.342	296.256	526.735	553.94	201.331	540.338	-1.42545	2.02286e-08	3.45423e-06	EDNRB	13	77895481	77975529	-	5607	protein_coding	endothelin receptor type B [Source:HGNC Symbol;Acc:HGNC:3180]	-
ENSG00000188985	472.06	460.047	381.863	236.282	173.709	437.99	204.996	1.09963	2.03924e-08	3.45423e-06	DHFRP1	18	26170726	26171284	-	559	processed_pseudogene	dihydrofolate reductase pseudogene 1 [Source:HGNC Symbol;Acc:HGNC:2862]	-
ENSG00000135638	310.698	482.555	284.714	137.159	145.723	359.322	141.441	1.34543	2.26e-08	3.79136e-06	EMX1	2	72916260	72936071	+	5516	protein_coding	empty spiracles homeobox 1 [Source:HGNC Symbol;Acc:HGNC:3340]	Homeobox
ENSG00000166770	378.851	366.417	392.444	186.72	190.115	379.237	188.418	1.00869	2.30113e-08	3.82361e-06	ZNF667-AS1	19	56477250	56500666	+	3629	lincRNA	ZNF667 antisense RNA 1 (head to head) [Source:HGNC Symbol;Acc:HGNC:44321]	-
ENSG00000136943	4746.66	3795.62	3230.93	2221.05	2183.91	3924.4	2202.48	0.833283	3.08818e-08	5.08297e-06	CTSV	9	97029679	97039643	-	4700	protein_coding	cathepsin V [Source:HGNC Symbol;Acc:HGNC:2538]	-
ENSG00000101331	387.871	403.329	403.986	199.399	205.556	398.395	202.477	0.976043	3.16089e-08	5.15403e-06	CCM2L	20	32010450	32032180	+	2587	protein_coding	CCM2 like scaffold protein [Source:HGNC Symbol;Acc:HGNC:16153]	-
ENSG00000188153	2456.52	2399.27	3212.65	1560.61	1540.22	2689.48	1550.42	0.794669	3.68967e-08	5.96052e-06	COL4A5	X	108439844	108697545	+	11865	protein_coding	collagen type IV alpha 5 chain [Source:HGNC Symbol;Acc:HGNC:2207]	-
ENSG00000204711	511.148	374.52	422.262	224.756	189.15	435.977	206.953	1.07652	3.74385e-08	5.99256e-06	C9orf135	9	69820793	69906232	+	1279	protein_coding	chromosome 9 open reading frame 135 [Source:HGNC Symbol;Acc:HGNC:31422]	-
ENSG00000111799	323.727	346.611	550.19	133.701	185.29	406.843	159.495	1.34716	3.80921e-08	6.04175e-06	COL12A1	6	75084326	75206051	-	12481	protein_coding	collagen type XII alpha 1 chain [Source:HGNC Symbol;Acc:HGNC:2188]	-
ENSG00000090530	545.225	571.683	418.414	242.045	262.494	511.774	252.269	1.01973	4.0924e-08	6.43244e-06	P3H2	3	189956728	190122437	-	5605	protein_coding	prolyl 3-hydroxylase 2 [Source:HGNC Symbol;Acc:HGNC:19317]	-
ENSG00000282048	131.295	170.155	68.2929	348.083	364.79	123.247	356.437	-1.5306	4.9612e-08	7.72839e-06	AL591742.2	1	114032393	114034511	+	2119	sense_intronic	novel transcript, sense intronic to OLFML3	-
ENSG00000176593	667.499	632.002	844.523	378.051	378.301	714.675	378.176	0.918028	5.16952e-08	7.98164e-06	AC008969.1	19	58002061	58011232	+	8787	processed_transcript	uncharacterized LOC100128398 [Source:NCBI gene;Acc:100128398]	-
ENSG00000228592	60.1351	72.9234	76.9497	193.636	180.465	70.0027	187.05	-1.41595	5.36161e-08	8.16624e-06	D21S2088E	21	23361104	23384861	-	1725	lincRNA	D21S2088E [Source:NCBI gene;Acc:266917]	-
ENSG00000136099	30.0675	21.6069	25.0087	96.8179	106.156	25.561	101.487	-1.99355	5.38269e-08	8.16624e-06	PCDH8	13	52842889	52848641	-	5150	protein_coding	protocadherin 8 [Source:HGNC Symbol;Acc:HGNC:8660]	-
ENSG00000100867	848.907	532.07	885.884	368.83	333.908	755.62	351.369	1.1048	5.46721e-08	8.22297e-06	DHRS2	14	23630115	23645639	+	7556	protein_coding	dehydrogenase/reductase 2 [Source:HGNC Symbol;Acc:HGNC:18349]	-
ENSG00000282024	5.01126	5.40173	3.84749	49.5615	49.2177	4.75349	49.3896	-3.37509	5.76817e-08	8.60148e-06	AL009031.1	6	16259101	16264553	-	1667	antisense	novel transcript, antisense to GMPR	-
ENSG00000275023	322.725	381.722	375.13	170.584	181.43	359.859	176.007	1.03129	5.94244e-08	8.66948e-06	MLLT6	17	38705542	38729803	+	13315	protein_coding	MLLT6, PHD finger containing [Source:HGNC Symbol;Acc:HGNC:7138]	-
ENSG00000075388	10.0225	15.3049	31.7418	92.2075	107.121	19.0231	99.6642	-2.38918	5.98835e-08	8.66948e-06	FGF4	11	69771016	69775403	-	3233	protein_coding	fibroblast growth factor 4 [Source:HGNC Symbol;Acc:HGNC:3682]	-
ENSG00000234616	731.644	705.826	750.26	1175.65	1193.77	729.243	1184.71	-0.700294	6.00338e-08	8.66948e-06	JRK	8	142657460	142681968	-	11229	protein_coding	Jrk helix-turn-helix protein [Source:HGNC Symbol;Acc:HGNC:6199]	-
ENSG00000090932	764.718	1035.33	1072.49	510.599	513.408	957.512	512.004	0.903521	6.01254e-08	8.66948e-06	DLL3	19	39498895	39508481	+	2618	protein_coding	delta like canonical Notch ligand 3 [Source:HGNC Symbol;Acc:HGNC:2909]	-
ENSG00000155760	7881.7	9096.51	7354.47	12461.8	12971.3	8110.9	12716.6	-0.648739	6.23339e-08	8.91425e-06	FZD7	2	202034587	202038445	+	3859	protein_coding	frizzled class receptor 7 [Source:HGNC Symbol;Acc:HGNC:4045]	-
ENSG00000186310	2589.82	2309.24	2045.9	3668.71	3806.17	2314.99	3737.44	-0.691225	6.29197e-08	8.92488e-06	NAP1L3	X	93670930	93673568	-	2639	protein_coding	nucleosome assembly protein 1 like 3 [Source:HGNC Symbol;Acc:HGNC:7639]	-
ENSG00000077279	124.279	135.043	118.31	282.385	273.11	125.878	277.748	-1.14073	6.41399e-08	9.02459e-06	DCX	X	111293779	111412429	-	10203	protein_coding	doublecortin [Source:HGNC Symbol;Acc:HGNC:2714]	-
ENSG00000141682	7490.83	7364.36	6497.44	4686.45	4653.48	7117.54	4669.96	0.607981	7.17645e-08	1.00166e-05	PMAIP1	18	59899948	59904306	+	2235	protein_coding	phorbol-12-myristate-13-acetate-induced protein 1 [Source:HGNC Symbol;Acc:HGNC:9108]	-
ENSG00000109255	396.892	403.329	310.684	165.974	186.255	370.302	176.114	1.07054	7.80536e-08	1.07683e-05	NMU	4	55595229	55636698	-	975	protein_coding	neuromedin U [Source:HGNC Symbol;Acc:HGNC:7859]	-
ENSG00000232973	9.02026	14.4046	18.2756	104.886	57.9032	13.9001	81.3946	-2.54191	7.83846e-08	1.07683e-05	CYP1B1-AS1	2	38073447	38231651	+	7447	antisense	CYP1B1 antisense RNA 1 [Source:HGNC Symbol;Acc:HGNC:28543]	-
ENSG00000173673	613.378	480.754	591.551	988.926	981.458	561.894	985.192	-0.810864	8.05776e-08	1.09831e-05	HES3	1	6244192	6245578	+	697	protein_coding	hes family bHLH transcription factor 3 [Source:HGNC Symbol;Acc:HGNC:26226]	bHLH
ENSG00000231689	55.1238	36.0115	50.9792	157.905	137.037	47.3715	147.471	-1.64055	8.56942e-08	1.159e-05	LINC01090	2	187712816	188384313	-	1584	lincRNA	long intergenic non-protein coding RNA 1090 [Source:HGNC Symbol;Acc:HGNC:49201]	-
ENSG00000056487	3131.03	3598.45	3649.34	2277.53	2161.72	3459.61	2219.62	0.640591	9.61499e-08	1.29041e-05	PHF21B	22	44881162	45009999	-	5753	protein_coding	PHD finger protein 21B [Source:HGNC Symbol;Acc:HGNC:25161]	-
ENSG00000215146	149.335	47.7153	75.026	790.679	803.889	90.6922	797.284	-3.13746	1.18494e-07	1.57814e-05	BX322639.1	10	42331866	42367974	-	7208	transcribed_unprocessed_pseudogene	zinc finger protein 91 pseudogene [Source:NCBI gene;Acc:441666]	-
ENSG00000108679	1258.83	1158.67	1532.26	737.66	785.553	1316.59	761.606	0.789096	1.31041e-07	1.73202e-05	LGALS3BP	17	78971238	78980109	-	3584	protein_coding	galectin 3 binding protein [Source:HGNC Symbol;Acc:HGNC:6564]	-
ENSG00000254602	742.668	462.748	902.235	326.184	292.411	702.551	309.297	1.18383	1.35515e-07	1.77769e-05	AP000662.1	11	57638024	57652790	+	3223	sense_overlapping	novel transcript, sense overlapping CLP1	-
ENSG00000156313	676.52	559.079	704.09	358.457	357.069	646.563	357.763	0.853307	1.77967e-07	2.30526e-05	RPGR	X	38269163	38327564	-	8378	protein_coding	retinitis pigmentosa GTPase regulator [Source:HGNC Symbol;Acc:HGNC:10295]	-
ENSG00000112378	791.779	742.738	649.263	1219.44	1189.91	727.927	1204.68	-0.726787	1.78374e-07	2.30526e-05	PERP	6	138088505	138107511	-	4290	protein_coding	PERP, TP53 apoptosis effector [Source:HGNC Symbol;Acc:HGNC:17637]	-
ENSG00000009694	420.946	373.62	465.546	217.84	217.137	420.037	217.489	0.949175	1.89389e-07	2.42961e-05	TENM1	X	124375903	124963817	-	12896	protein_coding	teneurin transmembrane protein 1 [Source:HGNC Symbol;Acc:HGNC:8117]	-
ENSG00000137331	274.617	509.563	350.121	153.295	161.164	378.1	157.229	1.2666	1.91052e-07	2.43305e-05	IER3	6	30743199	30744554	-	1356	protein_coding	immediate early response 3 [Source:HGNC Symbol;Acc:HGNC:5392]	-
ENSG00000077009	1929.33	1589.01	1420.68	2674.02	2799.62	1646.34	2736.82	-0.733562	2.08405e-07	2.62348e-05	NMRK2	19	3933103	3942416	+	1141	protein_coding	nicotinamide riboside kinase 2 [Source:HGNC Symbol;Acc:HGNC:17871]	-
ENSG00000253304	160.36	165.653	166.404	305.437	360.93	164.139	333.184	-1.0228	2.09012e-07	2.62348e-05	TMEM200B	1	29119428	29123935	-	2639	protein_coding	transmembrane protein 200B [Source:HGNC Symbol;Acc:HGNC:33785]	-
ENSG00000137486	466.047	441.141	764.688	1139.92	1154.2	557.292	1147.06	-1.0417	2.18737e-07	2.72594e-05	ARRB1	11	75264182	75351705	-	5828	protein_coding	arrestin beta 1 [Source:HGNC Symbol;Acc:HGNC:711]	-
ENSG00000244879	2836.37	2709.87	3988.88	1779.6	1816.23	3178.37	1797.92	0.82186	2.25572e-07	2.79117e-05	GABPB1-AS1	15	50354959	50372202	+	17179	antisense	GABPB1 antisense RNA 1 [Source:HGNC Symbol;Acc:HGNC:44157]	-
ENSG00000076716	11885.7	14096.7	11954.1	8347.08	8354.46	12645.5	8350.77	0.59869	2.5959e-07	3.18949e-05	GPC4	X	133300103	133415490	-	4960	protein_coding	glypican 4 [Source:HGNC Symbol;Acc:HGNC:4452]	-
ENSG00000255622	170.383	212.468	205.84	76.0712	85.8897	196.23	80.9804	1.27513	2.62777e-07	3.20606e-05	PCDHB17P	5	141155996	141159061	+	3066	transcribed_unprocessed_pseudogene	protocadherin beta 17 pseudogene [Source:HGNC Symbol;Acc:HGNC:14547]	-
ENSG00000277196	853.918	939.001	958.024	1326.64	1822.02	916.981	1574.33	-0.780623	3.27573e-07	3.96887e-05	AC007325.2	KI270734.1	138082	161852	-	2405	protein_coding	proline dehydrogenase 1, mitochondrial [Source:NCBI gene;Acc:102724788]	-
ENSG00000113319	465.045	650.909	734.87	314.658	306.887	616.941	310.772	0.990014	3.73048e-07	4.48867e-05	RASGRF2	5	80960672	81230156	+	10717	protein_coding	Ras protein specific guanine nucleotide releasing factor 2 [Source:HGNC Symbol;Acc:HGNC:9876]	-
ENSG00000140545	21515.3	22396.5	22199	15493.2	15531.6	22036.9	15512.4	0.506511	3.75745e-07	4.49015e-05	MFGE8	15	88898683	88913411	-	6837	protein_coding	milk fat globule-EGF factor 8 protein [Source:HGNC Symbol;Acc:HGNC:7036]	-
ENSG00000205363	110.248	134.143	112.539	259.334	256.704	118.977	258.019	-1.11525	3.90474e-07	4.63442e-05	INSYN1	15	73735431	73752747	-	6573	protein_coding	inhibitory synaptic factor 1 [Source:HGNC Symbol;Acc:HGNC:33753]	-
ENSG00000150594	206.464	171.055	185.641	346.931	386.986	187.72	366.958	-0.969108	4.29255e-07	5.06028e-05	ADRA2A	10	111077163	111080907	+	3745	protein_coding	adrenoceptor alpha 2A [Source:HGNC Symbol;Acc:HGNC:281]	-
ENSG00000227500	519.166	635.604	715.632	1121.47	1043.22	623.467	1082.35	-0.795039	4.37393e-07	5.12161e-05	SCAMP4	19	1905214	1926013	+	6953	protein_coding	secretory carrier membrane protein 4 [Source:HGNC Symbol;Acc:HGNC:30385]	-
ENSG00000169189	430.968	373.62	354.931	215.535	185.29	386.506	200.413	0.949436	4.80682e-07	5.59098e-05	NSMCE1	16	27224991	27268794	-	3770	protein_coding	NSE1 homolog, SMC5-SMC6 complex component [Source:HGNC Symbol;Acc:HGNC:29897]	-
ENSG00000134516	407.916	484.355	430.918	741.118	753.706	441.063	747.412	-0.760308	4.88008e-07	5.63859e-05	DOCK2	5	169637247	170083382	+	13210	protein_coding	dedicator of cytokinesis 2 [Source:HGNC Symbol;Acc:HGNC:2988]	-
ENSG00000230487	205.462	192.662	195.26	89.9023	83.9596	197.794	86.9309	1.1873	5.06305e-07	5.81152e-05	PSMG3-AS1	7	1570073	1589626	+	6355	lincRNA	PSMG3 antisense RNA 1 (head to head) [Source:HGNC Symbol;Acc:HGNC:22230]	-
ENSG00000180182	5701.81	4447.42	3884.04	7951.75	7677.96	4677.76	7814.85	-0.740474	5.45534e-07	6.22087e-05	MED14	X	40648306	40735858	-	9656	protein_coding	mediator complex subunit 14 [Source:HGNC Symbol;Acc:HGNC:2370]	-
ENSG00000129682	923.074	1113.66	904.159	1531.8	1633.83	980.296	1582.82	-0.690985	5.68627e-07	6.4421e-05	FGF13	X	138614731	139222777	-	20681	protein_coding	fibroblast growth factor 13 [Source:HGNC Symbol;Acc:HGNC:3670]	-
ENSG00000237923	407.916	402.429	357.816	175.194	226.787	389.387	200.991	0.950187	6.16066e-07	6.93452e-05	LINC02570	6	30839526	30848159	-	799	lincRNA	long intergenic non-protein coding RNA 2570 [Source:HGNC Symbol;Acc:HGNC:39766]	-
ENSG00000148411	695.562	836.368	705.052	1169.88	1255.53	745.661	1212.71	-0.701426	6.41241e-07	7.17162e-05	NACC2	9	136006537	136095285	-	7212	protein_coding	NACC family member 2 [Source:HGNC Symbol;Acc:HGNC:23846]	-
ENSG00000253320	145.326	188.16	149.09	61.0875	64.6585	160.859	62.873	1.35517	6.93634e-07	7.70817e-05	AZIN1-AS1	8	102864280	103001684	+	6686	antisense	AZIN1 antisense RNA 1 [Source:HGNC Symbol;Acc:HGNC:51558]	-
ENSG00000105419	735.653	887.684	622.331	1245.95	1336.6	748.556	1291.28	-0.786342	7.03336e-07	7.76652e-05	MEIS3	19	47403124	47419523	-	5122	protein_coding	Meis homeobox 3 [Source:HGNC Symbol;Acc:HGNC:29537]	Homeobox
ENSG00000164176	2468.55	2068.86	3151.09	1498.37	1491.01	2562.83	1494.69	0.777774	1.08158e-06	0.000118681	EDIL3	5	83940554	84384793	-	5738	protein_coding	EGF like repeats and discoidin domains 3 [Source:HGNC Symbol;Acc:HGNC:3173]	-
ENSG00000163492	149.335	170.155	84.6447	328.489	311.712	134.712	320.101	-1.24729	1.2554e-06	0.000136893	CCDC141	2	178829757	179050086	-	15446	protein_coding	coiled-coil domain containing 141 [Source:HGNC Symbol;Acc:HGNC:26821]	-
ENSG00000179344	230.518	284.491	345.312	121.022	143.793	286.774	132.408	1.11266	1.26917e-06	0.000137536	HLA-DQB1	6	32659467	32668383	-	4904	protein_coding	major histocompatibility complex, class II, DQ beta 1 [Source:HGNC Symbol;Acc:HGNC:4944]	-
ENSG00000249992	531.193	550.977	398.215	799.9	952.507	493.461	876.203	-0.828904	1.30228e-06	0.000140253	TMEM158	3	45224466	45226278	-	1813	protein_coding	transmembrane protein 158 (gene/pseudogene) [Source:HGNC Symbol;Acc:HGNC:30293]	-
ENSG00000272674	293.66	234.975	263.553	133.701	123.527	264.063	128.614	1.03843	1.33857e-06	0.000143276	PCDHB16	5	141181399	141186399	+	5001	protein_coding	protocadherin beta 16 [Source:HGNC Symbol;Acc:HGNC:14546]	-
ENSG00000206557	18592.8	17463.8	15349.5	24994	25323	17135.4	25158.5	-0.554081	1.41253e-06	0.00015027	TRIM71	3	32818018	32897826	+	8685	protein_coding	tripartite motif containing 71 [Source:HGNC Symbol;Acc:HGNC:32669]	-
ENSG00000197956	200.45	193.562	142.357	321.574	409.182	178.79	365.378	-1.03283	1.45363e-06	0.000153706	S100A6	1	153534599	153536244	-	971	protein_coding	S100 calcium binding protein A6 [Source:HGNC Symbol;Acc:HGNC:10496]	-
ENSG00000077684	4458.01	4591.47	4756.45	6793.39	6352.94	4601.98	6573.16	-0.514211	1.53349e-06	0.000161174	JADE1	4	128809623	128875224	+	9129	protein_coding	jade family PHD finger 1 [Source:HGNC Symbol;Acc:HGNC:30027]	-
ENSG00000138829	947.128	1126.26	836.828	613.18	521.128	970.072	567.154	0.775979	1.59431e-06	0.000166563	FBN2	5	128257909	128659185	-	13196	protein_coding	fibrillin 2 [Source:HGNC Symbol;Acc:HGNC:3604]	-
ENSG00000162909	1172.63	1362.14	1034.97	730.745	722.824	1189.91	726.784	0.71165	1.61942e-06	0.000167991	CAPN2	1	223701593	223776018	+	8792	protein_coding	calpain 2 [Source:HGNC Symbol;Acc:HGNC:1479]	-
ENSG00000236714	207.466	397.027	270.286	123.328	121.597	291.593	122.462	1.25335	1.62724e-06	0.000167991	LINC01844	5	142745600	142760998	+	2237	lincRNA	long intergenic non-protein coding RNA 1844 [Source:HGNC Symbol;Acc:HGNC:52660]	-
ENSG00000173848	1858.17	1758.26	2032.43	2926.44	2701.18	1882.96	2813.81	-0.579402	1.6927e-06	0.000173721	NET1	10	5412551	5458463	+	4175	protein_coding	neuroepithelial cell transforming 1 [Source:HGNC Symbol;Acc:HGNC:14592]	-
ENSG00000214076	102.23	104.433	94.2634	34.5778	31.8467	100.309	33.2123	1.5971	1.93038e-06	0.000196955	CPSF1P1	22	32269381	32273110	+	3730	processed_pseudogene	cleavage and polyadenylation specific factor 1 pseudogene 1 [Source:HGNC Symbol;Acc:HGNC:19251]	-
ENSG00000169891	333.75	310.6	246.239	154.448	138.968	296.863	146.708	1.01845	1.97423e-06	0.000200258	REPS2	X	16946691	17153280	+	11311	protein_coding	RALBP1 associated Eps domain containing 2 [Source:HGNC Symbol;Acc:HGNC:9963]	-
ENSG00000101347	984.211	794.054	875.303	1422.3	1355.9	884.523	1389.1	-0.651494	2.25169e-06	0.000227083	SAMHD1	20	36889773	36951901	-	11261	protein_coding	SAM and HD domain containing deoxynucleoside triphosphate triphosphohydrolase 1 [Source:HGNC Symbol;Acc:HGNC:15925]	-
ENSG00000204936	26.0585	46.815	25.0087	100.276	119.667	32.6274	109.971	-1.74881	2.33777e-06	0.000234408	CD177	19	43353659	43363172	+	2501	protein_coding	CD177 molecule [Source:HGNC Symbol;Acc:HGNC:30072]	-
ENSG00000263711	0	0	0	25.3571	16.4059	0	20.8815	-6.89185	2.33881e-06	1	AC079062.1	18	73151241	73264480	-	6856	processed_transcript	uncharacterized LOC400655 [Source:NCBI gene;Acc:400655]	-
ENSG00000107105	490.101	491.557	452.08	277.775	280.83	477.913	279.303	0.774807	2.40805e-06	0.000240076	ELAVL2	9	23690104	23826337	-	5140	protein_coding	ELAV like RNA binding protein 2 [Source:HGNC Symbol;Acc:HGNC:3313]	-
ENSG00000248663	13.0293	1.80058	2.88561	64.5453	40.5322	5.90515	52.5387	-3.17228	2.48922e-06	0.000246758	LINC00992	5	117415509	117546298	+	1144	lincRNA	long intergenic non-protein coding RNA 992 [Source:HGNC Symbol;Acc:HGNC:48943]	-
ENSG00000104899	404.91	362.816	760.84	201.704	234.508	509.522	218.106	1.22272	2.66703e-06	0.000262891	AMH	19	2249309	2252073	+	2587	protein_coding	anti-Mullerian hormone [Source:HGNC Symbol;Acc:HGNC:464]	-
ENSG00000172572	351.79	318.702	277.981	159.058	169.849	316.158	164.454	0.94158	2.72987e-06	0.000267574	PDE3A	12	20369245	20684381	+	8398	protein_coding	phosphodiesterase 3A [Source:HGNC Symbol;Acc:HGNC:8778]	-
ENSG00000104894	313.705	243.078	412.643	157.905	142.828	323.142	150.367	1.10431	2.88351e-06	0.000281054	CD37	19	49335171	49343335	+	4161	protein_coding	CD37 molecule [Source:HGNC Symbol;Acc:HGNC:1666]	-
ENSG00000182168	80.1801	81.026	65.4073	21.8993	19.3011	75.5378	20.6002	1.87855	2.95763e-06	0.000286677	UNC5C	4	95162504	95549206	-	10685	protein_coding	unc-5 netrin receptor C [Source:HGNC Symbol;Acc:HGNC:12569]	-
ENSG00000101144	363.817	386.224	327.998	605.112	595.437	359.346	600.275	-0.739749	3.05565e-06	0.000294541	BMP7	20	57168748	57266629	-	5418	protein_coding	bone morphogenetic protein 7 [Source:HGNC Symbol;Acc:HGNC:1074]	-
ENSG00000176928	166.374	299.796	169.289	76.0712	88.7848	211.82	82.428	1.36099	3.27521e-06	0.00031397	GCNT4	5	75025346	75030899	-	5554	protein_coding	glucosaminyl (N-acetyl) transferase 4, core 2 [Source:HGNC Symbol;Acc:HGNC:17973]	-
ENSG00000118322	32.072	56.7182	43.2842	5.76297	5.79032	44.0248	5.77664	2.93218	3.31452e-06	0.000316002	ATP10B	5	160563120	160852214	-	11310	protein_coding	ATPase phospholipid transporting 10B (putative) [Source:HGNC Symbol;Acc:HGNC:13543]	-
ENSG00000115266	236.531	210.667	233.735	108.344	114.841	226.978	111.593	1.02263	3.6943e-06	0.000350296	APC2	19	1446302	1473244	+	12610	protein_coding	APC2, WNT signaling pathway regulator [Source:HGNC Symbol;Acc:HGNC:24036]	-
ENSG00000068078	2046.6	1377.44	1470.7	2652.12	2793.83	1631.58	2722.97	-0.739395	3.74261e-06	0.000352012	FGFR3	4	1793293	1808872	+	4848	protein_coding	fibroblast growth factor receptor 3 [Source:HGNC Symbol;Acc:HGNC:3690]	-
ENSG00000130584	731.644	866.978	672.348	1158.36	1271.94	756.99	1215.15	-0.682693	3.77249e-06	0.000352012	ZBTB46	20	63743666	63831244	-	6084	protein_coding	zinc finger and BTB domain containing 46 [Source:HGNC Symbol;Acc:HGNC:16094]	-
ENSG00000128564	359.808	283.591	337.617	546.329	576.136	327.005	561.233	-0.780742	3.77292e-06	0.000352012	VGF	7	101162509	101165593	-	2704	protein_coding	VGF nerve growth factor inducible [Source:HGNC Symbol;Acc:HGNC:12684]	-
ENSG00000167434	7.01576	11.7037	10.5806	58.7823	48.2526	9.7667	53.5175	-2.44662	3.81897e-06	0.000354412	CA4	17	60149936	60170899	+	2424	protein_coding	carbonic anhydrase 4 [Source:HGNC Symbol;Acc:HGNC:1375]	-
ENSG00000008083	10165.8	9238.76	9386.9	13442.7	13418.1	9597.17	13430.4	-0.484857	3.91795e-06	0.000360919	JARID2	6	15246296	15522040	+	6015	protein_coding	jumonji and AT-rich interaction domain containing 2 [Source:HGNC Symbol;Acc:HGNC:6196]	ARID
ENSG00000136813	4071.15	4073.81	4278.4	5832.12	5765.22	4141.12	5798.67	-0.485688	3.93045e-06	0.000360919	ECPAS	9	111360692	111484745	-	8449	protein_coding	Ecm29 proteasome adaptor and scaffold [Source:HGNC Symbol;Acc:HGNC:29020]	-
ENSG00000124194	173.389	189.061	111.577	310.048	358.034	158.009	334.041	-1.08021	3.9661e-06	0.000362285	GDAP1L1	20	44247099	44280917	+	3385	protein_coding	ganglioside induced differentiation associated protein 1 like 1 [Source:HGNC Symbol;Acc:HGNC:4213]	-
ENSG00000196932	53.1193	60.3193	66.3691	12.6785	14.4758	59.9359	13.5772	2.1383	4.18417e-06	0.000380214	TMEM26	10	61406643	61453450	-	6907	protein_coding	transmembrane protein 26 [Source:HGNC Symbol;Acc:HGNC:28550]	-
ENSG00000102935	980.202	1057.84	1007.08	1483.39	1523.82	1015.04	1503.6	-0.566815	4.33778e-06	0.000391724	ZNF423	16	49487524	49857919	-	8997	protein_coding	zinc finger protein 423 [Source:HGNC Symbol;Acc:HGNC:16762]	zf-C2H2
ENSG00000198554	1897.26	2663.95	1681.35	3477.38	3587.1	2080.86	3532.24	-0.763143	4.36366e-06	0.000391724	WDHD1	14	54938950	55027105	-	6385	protein_coding	WD repeat and HMG-box DNA binding protein 1 [Source:HGNC Symbol;Acc:HGNC:23170]	HMG
ENSG00000171298	2112.75	2016.65	2481.63	1418.84	1486.18	2203.67	1452.51	0.601064	4.37819e-06	0.000391724	GAA	17	80101556	80119879	+	5156	protein_coding	glucosidase alpha, acid [Source:HGNC Symbol;Acc:HGNC:4065]	-
ENSG00000196653	6.01351	0	1.92374	86.4445	120.632	2.64575	103.538	-5.31187	4.76952e-06	0.00042456	ZNF502	3	44712643	44723831	+	3273	protein_coding	zinc finger protein 502 [Source:HGNC Symbol;Acc:HGNC:23718]	zf-C2H2
ENSG00000163536	255.574	208.867	167.366	72.6134	107.121	210.602	89.8671	1.22157	4.79733e-06	0.000424868	SERPINI1	3	167735243	167825568	+	2418	protein_coding	serpin family I member 1 [Source:HGNC Symbol;Acc:HGNC:8943]	-
ENSG00000101935	1554.49	1401.75	1496.67	1024.66	969.878	1484.3	997.267	0.573942	4.84503e-06	0.000426925	AMMECR1	X	110194186	110440233	-	6516	protein_coding	Alport syndrome, mental retardation, midface hypoplasia and elliptocytosis chromosomal region gene 1 [Source:HGNC Symbol;Acc:HGNC:467]	-
ENSG00000198420	1202.7	1236.1	1386.06	902.481	660.096	1274.95	781.288	0.708433	4.92286e-06	0.000429747	TCAF1	7	143851375	143902198	-	6310	protein_coding	TRPM8 channel associated factor 1 [Source:HGNC Symbol;Acc:HGNC:22201]	-
ENSG00000075643	581.306	740.037	576.161	393.035	342.594	632.501	367.814	0.784178	4.92631e-06	0.000429747	MOCOS	18	36187519	36272157	+	6281	protein_coding	molybdenum cofactor sulfurase [Source:HGNC Symbol;Acc:HGNC:18234]	-
ENSG00000080503	378.851	426.737	411.681	217.84	245.123	405.756	231.482	0.808317	5.02147e-06	0.000435869	SMARCA2	9	1980290	2193624	+	18595	protein_coding	SWI/SNF related, matrix associated, actin dependent regulator of chromatin, subfamily a, member 2 [Source:HGNC Symbol;Acc:HGNC:11098]	-
ENSG00000273209	89.2004	155.75	106.768	251.265	270.215	117.239	260.74	-1.15057	5.26099e-06	0.000454398	AC069148.1	2	202032770	202033537	-	768	lincRNA	novel transcript	-
ENSG00000169184	387.871	406.03	333.769	597.044	652.376	375.89	624.71	-0.733222	5.55931e-06	0.000477799	MN1	22	27748277	27801498	-	7693	protein_coding	MN1 proto-oncogene, transcriptional regulator [Source:HGNC Symbol;Acc:HGNC:7180]	-
ENSG00000136010	147.331	225.072	260.667	100.276	76.2391	211.023	88.2574	1.26292	5.87409e-06	0.000500729	ALDH1L2	12	105019784	105084577	-	8507	protein_coding	aldehyde dehydrogenase 1 family member L2 [Source:HGNC Symbol;Acc:HGNC:26777]	-
ENSG00000164292	595.337	590.589	397.253	277.775	289.516	527.726	283.645	0.895372	5.8835e-06	0.000500729	RHOBTB3	5	95713522	95824383	+	8833	protein_coding	Rho related BTB domain containing 3 [Source:HGNC Symbol;Acc:HGNC:18757]	-
ENSG00000206120	60.1351	45.0144	55.7885	9.22075	12.5457	53.646	10.8832	2.28956	5.99702e-06	0.000507913	EGFEM1P	3	168249522	168830599	+	4658	transcribed_unitary_pseudogene	EGF like and EMI domain containing 1, pseudogene [Source:HGNC Symbol;Acc:HGNC:25149]	-
ENSG00000142619	267.601	296.195	271.248	150.99	145.723	278.348	148.356	0.908927	6.18597e-06	0.000521384	PADI3	1	17249098	17284233	+	3189	protein_coding	peptidyl arginine deiminase 3 [Source:HGNC Symbol;Acc:HGNC:18337]	-
ENSG00000112562	279.628	304.297	188.527	108.344	128.352	257.484	118.348	1.11933	6.36454e-06	0.000533856	SMOC2	6	168441151	168673445	+	4032	protein_coding	SPARC related modular calcium binding 2 [Source:HGNC Symbol;Acc:HGNC:20323]	-
ENSG00000103044	708.592	772.447	1020.55	1373.89	1378.1	833.862	1375.99	-0.722547	6.69968e-06	0.000557803	HAS3	16	69105564	69118719	+	5289	protein_coding	hyaluronan synthase 3 [Source:HGNC Symbol;Acc:HGNC:4820]	-
ENSG00000127903	41.0923	53.117	65.4073	8.06816	12.5457	53.2055	10.3069	2.35404	6.71398e-06	0.000557803	ZNF835	19	56661981	56671783	-	3473	protein_coding	zinc finger protein 835 [Source:HGNC Symbol;Acc:HGNC:34332]	zf-C2H2
ENSG00000260903	957.15	944.403	807.01	578.602	572.276	902.854	575.439	0.649954	6.83523e-06	0.000565186	XKR7	20	31968002	32003387	+	7844	protein_coding	XK related 7 [Source:HGNC Symbol;Acc:HGNC:23062]	-
ENSG00000243004	359.808	288.993	509.792	730.745	725.719	386.198	728.232	-0.915684	6.92507e-06	0.000569914	AC005062.1	7	19918981	20140453	-	2564	sense_overlapping	uncharacterized LOC101927668 [Source:NCBI gene;Acc:101927668]	-
ENSG00000213903	456.024	469.951	706.975	277.775	299.166	544.317	288.471	0.915249	7.62306e-06	0.000624411	LTB4R	14	24311450	24318036	+	4465	protein_coding	leukotriene B4 receptor [Source:HGNC Symbol;Acc:HGNC:6713]	-
ENSG00000189067	3794.52	3546.24	2463.35	5416.04	5273.05	3268.04	5344.54	-0.709631	8.02691e-06	0.000651757	LITAF	16	11547722	11636381	-	5060	protein_coding	lipopolysaccharide induced TNF factor [Source:HGNC Symbol;Acc:HGNC:16841]	zf-LITAF-like
ENSG00000163735	2336.25	1441.36	1944.9	3273.37	3113.26	1907.5	3193.31	-0.743679	8.03162e-06	0.000651757	CXCL5	4	73995642	73998779	-	2538	protein_coding	C-X-C motif chemokine ligand 5 [Source:HGNC Symbol;Acc:HGNC:10642]	-
ENSG00000068650	2628.91	2854.81	2898.12	1947.88	1973.53	2793.95	1960.71	0.510956	8.27292e-06	0.00066823	ATP11A	13	112690329	112887168	+	13733	protein_coding	ATPase phospholipid transporting 11A [Source:HGNC Symbol;Acc:HGNC:13552]	-
ENSG00000104059	491.103	610.396	434.766	291.606	288.551	512.088	290.078	0.820756	8.38779e-06	0.000672822	FAM189A1	15	29120254	29570723	-	5545	protein_coding	family with sequence similarity 189 member A1 [Source:HGNC Symbol;Acc:HGNC:29075]	-
ENSG00000119906	624.403	554.578	491.516	890.955	881.093	556.832	886.024	-0.670368	8.4069e-06	0.000672822	SLF2	10	100912569	100965136	+	9208	protein_coding	SMC5-SMC6 complex localization factor 2 [Source:HGNC Symbol;Acc:HGNC:17814]	-
ENSG00000143632	1205.71	1787.97	1260.05	2323.63	2353.76	1417.91	2338.7	-0.721471	8.52902e-06	0.000679479	ACTA1	1	229431245	229434098	-	1495	protein_coding	actin, alpha 1, skeletal muscle [Source:HGNC Symbol;Acc:HGNC:129]	-
ENSG00000271652	0	1.80058	2.88561	34.5778	24.1263	1.56206	29.3521	-4.21206	9.05604e-06	1	AL356052.1	13	54116476	54116851	+	376	processed_pseudogene	chromosome X open reading frame 40A (CXorf40A) pseudogene	-
ENSG00000182798	27.0608	41.4133	60.5979	119.87	132.212	43.024	126.041	-1.54973	9.40428e-06	0.000744077	MAGEB17	X	16167481	16171464	+	1611	protein_coding	MAGE family member B17 [Source:HGNC Symbol;Acc:HGNC:17418]	-
ENSG00000185905	254.572	303.397	481.898	142.922	173.709	346.622	158.316	1.12855	9.43579e-06	0.000744077	C16orf54	16	29742463	29746006	-	2585	protein_coding	chromosome 16 open reading frame 54 [Source:HGNC Symbol;Acc:HGNC:26649]	-
ENSG00000168646	465.045	389.825	435.728	666.199	714.139	430.199	690.169	-0.683169	9.49252e-06	0.000744077	AXIN2	17	65528563	65561647	-	5226	protein_coding	axin 2 [Source:HGNC Symbol;Acc:HGNC:904]	-
ENSG00000126010	1814.08	1824.88	1863.14	2564.52	2604.68	1834.03	2584.6	-0.494972	9.51047e-06	0.000744077	GRPR	X	16123556	16153021	+	1929	protein_coding	gastrin releasing peptide receptor [Source:HGNC Symbol;Acc:HGNC:4609]	-
ENSG00000198028	4.00901	0	0.961871	39.1882	22.1962	1.65696	30.6922	-4.24884	9.51374e-06	1	ZNF560	19	9466507	9498607	-	2836	protein_coding	zinc finger protein 560 [Source:HGNC Symbol;Acc:HGNC:26484]	zf-C2H2
ENSG00000116478	3308.43	3077.19	3037.59	4321.07	4472.05	3141.07	4396.56	-0.485271	1.00664e-05	0.000784054	HDAC1	1	32292086	32333635	+	3963	protein_coding	histone deacetylase 1 [Source:HGNC Symbol;Acc:HGNC:4852]	-
ENSG00000123700	117.263	121.539	138.509	61.0875	35.7069	125.771	48.3972	1.38963	1.0133e-05	0.000785734	KCNJ2	17	70168673	70180048	+	5577	protein_coding	potassium voltage-gated channel subfamily J member 2 [Source:HGNC Symbol;Acc:HGNC:6263]	-
ENSG00000131650	360.81	275.488	362.626	519.82	639.83	332.975	579.825	-0.802525	1.03869e-05	0.000801863	KREMEN2	16	2963944	2968383	+	2614	protein_coding	kringle containing transmembrane protein 2 [Source:HGNC Symbol;Acc:HGNC:18797]	-
ENSG00000130226	368.829	415.033	367.435	212.077	230.648	383.765	221.362	0.792986	1.04486e-05	0.000803071	DPP6	7	153887097	154894285	+	13574	protein_coding	dipeptidyl peptidase like 6 [Source:HGNC Symbol;Acc:HGNC:3010]	-
ENSG00000162496	361.813	331.306	218.345	569.381	559.73	303.821	564.556	-0.893938	1.0523e-05	0.000805244	DHRS3	1	12567910	12617731	-	3036	protein_coding	dehydrogenase/reductase 3 [Source:HGNC Symbol;Acc:HGNC:17693]	-
ENSG00000148175	668.502	647.307	390.52	1073.06	997.864	568.776	1035.46	-0.864074	1.08316e-05	0.000825233	STOM	9	121338988	121370304	-	3198	protein_coding	stomatin [Source:HGNC Symbol;Acc:HGNC:3383]	-
ENSG00000187735	6236.01	5474.65	4753.57	8175.35	8036.96	5488.08	8106.15	-0.562754	1.1635e-05	0.00088259	TCEA1	8	53966552	54022529	-	4415	protein_coding	transcription elongation factor A1 [Source:HGNC Symbol;Acc:HGNC:11612]	-
ENSG00000249715	80.1801	94.5303	135.624	40.3408	28.9516	103.445	34.6462	1.58604	1.18519e-05	0.000895154	FER1L5	2	96642737	96704887	+	10475	protein_coding	fer-1 like family member 5 [Source:HGNC Symbol;Acc:HGNC:19044]	-
ENSG00000162542	187.421	215.169	173.137	101.428	81.0644	191.909	91.2463	1.07767	1.24502e-05	0.000936288	TMCO4	1	19682213	19799945	-	4054	protein_coding	transmembrane and coiled-coil domains 4 [Source:HGNC Symbol;Acc:HGNC:27393]	-
ENSG00000117318	1731.89	1525.09	1056.13	2331.7	2514.93	1437.7	2423.31	-0.753424	1.2523e-05	0.00093772	ID3	1	23557918	23559794	-	1797	protein_coding	inhibitor of DNA binding 3, HLH protein [Source:HGNC Symbol;Acc:HGNC:5362]	bHLH
ENSG00000185915	44.0991	42.3136	51.9411	0	0.965053	46.1179	0.482526	6.45583	1.31424e-05	0.000979896	KLHL34	X	21654690	21658330	-	3641	protein_coding	kelch like family member 34 [Source:HGNC Symbol;Acc:HGNC:26634]	-
ENSG00000119669	1192.68	1222.59	1301.41	1753.1	1809.47	1238.89	1781.28	-0.523978	1.40314e-05	0.00104173	IRF2BPL	14	77024543	77028699	-	4157	protein_coding	interferon regulatory factor 2 binding protein like [Source:HGNC Symbol;Acc:HGNC:14282]	-
ENSG00000138772	1323.97	1387.34	873.379	746.881	622.459	1194.9	684.67	0.804415	1.46826e-05	0.00108545	ANXA3	4	78551519	78610451	+	5123	protein_coding	annexin A3 [Source:HGNC Symbol;Acc:HGNC:541]	-
ENSG00000170017	3239.28	2644.15	2219.04	1705.84	1722.62	2700.82	1714.23	0.655682	1.49866e-05	0.00110325	ALCAM	3	105366909	105576900	+	7179	protein_coding	activated leukocyte cell adhesion molecule [Source:HGNC Symbol;Acc:HGNC:400]	-
ENSG00000147246	167.376	168.354	213.535	79.529	91.68	183.088	85.6045	1.09384	1.5185e-05	0.0011105	HTR2C	X	114584078	114910061	+	4842	protein_coding	5-hydroxytryptamine receptor 2C [Source:HGNC Symbol;Acc:HGNC:5295]	-
ENSG00000122507	948.13	715.729	872.417	1313.96	1310.54	845.425	1312.25	-0.63493	1.52124e-05	0.0011105	BBS9	7	33129244	33606068	+	6195	protein_coding	Bardet-Biedl syndrome 9 [Source:HGNC Symbol;Acc:HGNC:30000]	-
ENSG00000182685	152.342	189.061	242.392	89.9023	86.8547	194.598	88.3785	1.13982	1.54832e-05	0.00112443	BRICD5	16	2209253	2211950	-	2083	protein_coding	BRICHOS domain containing 5 [Source:HGNC Symbol;Acc:HGNC:28309]	-
ENSG00000114757	220.495	270.087	237.582	102.581	140.898	242.721	121.739	0.990877	1.5532e-05	0.00112443	PEX5L	3	179794958	180037053	-	10236	protein_coding	peroxisomal biogenesis factor 5 like [Source:HGNC Symbol;Acc:HGNC:30024]	-
ENSG00000270885	1017.29	1034.43	719.48	533.651	569.381	923.732	551.516	0.743721	1.57712e-05	0.00113703	RASL10B	17	35731649	35743521	+	3502	protein_coding	RAS like family 10 member B [Source:HGNC Symbol;Acc:HGNC:30295]	-
ENSG00000263563	108.243	31.5101	23.0849	716.913	647.55	54.2794	682.232	-3.65314	1.62475e-05	0.00116654	UBBP4	17	22090743	22205154	+	1815	transcribed_unprocessed_pseudogene	ubiquitin B pseudogene 4 [Source:HGNC Symbol;Acc:HGNC:12467]	-
ENSG00000164161	21.0473	19.8063	33.6655	85.2919	79.1343	24.8397	82.2131	-1.72717	1.70959e-05	0.00121918	HHIP	4	144646021	144745271	+	12074	protein_coding	hedgehog interacting protein [Source:HGNC Symbol;Acc:HGNC:14866]	-
ENSG00000236253	19.0428	16.2052	9.61871	84.1394	46.3225	14.9556	65.2309	-2.12095	1.71204e-05	0.00121918	SLC25A3P1	1	53413149	53440020	-	3164	transcribed_processed_pseudogene	solute carrier family 25 member 3 pseudogene 1 [Source:HGNC Symbol;Acc:HGNC:26869]	-
ENSG00000162769	3770.47	4300.68	5105.61	2917.22	2935.69	4392.25	2926.45	0.58584	1.72047e-05	0.0012202	FLVCR1	1	212858255	212899363	+	6442	protein_coding	feline leukemia virus subgroup C cellular receptor 1 [Source:HGNC Symbol;Acc:HGNC:24682]	-
ENSG00000283567	28.063	27.0087	57.7123	103.733	125.457	37.5947	114.595	-1.61048	1.88441e-05	0.00133107	C19orf85	19	55463002	55464707	-	1292	protein_coding	chromosome 19 open reading frame 85 [Source:HGNC Symbol;Acc:HGNC:53653]	-
ENSG00000124588	1411.17	1528.69	1480.32	1021.2	1026.82	1473.39	1024.01	0.525031	1.94135e-05	0.00136576	NQO2	6	2987987	3028869	+	11558	protein_coding	N-ribosyldihydronicotinamide:quinone reductase 2 [Source:HGNC Symbol;Acc:HGNC:7856]	-
ENSG00000142089	3414.67	3937.86	3000.08	5184.37	4973.88	3450.87	5079.12	-0.557436	2.04887e-05	0.00143561	IFITM3	11	319669	327537	-	1348	protein_coding	interferon induced transmembrane protein 3 [Source:HGNC Symbol;Acc:HGNC:5414]	-
ENSG00000142512	253.57	250.28	326.074	150.99	142.828	276.641	146.909	0.913823	2.12631e-05	0.00148391	SIGLEC10	19	51410021	51417803	-	3667	protein_coding	sialic acid binding Ig like lectin 10 [Source:HGNC Symbol;Acc:HGNC:15620]	-
ENSG00000129654	399.898	658.111	319.341	216.688	223.892	459.117	220.29	1.06016	2.22545e-05	0.00154691	FOXJ1	17	76136333	76141299	-	2641	protein_coding	forkhead box J1 [Source:HGNC Symbol;Acc:HGNC:3816]	Fork
ENSG00000234771	226.509	222.371	382.825	134.853	124.492	277.235	129.673	1.09703	2.26238e-05	0.00156418	SLC25A25-AS1	9	128108581	128118693	-	6391	antisense	SLC25A25 antisense RNA 1 [Source:HGNC Symbol;Acc:HGNC:27844]	-
ENSG00000067225	22388.3	24005.3	21215	30884.9	30605.7	22536.2	30745.3	-0.448104	2.27159e-05	0.00156418	PKM	15	72199029	72231822	-	8571	protein_coding	pyruvate kinase M1/2 [Source:HGNC Symbol;Acc:HGNC:9021]	-
ENSG00000182050	95.2139	40.513	135.624	27.6623	17.3709	90.4502	22.5166	2.01391	2.27719e-05	0.00156418	MGAT4C	12	85955666	86838904	-	27763	protein_coding	MGAT4 family member C [Source:HGNC Symbol;Acc:HGNC:30871]	-
ENSG00000022556	2725.12	3003.36	2775.96	3918.82	3935.48	2834.81	3927.15	-0.470115	2.35962e-05	0.00160959	NLRP2	19	54953130	55001142	+	6313	protein_coding	NLR family pyrin domain containing 2 [Source:HGNC Symbol;Acc:HGNC:22948]	-
ENSG00000004948	14.0315	18.0058	9.61871	46.1038	73.344	13.8853	59.7239	-2.10532	2.36176e-05	0.00160959	CALCR	7	93424487	93574730	-	4227	protein_coding	calcitonin receptor [Source:HGNC Symbol;Acc:HGNC:1440]	-
ENSG00000038427	6469.53	6221.89	8817.47	11044.2	10940.8	7169.63	10992.5	-0.616564	2.40812e-05	0.00163109	VCAN	5	83471465	83582303	+	14831	protein_coding	versican [Source:HGNC Symbol;Acc:HGNC:2464]	-
ENSG00000112759	5348.01	5665.51	5350.89	7318.97	7497.49	5454.81	7408.23	-0.441592	2.41199e-05	0.00163109	SLC29A1	6	44219505	44234151	+	4408	protein_coding	solute carrier family 29 member 1 (Augustine blood group) [Source:HGNC Symbol;Acc:HGNC:11003]	-
ENSG00000146700	314.707	371.819	354.931	199.399	203.626	347.152	201.512	0.784973	2.58392e-05	0.0017406	SSC4D	7	76389334	76409695	-	2819	protein_coding	scavenger receptor cysteine rich family member with 4 domains [Source:HGNC Symbol;Acc:HGNC:14461]	-
ENSG00000162614	175.394	171.955	194.298	93.3601	84.9246	180.549	89.1424	1.02001	2.60374e-05	0.00174721	NEXN	1	77888513	77943895	+	4436	protein_coding	nexilin F-actin binding protein [Source:HGNC Symbol;Acc:HGNC:29557]	-
ENSG00000143951	366.824	377.221	311.646	193.636	211.347	351.897	202.491	0.796146	2.61966e-05	0.00175116	WDPCP	2	63121383	63827843	-	11776	protein_coding	WD repeat containing planar cell polarity effector [Source:HGNC Symbol;Acc:HGNC:28027]	-
ENSG00000183722	254.572	323.204	138.509	86.4445	110.016	238.762	98.2303	1.27918	2.67685e-05	0.00178256	LHFPL6	13	39209116	39603528	-	4564	protein_coding	LHFPL tetraspan subfamily member 6 [Source:HGNC Symbol;Acc:HGNC:6586]	-
ENSG00000170832	2697.06	2441.58	2428.73	3502.73	3515.69	2522.46	3509.21	-0.476449	2.69122e-05	0.00178531	USP32	17	60179094	60422470	-	7755	protein_coding	ubiquitin specific peptidase 32 [Source:HGNC Symbol;Acc:HGNC:19143]	-
ENSG00000160789	913.051	982.215	840.676	1319.72	1347.21	911.98	1333.47	-0.547967	3.00433e-05	0.00198548	LMNA	1	156082573	156140089	+	6985	protein_coding	lamin A/C [Source:HGNC Symbol;Acc:HGNC:6636]	-
ENSG00000179218	15220.2	13674.5	13730.7	19258.7	19349.3	14208.5	19304	-0.442179	3.11405e-05	0.00205022	CALR	19	12938578	12944489	+	2714	protein_coding	calreticulin [Source:HGNC Symbol;Acc:HGNC:1455]	-
ENSG00000183098	837.882	922.796	1255.24	635.079	579.032	1005.31	607.055	0.728354	3.15729e-05	0.00207087	GPC6	13	93226842	94407401	+	6468	protein_coding	glypican 6 [Source:HGNC Symbol;Acc:HGNC:4454]	-
ENSG00000198722	2163.86	2190.4	2093.99	3016.34	2904.81	2149.42	2960.57	-0.46178	3.19262e-05	0.00208621	UNC13B	9	35161992	35405338	+	17916	protein_coding	unc-13 homolog B [Source:HGNC Symbol;Acc:HGNC:12566]	-
ENSG00000175322	991.227	914.693	1236	669.657	667.816	1047.31	668.737	0.647004	3.34391e-05	0.00217691	ZNF519	18	14057457	14132490	-	15787	protein_coding	zinc finger protein 519 [Source:HGNC Symbol;Acc:HGNC:30574]	zf-C2H2
ENSG00000169783	2032.57	2024.75	1929.51	2691.31	2825.67	1995.61	2758.49	-0.467208	3.40051e-05	0.00220553	LINGO1	15	77613027	77820900	-	4902	protein_coding	leucine rich repeat and Ig domain containing 1 [Source:HGNC Symbol;Acc:HGNC:21205]	-
ENSG00000281566	746.677	713.929	762.764	1084.59	1071.21	741.123	1077.9	-0.540524	3.42715e-05	0.00221457	AL157778.1	X	98450688	98892061	+	2639	lincRNA	novel transcript	-
ENSG00000275342	1141.56	1272.11	1124.43	1682.79	1689.81	1179.37	1686.3	-0.515589	3.5382e-05	0.00227593	PRAG1	8	8317736	8386498	-	4904	protein_coding	PEAK1 related, kinase-activating pseudokinase 1 [Source:HGNC Symbol;Acc:HGNC:25438]	-
ENSG00000177519	70.1576	54.0173	84.6447	140.616	176.605	69.6065	158.611	-1.19223	3.54819e-05	0.00227593	RPRM	2	153477338	153478808	-	1471	protein_coding	reprimo, TP53 dependent G2 arrest mediator homolog [Source:HGNC Symbol;Acc:HGNC:24201]	-
ENSG00000187323	32.072	56.7182	71.1785	8.06816	14.4758	53.3229	11.272	2.22657	3.75372e-05	0.00239894	DCC	18	52340172	53535903	+	13160	protein_coding	DCC netrin 1 receptor [Source:HGNC Symbol;Acc:HGNC:2701]	-
ENSG00000260804	105.236	62.1199	98.1109	184.415	199.766	88.4891	192.09	-1.122	3.8141e-05	0.00242863	LINC01963	2	216217045	216220192	+	3148	lincRNA	long intergenic non-protein coding RNA 1963 [Source:HGNC Symbol;Acc:HGNC:25283]	-
ENSG00000233013	103.232	92.7297	252.01	53.0193	45.3575	149.324	49.1884	1.60388	4.22764e-05	0.00268217	FAM157B	9	138217068	138253217	+	2073	transcribed_unprocessed_pseudogene	family with sequence similarity 157 member B [Source:HGNC Symbol;Acc:HGNC:34080]	-
ENSG00000087085	93.2094	79.2254	109.653	193.636	188.185	94.0294	190.911	-1.02267	4.34649e-05	0.00274758	ACHE	7	100889994	100896974	-	3783	protein_coding	acetylcholinesterase (Cartwright blood group) [Source:HGNC Symbol;Acc:HGNC:108]	-
ENSG00000111961	1013.28	1002.02	920.511	1378.5	1418.63	978.603	1398.56	-0.515302	4.38213e-05	0.00276011	SASH1	6	148272304	148552050	+	11143	protein_coding	SAM and SH3 domain containing 1 [Source:HGNC Symbol;Acc:HGNC:19182]	-
ENSG00000115963	1705.83	1853.69	2440.27	1315.11	1268.08	1999.93	1291.59	0.630959	4.59526e-05	0.00287815	RND3	2	150468195	150539011	-	3594	protein_coding	Rho family GTPase 3 [Source:HGNC Symbol;Acc:HGNC:671]	-
ENSG00000123106	179.403	127.841	159.671	276.623	295.306	155.638	285.964	-0.880113	4.60253e-05	0.00287815	CCDC91	12	28133249	28581511	+	7535	protein_coding	coiled-coil domain containing 91 [Source:HGNC Symbol;Acc:HGNC:24855]	-
ENSG00000162493	2242.04	2112.08	2108.42	3056.68	2872.96	2154.18	2964.82	-0.4607	4.62589e-05	0.00288242	PDPN	1	13583465	13617957	+	3707	protein_coding	podoplanin [Source:HGNC Symbol;Acc:HGNC:29602]	-
ENSG00000007402	2421.44	1987.84	1963.18	3067.05	3042.81	2124.15	3054.93	-0.52446	4.67743e-05	0.00290417	CACNA2D2	3	50362799	50504244	-	6322	protein_coding	calcium voltage-gated channel auxiliary subunit alpha2delta 2 [Source:HGNC Symbol;Acc:HGNC:1400]	-
ENSG00000154358	2858.42	3136.6	4521.76	2119.62	2243.75	3505.59	2181.68	0.684118	4.80136e-05	0.00297055	OBSCN	1	228208130	228378874	+	32290	protein_coding	obscurin, cytoskeletal calmodulin and titin-interacting RhoGEF [Source:HGNC Symbol;Acc:HGNC:15719]	-
ENSG00000179796	89.2004	124.24	139.471	48.4089	47.2876	117.637	47.8483	1.29938	4.83013e-05	0.00297779	LRRC3B	3	26622806	26717537	+	8920	protein_coding	leucine rich repeat containing 3B [Source:HGNC Symbol;Acc:HGNC:28105]	-
ENSG00000042493	1226.76	1228.89	1041.71	1653.97	1710.07	1165.79	1682.02	-0.528981	4.87376e-05	0.00298895	CAPG	2	85394748	85418432	-	2607	protein_coding	capping actin protein, gelsolin like [Source:HGNC Symbol;Acc:HGNC:1474]	-
ENSG00000165323	2734.14	2594.63	3135.7	2008.97	1966.78	2821.49	1987.87	0.50524	4.88251e-05	0.00298895	FAT3	11	92352096	92896470	+	19280	protein_coding	FAT atypical cadherin 3 [Source:HGNC Symbol;Acc:HGNC:23112]	-
ENSG00000165912	977.195	1002.02	1059.02	1452.27	1419.59	1012.75	1435.93	-0.503552	4.9207e-05	0.0030018	PACSIN3	11	47177525	47186443	-	2752	protein_coding	protein kinase C and casein kinase substrate in neurons 3 [Source:HGNC Symbol;Acc:HGNC:8572]	-
ENSG00000238178	1028.31	1011.92	1159.06	1498.37	1559.52	1066.43	1528.95	-0.52002	4.97797e-05	0.00302615	AC078993.1	X	16152941	16170869	-	1219	antisense	novel transcript, antisense to MAGEB17	-
ENSG00000159450	16.036	3.60115	46.1698	0	0	21.9357	0	6.81914	5.07012e-05	1	TCHH	1	152106317	152115454	-	6995	protein_coding	trichohyalin [Source:HGNC Symbol;Acc:HGNC:11791]	-
ENSG00000121057	1642.69	1929.32	1766.96	2499.98	2503.35	1779.66	2501.66	-0.491031	5.17646e-05	0.00313589	AKAP1	17	57085092	57121349	+	5399	protein_coding	A-kinase anchoring protein 1 [Source:HGNC Symbol;Acc:HGNC:367]	-
ENSG00000213468	1025.3	1035.33	1346.62	754.949	718.964	1135.75	736.957	0.624268	5.22769e-05	0.00315597	FIRRE	X	131688779	131830643	-	9262	processed_transcript	firre intergenic repeating RNA element [Source:HGNC Symbol;Acc:HGNC:49627]	-
ENSG00000182768	862.938	961.508	868.57	559.008	642.725	897.672	600.867	0.578129	5.40762e-05	0.00325334	NGRN	15	90265659	90278141	+	7694	protein_coding	neugrin, neurite outgrowth associated [Source:HGNC Symbol;Acc:HGNC:18077]	-
ENSG00000092051	2327.23	2827.81	2548.96	1796.89	1824.91	2568	1810.9	0.504081	5.58126e-05	0.00334626	JPH4	14	23568035	23578800	-	5307	protein_coding	junctophilin 4 [Source:HGNC Symbol;Acc:HGNC:20156]	-
ENSG00000124006	6193.91	6335.33	6579.2	4540.07	4906.33	6369.48	4723.2	0.431254	5.83247e-05	0.0034849	OBSL1	2	219550729	219571859	-	9611	protein_coding	obscurin like 1 [Source:HGNC Symbol;Acc:HGNC:29092]	-
ENSG00000274276	1359.05	1180.28	1734.25	930.143	886.883	1424.53	908.513	0.648937	5.98802e-05	0.00356563	CBSL	21	6444869	6468040	-	4004	protein_coding	cystathionine-beta-synthase like [Source:HGNC Symbol;Acc:HGNC:51829]	-
ENSG00000244165	162.365	152.149	174.099	88.7497	71.4139	162.871	80.0818	1.02832	6.15387e-05	0.00363962	P2RY11	19	10111538	10115372	+	2295	protein_coding	purinergic receptor P2Y11 [Source:HGNC Symbol;Acc:HGNC:8540]	-
ENSG00000228589	85.1914	50.4162	22.123	145.227	165.024	52.5769	155.125	-1.56425	6.154e-05	0.00363962	SPCS2P4	1	28095742	28096422	-	681	processed_pseudogene	signal peptidase complex subunit 2 pseudogene 4 [Source:HGNC Symbol;Acc:HGNC:45237]	-
ENSG00000078018	491.103	504.162	206.802	97.9705	93.6101	400.689	95.7903	2.06479	6.37125e-05	0.00375538	MAP2	2	209424058	209734118	+	11559	protein_coding	microtubule associated protein 2 [Source:HGNC Symbol;Acc:HGNC:6839]	-
ENSG00000156687	3177.14	3160.01	3135.7	2358.21	2316.13	3157.62	2337.17	0.434147	6.40233e-05	0.00376099	UNC5D	8	35235457	35796550	+	10816	protein_coding	unc-5 netrin receptor D [Source:HGNC Symbol;Acc:HGNC:18634]	-
ENSG00000102678	37.0833	29.7095	30.7799	5.76297	3.86021	32.5242	4.81159	2.77182	6.52414e-05	0.00381969	FGF9	13	21671383	21704498	+	4539	protein_coding	fibroblast growth factor 9 [Source:HGNC Symbol;Acc:HGNC:3687]	-
ENSG00000146938	6283.11	6132.76	6043.44	4646.11	4588.82	6153.11	4617.47	0.414229	6.59302e-05	0.0038471	NLGN4X	X	5840637	6228863	-	7441	protein_coding	neuroligin 4 X-linked [Source:HGNC Symbol;Acc:HGNC:14287]	-
ENSG00000132294	900.022	809.359	1019.58	616.638	589.647	909.655	603.142	0.592931	6.82743e-05	0.0039706	EFR3A	8	131904088	132013642	+	6197	protein_coding	EFR3 homolog A [Source:HGNC Symbol;Acc:HGNC:28970]	-
ENSG00000163359	368.829	446.543	600.208	267.402	266.354	471.86	266.878	0.822452	7.10061e-05	0.00411576	COL6A3	2	237324003	237414375	-	19633	protein_coding	collagen type VI alpha 3 chain [Source:HGNC Symbol;Acc:HGNC:2213]	-
ENSG00000164120	478.074	343.01	413.605	245.502	240.298	411.563	242.9	0.760033	7.17561e-05	0.00414546	HPGD	4	174490177	174523154	-	5529	protein_coding	15-hydroxyprostaglandin dehydrogenase [Source:HGNC Symbol;Acc:HGNC:5154]	-
ENSG00000172818	39.0878	40.513	36.5511	102.581	92.645	38.7173	97.6129	-1.33248	7.33406e-05	0.0042143	OVOL1	11	65787022	65797219	+	3849	protein_coding	ovo like transcriptional repressor 1 [Source:HGNC Symbol;Acc:HGNC:8525]	zf-C2H2
ENSG00000169031	110.248	104.433	191.412	39.1882	64.6585	135.365	51.9234	1.3735	7.34308e-05	0.0042143	COL4A3	2	227164565	227314792	+	9124	protein_coding	collagen type IV alpha 3 chain [Source:HGNC Symbol;Acc:HGNC:2204]	-
ENSG00000039523	338.761	360.115	417.452	567.076	595.437	372.11	581.257	-0.643697	7.82936e-05	0.00447865	RIPOR1	16	67518418	67546788	+	6729	protein_coding	RHO family interacting cell polarization regulator 1 [Source:HGNC Symbol;Acc:HGNC:25836]	-
ENSG00000136110	3273.35	3087.99	2858.68	4180.46	4202.8	3073.34	4191.63	-0.447764	8.08674e-05	0.00461076	CNMD	13	52703264	52739812	-	1628	protein_coding	chondromodulin [Source:HGNC Symbol;Acc:HGNC:17005]	-
ENSG00000130303	4581.29	3890.15	3533.92	2776.6	2826.64	4001.78	2801.62	0.514246	8.29129e-05	0.00471199	BST2	19	17402939	17405648	-	1119	protein_coding	bone marrow stromal cell antigen 2 [Source:HGNC Symbol;Acc:HGNC:1119]	-
ENSG00000087076	409.921	413.232	357.816	597.044	607.018	393.656	602.031	-0.612914	8.78781e-05	0.00497795	HSD17B14	19	48813017	48836678	-	1281	protein_coding	hydroxysteroid 17-beta dehydrogenase 14 [Source:HGNC Symbol;Acc:HGNC:23238]	-
ENSG00000165434	1556.5	1633.12	1706.36	1173.34	1174.47	1631.99	1173.9	0.475381	8.90453e-05	0.00502775	PGM2L1	11	74330318	74398473	-	8820	protein_coding	phosphoglucomutase 2 like 1 [Source:HGNC Symbol;Acc:HGNC:20898]	-
ENSG00000141314	594.335	540.173	340.502	858.682	826.085	491.67	842.384	-0.776745	9.46321e-05	0.00531154	RHBDL3	17	32266176	32324661	+	5404	protein_coding	rhomboid like 3 [Source:HGNC Symbol;Acc:HGNC:16502]	-
ENSG00000197457	961.159	918.294	869.532	1256.33	1336.6	916.328	1296.46	-0.501087	9.48538e-05	0.00531154	STMN3	20	63639705	63657682	-	3032	protein_coding	stathmin 3 [Source:HGNC Symbol;Acc:HGNC:15926]	-
ENSG00000135916	10601.8	10624.3	9620.64	13426.6	14019.3	10282.3	13722.9	-0.41646	9.49848e-05	0.00531154	ITM2C	2	230864639	230879248	+	2611	protein_coding	integral membrane protein 2C [Source:HGNC Symbol;Acc:HGNC:6175]	-
ENSG00000172554	579.301	548.276	662.729	368.83	403.392	596.769	386.111	0.626916	9.53534e-05	0.00531511	SNTG2	2	950868	1367613	+	4469	protein_coding	syntrophin gamma 2 [Source:HGNC Symbol;Acc:HGNC:13741]	-
ENSG00000147804	338.761	180.958	193.336	420.697	490.247	237.685	455.472	-0.940865	9.66886e-05	0.00537238	SLC39A4	8	144409742	144416895	-	5033	protein_coding	solute carrier family 39 member 4 [Source:HGNC Symbol;Acc:HGNC:17129]	-
ENSG00000129194	434.977	199.864	286.638	570.534	605.088	307.16	587.811	-0.938327	9.72273e-05	0.00538516	SOX15	17	7588178	7590170	-	1541	protein_coding	SRY-box 15 [Source:HGNC Symbol;Acc:HGNC:11196]	HMG
ENSG00000046647	475.067	583.387	557.885	296.217	374.44	538.78	335.329	0.682069	9.78563e-05	0.00540284	GEMIN8	X	14008279	14029893	-	2424	protein_coding	gem nuclear organelle associated protein 8 [Source:HGNC Symbol;Acc:HGNC:26044]	-
ENSG00000188707	12.027	4.50144	4.80936	38.0356	40.5322	7.11261	39.2839	-2.47759	9.91715e-05	0.00545819	ZBED6CL	7	150329789	150332721	+	2933	protein_coding	ZBED6 C-terminal like [Source:HGNC Symbol;Acc:HGNC:21720]	-
ENSG00000105993	6042.57	5802.36	6337.77	8096.97	8007.04	6060.9	8052.01	-0.409832	0.000102103	0.00558883	DNAJB6	7	157335381	157417439	+	14981	protein_coding	DnaJ heat shock protein family (Hsp40) member B6 [Source:HGNC Symbol;Acc:HGNC:14888]	-
ENSG00000154080	137.308	154.85	125.043	251.265	246.088	139.067	248.677	-0.837348	0.000102186	0.00558883	CHST9	18	26906481	27185317	-	11521	protein_coding	carbohydrate sulfotransferase 9 [Source:HGNC Symbol;Acc:HGNC:19898]	-
ENSG00000136750	1.00225	0.900288	9.61871	36.883	31.8467	3.84042	34.3649	-3.16533	0.000104758	0.00569094	GAD2	10	26216307	26304558	+	6248	protein_coding	glutamate decarboxylase 2 [Source:HGNC Symbol;Acc:HGNC:4093]	-
ENSG00000170925	78.1756	36.9118	153.899	19.5941	27.0215	89.6623	23.3078	1.93649	0.000105029	0.00569094	TEX13B	X	107980864	107982370	-	1248	protein_coding	testis expressed 13B [Source:HGNC Symbol;Acc:HGNC:11736]	-
ENSG00000073605	633.423	603.193	817.591	439.138	428.483	684.736	433.811	0.658514	0.000105031	0.00569094	GSDMB	17	39904595	39919854	-	5905	protein_coding	gasdermin B [Source:HGNC Symbol;Acc:HGNC:23690]	-
ENSG00000136237	348.783	388.024	348.197	230.519	215.207	361.668	222.863	0.700025	0.000105904	0.00572043	RAPGEF5	7	22118238	22357144	-	10245	protein_coding	Rap guanine nucleotide exchange factor 5 [Source:HGNC Symbol;Acc:HGNC:16862]	-
ENSG00000134871	4801.79	5092.03	5836.64	7119.57	7304.48	5243.48	7212.03	-0.459891	0.000108415	0.00583803	COL4A2	13	110305812	110513209	+	19293	protein_coding	collagen type IV alpha 2 chain [Source:HGNC Symbol;Acc:HGNC:2203]	-
ENSG00000003989	1285.89	1220.79	1133.08	1679.33	1699.46	1213.25	1689.39	-0.477767	0.000111713	0.00597248	SLC7A2	8	17497088	17570573	+	7905	protein_coding	solute carrier family 7 member 2 [Source:HGNC Symbol;Acc:HGNC:11060]	-
ENSG00000231806	317.714	253.881	302.028	175.194	163.094	291.208	169.144	0.78407	0.000111938	0.00597248	PCAT7	9	94555054	94603990	+	5904	antisense	prostate cancer associated transcript 7 [Source:HGNC Symbol;Acc:HGNC:48824]	-
ENSG00000166147	519.166	639.205	586.742	313.506	413.042	581.704	363.274	0.676943	0.000111939	0.00597248	FBN1	15	48408306	48645849	-	16057	protein_coding	fibrillin 1 [Source:HGNC Symbol;Acc:HGNC:3603]	-
ENSG00000175161	446.002	424.936	327.998	237.434	241.263	399.645	239.349	0.739356	0.000114215	0.00606031	CADM2	3	84958981	86074429	+	9990	protein_coding	cell adhesion molecule 2 [Source:HGNC Symbol;Acc:HGNC:29849]	-
ENSG00000046889	1984.46	2028.35	2501.83	1589.43	1405.12	2171.54	1497.27	0.536867	0.000114597	0.00606031	PREX2	8	67952118	68237030	+	12058	protein_coding	phosphatidylinositol-3,4,5-trisphosphate dependent Rac exchange factor 2 [Source:HGNC Symbol;Acc:HGNC:22950]	-
ENSG00000227733	365.822	340.309	337.617	223.603	204.591	347.916	214.097	0.701614	0.000114627	0.00606031	AC239809.3	1	148159213	148255012	-	10337	lincRNA	uncharacterized LOC101927468 [Source:NCBI gene;Acc:101927468]	-
ENSG00000165091	95.2139	77.4248	60.5979	21.8993	31.8467	77.7455	26.873	1.52267	0.000115891	0.0061086	TMC1	9	72521608	72838230	+	7004	protein_coding	transmembrane channel like 1 [Source:HGNC Symbol;Acc:HGNC:16513]	-
ENSG00000151892	204.459	251.18	139.471	91.0549	99.4004	198.37	95.2277	1.05832	0.000118518	0.00622824	GFRA1	10	116056925	116273467	-	9678	protein_coding	GDNF family receptor alpha 1 [Source:HGNC Symbol;Acc:HGNC:4243]	-
ENSG00000133488	119.268	147.647	125.043	63.3927	59.8333	130.653	61.613	1.08675	0.000125128	0.00655586	SEC14L4	22	30488913	30505711	-	2624	protein_coding	SEC14 like lipid binding 4 [Source:HGNC Symbol;Acc:HGNC:20627]	-
ENSG00000132698	952.139	1007.42	771.421	629.316	576.136	910.327	602.726	0.595764	0.00012788	0.00668002	RAB25	1	156061160	156070514	+	1699	protein_coding	RAB25, member RAS oncogene family [Source:HGNC Symbol;Acc:HGNC:18238]	-
ENSG00000091136	2374.33	2413.67	2016.08	3085.49	3209.76	2268.03	3147.63	-0.472873	0.000129832	0.00676175	LAMB1	7	107923799	108003255	-	8140	protein_coding	laminin subunit beta 1 [Source:HGNC Symbol;Acc:HGNC:6486]	-
ENSG00000011201	1491.35	2397.47	1917.97	1224.05	1245.88	1935.6	1234.97	0.648609	0.000131212	0.00680767	ANOS1	X	8528874	8732186	-	7131	protein_coding	anosmin 1 [Source:HGNC Symbol;Acc:HGNC:6211]	-
ENSG00000162407	1124.53	945.303	932.053	1420	1443.72	1000.63	1431.86	-0.517435	0.000131494	0.00680767	PLPP3	1	56494747	56645301	-	5286	protein_coding	phospholipid phosphatase 3 [Source:HGNC Symbol;Acc:HGNC:9229]	-
ENSG00000186470	168.378	200.764	222.192	116.412	89.7499	197.112	103.081	0.940367	0.000133074	0.00685233	BTN3A2	6	26365159	26378320	+	7042	protein_coding	butyrophilin subfamily 3 member A2 [Source:HGNC Symbol;Acc:HGNC:1139]	-
ENSG00000101294	3289.39	3589.45	3529.11	2556.45	2611.43	3469.32	2583.94	0.425082	0.000133143	0.00685233	HM13	20	31514410	31577923	+	10805	protein_coding	histocompatibility minor 13 [Source:HGNC Symbol;Acc:HGNC:16435]	-
ENSG00000175463	62.1396	73.8236	73.1022	23.0519	26.0564	69.6885	24.5541	1.5024	0.000134714	0.00691283	TBC1D10C	11	67403915	67410089	+	4993	protein_coding	TBC1 domain family member 10C [Source:HGNC Symbol;Acc:HGNC:24702]	-
ENSG00000132622	396.892	441.141	436.69	274.317	269.25	424.907	271.783	0.645325	0.000138766	0.00709987	HSPA12B	20	3732667	3753111	+	3151	protein_coding	heat shock protein family A (Hsp70) member 12B [Source:HGNC Symbol;Acc:HGNC:16193]	-
ENSG00000141198	703.58	655.41	664.653	451.817	468.05	674.548	459.934	0.551869	0.000149134	0.0076023	TOM1L1	17	54899387	54961956	+	7275	protein_coding	target of myb1 like 1 membrane trafficking protein [Source:HGNC Symbol;Acc:HGNC:11983]	-
ENSG00000211772	222.5	325.004	207.764	131.396	135.107	251.756	133.252	0.918856	0.000149458	0.0076023	TRBC2	7	142801041	142802748	+	758	TR_C_gene	T cell receptor beta constant 2 [Source:HGNC Symbol;Acc:HGNC:12157]	-
ENSG00000255408	267.601	144.946	302.989	122.175	102.296	238.512	112.235	1.08836	0.000149921	0.00760371	PCDHA3	5	140801028	141012344	+	7460	protein_coding	protocadherin alpha 3 [Source:HGNC Symbol;Acc:HGNC:8669]	-
ENSG00000107562	716.61	531.17	734.87	1023.5	994.969	660.883	1009.24	-0.611411	0.000151693	0.00766948	CXCL12	10	44370165	44386493	-	6077	protein_coding	C-X-C motif chemokine ligand 12 [Source:HGNC Symbol;Acc:HGNC:10672]	-
ENSG00000171551	499.121	545.575	553.076	786.069	764.322	532.591	775.195	-0.541019	0.000152097	0.00766948	ECEL1	2	232479827	232487828	-	2972	protein_coding	endothelin converting enzyme like 1 [Source:HGNC Symbol;Acc:HGNC:3147]	-
ENSG00000250067	115.259	139.545	266.438	77.2238	67.5537	173.747	72.3887	1.26505	0.000154364	0.00776133	YJEFN3	19	19528861	19537581	+	2959	protein_coding	YjeF N-terminal domain containing 3 [Source:HGNC Symbol;Acc:HGNC:24785]	-
ENSG00000204789	488.096	540.173	685.814	384.966	321.362	571.361	353.164	0.695898	0.000155306	0.00778625	ZNF204P	6	27357825	27360221	-	2397	processed_pseudogene	zinc finger protein 204, pseudogene [Source:HGNC Symbol;Acc:HGNC:12995]	-
ENSG00000240038	36.081	43.2138	49.0554	100.276	103.261	42.7834	101.768	-1.2494	0.000157219	0.00785959	AMY2B	1	103553815	103579534	+	7491	protein_coding	amylase, alpha 2B (pancreatic) [Source:HGNC Symbol;Acc:HGNC:478]	-
ENSG00000186174	2709.09	2786.39	2951.98	3657.18	3886.27	2815.82	3771.72	-0.4218	0.000158222	0.0078792	BCL9L	11	118893875	118925608	-	10470	protein_coding	B cell CLL/lymphoma 9 like [Source:HGNC Symbol;Acc:HGNC:23688]	-
ENSG00000167654	1503.38	1649.33	1464.93	2052.77	2173.3	1539.21	2113.03	-0.457145	0.000158514	0.0078792	ATCAY	19	3879864	3928079	+	5403	protein_coding	ATCAY, caytaxin [Source:HGNC Symbol;Acc:HGNC:779]	-
ENSG00000283403	0	1.80058	1.92374	17.2889	25.0914	1.24144	21.1901	-4.07302	0.000159521	1	AC005394.2	19	28435388	28727680	-	3113	processed_transcript	SHC binding and spindle associated 1 pseudogene [Source:NCBI gene;Acc:100420587]	-
ENSG00000148357	1502.37	1569.2	1936.25	1156.05	1153.24	1669.27	1154.64	0.531793	0.000163154	0.00808678	HMCN2	9	130265882	130434123	+	20363	protein_coding	hemicentin 2 [Source:HGNC Symbol;Acc:HGNC:21293]	-
ENSG00000254319	0	0	0	13.8311	10.6156	0	12.2234	-6.12044	0.00016601	1	AC246817.2	8	2666079	2728451	-	1674	lincRNA	uncharacterized LOC101927815 [Source:NCBI gene;Acc:101927815]	-
ENSG00000084207	15060.8	16123.3	13022.8	19986	20118.4	14735.6	20052.2	-0.444436	0.000171019	0.00845262	GSTP1	11	67583595	67586656	+	1911	protein_coding	glutathione S-transferase pi 1 [Source:HGNC Symbol;Acc:HGNC:4638]	-
ENSG00000087095	1919.31	1930.22	1768.88	1334.7	1406.08	1872.8	1370.39	0.450333	0.000177677	0.00875687	NLK	17	28041737	28196381	+	5290	protein_coding	nemo like kinase [Source:HGNC Symbol;Acc:HGNC:29858]	-
ENSG00000143772	204.459	255.682	182.756	125.633	104.226	214.299	114.929	0.902997	0.000178684	0.00878169	ITPKB	1	226631690	226739323	-	7036	protein_coding	inositol-trisphosphate 3-kinase B [Source:HGNC Symbol;Acc:HGNC:6179]	-
ENSG00000176155	556.25	530.27	746.412	361.914	401.462	610.977	381.688	0.677582	0.000185465	0.00908791	CCDC57	17	82101460	82212830	-	12397	protein_coding	coiled-coil domain containing 57 [Source:HGNC Symbol;Acc:HGNC:27564]	-
ENSG00000043143	1157.6	1046.14	1058.06	1449.96	1566.28	1087.26	1508.12	-0.472662	0.000185957	0.00908791	JADE2	5	134524312	134583230	+	9877	protein_coding	jade family PHD finger 2 [Source:HGNC Symbol;Acc:HGNC:22984]	-
ENSG00000154917	418.941	373.62	305.875	584.365	562.626	366.145	573.495	-0.647436	0.000186661	0.00909687	RAB6B	3	133824239	133895836	-	6005	protein_coding	RAB6B, member RAS oncogene family [Source:HGNC Symbol;Acc:HGNC:14902]	-
ENSG00000103657	2253.06	2087.77	1966.07	2970.23	2752.33	2102.3	2861.28	-0.444566	0.000191243	0.00929419	HERC1	15	63608618	63833942	-	17053	protein_coding	HECT and RLD domain containing E3 ubiquitin protein ligase family member 1 [Source:HGNC Symbol;Acc:HGNC:4867]	-
ENSG00000172878	247.556	160.251	246.239	123.328	102.296	218.016	112.812	0.95195	0.000193155	0.00935132	METAP1D	2	171999583	172082430	+	4850	protein_coding	methionyl aminopeptidase type 1D, mitochondrial [Source:HGNC Symbol;Acc:HGNC:32583]	-
ENSG00000138161	242.545	262.884	75.026	35.7304	20.2661	193.485	27.9983	2.79288	0.00019349	0.00935132	CUZD1	10	122832149	122850793	-	3464	protein_coding	CUB and zona pellucida like domains 1 [Source:HGNC Symbol;Acc:HGNC:17937]	-
ENSG00000224420	101.227	105.334	180.832	56.4771	54.0429	129.131	55.26	1.22514	0.000199735	0.00962645	ADM5	19	49688664	49690575	+	1718	protein_coding	adrenomedullin 5 (putative) [Source:HGNC Symbol;Acc:HGNC:27293]	-
ENSG00000197355	398.896	424.036	673.31	812.579	861.792	498.747	837.185	-0.747494	0.000201033	0.00966232	UAP1L1	9	137077501	137084539	+	5283	protein_coding	UDP-N-acetylglucosamine pyrophosphorylase 1 like 1 [Source:HGNC Symbol;Acc:HGNC:28082]	-
ENSG00000180694	6335.23	4235.86	3897.5	7479.18	7462.75	4822.86	7470.97	-0.631524	0.000202098	0.00968684	TMEM64	8	90621995	90791632	-	5870	protein_coding	transmembrane protein 64 [Source:HGNC Symbol;Acc:HGNC:25441]	-
ENSG00000263874	92.2071	95.4306	101.958	42.646	41.4973	96.532	42.0716	1.19893	0.000203484	0.00972261	LINC00672	17	38925168	38929384	+	3692	protein_coding	long intergenic non-protein coding RNA 672 [Source:HGNC Symbol;Acc:HGNC:44353]	-
ENSG00000204262	513.153	686.02	922.435	421.849	410.147	707.202	415.998	0.765991	0.000203959	0.00972261	COL5A2	2	189031896	189225312	-	7453	protein_coding	collagen type V alpha 2 chain [Source:HGNC Symbol;Acc:HGNC:2210]	-
ENSG00000118596	51.1148	70.2225	84.6447	145.227	145.723	68.6607	145.475	-1.08172	0.000211384	0.0100491	SLC16A7	12	59596067	59789855	+	13665	protein_coding	solute carrier family 16 member 7 [Source:HGNC Symbol;Acc:HGNC:10928]	-
ENSG00000164896	1215.73	1119.96	1347.58	900.176	828.98	1227.76	864.578	0.506355	0.00022479	0.0106574	FASTK	7	151076593	151080866	-	3805	protein_coding	Fas activated serine/threonine kinase [Source:HGNC Symbol;Acc:HGNC:24676]	-
ENSG00000059588	1268.85	1204.59	1603.44	888.65	960.227	1358.96	924.439	0.555304	0.000225501	0.0106621	TARBP1	1	234391313	234479103	-	7743	protein_coding	TAR (HIV-1) RNA binding protein 1 [Source:HGNC Symbol;Acc:HGNC:11568]	-
ENSG00000154856	87.1959	135.043	94.2634	41.4934	48.2526	105.501	44.873	1.2321	0.000232569	0.0109666	APCDD1	18	10454628	10489948	+	5943	protein_coding	APC down-regulated 1 [Source:HGNC Symbol;Acc:HGNC:15718]	-
ENSG00000140455	340.765	431.238	250.087	189.025	191.08	340.697	190.053	0.842775	0.000234146	0.0110112	USP3	15	63504511	63594640	+	7764	protein_coding	ubiquitin specific peptidase 3 [Source:HGNC Symbol;Acc:HGNC:12626]	-
ENSG00000152926	1005.26	754.442	1286.02	590.128	658.166	1015.24	624.147	0.700951	0.000235173	0.0110297	ZNF117	7	64971776	65006684	-	10691	protein_coding	zinc finger protein 117 [Source:HGNC Symbol;Acc:HGNC:12897]	zf-C2H2
ENSG00000185291	201.453	171.055	404.948	117.565	118.701	259.152	118.133	1.13285	0.000237587	0.011095	IL3RA	X	1336616	1382689	+	1710	protein_coding	interleukin 3 receptor subunit alpha [Source:HGNC Symbol;Acc:HGNC:6012]	-
ENSG00000183378	54.1216	54.0173	75.9878	19.5941	21.2312	61.3756	20.4126	1.58578	0.000237837	0.011095	OVCH2	11	7689438	7706421	-	2088	protein_coding	ovochymase 2 (gene/pseudogene) [Source:HGNC Symbol;Acc:HGNC:29970]	-
ENSG00000161791	862.938	1084.85	907.045	650.063	656.236	951.61	653.149	0.543391	0.000246334	0.0114608	FMNL3	12	49636499	49708165	-	13424	protein_coding	formin like 3 [Source:HGNC Symbol;Acc:HGNC:23698]	-
ENSG00000137310	484.087	587.888	528.067	353.846	351.279	533.348	352.563	0.597903	0.000248192	0.0115165	TCF19	6	31158542	31167159	+	3538	protein_coding	transcription factor 19 [Source:HGNC Symbol;Acc:HGNC:11629]	Others
ENSG00000138759	6367.3	6293.92	6401.25	4888.15	4902.47	6354.16	4895.31	0.376286	0.000254281	0.0117677	FRAS1	4	78057570	78544269	+	18960	protein_coding	Fraser extracellular matrix complex subunit 1 [Source:HGNC Symbol;Acc:HGNC:19185]	-
ENSG00000108465	324.729	272.787	568.466	190.178	210.381	388.661	200.28	0.955268	0.000256938	0.0118561	CDK5RAP3	17	47967810	47981774	+	6070	protein_coding	CDK5 regulatory subunit associated protein 3 [Source:HGNC Symbol;Acc:HGNC:18673]	-
ENSG00000151789	217.489	156.65	154.861	77.2238	101.331	176.333	89.2772	0.976093	0.00025755	0.0118561	ZNF385D	3	21412222	22373321	-	13621	protein_coding	zinc finger protein 385D [Source:HGNC Symbol;Acc:HGNC:26191]	-
ENSG00000110786	555.247	618.498	482.859	361.914	362.86	552.202	362.387	0.608043	0.000269569	0.0123768	PTPN5	11	18727928	18792721	-	5497	protein_coding	protein tyrosine phosphatase, non-receptor type 5 [Source:HGNC Symbol;Acc:HGNC:9657]	-
ENSG00000156103	2056.62	1715.95	1769.84	1383.11	1271.94	1847.47	1327.53	0.476998	0.000273081	0.0124828	MMP16	8	88032009	88328025	-	12115	protein_coding	matrix metallopeptidase 16 [Source:HGNC Symbol;Acc:HGNC:7162]	-
ENSG00000281406	446.002	406.03	390.52	275.47	261.529	414.184	268.5	0.62578	0.00027331	0.0124828	BLACAT1	1	205434886	205437879	-	2994	lincRNA	bladder cancer associated transcript 1 [Source:HGNC Symbol;Acc:HGNC:48597]	-
ENSG00000114200	129.29	77.4248	175.061	38.0356	62.7284	127.259	50.382	1.32747	0.000274259	0.0124935	BCHE	3	165772904	165837472	-	3082	protein_coding	butyrylcholinesterase [Source:HGNC Symbol;Acc:HGNC:983]	-
ENSG00000249395	241.543	158.451	266.438	106.039	124.492	222.144	115.265	0.942948	0.000275439	0.0125145	CASC9	8	75223404	75324741	-	1473	lincRNA	cancer susceptibility 9 [Source:HGNC Symbol;Acc:HGNC:48906]	-
ENSG00000108861	999.245	975.913	804.124	1269.01	1374.23	926.427	1321.62	-0.512909	0.000281064	0.012737	DUSP3	17	43766121	43778988	-	5012	protein_coding	dual specificity phosphatase 3 [Source:HGNC Symbol;Acc:HGNC:3069]	-
ENSG00000153132	163.367	197.163	204.879	99.1231	107.121	188.47	103.122	0.869232	0.000282773	0.0127812	CLGN	4	140388455	140427968	-	3127	protein_coding	calmegin [Source:HGNC Symbol;Acc:HGNC:2060]	-
ENSG00000087245	923.074	1302.72	1003.23	676.573	749.846	1076.34	713.209	0.593671	0.00028991	0.0130699	MMP2	16	55389700	55506691	+	4933	protein_coding	matrix metallopeptidase 2 [Source:HGNC Symbol;Acc:HGNC:7166]	-
ENSG00000101336	174.392	137.744	115.425	84.1394	46.3225	142.52	65.2309	1.13682	0.000292086	0.0131341	HCK	20	32052188	32101856	+	3092	protein_coding	HCK proto-oncogene, Src family tyrosine kinase [Source:HGNC Symbol;Acc:HGNC:4840]	-
ENSG00000075391	1523.42	1413.45	1451.46	1958.26	1966.78	1462.78	1962.52	-0.424166	0.000297239	0.0133314	RASAL2	1	178094141	178484147	+	16044	protein_coding	RAS protein activator like 2 [Source:HGNC Symbol;Acc:HGNC:9874]	-
ENSG00000186340	416.937	434.839	782.001	933.601	956.367	544.592	944.984	-0.79527	0.000298251	0.0133425	THBS2	6	169215780	169254044	-	6412	protein_coding	thrombospondin 2 [Source:HGNC Symbol;Acc:HGNC:11786]	-
ENSG00000155897	101.227	98.1314	105.806	197.094	173.709	101.722	185.402	-0.864836	0.000300442	0.0134062	ADCY8	8	130780301	131042426	-	5961	protein_coding	adenylate cyclase 8 [Source:HGNC Symbol;Acc:HGNC:239]	-
ENSG00000235217	671.508	678.817	578.085	421.849	450.68	642.804	436.264	0.558547	0.000304194	0.0135389	TSPY26P	20	32186477	32190527	-	4051	transcribed_processed_pseudogene	testis specific protein Y-linked 26, pseudogene [Source:HGNC Symbol;Acc:HGNC:16256]	-
ENSG00000088340	137.308	189.061	252.01	92.2075	100.365	192.793	96.2865	1.00101	0.000311853	0.0138445	FER1L4	20	35558737	35607562	-	9067	transcribed_unitary_pseudogene	fer-1 like family member 4, pseudogene [Source:HGNC Symbol;Acc:HGNC:15801]	-
ENSG00000168758	3355.54	3090.69	3526.22	4378.7	4431.52	3324.15	4405.11	-0.406311	0.000320165	0.0141774	SEMA4C	2	96859716	96870757	-	6157	protein_coding	semaphorin 4C [Source:HGNC Symbol;Acc:HGNC:10731]	-
ENSG00000104856	329.741	335.808	232.773	486.395	477.701	299.44	482.048	-0.686526	0.000320977	0.0141774	RELB	19	45001430	45038198	+	3035	protein_coding	RELB proto-oncogene, NF-kB subunit [Source:HGNC Symbol;Acc:HGNC:9956]	RHD
ENSG00000237187	38.0856	45.0144	48.0936	12.6785	11.5806	43.7312	12.1296	1.85362	0.000326164	0.0143702	NR2F1-AS1	5	93409359	93585648	-	7720	antisense	NR2F1 antisense RNA 1 [Source:HGNC Symbol;Acc:HGNC:48622]	-
ENSG00000186847	0	0	0.961871	2.30519	33.7768	0.320624	18.041	-5.73151	0.000337217	1	KRT14	17	41582279	41586921	-	2281	protein_coding	keratin 14 [Source:HGNC Symbol;Acc:HGNC:6416]	-
ENSG00000108821	5748.91	6828.69	6427.22	8179.96	8704.77	6334.94	8442.37	-0.414297	0.000343602	0.0151003	COL1A1	17	50183289	50201632	-	9819	protein_coding	collagen type I alpha 1 chain [Source:HGNC Symbol;Acc:HGNC:2197]	-
ENSG00000175445	350.788	476.253	351.083	248.96	234.508	392.708	241.734	0.701774	0.00035654	0.0156295	LPL	8	19901717	19967259	+	4383	protein_coding	lipoprotein lipase [Source:HGNC Symbol;Acc:HGNC:6677]	-
ENSG00000189014	44.0991	54.9176	72.1404	20.7467	16.4059	57.0523	18.5763	1.62572	0.00035816	0.0156612	SHLD2P3	10	47689707	47730436	+	2712	unprocessed_pseudogene	shieldin complex subunit 2 pseudogene 3 [Source:HGNC Symbol;Acc:HGNC:34038]	-
ENSG00000106688	281.633	446.543	239.506	167.126	180.465	322.561	173.795	0.892636	0.000360952	0.0157438	SLC1A1	9	4490444	4587469	+	3998	protein_coding	solute carrier family 1 member 1 [Source:HGNC Symbol;Acc:HGNC:10939]	-
ENSG00000063127	161.362	111.636	180.832	53.0193	87.8198	151.277	70.4195	1.09379	0.000370912	0.0161379	SLC6A16	19	49289638	49325225	-	3599	protein_coding	solute carrier family 6 member 16 [Source:HGNC Symbol;Acc:HGNC:13622]	-
ENSG00000237289	207.466	212.468	258.743	337.71	387.951	226.226	362.831	-0.682822	0.000374891	0.0162641	CKMT1B	15	43593054	43604901	+	3470	protein_coding	creatine kinase, mitochondrial 1B [Source:HGNC Symbol;Acc:HGNC:1995]	-
ENSG00000168477	706.587	805.758	858.951	482.937	589.647	790.432	536.292	0.558138	0.000375676	0.0162641	TNXB	6	32041153	32115334	-	15909	protein_coding	tenascin XB [Source:HGNC Symbol;Acc:HGNC:11976]	-
ENSG00000120820	147.331	117.938	165.442	79.529	64.6585	143.57	72.0937	0.996806	0.000378402	0.0163415	GLT8D2	12	103988984	104064183	-	3271	protein_coding	glycosyltransferase 8 domain containing 2 [Source:HGNC Symbol;Acc:HGNC:24890]	-
ENSG00000101443	385.867	473.552	387.634	616.638	620.529	415.684	618.583	-0.572659	0.000381651	0.0164411	WFDC2	20	45469706	45481532	+	1382	protein_coding	WAP four-disulfide core domain 2 [Source:HGNC Symbol;Acc:HGNC:15939]	-
ENSG00000179846	61.1373	62.1199	86.5684	23.0519	28.9516	69.9419	26.0017	1.4217	0.000385724	0.0165757	NKPD1	19	45149750	45158737	-	4310	protein_coding	NTPase KAP family P-loop domain containing 1 [Source:HGNC Symbol;Acc:HGNC:24739]	-
ENSG00000171724	677.522	705.826	549.229	963.568	908.114	644.192	935.841	-0.538234	0.000391702	0.016764	VAT1L	16	77788530	77980107	+	4137	protein_coding	vesicle amine transport 1 like [Source:HGNC Symbol;Acc:HGNC:29315]	-
ENSG00000172062	560.259	275.488	272.21	1061.54	1180.26	369.319	1120.9	-1.60217	0.000392028	0.016764	SMN1	5	70925030	70953942	+	3097	protein_coding	survival of motor neuron 1, telomeric [Source:HGNC Symbol;Acc:HGNC:11117]	-
ENSG00000144655	240.54	224.172	211.612	421.849	311.712	225.441	366.781	-0.699913	0.000393041	0.0167647	CSRNP1	3	39141855	39154562	-	3214	protein_coding	cysteine and serine rich nuclear protein 1 [Source:HGNC Symbol;Acc:HGNC:14300]	-
ENSG00000155307	60.1351	53.117	65.4073	21.8993	20.2661	59.5531	21.0827	1.49955	0.000393967	0.0167647	SAMSN1	21	14485228	14658821	-	5185	protein_coding	SAM domain, SH3 domain and nuclear localization signals 1 [Source:HGNC Symbol;Acc:HGNC:10528]	-
ENSG00000169174	689.549	969.611	779.116	1205.61	1184.12	812.758	1194.87	-0.555135	0.000396663	0.0168384	PCSK9	1	55039548	55064852	+	4981	protein_coding	proprotein convertase subtilisin/kexin type 9 [Source:HGNC Symbol;Acc:HGNC:20001]	-
ENSG00000118407	137.308	126.04	88.4922	210.925	218.102	117.28	214.513	-0.871657	0.000409525	0.0173278	FILIP1	6	75291859	75493738	-	8906	protein_coding	filamin A interacting protein 1 [Source:HGNC Symbol;Acc:HGNC:21015]	-
ENSG00000101337	3841.63	4097.21	4061.98	3124.68	3005.17	4000.27	3064.93	0.384426	0.000410217	0.0173278	TM9SF4	20	32109506	32167258	+	5415	protein_coding	transmembrane 9 superfamily member 4 [Source:HGNC Symbol;Acc:HGNC:30797]	-
ENSG00000083123	1224.75	1116.36	948.405	789.527	740.195	1096.5	764.861	0.519963	0.000412297	0.0173278	BCKDHB	6	80106647	80346270	+	4071	protein_coding	branched chain keto acid dehydrogenase E1 subunit beta [Source:HGNC Symbol;Acc:HGNC:987]	-
ENSG00000124570	603.355	700.424	681.967	455.275	460.33	661.916	457.802	0.532214	0.000413089	0.0173278	SERPINB6	6	2948159	2972165	-	13201	protein_coding	serpin family B member 6 [Source:HGNC Symbol;Acc:HGNC:8950]	-
ENSG00000267260	251.565	272.787	190.451	142.922	128.352	238.268	135.637	0.814978	0.000413158	0.0173278	AC020928.1	19	36773153	36777078	+	2050	lincRNA	uncharacterized LOC728485 [Source:NCBI gene;Acc:728485]	-
ENSG00000137204	57.1283	50.4162	73.1022	18.4415	23.1613	60.2156	20.8014	1.5267	0.000414419	0.017339	SLC22A7	6	43295694	43305538	+	3527	protein_coding	solute carrier family 22 member 7 [Source:HGNC Symbol;Acc:HGNC:10971]	-
ENSG00000204947	220.495	185.459	241.43	125.633	121.597	215.795	123.615	0.803596	0.000416124	0.0173687	ZNF425	7	149102784	149126346	-	3687	protein_coding	zinc finger protein 425 [Source:HGNC Symbol;Acc:HGNC:20690]	zf-C2H2
ENSG00000167555	710.596	595.991	948.405	496.768	452.61	751.664	474.689	0.663402	0.000421074	0.0175333	ZNF528	19	52397849	52418412	+	8530	protein_coding	zinc finger protein 528 [Source:HGNC Symbol;Acc:HGNC:29384]	zf-C2H2
ENSG00000186007	230.518	249.38	181.794	118.717	131.247	220.564	124.982	0.818299	0.00042273	0.0175334	LEMD1	1	205381378	205457091	-	2199	protein_coding	LEM domain containing 1 [Source:HGNC Symbol;Acc:HGNC:18725]	-
ENSG00000135272	214.482	296.195	268.362	136.006	165.024	259.68	150.515	0.785031	0.000423085	0.0175334	MDFIC	7	114922154	115019202	+	5252	protein_coding	MyoD family inhibitor domain containing [Source:HGNC Symbol;Acc:HGNC:28870]	-
ENSG00000117069	254.572	242.178	192.374	127.938	137.037	229.708	132.488	0.792728	0.000427067	0.0176565	ST6GALNAC5	1	76867441	77065711	+	4263	protein_coding	ST6 N-acetylgalactosaminide alpha-2,6-sialyltransferase 5 [Source:HGNC Symbol;Acc:HGNC:19342]	-
ENSG00000187068	101.227	142.246	114.463	50.7141	62.7284	119.312	56.7213	1.06995	0.000436863	0.0180188	C3orf70	3	185078050	185153014	-	5901	protein_coding	chromosome 3 open reading frame 70 [Source:HGNC Symbol;Acc:HGNC:33731]	-
ENSG00000181143	69.1553	87.328	81.7591	156.753	146.688	79.4141	151.72	-0.931612	0.000454002	0.0186815	MUC16	19	8848844	8981342	-	43830	protein_coding	mucin 16, cell surface associated [Source:HGNC Symbol;Acc:HGNC:15582]	-
ENSG00000274317	59.1328	38.7124	154.861	23.0519	26.0564	84.2355	24.5541	1.77542	0.000458862	0.0187931	LINC02334	13	37934565	38048169	+	4959	lincRNA	long intergenic non-protein coding RNA 2334 [Source:HGNC Symbol;Acc:HGNC:53254]	-
ENSG00000116883	274.617	276.389	375.13	183.262	187.22	308.712	185.241	0.736426	0.000458867	0.0187931	AL591845.1	1	36323734	36329221	+	1838	antisense	novel transcript, antisense to EVA1B	-
ENSG00000185885	3377.59	3233.84	2809.63	4218.49	4185.43	3140.35	4201.96	-0.420145	0.000460487	0.0188153	IFITM1	11	313506	315272	+	1080	protein_coding	interferon induced transmembrane protein 1 [Source:HGNC Symbol;Acc:HGNC:5412]	-
ENSG00000113441	272.612	301.597	211.612	393.035	446.819	261.94	419.927	-0.681231	0.000465127	0.0189605	LNPEP	5	96935394	97037515	+	15266	protein_coding	leucyl and cystinyl aminopeptidase [Source:HGNC Symbol;Acc:HGNC:6656]	-
ENSG00000179195	2171.88	2121.08	1408.18	1304.74	1208.25	1900.38	1256.49	0.597152	0.000468823	0.0190666	ZNF664	12	123971845	124015439	+	6340	protein_coding	zinc finger protein 664 [Source:HGNC Symbol;Acc:HGNC:25406]	zf-C2H2
ENSG00000136720	2409.41	2530.71	1923.74	3103.94	3261.88	2287.96	3182.91	-0.476299	0.000469935	0.0190674	HS6ST1	2	128236716	128318577	-	4683	protein_coding	heparan sulfate 6-O-sulfotransferase 1 [Source:HGNC Symbol;Acc:HGNC:5201]	-
ENSG00000165959	494.11	494.258	450.156	304.285	339.698	479.508	321.992	0.573138	0.000472866	0.019107	CLMN	14	95181940	95319906	-	15701	protein_coding	calmin [Source:HGNC Symbol;Acc:HGNC:19972]	-
ENSG00000174307	922.071	1240.6	1002.27	1456.88	1565.32	1054.98	1511.1	-0.518069	0.000473102	0.019107	PHLDA3	1	201464383	201469237	-	3138	protein_coding	pleckstrin homology like domain family A member 3 [Source:HGNC Symbol;Acc:HGNC:8934]	-
ENSG00000011426	2150.83	1915.81	2055.52	2744.33	2661.61	2040.72	2702.97	-0.405547	0.000475161	0.0191164	ANLN	7	36389806	36453791	+	6012	protein_coding	anillin actin binding protein [Source:HGNC Symbol;Acc:HGNC:14082]	-
ENSG00000127152	36.081	66.6213	61.5598	109.496	134.142	54.7541	121.819	-1.15211	0.000475527	0.0191164	BCL11B	14	99169287	99271524	-	7855	protein_coding	B cell CLL/lymphoma 11B [Source:HGNC Symbol;Acc:HGNC:13222]	zf-C2H2
ENSG00000170558	1042.34	1182.08	1233.12	874.819	771.077	1152.51	822.948	0.487026	0.000480904	0.0192881	CDH2	18	27950966	28177446	-	4950	protein_coding	cadherin 2 [Source:HGNC Symbol;Acc:HGNC:1759]	-
ENSG00000162374	43.0968	33.3107	77.9116	17.2889	11.5806	51.4397	14.4348	1.84244	0.000483461	0.0193462	ELAVL4	1	50048014	50203786	+	6963	protein_coding	ELAV like RNA binding protein 4 [Source:HGNC Symbol;Acc:HGNC:3315]	-
ENSG00000160200	1918.31	2900.73	2092.07	1683.94	1378.1	2303.7	1531.02	0.590283	0.000497404	0.0198586	CBS	21	43053191	43076943	-	6786	protein_coding	cystathionine-beta-synthase [Source:HGNC Symbol;Acc:HGNC:1550]	-
ENSG00000183287	170.383	187.26	169.289	326.184	253.809	175.644	289.996	-0.720385	0.000501493	0.0199762	CCBE1	18	59430939	59697662	-	6753	protein_coding	collagen and calcium binding EGF domains 1 [Source:HGNC Symbol;Acc:HGNC:29426]	-
ENSG00000281490	147.331	120.639	251.048	57.6297	97.4703	173.006	77.55	1.1503	0.000503541	0.020012	CICP14	7	128655962	128658791	-	2732	processed_pseudogene	capicua transcriptional repressor pseudogene 14 [Source:HGNC Symbol;Acc:HGNC:38542]	-
ENSG00000188064	5.01126	8.1026	2.88561	27.6623	31.8467	5.33316	29.7545	-2.47312	0.000530121	0.0210205	WNT7B	22	45920362	45977129	-	5051	protein_coding	Wnt family member 7B [Source:HGNC Symbol;Acc:HGNC:12787]	-
ENSG00000249790	2678.02	3105.09	2533.57	3757.46	3703.87	2772.23	3730.66	-0.428185	0.000531946	0.021045	AC092490.1	12	8788257	8795789	+	2279	lincRNA	novel transcript	-
ENSG00000014216	2664.99	2840.41	2984.69	3788.58	3632.46	2830.03	3710.52	-0.39064	0.000543585	0.0214569	CAPN1	11	65180566	65212006	+	7553	protein_coding	calpain 1 [Source:HGNC Symbol;Acc:HGNC:1476]	-
ENSG00000112685	1516.41	1535.89	1471.66	2011.28	1965.81	1507.99	1988.54	-0.398949	0.000562353	0.0221476	EXOC2	6	485133	693111	-	4983	protein_coding	exocyst complex component 2 [Source:HGNC Symbol;Acc:HGNC:24968]	-
ENSG00000205560	58.1306	58.5187	89.454	20.7467	29.9166	68.7011	25.3317	1.43046	0.000569021	0.0223597	CPT1B	22	50568861	50578465	-	4102	protein_coding	carnitine palmitoyltransferase 1B [Source:HGNC Symbol;Acc:HGNC:2329]	-
ENSG00000099954	4418.93	4282.67	4746.84	5777.95	5833.74	4482.81	5805.85	-0.373154	0.000582052	0.0227746	CECR2	22	17359949	17558149	+	10759	protein_coding	CECR2, histone acetyl-lysine reader [Source:HGNC Symbol;Acc:HGNC:1840]	-
ENSG00000134864	46.1036	41.4133	30.7799	8.06816	12.5457	39.4322	10.3069	1.92212	0.000582191	0.0227746	GGACT	13	100530164	100589528	-	3477	protein_coding	gamma-glutamylamine cyclotransferase [Source:HGNC Symbol;Acc:HGNC:25100]	-
ENSG00000101850	667.499	718.43	567.504	880.582	985.319	651.145	932.95	-0.519149	0.000584082	0.0227975	GPR143	X	9725346	9786297	-	2486	protein_coding	G protein-coupled receptor 143 [Source:HGNC Symbol;Acc:HGNC:20145]	-
ENSG00000197847	303.682	260.183	481.898	204.009	185.29	348.588	194.65	0.84114	0.000598137	0.023294	SLC22A20P	11	65213840	65242757	+	3983	transcribed_unitary_pseudogene	solute carrier family 22 member 20, pseudogene [Source:HGNC Symbol;Acc:HGNC:29867]	-
ENSG00000133104	1274.86	1101.95	1098.46	1557.15	1590.41	1158.42	1573.78	-0.442468	0.000600839	0.0233471	SPART	13	36301638	36370180	-	6504	protein_coding	spartin [Source:HGNC Symbol;Acc:HGNC:18514]	-
ENSG00000101346	2026.55	2158.89	2104.57	1599.8	1590.41	2096.67	1595.1	0.394581	0.000611205	0.0236971	POFUT1	20	32207880	32238667	+	6426	protein_coding	protein O-fucosyltransferase 1 [Source:HGNC Symbol;Acc:HGNC:14988]	-
ENSG00000105205	92.2071	171.955	63.4835	47.2563	37.637	109.215	42.4467	1.36933	0.000625937	0.0242145	CLC	19	39731250	39738028	-	635	protein_coding	Charcot-Leyden crystal galectin [Source:HGNC Symbol;Acc:HGNC:2014]	-
ENSG00000182158	1298.92	1477.37	1180.22	1743.87	1883.78	1318.84	1813.83	-0.459772	0.000638522	0.0246467	CREB3L2	7	137874979	138002067	-	8788	protein_coding	cAMP responsive element binding protein 3 like 2 [Source:HGNC Symbol;Acc:HGNC:23720]	TF_bZIP
ENSG00000187498	3917.8	4211.55	4323.61	5345.73	5387.89	4150.99	5366.81	-0.370571	0.000639946	0.0246471	COL4A1	13	110148963	110307233	-	14738	protein_coding	collagen type IV alpha 1 chain [Source:HGNC Symbol;Acc:HGNC:2202]	-
ENSG00000143850	327.736	441.141	366.473	205.162	265.389	378.45	235.276	0.683592	0.000648449	0.0247896	PLEKHA6	1	204218851	204377665	-	8251	protein_coding	pleckstrin homology domain containing A6 [Source:HGNC Symbol;Acc:HGNC:17053]	-
ENSG00000133612	1092.45	1699.74	905.121	742.27	773.972	1232.44	758.121	0.701319	0.000648983	0.0247896	AGAP3	7	151085831	151144436	+	11032	protein_coding	ArfGAP with GTPase domain, ankyrin repeat and PH domain 3 [Source:HGNC Symbol;Acc:HGNC:16923]	-
ENSG00000067113	921.069	732.835	642.53	1090.35	1148.41	765.478	1119.38	-0.548932	0.000649149	0.0247896	PLPP1	5	55424854	55535050	-	2016	protein_coding	phospholipid phosphatase 1 [Source:HGNC Symbol;Acc:HGNC:9228]	-
ENSG00000172888	1227.76	1092.95	1463.01	855.225	915.835	1261.24	885.53	0.509611	0.000650715	0.0247896	ZNF621	3	40524878	40574685	+	8354	protein_coding	zinc finger protein 621 [Source:HGNC Symbol;Acc:HGNC:24787]	zf-C2H2
ENSG00000124302	395.889	445.643	514.601	621.248	713.174	452.044	667.211	-0.562308	0.00065075	0.0247896	CHST8	19	33621955	33773509	+	3052	protein_coding	carbohydrate sulfotransferase 8 [Source:HGNC Symbol;Acc:HGNC:15993]	-
ENSG00000164695	0	0	0	9.22075	10.6156	0	9.91816	-5.8219	0.000673942	1	CHMP4C	8	81732434	81759515	+	1866	protein_coding	charged multivesicular body protein 4C [Source:HGNC Symbol;Acc:HGNC:30599]	-
ENSG00000163762	29.0653	35.1112	31.7418	5.76297	8.68547	31.9728	7.22422	2.1332	0.000676163	0.0257015	TM4SF18	3	149318498	149334414	-	4482	protein_coding	transmembrane 4 L six family member 18 [Source:HGNC Symbol;Acc:HGNC:25181]	-
ENSG00000196549	1020.29	979.514	820.476	1363.52	1254.57	940.094	1309.04	-0.477293	0.00068763	0.0260806	MME	3	155024124	155183729	+	9620	protein_coding	membrane metalloendopeptidase [Source:HGNC Symbol;Acc:HGNC:7154]	-
ENSG00000269069	85.1914	72.9234	106.768	44.9512	31.8467	88.2942	38.3989	1.20802	0.000693665	0.0262524	AC007842.1	19	40023384	40025502	-	2039	processed_pseudogene	protein associated with topoisomerase II homolog 1 (yeast) (PATL1) pseudogene	-
ENSG00000168952	435.979	387.124	299.142	231.671	235.473	374.082	233.572	0.679027	0.000700549	0.0264402	STXBP6	14	24809656	25050297	-	8067	protein_coding	syntaxin binding protein 6 [Source:HGNC Symbol;Acc:HGNC:19666]	-
ENSG00000251129	72.1621	99.0317	61.5598	159.058	144.758	77.5845	151.908	-0.965945	0.000701657	0.0264402	LINC02506	4	31997397	32155406	+	734	lincRNA	long intergenic non-protein coding RNA 2506 [Source:HGNC Symbol;Acc:HGNC:53495]	-
ENSG00000269720	35.0788	27.0087	50.9792	6.91556	11.5806	37.6889	9.2481	2.01042	0.000703197	0.0264411	CCDC194	19	17390509	17394158	-	1464	protein_coding	coiled-coil domain containing 194 [Source:HGNC Symbol;Acc:HGNC:53438]	-
ENSG00000204963	118.266	101.733	106.768	32.2726	65.6236	108.922	48.9481	1.14021	0.000708528	0.0265843	PCDHA7	5	140834248	141012344	+	5788	protein_coding	protocadherin alpha 7 [Source:HGNC Symbol;Acc:HGNC:8673]	-
ENSG00000137968	305.687	258.383	537.686	179.805	214.242	367.252	197.023	0.896572	0.00071277	0.0266861	SLC44A5	1	75202131	75611116	-	6299	protein_coding	solute carrier family 44 member 5 [Source:HGNC Symbol;Acc:HGNC:28524]	-
ENSG00000120328	286.644	279.089	320.303	180.957	193.976	295.345	187.466	0.654483	0.000725517	0.0271051	PCDHB12	5	141208697	141212571	+	3875	protein_coding	protocadherin beta 12 [Source:HGNC Symbol;Acc:HGNC:8683]	-
ENSG00000243323	33.0743	28.8092	72.1404	12.6785	10.6156	44.6746	11.6471	1.94337	0.000734461	0.0273806	PTPRVP	1	202168051	202189455	+	6596	transcribed_unitary_pseudogene	protein tyrosine phosphatase, receptor type V, pseudogene [Source:HGNC Symbol;Acc:HGNC:13421]	-
ENSG00000060982	7262.31	7605.64	6782.16	5676.52	5522.03	7216.7	5599.28	0.366178	0.000737638	0.0274404	BCAT1	12	24810022	24949459	-	11775	protein_coding	branched chain amino acid transaminase 1 [Source:HGNC Symbol;Acc:HGNC:976]	-
ENSG00000087510	257.579	336.708	350.121	534.804	441.994	314.803	488.399	-0.63143	0.00074112	0.0275113	TFAP2C	20	56629302	56639283	+	3005	protein_coding	transcription factor AP-2 gamma [Source:HGNC Symbol;Acc:HGNC:11744]	AP-2
ENSG00000163531	408.919	557.279	578.085	345.778	323.293	514.761	334.535	0.623073	0.00075741	0.0280563	NFASC	1	204828651	205022822	+	21271	protein_coding	neurofascin [Source:HGNC Symbol;Acc:HGNC:29866]	-
ENSG00000154429	597.342	566.281	675.234	857.53	857.932	612.952	857.731	-0.484992	0.00076235	0.0281795	CCSAP	1	229321005	229343294	-	6263	protein_coding	centriole, cilia and spindle associated protein [Source:HGNC Symbol;Acc:HGNC:29578]	-
ENSG00000170382	106.239	135.944	147.166	65.6979	67.5537	129.783	66.6258	0.962286	0.000772849	0.0285072	LRRN2	1	204617170	204685733	-	5681	protein_coding	leucine rich repeat neuronal 2 [Source:HGNC Symbol;Acc:HGNC:16914]	-
ENSG00000206073	181.408	162.952	88.4922	74.9186	60.7983	144.284	67.8585	1.0914	0.000780708	0.0287363	SERPINB4	18	63637259	63644298	-	2013	protein_coding	serpin family B member 4 [Source:HGNC Symbol;Acc:HGNC:10570]	-
ENSG00000147119	449.009	350.212	387.634	238.587	274.075	395.618	256.331	0.623521	0.000786519	0.0288893	CHST7	X	46573784	46598408	+	2289	protein_coding	carbohydrate sulfotransferase 7 [Source:HGNC Symbol;Acc:HGNC:13817]	-
ENSG00000111962	1188.67	1231.59	1026.32	1528.34	1591.37	1148.86	1559.86	-0.441258	0.000799966	0.0293215	UST	6	148747328	149076990	+	4563	protein_coding	uronyl 2-sulfotransferase [Source:HGNC Symbol;Acc:HGNC:17223]	-
ENSG00000102032	394.887	326.805	312.608	538.261	489.282	344.767	513.771	-0.57548	0.000802671	0.0293589	RENBP	X	153935263	153944691	-	2057	protein_coding	renin binding protein [Source:HGNC Symbol;Acc:HGNC:9959]	-
ENSG00000173320	279.628	495.159	593.475	289.301	216.172	456.087	252.736	0.854307	0.000806435	0.0294349	STOX2	4	183797692	184023526	+	11316	protein_coding	storkhead box 2 [Source:HGNC Symbol;Acc:HGNC:25450]	-
ENSG00000268902	2.0045	0	0	13.8311	18.336	0.668168	16.0836	-4.64627	0.000808258	1	CSAG2	X	152708261	152714549	-	1083	protein_coding	CSAG family member 2 [Source:HGNC Symbol;Acc:HGNC:16847]	-
ENSG00000232931	161.362	125.14	250.087	85.2919	93.6101	178.863	89.451	0.997546	0.000817018	0.0297589	LINC00342	2	95807118	95816215	-	2618	lincRNA	long intergenic non-protein coding RNA 342 [Source:HGNC Symbol;Acc:HGNC:42470]	-
ENSG00000204252	894.008	907.491	933.977	637.384	695.803	911.825	666.594	0.451147	0.000830544	0.0301886	HLA-DOA	6	33004178	33009612	-	4012	protein_coding	major histocompatibility complex, class II, DO alpha [Source:HGNC Symbol;Acc:HGNC:4936]	-
ENSG00000101115	4918.05	4889.47	5075.8	6340.42	6272.84	4961.1	6306.63	-0.346198	0.00083977	0.030422	SALL4	20	51782331	51802520	-	5772	protein_coding	spalt like transcription factor 4 [Source:HGNC Symbol;Acc:HGNC:15924]	zf-C2H2
ENSG00000245849	343.772	332.206	381.863	223.603	239.333	352.614	231.468	0.606073	0.000840453	0.030422	RAD51-AS1	15	40686243	40695107	-	2177	processed_transcript	RAD51 antisense RNA 1 [Source:HGNC Symbol;Acc:HGNC:48621]	-
ENSG00000240694	317.714	511.364	222.192	189.025	184.325	350.423	186.675	0.909848	0.000844347	0.0304811	PNMA2	8	26504686	26514092	-	5579	protein_coding	PNMA family member 2 [Source:HGNC Symbol;Acc:HGNC:9159]	-
ENSG00000088808	271.61	273.688	283.752	401.103	416.903	276.35	409.003	-0.565999	0.000845581	0.0304811	PPP1R13B	14	103733195	103847590	-	9588	protein_coding	protein phosphatase 1 regulatory subunit 13B [Source:HGNC Symbol;Acc:HGNC:14950]	-
ENSG00000227473	86.1936	71.1228	81.7591	34.5778	35.7069	79.6918	35.1424	1.17946	0.000857096	0.0308325	TSSK5P	8	144141214	144143664	-	907	unitary_pseudogene	testis specific serine kinase 5, pseudogene [Source:HGNC Symbol;Acc:HGNC:31931]	-
ENSG00000203909	10.0225	19.8063	9.61871	36.883	55.973	13.1492	46.428	-1.81653	0.000865264	0.0310623	DPPA5	6	73353062	73354295	-	679	protein_coding	developmental pluripotency associated 5 [Source:HGNC Symbol;Acc:HGNC:19201]	-
ENSG00000164916	753.693	849.872	697.357	547.482	540.429	766.974	543.956	0.496184	0.000880983	0.0315616	FOXK1	7	4682309	4771443	+	13093	protein_coding	forkhead box K1 [Source:HGNC Symbol;Acc:HGNC:23480]	Fork
ENSG00000258441	639.436	473.552	605.979	814.884	842.491	572.989	828.687	-0.533363	0.000891944	0.0318438	LINC00641	14	21200079	21206900	-	5715	processed_transcript	long intergenic non-protein coding RNA 641 [Source:HGNC Symbol;Acc:HGNC:27511]	-
ENSG00000160298	710.596	728.333	995.537	515.209	574.206	811.489	544.708	0.574275	0.00089251	0.0318438	C21orf58	21	46300181	46323875	-	5315	protein_coding	chromosome 21 open reading frame 58 [Source:HGNC Symbol;Acc:HGNC:1300]	-
ENSG00000188211	264.594	293.494	339.541	197.094	180.465	299.21	188.779	0.666019	0.000897926	0.0319101	NCR3LG1	11	17351726	17377341	+	6438	protein_coding	natural killer cell cytotoxicity receptor 3 ligand 1 [Source:HGNC Symbol;Acc:HGNC:42400]	-
ENSG00000049449	1537.45	1717.75	1557.27	1214.83	1199.56	1604.16	1207.2	0.410444	0.000898026	0.0319101	RCN1	11	32090904	32105755	+	4675	protein_coding	reticulocalbin 1 [Source:HGNC Symbol;Acc:HGNC:9934]	-
ENSG00000164056	748.682	944.403	923.397	1172.19	1259.39	872.16	1215.79	-0.479074	0.000902325	0.0319977	SPRY1	4	123396795	123403760	+	3963	protein_coding	sprouty RTK signaling antagonist 1 [Source:HGNC Symbol;Acc:HGNC:11269]	-
ENSG00000151067	165.371	205.266	174.099	94.5127	112.911	181.579	103.712	0.805807	0.000917719	0.0324758	CACNA1C	12	1970786	2697950	+	19103	protein_coding	calcium voltage-gated channel subunit alpha1 C [Source:HGNC Symbol;Acc:HGNC:1390]	-
ENSG00000261757	41.0923	47.7153	77.9116	17.2889	20.2661	55.5731	18.7775	1.56156	0.000919531	0.0324758	AC005592.1	5	142703782	142705421	+	1640	lincRNA	novel transcript	-
ENSG00000188176	88.1981	100.832	83.6828	153.295	172.744	90.9044	163.02	-0.842944	0.000923958	0.0325662	SMTNL2	17	4583999	4608319	+	2470	protein_coding	smoothelin like 2 [Source:HGNC Symbol;Acc:HGNC:24764]	-
ENSG00000113580	108.243	104.433	110.615	185.568	183.36	107.764	184.464	-0.775599	0.000930516	0.0327313	NR3C1	5	143277931	143435512	-	9172	protein_coding	nuclear receptor subfamily 3 group C member 1 [Source:HGNC Symbol;Acc:HGNC:7978]	ESR-like
ENSG00000162344	95.2139	132.342	200.069	250.113	278.9	142.542	264.507	-0.891914	0.000942937	0.033004	FGF19	11	69698232	69704642	-	2447	protein_coding	fibroblast growth factor 19 [Source:HGNC Symbol;Acc:HGNC:3675]	-
ENSG00000244342	530.191	330.406	581.932	813.731	721.859	480.843	767.795	-0.675675	0.000943836	0.033004	LINC00698	3	62950430	63125062	+	2745	lincRNA	long intergenic non-protein coding RNA 698 [Source:HGNC Symbol;Acc:HGNC:27720]	-
ENSG00000143641	2975.68	3305.86	2852.91	3907.29	4038.74	3044.82	3973.02	-0.383827	0.000944488	0.033004	GALNT2	1	230057990	230282124	+	7743	protein_coding	polypeptide N-acetylgalactosaminyltransferase 2 [Source:HGNC Symbol;Acc:HGNC:4124]	-
ENSG00000206579	88.1981	97.2311	96.1871	48.4089	41.4973	93.8721	44.9531	1.06628	0.000945835	0.033004	XKR4	8	55102389	55542054	+	19885	protein_coding	XK related 4 [Source:HGNC Symbol;Acc:HGNC:29394]	-
ENSG00000233396	86.1936	104.433	88.4922	40.3408	47.2876	93.0397	43.8142	1.08386	0.00095433	0.0331679	LINC01719	1	146052566	146061948	+	2458	lincRNA	long intergenic non-protein coding RNA 1719 [Source:HGNC Symbol;Acc:HGNC:52506]	-
ENSG00000213199	76.1711	94.5303	126.967	31.12	55.008	99.2228	43.064	1.19405	0.000954336	0.0331679	ASIC3	7	151048292	151052756	+	2748	protein_coding	acid sensing ion channel subunit 3 [Source:HGNC Symbol;Acc:HGNC:101]	-
ENSG00000115648	377.849	402.429	334.731	525.583	552.01	371.67	538.796	-0.535759	0.000960565	0.0333181	MLPH	2	237485428	237555318	+	7514	protein_coding	melanophilin [Source:HGNC Symbol;Acc:HGNC:29643]	-
ENSG00000134595	1150.58	1384.64	624.255	343.473	423.658	1053.16	383.566	1.45692	0.000975247	0.0337602	SOX3	X	140502985	140505116	-	2132	protein_coding	SRY-box 3 [Source:HGNC Symbol;Acc:HGNC:11199]	HMG
ENSG00000105825	241.543	306.098	295.295	153.295	193.011	280.978	173.153	0.695873	0.000980495	0.0338746	TFPI2	7	93885396	93890991	-	2682	protein_coding	tissue factor pathway inhibitor 2 [Source:HGNC Symbol;Acc:HGNC:11761]	-
ENSG00000196263	137.308	103.533	169.289	53.0193	81.0644	136.71	67.0419	1.01979	0.0009889	0.0340975	ZNF471	19	56507843	56530221	+	6783	protein_coding	zinc finger protein 471 [Source:HGNC Symbol;Acc:HGNC:23226]	zf-C2H2
ENSG00000161011	2324.22	2231.81	1604.4	2844.6	2983.94	2053.48	2914.27	-0.505147	0.000995831	0.0342688	SQSTM1	5	179806398	179838078	+	7654	protein_coding	sequestosome 1 [Source:HGNC Symbol;Acc:HGNC:11280]	-
ENSG00000250337	2186.91	1978.83	3145.32	1640.14	1661.82	2437.02	1650.98	0.561676	0.00100229	0.0344093	PURPL	5	27472292	27496401	+	2638	lincRNA	p53 upregulated regulator of p53 levels [Source:HGNC Symbol;Acc:HGNC:48995]	-
ENSG00000092820	7767.45	8132.31	7042.82	9859.29	9814.58	7647.53	9836.94	-0.363182	0.00100386	0.0344093	EZR	6	158765741	158819412	-	3342	protein_coding	ezrin [Source:HGNC Symbol;Acc:HGNC:12691]	-
ENSG00000143799	14561.7	15830.7	13183.4	18990.1	18645.8	14525.3	18818	-0.373513	0.00102046	0.0349097	PARP1	1	226360691	226408079	-	7169	protein_coding	poly(ADP-ribose) polymerase 1 [Source:HGNC Symbol;Acc:HGNC:270]	Others
ENSG00000205364	2.0045	6.30202	2.88561	23.0519	25.0914	3.73071	24.0716	-2.67521	0.00102102	1	MT1M	16	56632233	56633986	+	942	protein_coding	metallothionein 1M [Source:HGNC Symbol;Acc:HGNC:14296]	-
ENSG00000174469	1092.45	1228.89	1188.87	1637.84	1489.08	1170.07	1563.46	-0.417442	0.00102447	0.034929	CNTNAP2	7	146116002	148420998	+	16666	protein_coding	contactin associated protein like 2 [Source:HGNC Symbol;Acc:HGNC:13830]	-
ENSG00000254297	31.0698	22.5072	39.4367	70.3082	81.0644	31.0046	75.6863	-1.29178	0.00102508	0.034929	AC091820.1	5	167296234	167303372	-	648	antisense	novel transcript	-
ENSG00000102096	5493.34	5325.21	7330.42	8359.76	8341.91	6049.66	8350.84	-0.465092	0.00102703	0.034929	PIM2	X	48913182	48919024	-	2761	protein_coding	Pim-2 proto-oncogene, serine/threonine kinase [Source:HGNC Symbol;Acc:HGNC:8987]	-
ENSG00000197380	88.1981	108.035	75.9878	171.736	158.269	90.7402	165.003	-0.860161	0.00103729	0.0351727	DACT3	19	46647612	46661138	-	5361	protein_coding	dishevelled binding antagonist of beta catenin 3 [Source:HGNC Symbol;Acc:HGNC:30745]	-
ENSG00000161654	869.954	911.992	858.951	1330.09	1085.68	880.299	1207.89	-0.455262	0.00103944	0.0351727	LSM12	17	44034635	44067619	-	2811	protein_coding	LSM12 homolog [Source:HGNC Symbol;Acc:HGNC:26407]	-
ENSG00000142694	373.84	478.953	397.253	240.892	301.096	416.682	270.994	0.618862	0.00104153	0.0351727	EVA1B	1	36322031	36324154	-	1211	protein_coding	eva-1 homolog B [Source:HGNC Symbol;Acc:HGNC:25558]	-
ENSG00000139219	1147.58	1632.22	1274.48	943.974	946.717	1351.43	945.345	0.516034	0.00104226	0.0351727	COL2A1	12	47972965	48004554	-	6664	protein_coding	collagen type II alpha 1 chain [Source:HGNC Symbol;Acc:HGNC:2200]	-
ENSG00000144134	176.396	189.961	196.222	104.886	116.771	187.526	110.829	0.757045	0.00104924	0.0353398	RABL2A	2	113627229	113643396	+	6008	protein_coding	RAB, member of RAS oncogene family like 2A [Source:HGNC Symbol;Acc:HGNC:9799]	-
ENSG00000261121	107.241	102.633	131.776	63.3927	52.1128	113.883	57.7527	0.983328	0.00109284	0.0367377	LINC02473	4	24659856	24671568	+	2195	lincRNA	long intergenic non-protein coding RNA 2473 [Source:HGNC Symbol;Acc:HGNC:53412]	-
ENSG00000101888	693.558	675.216	522.296	388.424	462.26	630.357	425.342	0.566009	0.0011084	0.0371891	NXT2	X	109535781	109544690	+	3064	protein_coding	nuclear transport factor 2 like export factor 2 [Source:HGNC Symbol;Acc:HGNC:18151]	-
ENSG00000110455	190.428	178.257	328.96	117.565	132.212	232.548	124.888	0.895126	0.00111756	0.0374243	ACCS	11	44065925	44084222	+	5826	protein_coding	1-aminocyclopropane-1-carboxylate synthase homolog (inactive) [Source:HGNC Symbol;Acc:HGNC:23989]	-
ENSG00000244280	529.189	373.62	524.22	326.184	291.446	475.676	308.815	0.623485	0.0011364	0.0379825	ECEL1P2	2	232385750	232387457	-	1708	transcribed_unprocessed_pseudogene	endothelin converting enzyme like 1 pseudogene 2 [Source:HGNC Symbol;Acc:HGNC:14019]	-
ENSG00000170703	206.464	177.357	292.409	137.159	117.736	225.41	127.448	0.824136	0.00114253	0.0381141	TTLL6	17	48762235	48817214	-	5097	protein_coding	tubulin tyrosine ligase like 6 [Source:HGNC Symbol;Acc:HGNC:26664]	-
ENSG00000197769	65.1463	62.1199	62.5216	17.2889	31.8467	63.2626	24.5678	1.34985	0.00115979	0.0385567	MAP1LC3C	1	241995490	241999073	-	1182	protein_coding	microtubule associated protein 1 light chain 3 gamma [Source:HGNC Symbol;Acc:HGNC:13353]	-
ENSG00000233198	23.0518	18.0058	69.2547	3.45778	10.6156	36.7708	7.03668	2.35769	0.00116022	0.0385567	RNF224	9	137227271	137229638	+	1798	protein_coding	ring finger protein 224 [Source:HGNC Symbol;Acc:HGNC:41912]	-
ENSG00000177875	52.1171	60.3193	52.9029	24.2045	17.3709	55.1131	20.7877	1.4162	0.0011631	0.0385791	CCDC184	12	48183584	48185926	+	2343	protein_coding	coiled-coil domain containing 184 [Source:HGNC Symbol;Acc:HGNC:33749]	-
ENSG00000071246	277.624	318.702	292.409	174.042	206.521	296.245	190.281	0.636603	0.0011795	0.039049	VASH1	14	76762189	76783015	+	6502	protein_coding	vasohibin 1 [Source:HGNC Symbol;Acc:HGNC:19964]	-
ENSG00000250366	1554.49	1614.22	1239.85	1957.1	2065.21	1469.52	2011.16	-0.452734	0.00118484	0.0391513	TUNAR	14	95876392	95925571	+	3478	protein_coding	TCL1 upstream neural differentiation-associated RNA [Source:HGNC Symbol;Acc:HGNC:44088]	-
ENSG00000076706	408.919	442.042	609.826	724.982	733.44	486.929	729.211	-0.582645	0.00119034	0.0392586	MCAM	11	119308529	119321521	-	7422	protein_coding	melanoma cell adhesion molecule [Source:HGNC Symbol;Acc:HGNC:6934]	-
ENSG00000138386	711.598	697.724	684.852	511.752	503.757	698.058	507.755	0.459343	0.00119794	0.039435	NAB1	2	190646746	190692766	+	4887	protein_coding	NGFI-A binding protein 1 [Source:HGNC Symbol;Acc:HGNC:7626]	-
ENSG00000145423	6416.41	7057.36	8107.61	9390.18	9553.05	7193.8	9471.62	-0.396847	0.00120483	0.0395869	SFRP2	4	153780592	153789120	-	2032	protein_coding	secreted frizzled related protein 2 [Source:HGNC Symbol;Acc:HGNC:10777]	-
ENSG00000183741	1301.92	1385.54	1312.95	1013.13	1008.48	1333.47	1010.8	0.399861	0.00121038	0.0396947	CBX6	22	38861450	38872314	-	8030	protein_coding	chromobox 6 [Source:HGNC Symbol;Acc:HGNC:1556]	-
ENSG00000156395	60.1351	67.5216	79.8353	21.8993	34.7419	69.164	28.3206	1.27778	0.00125513	0.0410851	SORCS3	10	104641101	105265235	+	5764	protein_coding	sortilin related VPS10 domain containing receptor 3 [Source:HGNC Symbol;Acc:HGNC:16699]	-
ENSG00000213626	1225.75	934.499	739.679	1429.22	1444.68	966.644	1436.95	-0.572331	0.00125823	0.0411094	LBH	2	30231369	30323730	+	4697	protein_coding	limb bud and heart development [Source:HGNC Symbol;Acc:HGNC:29532]	-
ENSG00000105707	820.844	862.476	1085.95	639.69	662.026	923.091	650.858	0.503896	0.00126307	0.0411623	HPN	19	35040506	35066571	+	3380	protein_coding	hepsin [Source:HGNC Symbol;Acc:HGNC:5155]	-
ENSG00000139289	1771.98	2259.72	1656.34	1353.15	1376.16	1896.02	1364.66	0.474665	0.00127088	0.0411623	PHLDA1	12	76025447	76033932	-	8069	protein_coding	pleckstrin homology like domain family A member 1 [Source:HGNC Symbol;Acc:HGNC:8933]	-
ENSG00000120594	1543.47	1439.56	1337	1098.42	1067.35	1440.01	1082.89	0.411281	0.00127098	0.0411623	PLXDC2	10	19816239	20289856	+	12567	protein_coding	plexin domain containing 2 [Source:HGNC Symbol;Acc:HGNC:21013]	-
ENSG00000206530	29.0653	28.8092	40.3986	9.22075	7.72042	32.7577	8.47059	1.95668	0.00127128	0.0411623	CFAP44	3	113286947	113441610	-	12143	protein_coding	cilia and flagella associated protein 44 [Source:HGNC Symbol;Acc:HGNC:25631]	-
ENSG00000114316	893.006	1035.33	818.553	1235.58	1273.87	915.63	1254.72	-0.454267	0.00127165	0.0411623	USP4	3	49277831	49340712	-	6659	protein_coding	ubiquitin specific peptidase 4 [Source:HGNC Symbol;Acc:HGNC:12627]	-
ENSG00000075618	5333.98	6394.75	6225.23	7718.92	7832.37	5984.65	7775.64	-0.377623	0.00128136	0.0413998	FSCN1	7	5592823	5606655	+	3692	protein_coding	fascin actin-bundling protein 1 [Source:HGNC Symbol;Acc:HGNC:11148]	-
ENSG00000130396	5780.99	5525.97	5456.7	7121.88	6978.29	5587.88	7050.09	-0.335336	0.00129032	0.0415691	AFDN	6	167826922	167972023	+	13720	protein_coding	afadin, adherens junction formation factor [Source:HGNC Symbol;Acc:HGNC:7137]	-
ENSG00000100889	2192.93	3000.66	2057.44	1653.97	1747.71	2417.01	1700.84	0.507084	0.00129136	0.0415691	PCK2	14	24094053	24110598	+	4189	protein_coding	phosphoenolpyruvate carboxykinase 2, mitochondrial [Source:HGNC Symbol;Acc:HGNC:8725]	-
ENSG00000143341	504.132	542.874	443.423	373.44	301.096	496.81	337.268	0.561474	0.00131376	0.0421897	HMCN1	1	185734551	186190949	+	18579	protein_coding	hemicentin 1 [Source:HGNC Symbol;Acc:HGNC:19194]	-
ENSG00000182912	288.648	135.944	137.548	367.677	328.118	187.38	347.898	-0.89436	0.00131548	0.0421897	TSPEAR-AS2	21	44517216	44525952	+	3026	antisense	TSPEAR antisense RNA 2 [Source:HGNC Symbol;Acc:HGNC:16428]	-
ENSG00000112419	1472.31	1266.71	1268.71	1795.74	1749.64	1335.91	1772.69	-0.408294	0.0013251	0.0424203	PHACTR2	6	143536845	143831185	+	11224	protein_coding	phosphatase and actin regulator 2 [Source:HGNC Symbol;Acc:HGNC:20956]	-
ENSG00000198113	715.607	538.372	687.738	429.918	461.295	647.239	445.606	0.537188	0.00134504	0.0429797	TOR4A	9	137277749	137282641	+	4148	protein_coding	torsin family 4 member A [Source:HGNC Symbol;Acc:HGNC:25981]	-
ENSG00000111110	1630.66	1652.93	1403.37	2134.6	2005.38	1562.32	2069.99	-0.405652	0.00135516	0.0432238	PPM1H	12	62643982	62935037	-	7063	protein_coding	protein phosphatase, Mg2+/Mn2+ dependent 1H [Source:HGNC Symbol;Acc:HGNC:18583]	-
ENSG00000172382	99.2229	80.1257	96.1871	49.5615	38.6021	91.8452	44.0818	1.06352	0.00136071	0.0433216	PRSS27	16	2712418	2720551	-	5921	protein_coding	serine protease 27 [Source:HGNC Symbol;Acc:HGNC:15475]	-
ENSG00000196083	204.459	233.175	215.459	131.396	138.003	217.698	134.699	0.692326	0.00136442	0.0433607	IL1RAP	3	190514051	190659750	+	11558	protein_coding	interleukin 1 receptor accessory protein [Source:HGNC Symbol;Acc:HGNC:5995]	-
ENSG00000116661	1561.51	1511.58	1171.56	1906.39	1985.11	1414.88	1945.75	-0.459761	0.00137491	0.0436145	FBXO2	1	11637018	11655785	-	3416	protein_coding	F-box protein 2 [Source:HGNC Symbol;Acc:HGNC:13581]	-
ENSG00000157637	1208.72	1222.59	1631.33	928.991	991.109	1354.21	960.05	0.495905	0.00138343	0.0437932	SLC38A10	17	81245000	81295547	-	7716	protein_coding	solute carrier family 38 member 10 [Source:HGNC Symbol;Acc:HGNC:28237]	-
ENSG00000182261	35.0788	40.513	39.4367	8.06816	14.4758	38.3428	11.272	1.75012	0.00138556	0.0437932	NLRP10	11	7959424	7965426	-	2531	protein_coding	NLR family pyrin domain containing 10 [Source:HGNC Symbol;Acc:HGNC:21464]	-
ENSG00000158246	2430.46	2286.73	2101.69	3014.03	2891.3	2272.96	2952.67	-0.37739	0.00139012	0.0438452	TENT5B	1	27005020	27012836	-	2368	protein_coding	terminal nucleotidyltransferase 5B [Source:HGNC Symbol;Acc:HGNC:28273]	-
ENSG00000118515	660.484	647.307	562.695	439.138	447.784	623.495	443.461	0.491357	0.00139223	0.0438452	SGK1	6	134169246	134318112	-	9992	protein_coding	serum/glucocorticoid regulated kinase 1 [Source:HGNC Symbol;Acc:HGNC:10810]	-
ENSG00000154734	349.786	417.734	403.986	217.84	292.411	390.502	255.126	0.611096	0.00139705	0.0439176	ADAMTS1	21	26835747	26845409	-	7063	protein_coding	ADAM metallopeptidase with thrombospondin type 1 motif 1 [Source:HGNC Symbol;Acc:HGNC:217]	-
ENSG00000172348	375.844	424.936	375.13	252.418	278.9	391.97	265.659	0.560289	0.0014178	0.0444899	RCAN2	6	46220736	46491972	-	3712	protein_coding	regulator of calcineurin 2 [Source:HGNC Symbol;Acc:HGNC:3041]	-
ENSG00000253731	244.549	156.65	292.409	124.48	133.177	231.203	128.829	0.841627	0.00142615	0.0446716	PCDHGA6	5	141373914	141512979	+	7910	protein_coding	protocadherin gamma subfamily A, 6 [Source:HGNC Symbol;Acc:HGNC:8704]	-
ENSG00000238105	581.306	629.302	803.163	434.528	482.526	671.257	458.527	0.549039	0.00143122	0.0447499	GOLGA2P5	12	100156357	100173659	-	10957	transcribed_unprocessed_pseudogene	GOLGA2 pseudogene 5 [Source:HGNC Symbol;Acc:HGNC:25315]	-
ENSG00000215375	178.401	150.348	264.515	122.175	92.645	197.755	107.41	0.883687	0.00143893	0.0448602	MYL5	4	673580	682033	+	4305	protein_coding	myosin light chain 5 [Source:HGNC Symbol;Acc:HGNC:7586]	-
ENSG00000165349	10020.5	15810	13628.8	9261.09	9333.99	13153.1	9297.54	0.500532	0.00143989	0.0448602	SLC7A3	X	70925582	70931125	-	2265	protein_coding	solute carrier family 7 member 3 [Source:HGNC Symbol;Acc:HGNC:11061]	-
ENSG00000169594	99.2229	80.1257	31.7418	20.7467	27.9865	70.3634	24.3666	1.52375	0.00144417	0.0448611	BNC1	15	83255903	83284714	-	4795	protein_coding	basonuclin 1 [Source:HGNC Symbol;Acc:HGNC:1081]	Others
ENSG00000169093	2660.98	3148.31	2087.26	3671.01	3716.42	2632.18	3693.71	-0.488673	0.00144506	0.0448611	ASMTL	X	1403139	1453762	-	3506	protein_coding	acetylserotonin O-methyltransferase like [Source:HGNC Symbol;Acc:HGNC:751]	-
ENSG00000139998	1004.26	1284.71	1062.87	1501.83	1543.12	1117.28	1522.47	-0.446034	0.00145865	0.0452025	RAB15	14	64945814	64973226	-	5015	protein_coding	RAB15, member RAS oncogene family [Source:HGNC Symbol;Acc:HGNC:20150]	-
ENSG00000170775	88.1981	133.243	93.3015	176.347	195.906	104.914	186.126	-0.8255	0.00146925	0.0452935	GPR37	7	124745997	124765627	-	3021	protein_coding	G protein-coupled receptor 37 [Source:HGNC Symbol;Acc:HGNC:4494]	-
ENSG00000129467	28.063	38.7124	63.4835	16.1363	9.65053	43.4197	12.8934	1.76553	0.00146975	0.0452935	ADCY4	14	24318349	24335093	-	8067	protein_coding	adenylate cyclase 4 [Source:HGNC Symbol;Acc:HGNC:235]	-
ENSG00000173809	277.624	195.363	265.477	378.051	382.161	246.154	380.106	-0.628439	0.00147082	0.0452935	TDRD12	19	32719753	32829580	+	7026	protein_coding	tudor domain containing 12 [Source:HGNC Symbol;Acc:HGNC:25044]	-
ENSG00000188315	147.331	144.046	182.756	91.0549	88.7848	158.044	89.9199	0.813843	0.00147197	0.0452935	C3orf62	3	49268602	49277909	-	4813	protein_coding	chromosome 3 open reading frame 62 [Source:HGNC Symbol;Acc:HGNC:24771]	-
ENSG00000172534	5291.89	5367.52	5266.25	6627.41	6683.95	5308.55	6655.68	-0.326271	0.00149034	0.0457781	HCFC1	X	153947553	153971807	-	9004	protein_coding	host cell factor C1 [Source:HGNC Symbol;Acc:HGNC:4839]	-
ENSG00000230699	85.1914	61.2196	70.2166	31.12	31.8467	72.2092	31.4834	1.19545	0.00151876	0.0465691	AL645608.2	1	911435	914948	+	3043	lincRNA	novel transcript	-
ENSG00000175077	7.01576	11.7037	2.88561	34.5778	29.9166	7.20171	32.2472	-2.15322	0.00152297	0.0466164	RTP1	3	187197486	187201465	+	2217	protein_coding	receptor transporter protein 1 [Source:HGNC Symbol;Acc:HGNC:28580]	-
ENSG00000178467	588.322	562.68	687.738	413.781	449.714	612.913	431.748	0.504435	0.00156308	0.0477602	P4HTM	3	48989886	49007154	+	7641	protein_coding	prolyl 4-hydroxylase, transmembrane [Source:HGNC Symbol;Acc:HGNC:28858]	-
ENSG00000087086	20757.6	23430.9	17046.3	27553.9	27142.1	20411.6	27348	-0.422023	0.00157623	0.0480777	FTL	19	48965301	48966878	+	878	protein_coding	ferritin light chain [Source:HGNC Symbol;Acc:HGNC:3999]	-
ENSG00000197462	61.1373	45.9147	51.9411	114.107	97.4703	52.9977	105.789	-0.997435	0.00160325	0.0488165	AC003975.1	7	125917871	125933832	+	837	lincRNA	novel transcript	-
ENSG00000113552	2701.07	2246.22	2137.28	3169.63	3097.82	2361.52	3133.73	-0.408296	0.00162029	0.0492495	GNPDA1	5	141991749	142013041	-	3961	protein_coding	glucosamine-6-phosphate deaminase 1 [Source:HGNC Symbol;Acc:HGNC:4417]	-
ENSG00000211445	689.549	679.718	584.818	879.429	899.429	651.362	889.429	-0.449547	0.00162877	0.0494163	GPX3	5	151020438	151028993	+	3163	protein_coding	glutathione peroxidase 3 [Source:HGNC Symbol;Acc:HGNC:4555]	-
ENSG00000165895	839.887	702.225	653.111	1017.74	1003.65	731.741	1010.7	-0.466306	0.00163305	0.0494163	ARHGAP42	11	100687653	100993941	+	8948	protein_coding	Rho GTPase activating protein 42 [Source:HGNC Symbol;Acc:HGNC:26545]	-
ENSG00000095209	287.646	258.383	249.125	380.356	397.602	265.051	388.979	-0.554351	0.00163428	0.0494163	TMEM38B	9	105694544	105776612	+	4511	protein_coding	transmembrane protein 38B [Source:HGNC Symbol;Acc:HGNC:25535]	-
ENSG00000162981	171.385	207.066	176.022	109.496	111.946	184.825	110.721	0.739745	0.00165767	0.0500142	FAM84A	2	14632686	14650814	+	8384	protein_coding	family with sequence similarity 84 member A [Source:HGNC Symbol;Acc:HGNC:20743]	-
ENSG00000184465	1179.65	1164.07	1746.76	930.143	938.031	1363.49	934.087	0.54557	0.0016603	0.0500142	WDR27	6	169457212	169702067	-	12610	protein_coding	WD repeat domain 27 [Source:HGNC Symbol;Acc:HGNC:21248]	-
ENSG00000111671	368.829	260.183	251.048	461.038	440.064	293.353	450.551	-0.619971	0.00166265	0.0500142	SPSB2	12	6870935	6889358	-	2452	protein_coding	splA/ryanodine receptor domain and SOCS box containing 2 [Source:HGNC Symbol;Acc:HGNC:29522]	-
ENSG00000116604	607.364	754.442	665.615	892.108	969.878	675.807	930.993	-0.462015	0.00166821	0.050071	MEF2D	1	156463727	156500828	-	6400	protein_coding	myocyte enhancer factor 2D [Source:HGNC Symbol;Acc:HGNC:6997]	SRF
ENSG00000255310	156.351	154.85	227.002	97.9705	105.191	179.401	101.581	0.819166	0.00167243	0.050071	AF131215.5	8	11107788	11109726	-	1939	sense_intronic	novel transcript	-
ENSG00000164651	211.475	181.858	159.671	123.328	90.7149	184.335	107.021	0.788968	0.00167315	0.050071	SP8	7	20782283	20786886	-	3718	protein_coding	Sp8 transcription factor [Source:HGNC Symbol;Acc:HGNC:19196]	zf-C2H2
ENSG00000205213	2482.58	2385.76	2289.25	2974.84	3118.08	2385.86	3046.46	-0.352813	0.00169214	0.0505527	LGR4	11	27365961	27472775	-	6340	protein_coding	leucine rich repeat containing G protein-coupled receptor 4 [Source:HGNC Symbol;Acc:HGNC:13299]	-
ENSG00000178538	169.38	201.665	135.624	265.097	280.83	168.89	272.963	-0.691981	0.00170097	0.0506454	CA8	8	60187347	60281412	-	5783	protein_coding	carbonic anhydrase 8 [Source:HGNC Symbol;Acc:HGNC:1382]	-
ENSG00000104833	477.072	577.085	473.241	739.965	689.048	509.132	714.506	-0.487696	0.00170105	0.0506454	TUBB4A	19	6494319	6502848	-	3466	protein_coding	tubulin beta 4A class IVa [Source:HGNC Symbol;Acc:HGNC:20774]	-
ENSG00000171456	925.078	1043.43	931.092	711.15	726.685	966.535	718.917	0.427126	0.00170693	0.050734	ASXL1	20	32358330	32439319	+	13676	protein_coding	ASXL transcriptional regulator 1 [Source:HGNC Symbol;Acc:HGNC:18318]	-
ENSG00000167972	495.112	585.187	631.949	412.629	385.056	570.75	398.842	0.51815	0.0017105	0.0507536	ABCA3	16	2275881	2340746	-	7804	protein_coding	ATP binding cassette subfamily A member 3 [Source:HGNC Symbol;Acc:HGNC:33]	-
ENSG00000269877	5.01126	9.00288	5.77123	28.8148	28.9516	6.59512	28.8832	-2.12368	0.0017187	0.0509103	AC008753.3	19	53787597	53788169	-	446	lincRNA	novel transcript	-
ENSG00000237649	2081.68	2141.79	1876.61	2581.81	2676.09	2033.36	2628.95	-0.370669	0.00174093	0.0514813	KIFC1	6	33391536	33409924	+	3345	protein_coding	kinesin family member C1 [Source:HGNC Symbol;Acc:HGNC:6389]	-
ENSG00000249853	393.885	392.526	303.951	254.723	223.892	363.454	239.308	0.604648	0.00175451	0.0517661	HS3ST5	6	114055586	114343045	-	4104	protein_coding	heparan sulfate-glucosamine 3-sulfotransferase 5 [Source:HGNC Symbol;Acc:HGNC:19419]	-
ENSG00000279453	20.045	18.9061	21.1612	53.0193	53.0779	20.0374	53.0486	-1.40527	0.00175649	0.0517661	Z99129.4	6	122436789	122439223	-	2435	TEC	TEC	-
ENSG00000172123	261.588	331.306	198.146	168.279	145.723	263.68	157.001	0.750755	0.00176312	0.0518738	SLFN12	17	35411060	35433283	-	3560	protein_coding	schlafen family member 12 [Source:HGNC Symbol;Acc:HGNC:25500]	-
ENSG00000226174	62.1396	50.4162	87.5303	27.6623	27.0215	66.6953	27.3419	1.28593	0.00177141	0.05203	TEX22	14	105398579	105450106	+	2837	protein_coding	testis expressed 22 [Source:HGNC Symbol;Acc:HGNC:40026]	-
ENSG00000150961	1660.73	1920.32	1561.12	2353.6	2189.7	1714.05	2271.65	-0.405857	0.00178267	0.0522728	SEC24D	4	118722823	118838683	-	9920	protein_coding	SEC24 homolog D, COPII coat complex component [Source:HGNC Symbol;Acc:HGNC:10706]	-
ENSG00000186766	26.0585	18.9061	20.1993	56.4771	55.973	21.7213	56.2251	-1.3748	0.00178731	0.0523208	FOXI2	10	127737235	127741186	+	3217	protein_coding	forkhead box I2 [Source:HGNC Symbol;Acc:HGNC:32448]	Fork
ENSG00000124493	643.445	760.744	892.617	1076.52	1066.38	765.602	1071.45	-0.48459	0.00180483	0.0525214	GRM4	6	34018645	34155622	-	16300	protein_coding	glutamate metabotropic receptor 4 [Source:HGNC Symbol;Acc:HGNC:4596]	-
ENSG00000170549	155.349	80.1257	51.9411	197.094	202.661	95.8052	199.877	-1.06361	0.00180504	0.0525214	IRX1	5	3596054	3601403	+	1858	protein_coding	iroquois homeobox 1 [Source:HGNC Symbol;Acc:HGNC:14358]	Homeobox
ENSG00000138496	209.471	275.488	260.667	162.516	149.583	248.542	156.049	0.67377	0.00180617	0.0525214	PARP9	3	122527924	122564577	-	8938	protein_coding	poly(ADP-ribose) polymerase family member 9 [Source:HGNC Symbol;Acc:HGNC:24118]	-
ENSG00000162949	212.477	248.48	161.594	131.396	111.946	207.517	121.671	0.773441	0.00180621	0.0525214	CAPN13	2	30722771	30820542	-	5191	protein_coding	calpain 13 [Source:HGNC Symbol;Acc:HGNC:16663]	-
ENSG00000115507	81.1824	74.7239	71.1785	38.0356	31.8467	75.6949	34.9412	1.11913	0.0018135	0.0526459	OTX1	2	63050057	63057836	+	4833	protein_coding	orthodenticle homeobox 1 [Source:HGNC Symbol;Acc:HGNC:8521]	TF_Otx
ENSG00000119943	97.2184	104.433	133.7	68.003	45.3575	111.784	56.6803	0.987648	0.00181726	0.0526675	PYROXD2	10	98383565	98415184	-	3867	protein_coding	pyridine nucleotide-disulphide oxidoreductase domain 2 [Source:HGNC Symbol;Acc:HGNC:23517]	-
ENSG00000213462	398.896	357.414	492.478	282.385	272.145	416.263	277.265	0.586237	0.00182437	0.0527857	ERV3-1	7	64990809	65006743	-	4574	protein_coding	endogenous retrovirus group 3 member 1, envelope [Source:HGNC Symbol;Acc:HGNC:3454]	-
ENSG00000254535	84.1891	86.4277	88.4922	141.769	159.234	86.3697	150.501	-0.802458	0.0018343	0.0529851	PABPC4L	4	134196333	134201748	-	4944	protein_coding	poly(A) binding protein cytoplasmic 4 like [Source:HGNC Symbol;Acc:HGNC:31955]	-
ENSG00000185338	406.914	713.028	450.156	739.965	907.149	523.366	823.557	-0.653592	0.00184498	0.0532057	SOCS1	16	11254405	11256200	-	1796	protein_coding	suppressor of cytokine signaling 1 [Source:HGNC Symbol;Acc:HGNC:19383]	-
ENSG00000173805	85.1914	117.938	103.882	47.2563	55.973	102.337	51.6147	0.985426	0.00190432	0.0548263	HAP1	17	41717742	41734644	-	6223	protein_coding	huntingtin associated protein 1 [Source:HGNC Symbol;Acc:HGNC:4812]	-
ENSG00000163017	533.198	579.786	405.91	358.457	321.362	506.298	339.91	0.576242	0.00190856	0.0548579	ACTG2	2	73892314	73919865	+	3811	protein_coding	actin, gamma 2, smooth muscle, enteric [Source:HGNC Symbol;Acc:HGNC:145]	-
ENSG00000155846	530.191	525.768	640.606	784.916	779.762	565.522	782.339	-0.468286	0.00192403	0.0552114	PPARGC1B	5	149730298	149855022	+	12889	protein_coding	PPARG coactivator 1 beta [Source:HGNC Symbol;Acc:HGNC:30022]	-
ENSG00000175054	881.981	837.268	965.719	686.946	637.9	894.989	662.423	0.434607	0.00194984	0.0558603	ATR	3	142449235	142578826	-	12496	protein_coding	ATR serine/threonine kinase [Source:HGNC Symbol;Acc:HGNC:882]	-
ENSG00000162144	361.813	415.033	461.698	280.08	282.76	412.848	281.42	0.553114	0.00195682	0.0558849	CYB561A3	11	61348745	61362299	-	10597	protein_coding	cytochrome b561 family member A3 [Source:HGNC Symbol;Acc:HGNC:23014]	-
ENSG00000147862	341.768	270.087	322.227	216.688	191.08	311.36	203.884	0.61174	0.00195711	0.0558849	NFIB	9	14081843	14398983	-	12765	protein_coding	nuclear factor I B [Source:HGNC Symbol;Acc:HGNC:7785]	CTF/NFI
ENSG00000141431	35.0788	43.2138	41.3605	11.5259	14.4758	39.8844	13.0009	1.61166	0.00196051	0.0558907	ASXL3	18	33578233	33751192	+	13619	protein_coding	ASXL transcriptional regulator 3 [Source:HGNC Symbol;Acc:HGNC:29357]	-
ENSG00000212978	89.2004	99.0317	61.5598	42.646	33.7768	83.264	38.2114	1.1294	0.00197899	0.0563253	AC016747.1	2	61141592	61144969	-	3109	processed_transcript	uncharacterized LOC339803 [Source:NCBI gene;Acc:339803]	-
ENSG00000226419	455.022	463.649	507.868	352.694	317.502	475.513	335.098	0.506246	0.00199303	0.0565659	SLC16A1-AS1	1	112956415	113047055	+	10138	antisense	SLC16A1 antisense RNA 1 [Source:HGNC Symbol;Acc:HGNC:49445]	-
ENSG00000125726	27.0608	54.0173	26.9324	76.0712	93.6101	36.0035	84.8406	-1.23308	0.00199806	0.0565659	CD70	19	6583183	6604103	-	1532	protein_coding	CD70 molecule [Source:HGNC Symbol;Acc:HGNC:11937]	-
ENSG00000018625	2094.71	2821.5	2368.13	1793.44	1806.58	2428.11	1800.01	0.432084	0.00199986	0.0565659	ATP1A2	1	160115759	160143591	+	6298	protein_coding	ATPase Na+/K+ transporting subunit alpha 2 [Source:HGNC Symbol;Acc:HGNC:800]	-
ENSG00000119927	948.13	790.453	1108.08	661.589	684.222	948.886	672.906	0.495246	0.002004	0.0565659	GPAM	10	112149864	112215377	-	9808	protein_coding	glycerol-3-phosphate acyltransferase, mitochondrial [Source:HGNC Symbol;Acc:HGNC:24865]	-
ENSG00000258986	294.662	248.48	234.697	398.797	369.615	259.279	384.206	-0.567418	0.00201129	0.0565659	TMEM179	14	104474678	104605647	-	4873	protein_coding	transmembrane protein 179 [Source:HGNC Symbol;Acc:HGNC:20137]	-
ENSG00000173898	2002.5	2065.26	1739.06	1444.2	1505.48	1935.61	1474.84	0.392099	0.00201196	0.0565659	SPTBN2	11	66685248	66729226	-	9642	protein_coding	spectrin beta, non-erythrocytic 2 [Source:HGNC Symbol;Acc:HGNC:11276]	-
ENSG00000105696	227.511	231.374	273.171	322.726	415.938	244.019	369.332	-0.60013	0.00201252	0.0565659	TMEM59L	19	18607430	18621039	+	2626	protein_coding	transmembrane protein 59 like [Source:HGNC Symbol;Acc:HGNC:13237]	-
ENSG00000115286	535.202	653.609	559.809	768.78	840.561	582.874	804.67	-0.465123	0.00201338	0.0565659	NDUFS7	19	1383527	1395589	+	7533	protein_coding	NADH:ubiquinone oxidoreductase core subunit S7 [Source:HGNC Symbol;Acc:HGNC:7714]	-
ENSG00000006071	136.306	162.052	140.433	93.3601	73.344	146.264	83.352	0.816697	0.00202027	0.0566682	ABCC8	11	17392498	17476879	-	12588	protein_coding	ATP binding cassette subfamily C member 8 [Source:HGNC Symbol;Acc:HGNC:59]	-
ENSG00000246082	236.531	424.936	196.222	473.716	510.513	285.896	492.114	-0.782136	0.00202794	0.056792	NUDT16P1	3	131361898	131365122	+	2312	transcribed_unitary_pseudogene	nudix hydrolase 16 pseudogene 1 [Source:HGNC Symbol;Acc:HGNC:27189]	-
ENSG00000083168	1335	1291.01	1235.04	1624	1706.21	1287.02	1665.11	-0.371881	0.00205974	0.0575122	KAT6A	8	41929479	42052026	-	24175	protein_coding	lysine acetyltransferase 6A [Source:HGNC Symbol;Acc:HGNC:13013]	-
ENSG00000253251	105.236	76.5245	83.6828	34.5778	49.2177	88.4812	41.8977	1.06963	0.00206025	0.0575122	SHLD3	5	65624765	65630891	+	1964	protein_coding	shieldin complex subunit 3 [Source:HGNC Symbol;Acc:HGNC:53826]	-
ENSG00000206418	744.673	774.248	1124.43	582.06	614.738	881.116	598.399	0.557865	0.00207561	0.0578486	RAB12	18	8609437	8639382	+	2476	protein_coding	RAB12, member RAS oncogene family [Source:HGNC Symbol;Acc:HGNC:31332]	-
ENSG00000196189	423.952	387.124	443.423	568.229	594.472	418.166	581.351	-0.476138	0.00209254	0.0581218	SEMA4A	1	156147366	156177752	+	6822	protein_coding	semaphorin 4A [Source:HGNC Symbol;Acc:HGNC:10729]	-
ENSG00000182070	11.0248	4.50144	10.5806	29.9674	36.672	8.70226	33.3197	-1.94714	0.00209308	0.0581218	OR52A1	11	5143219	5154757	-	9783	protein_coding	olfactory receptor family 52 subfamily A member 1 [Source:HGNC Symbol;Acc:HGNC:8318]	-
ENSG00000179023	784.763	1091.15	779.116	598.196	633.074	885.009	615.635	0.52388	0.00209541	0.0581218	KLHDC7A	1	18480982	18486126	+	5145	protein_coding	kelch domain containing 7A [Source:HGNC Symbol;Acc:HGNC:26791]	-
ENSG00000069702	158.356	154.85	124.081	232.824	232.578	145.762	232.701	-0.674798	0.00211048	0.0584469	TGFBR3	1	91680343	91906335	-	8705	protein_coding	transforming growth factor beta receptor 3 [Source:HGNC Symbol;Acc:HGNC:11774]	-
ENSG00000137628	178.401	196.263	177.946	111.802	113.876	184.203	112.839	0.707188	0.00212502	0.0586671	DDX60	4	168216293	168318807	-	6750	protein_coding	DExD/H-box helicase 60 [Source:HGNC Symbol;Acc:HGNC:25942]	-
ENSG00000047634	117.263	121.539	174.099	76.0712	73.344	137.634	74.7076	0.882054	0.00212516	0.0586671	SCML1	X	17737449	17754988	+	5497	protein_coding	Scm polycomb group protein like 1 [Source:HGNC Symbol;Acc:HGNC:10580]	-
ENSG00000136698	2.0045	0	0	13.8311	13.5107	0.668168	13.6709	-4.40743	0.0021406	1	CFC1	2	130592168	130599575	-	1669	protein_coding	cripto, FRL-1, cryptic family 1 [Source:HGNC Symbol;Acc:HGNC:18292]	-
ENSG00000198915	623.4	702.225	615.598	872.514	871.442	647.074	871.978	-0.429915	0.00215429	0.0593773	RASGEF1A	10	43194535	43266919	-	6073	protein_coding	RasGEF domain family member 1A [Source:HGNC Symbol;Acc:HGNC:24246]	-
ENSG00000261654	8.01801	5.40173	3.84749	27.6623	25.0914	5.75574	26.3768	-2.19954	0.00216142	1	AL360270.2	1	110936369	110942353	-	5985	sense_overlapping	novel transcript, sense overlapping C1orf103	-
ENSG00000243279	91.2049	119.738	111.577	180.957	180.465	107.507	180.711	-0.747602	0.00216999	0.0597159	PRAF2	X	49071156	49074071	-	1736	protein_coding	PRA1 domain family member 2 [Source:HGNC Symbol;Acc:HGNC:28911]	-
ENSG00000122756	85.1914	72.0231	53.8648	130.243	132.212	70.3597	131.228	-0.900304	0.00217617	0.0597915	CNTFR	9	34551432	34590140	-	2111	protein_coding	ciliary neurotrophic factor receptor [Source:HGNC Symbol;Acc:HGNC:2170]	-
ENSG00000138646	446.002	559.979	386.672	663.894	681.327	464.218	672.611	-0.534287	0.00218749	0.0600081	HERC5	4	88457117	88506163	+	4766	protein_coding	HECT and RLD domain containing E3 ubiquitin protein ligase 5 [Source:HGNC Symbol;Acc:HGNC:24368]	-
ENSG00000273230	184.414	91.8294	285.676	86.4445	90.7149	187.306	88.5797	1.07868	0.00221488	0.0605717	AC102953.2	7	1464497	1467522	-	3026	lincRNA	novel transcript	-
ENSG00000198910	566.272	765.245	939.748	484.089	524.989	757.089	504.539	0.585322	0.00221498	0.0605717	L1CAM	X	153861514	153886174	-	7270	protein_coding	L1 cell adhesion molecule [Source:HGNC Symbol;Acc:HGNC:6470]	-
ENSG00000128253	6.01351	6.30202	13.4662	0	0	8.59391	0	5.46885	0.00222198	1	RFPL2	22	32190435	32203477	-	2718	protein_coding	ret finger protein like 2 [Source:HGNC Symbol;Acc:HGNC:9979]	-
ENSG00000160179	137.308	138.644	91.3778	62.2401	66.5886	122.444	64.4143	0.925681	0.0022221	0.060603	ABCG1	21	42199689	42297244	+	6121	protein_coding	ATP binding cassette subfamily G member 1 [Source:HGNC Symbol;Acc:HGNC:73]	-
ENSG00000130202	3861.67	3931.56	3311.72	4676.07	4851.32	3701.65	4763.7	-0.363943	0.00222307	0.060603	NECTIN2	19	44846175	44889228	+	3747	protein_coding	nectin cell adhesion molecule 2 [Source:HGNC Symbol;Acc:HGNC:9707]	-
ENSG00000169609	452.015	410.532	512.677	348.083	278.9	458.408	313.492	0.550342	0.00224842	0.0611984	C15orf40	15	82988441	83011641	-	13893	protein_coding	chromosome 15 open reading frame 40 [Source:HGNC Symbol;Acc:HGNC:28443]	-
ENSG00000088833	2175.89	2152.59	1906.43	2623.3	2722.41	2078.3	2672.86	-0.363085	0.00226553	0.0615568	NSFL1C	20	1442162	1473842	-	6531	protein_coding	NSFL1 cofactor [Source:HGNC Symbol;Acc:HGNC:15912]	-
ENSG00000130940	77.1734	89.1286	66.3691	140.616	137.037	77.557	138.827	-0.838385	0.00226864	0.0615568	CASZ1	1	10636604	10796650	-	11336	protein_coding	castor zinc finger 1 [Source:HGNC Symbol;Acc:HGNC:26002]	Others
ENSG00000109846	14.0315	20.7066	10.5806	40.3408	50.1827	15.1062	45.2618	-1.58086	0.00229372	0.0621322	CRYAB	11	111908565	111923722	-	3034	protein_coding	crystallin alpha B [Source:HGNC Symbol;Acc:HGNC:2389]	-
ENSG00000196935	692.556	607.695	728.137	492.158	489.282	676.129	490.72	0.462056	0.00229697	0.0621322	SRGAP1	12	63844293	64162221	+	26641	protein_coding	SLIT-ROBO Rho GTPase activating protein 1 [Source:HGNC Symbol;Acc:HGNC:17382]	-
ENSG00000236138	38.0856	27.9089	69.2547	10.3733	17.3709	45.0831	13.8721	1.68687	0.00230296	0.0621977	DUX4L26	3	75668931	75670185	+	1255	processed_pseudogene	double homeobox 4 like 26 [Source:HGNC Symbol;Acc:HGNC:50807]	-
ENSG00000114115	320.72	286.292	278.943	440.291	408.217	295.318	424.254	-0.522434	0.00231547	0.0624389	RBP1	3	139517434	139539829	-	3905	protein_coding	retinol binding protein 1 [Source:HGNC Symbol;Acc:HGNC:9919]	-
ENSG00000233184	78.1756	65.7211	90.4159	43.7986	27.9865	78.1042	35.8925	1.13053	0.00232085	0.0624874	AC093157.1	1	101025878	101087268	+	2840	antisense	uncharacterized LOC102606465 [Source:NCBI gene;Acc:102606465]	-
ENSG00000144724	2997.73	2876.42	3277.1	3901.53	3855.38	3050.42	3878.46	-0.346508	0.00232848	0.0625963	PTPRG	3	61561569	62297613	+	14629	protein_coding	protein tyrosine phosphatase, receptor type G [Source:HGNC Symbol;Acc:HGNC:9671]	-
ENSG00000137266	557.252	613.096	769.497	433.375	467.085	646.615	450.23	0.5217	0.00233318	0.0626262	SLC22A23	6	3268962	3457022	-	8898	protein_coding	solute carrier family 22 member 23 [Source:HGNC Symbol;Acc:HGNC:21106]	-
ENSG00000223764	79.1779	48.6156	75.9878	31.12	27.0215	67.9271	29.0708	1.22548	0.0023388	0.0626803	LINC02593	1	916865	921016	-	4152	lincRNA	long intergenic non-protein coding RNA 2593 [Source:HGNC Symbol;Acc:HGNC:53933]	-
ENSG00000167553	5514.39	6146.27	4815.13	7016.99	7278.43	5491.93	7147.71	-0.380137	0.00234238	0.0626803	TUBA1C	12	49188736	49274603	+	4631	protein_coding	tubulin alpha 1c [Source:HGNC Symbol;Acc:HGNC:20768]	-
ENSG00000072274	4337.74	4600.47	3445.42	5532.45	5424.56	4127.88	5478.51	-0.408302	0.00236829	0.0632766	TFRC	3	196027183	196082189	-	7887	protein_coding	transferrin receptor [Source:HGNC Symbol;Acc:HGNC:11763]	-
ENSG00000186283	577.297	623.9	491.516	788.374	769.147	564.238	778.761	-0.464366	0.0023794	0.0634762	TOR3A	1	179081377	179098023	+	3917	protein_coding	torsin family 3 member A [Source:HGNC Symbol;Acc:HGNC:11997]	-
ENSG00000279821	109.245	94.5303	160.633	68.003	56.9381	121.469	62.4706	0.961736	0.00239386	0.0637146	AC145098.2	5	177476631	177479656	-	3026	TEC	TEC	-
ENSG00000178222	477.072	404.229	284.714	593.586	585.787	388.672	589.686	-0.601685	0.00239564	0.0637146	RNF212	4	1056250	1113562	-	5003	protein_coding	ring finger protein 212 [Source:HGNC Symbol;Acc:HGNC:27729]	-
ENSG00000151693	544.223	604.094	588.665	395.34	441.029	578.994	418.184	0.468477	0.00241516	0.064136	ASAP2	2	9206765	9405683	+	7257	protein_coding	ArfGAP with SH3 domain, ankyrin repeat and PH domain 2 [Source:HGNC Symbol;Acc:HGNC:2721]	-
ENSG00000228716	2229.01	2275.03	2386.4	1816.49	1799.82	2296.81	1808.16	0.345177	0.00246635	0.0653957	DHFR	5	80626228	80654983	-	4409	protein_coding	dihydrofolate reductase [Source:HGNC Symbol;Acc:HGNC:2861]	-
ENSG00000164251	431.97	427.637	338.579	552.092	582.892	399.395	567.492	-0.507106	0.00247387	0.0654955	F2RL1	5	76818933	76835315	+	2958	protein_coding	F2R like trypsin receptor 1 [Source:HGNC Symbol;Acc:HGNC:3538]	-
ENSG00000104983	183.412	234.075	202.955	314.658	309.782	206.814	312.22	-0.592782	0.00247933	0.0655407	CCDC61	19	45995461	46021318	+	2588	protein_coding	coiled-coil domain containing 61 [Source:HGNC Symbol;Acc:HGNC:33629]	-
ENSG00000123595	828.862	948.904	740.641	617.79	605.088	839.469	611.439	0.45782	0.00251292	0.0663283	RAB9A	X	13689125	13710506	+	2118	protein_coding	RAB9A, member RAS oncogene family [Source:HGNC Symbol;Acc:HGNC:9792]	-
ENSG00000072682	202.455	201.665	201.031	268.554	340.664	201.717	304.609	-0.597022	0.0025365	0.0667766	P4HA2	5	132191838	132295315	-	8502	protein_coding	prolyl 4-hydroxylase subunit alpha 2 [Source:HGNC Symbol;Acc:HGNC:8547]	-
ENSG00000148773	7063.87	7293.24	6970.68	8699.78	8921.91	7109.26	8810.84	-0.309592	0.00253756	0.0667766	MKI67	10	128096659	128126385	-	12807	protein_coding	marker of proliferation Ki-67 [Source:HGNC Symbol;Acc:HGNC:7107]	-
ENSG00000188219	53.1193	62.1199	64.4454	111.802	111.946	59.8949	111.874	-0.900396	0.00255755	0.0672013	POTEE	2	131218067	131265278	+	4192	protein_coding	POTE ankyrin domain family member E [Source:HGNC Symbol;Acc:HGNC:33895]	-
ENSG00000197363	392.883	382.623	421.3	277.775	281.795	398.935	279.785	0.511484	0.00259668	0.0681266	ZNF517	8	144798876	144811169	+	5308	protein_coding	zinc finger protein 517 [Source:HGNC Symbol;Acc:HGNC:27984]	zf-C2H2
ENSG00000136802	1628.66	1866.3	1515.91	2150.74	2220.59	1670.29	2185.66	-0.387831	0.00261155	0.0684139	LRRC8A	9	128882112	128918039	+	5230	protein_coding	leucine rich repeat containing 8 VRAC subunit A [Source:HGNC Symbol;Acc:HGNC:19027]	-
ENSG00000136167	7303.41	5234.28	4720.86	7995.54	8025.38	5752.85	8010.46	-0.477705	0.00261923	0.0685122	LCP1	13	46125920	46211871	-	5061	protein_coding	lymphocyte cytosolic protein 1 [Source:HGNC Symbol;Acc:HGNC:6528]	-
ENSG00000213115	2.0045	0	0.961871	18.4415	9.65053	0.988791	14.046	-3.85802	0.00264101	1	AC104131.1	2	188227189	188228382	+	1194	processed_pseudogene	chromosome 18 open reading frame 25 (C18orf25) pseudogene	-
ENSG00000107874	982.206	1051.54	976.299	789.527	733.44	1003.35	761.483	0.398755	0.00266209	0.0694472	CUEDC2	10	102423245	102432661	-	1412	protein_coding	CUE domain containing 2 [Source:HGNC Symbol;Acc:HGNC:28352]	-
ENSG00000230306	45.1013	27.9089	45.208	8.06816	16.4059	39.4061	12.237	1.66681	0.00266293	0.0694472	BANF1P2	10	133344643	133344906	-	264	processed_pseudogene	barrier to autointegration factor 1 pseudogene 2 [Source:HGNC Symbol;Acc:HGNC:23426]	-
ENSG00000137872	187.421	195.363	86.5684	82.9868	75.2741	156.451	79.1304	0.985074	0.00275317	0.0716933	SEMA6D	15	47184101	47774223	+	8557	protein_coding	semaphorin 6D [Source:HGNC Symbol;Acc:HGNC:16770]	-
ENSG00000274308	10.0225	6.30202	7.69497	0	0	8.0065	0	5.36514	0.00279466	1	AC244093.1	17	37140611	37141424	-	814	processed_pseudogene	ribosomal protein S2 (RPS2) pseudogene	-
ENSG00000215271	267.601	283.591	180.832	136.006	160.199	244.008	148.102	0.718571	0.00280408	0.0728957	HOMEZ	14	23272422	23299447	-	5534	protein_coding	homeobox and leucine zipper encoding [Source:HGNC Symbol;Acc:HGNC:20164]	Homeobox
ENSG00000113916	342.77	282.691	239.506	185.568	186.255	288.322	185.911	0.632416	0.0028077	0.0728957	BCL6	3	187721377	187745727	-	5938	protein_coding	B cell CLL/lymphoma 6 [Source:HGNC Symbol;Acc:HGNC:1001]	ZBTB
ENSG00000128965	329.741	572.583	373.206	268.554	267.32	425.177	267.937	0.667448	0.00281475	0.0729372	CHAC1	15	40952962	40956519	+	2058	protein_coding	ChaC glutathione specific gamma-glutamylcyclotransferase 1 [Source:HGNC Symbol;Acc:HGNC:28680]	-
ENSG00000215915	160.36	89.1286	149.09	68.003	71.4139	132.86	69.7085	0.927642	0.00281766	0.0729372	ATAD3C	1	1449689	1470158	+	3976	protein_coding	ATPase family, AAA domain containing 3C [Source:HGNC Symbol;Acc:HGNC:32151]	-
ENSG00000213906	103.232	76.5245	159.671	42.646	64.6585	113.142	53.6522	1.06883	0.00284471	0.0734289	LTB4R2	14	24305734	24312053	+	3233	protein_coding	leukotriene B4 receptor 2 [Source:HGNC Symbol;Acc:HGNC:19260]	-
ENSG00000116670	4585.3	4604.07	4596.78	5621.2	5767.15	4595.39	5694.18	-0.309347	0.00284507	0.0734289	MAD2L2	1	11674480	11691650	-	3324	protein_coding	mitotic arrest deficient 2 like 2 [Source:HGNC Symbol;Acc:HGNC:6764]	-
ENSG00000167191	3108.98	3037.57	2545.11	3686	3806.17	2897.22	3746.08	-0.370776	0.00285112	0.0734763	GPRC5B	16	19856691	19886167	-	6667	protein_coding	G protein-coupled receptor class C group 5 member B [Source:HGNC Symbol;Acc:HGNC:13308]	-
ENSG00000006652	895.01	905.69	881.074	703.082	652.376	893.925	677.729	0.400193	0.00285608	0.0734956	IFRD1	7	112422968	112481017	+	7489	protein_coding	interferon related developmental regulator 1 [Source:HGNC Symbol;Acc:HGNC:5456]	-
ENSG00000170412	626.407	579.786	416.49	760.712	798.098	540.894	779.405	-0.527352	0.00286095	0.0735124	GPRC5C	17	74424851	74451653	+	8005	protein_coding	G protein-coupled receptor class C group 5 member C [Source:HGNC Symbol;Acc:HGNC:13309]	-
ENSG00000160323	327.736	330.406	590.589	238.587	266.354	416.244	252.471	0.720309	0.00288354	0.0739177	ADAMTS13	9	133414358	133459402	+	5708	protein_coding	ADAM metallopeptidase with thrombospondin type 1 motif 13 [Source:HGNC Symbol;Acc:HGNC:1366]	-
ENSG00000167680	3057.87	3538.13	2820.21	3858.88	4342.74	3138.74	4100.81	-0.385786	0.00288519	0.0739177	SEMA6B	19	4542593	4559808	-	4412	protein_coding	semaphorin 6B [Source:HGNC Symbol;Acc:HGNC:10739]	-
ENSG00000258733	27.0608	18.0058	43.2842	10.3733	3.86021	29.4503	7.11678	2.07465	0.00289489	0.073934	LINC02328	14	85934710	86129778	+	1568	lincRNA	long intergenic non-protein coding RNA 2328 [Source:HGNC Symbol;Acc:HGNC:53248]	-
ENSG00000139631	143.322	133.243	227.002	104.886	80.0994	167.855	92.4927	0.863243	0.00289705	0.073934	CSAD	12	53157663	53180909	-	4390	protein_coding	cysteine sulfinic acid decarboxylase [Source:HGNC Symbol;Acc:HGNC:18966]	-
ENSG00000130203	23092.9	21972.4	17797.5	26591.5	27870.7	20954.3	27231.1	-0.378026	0.00289854	0.073934	APOE	19	44905754	44909393	+	2191	protein_coding	apolipoprotein E [Source:HGNC Symbol;Acc:HGNC:613]	-
ENSG00000173991	56.1261	71.1228	70.2166	32.2726	27.0215	65.8218	29.647	1.156	0.00291028	0.0741199	TCAP	17	39664187	39666555	+	2123	protein_coding	titin-cap [Source:HGNC Symbol;Acc:HGNC:11610]	-
ENSG00000267150	21.0473	28.8092	40.3986	4.61038	10.6156	30.085	7.61298	1.95992	0.00292072	0.0741199	AC006557.1	18	14089935	14091019	+	1085	antisense	novel transcript, antisense ZNF519	-
ENSG00000198355	1230.76	1467.47	1125.39	1685.09	1716.83	1274.54	1700.96	-0.416081	0.00292076	0.0741199	PIM3	22	49960513	49964080	+	2461	protein_coding	Pim-3 proto-oncogene, serine/threonine kinase [Source:HGNC Symbol;Acc:HGNC:19310]	-
ENSG00000261087	34.0765	65.7211	56.7504	23.0519	16.4059	52.1827	19.7289	1.41385	0.00292282	0.0741199	AP003469.4	8	101166805	101169629	-	2825	lincRNA	novel transcript	-
ENSG00000096696	3190.17	3458.01	3015.47	2483.84	2585.38	3221.21	2534.61	0.345801	0.00293967	0.0744389	DSP	6	7541575	7586717	+	10093	protein_coding	desmoplakin [Source:HGNC Symbol;Acc:HGNC:3052]	-
ENSG00000284294	1319.97	973.212	1306.22	1606.72	1661.82	1199.8	1634.27	-0.44644	0.00295267	0.0746598	AC007326.5	22	18936411	18947741	+	1664	processed_transcript	novel transcript	-
ENSG00000102221	1697.81	1011.92	1504.37	939.364	989.179	1404.7	964.271	0.542101	0.00296476	0.0748179	JADE3	X	46912276	47061242	+	5137	protein_coding	jade family PHD finger 3 [Source:HGNC Symbol;Acc:HGNC:22982]	-
ENSG00000170921	157.353	192.662	161.594	274.317	249.949	170.537	262.133	-0.618017	0.0029675	0.0748179	TANC2	17	63009556	63427699	+	22866	protein_coding	tetratricopeptide repeat, ankyrin repeat and coiled-coil containing 2 [Source:HGNC Symbol;Acc:HGNC:30212]	-
ENSG00000114841	129.29	138.644	201.031	91.0549	85.8897	156.322	88.4723	0.822176	0.00297427	0.0748804	DNAH1	3	52316319	52400491	+	13872	protein_coding	dynein axonemal heavy chain 1 [Source:HGNC Symbol;Acc:HGNC:2940]	-
ENSG00000196296	165.371	143.146	281.828	114.107	102.296	196.782	108.201	0.863669	0.00297995	0.0749153	ATP2A1	16	28878405	28904509	+	4587	protein_coding	ATPase sarcoplasmic/endoplasmic reticulum Ca2+ transporting 1 [Source:HGNC Symbol;Acc:HGNC:811]	-
ENSG00000171451	245.552	311.5	299.142	191.331	186.255	285.398	188.793	0.597429	0.00298607	0.0749612	DSEL	18	67506582	67516980	-	9531	protein_coding	dermatan sulfate epimerase like [Source:HGNC Symbol;Acc:HGNC:18144]	-
ENSG00000140848	417.939	509.563	437.651	638.537	618.599	455.051	628.568	-0.465014	0.00303669	0.0761222	CPNE2	16	57092537	57148367	+	7781	protein_coding	copine 2 [Source:HGNC Symbol;Acc:HGNC:2315]	-
ENSG00000187079	2454.51	2665.75	2114.19	1909.85	1769.91	2411.49	1839.88	0.390707	0.00304514	0.0761701	TEAD1	11	12674591	12944483	+	10279	protein_coding	TEA domain transcription factor 1 [Source:HGNC Symbol;Acc:HGNC:11714]	TEA
ENSG00000152127	818.839	922.796	715.632	1144.53	1068.31	819.089	1106.42	-0.433092	0.00304733	0.0761701	MGAT5	2	134119983	134454621	+	8578	protein_coding	alpha-1,6-mannosylglycoprotein 6-beta-N-acetylglucosaminyltransferase [Source:HGNC Symbol;Acc:HGNC:7049]	-
ENSG00000145882	564.268	622.099	729.099	448.359	468.05	638.488	458.205	0.478415	0.00306734	0.0764637	PCYOX1L	5	149358007	149369653	+	6069	protein_coding	prenylcysteine oxidase 1 like [Source:HGNC Symbol;Acc:HGNC:28477]	-
ENSG00000125378	87.1959	75.6242	68.2929	164.821	113.876	77.0377	139.349	-0.851964	0.00306784	0.0764637	BMP4	14	53949736	53958761	-	3082	protein_coding	bone morphogenetic protein 4 [Source:HGNC Symbol;Acc:HGNC:1071]	-
ENSG00000236438	303.682	374.52	561.733	263.944	250.914	413.312	257.429	0.683669	0.00308638	0.0767453	FAM157A	3	198153287	198222513	+	7091	transcribed_unprocessed_pseudogene	family with sequence similarity 157 member A [Source:HGNC Symbol;Acc:HGNC:34079]	-
ENSG00000176485	2926.57	2338.95	2144.01	3272.21	3316.89	2469.84	3294.55	-0.415868	0.00308793	0.0767453	PLA2G16	11	63573195	63616883	-	3116	protein_coding	phospholipase A2 group XVI [Source:HGNC Symbol;Acc:HGNC:17825]	-
ENSG00000099860	125.281	166.553	62.5216	216.688	229.683	118.119	223.185	-0.916699	0.00309824	0.076852	GADD45B	19	2476122	2478259	+	2138	protein_coding	growth arrest and DNA damage inducible beta [Source:HGNC Symbol;Acc:HGNC:4096]	-
ENSG00000115112	327.736	352.013	379.939	505.989	480.596	353.229	493.292	-0.481135	0.00310104	0.076852	TFCP2L1	2	121216587	121285207	-	9372	protein_coding	transcription factor CP2 like 1 [Source:HGNC Symbol;Acc:HGNC:17925]	CP2
ENSG00000157150	18.0405	23.4075	31.7418	55.3245	63.6935	24.3966	59.509	-1.28676	0.00311817	0.0771668	TIMP4	3	12153051	12159351	-	1650	protein_coding	TIMP metallopeptidase inhibitor 4 [Source:HGNC Symbol;Acc:HGNC:11823]	-
ENSG00000248774	23.0518	9.90317	25.9705	53.0193	54.0429	19.6418	53.5311	-1.45259	0.00314323	0.077677	AC097534.1	4	173322206	173329694	-	521	antisense	novel transcript	-
ENSG00000154645	170.383	133.243	116.386	233.977	217.137	140.004	225.557	-0.688517	0.00315551	0.0778701	CHODL	21	17901263	18267373	+	3093	protein_coding	chondrolectin [Source:HGNC Symbol;Acc:HGNC:17807]	-
ENSG00000266709	94.2116	69.3222	67.331	137.159	136.072	76.9549	136.616	-0.829899	0.00317441	0.0782259	MGC12916	17	14303854	14305505	+	1652	lincRNA	uncharacterized protein MGC12916 [Source:NCBI gene;Acc:84815]	-
ENSG00000034053	1011.27	1080.35	1050.36	802.205	806.784	1047.33	804.495	0.380672	0.0031961	0.0786494	APBA2	15	28884483	29118315	+	6869	protein_coding	amyloid beta precursor protein binding family A member 2 [Source:HGNC Symbol;Acc:HGNC:579]	-
ENSG00000213612	370.833	383.523	522.296	291.606	281.795	425.551	286.701	0.570097	0.00320799	0.0788308	FAM220CP	9	97121659	97122489	+	831	processed_pseudogene	family with sequence similarity 220 member C, pseudogene [Source:HGNC Symbol;Acc:HGNC:43640]	-
ENSG00000119900	397.894	493.358	422.262	283.538	326.188	437.838	304.863	0.521299	0.0032207	0.0790316	OGFRL1	6	71288803	71308950	+	9075	protein_coding	opioid growth factor receptor like 1 [Source:HGNC Symbol;Acc:HGNC:21378]	-
ENSG00000164506	451.013	475.352	488.631	313.506	360.93	471.665	337.218	0.48247	0.00323336	0.0792309	STXBP5	6	147204425	147390476	+	10504	protein_coding	syntaxin binding protein 5 [Source:HGNC Symbol;Acc:HGNC:19665]	-
ENSG00000106070	2510.64	2975.45	2996.23	2221.05	2170.4	2827.44	2195.73	0.365028	0.00326031	0.0797793	GRB10	7	50590063	50793462	-	9795	protein_coding	growth factor receptor bound protein 10 [Source:HGNC Symbol;Acc:HGNC:4564]	-
ENSG00000153902	675.517	636.504	942.634	478.326	555.87	751.552	517.098	0.538252	0.00327468	0.0800188	LGI4	19	35124513	35142451	-	4532	protein_coding	leucine rich repeat LGI family member 4 [Source:HGNC Symbol;Acc:HGNC:18712]	-
ENSG00000197261	114.257	124.24	91.3778	66.8504	51.1478	109.958	58.9991	0.904032	0.00328731	0.0801655	C6orf141	6	49550646	49561907	+	2940	protein_coding	chromosome 6 open reading frame 141 [Source:HGNC Symbol;Acc:HGNC:21351]	-
ENSG00000185518	21.0473	24.3078	18.2756	2.30519	5.79032	21.2102	4.04775	2.35991	0.00328993	0.0801655	SV2B	15	91099950	91301309	+	12454	protein_coding	synaptic vesicle glycoprotein 2B [Source:HGNC Symbol;Acc:HGNC:16874]	-
ENSG00000138650	361.813	324.104	405.91	484.089	542.36	363.942	513.224	-0.497314	0.00329447	0.0801655	PCDH10	4	133149315	133208606	+	10161	protein_coding	protocadherin 10 [Source:HGNC Symbol;Acc:HGNC:13404]	-
ENSG00000150907	1534.45	1501.68	1790.04	1222.9	1242.99	1608.72	1232.94	0.383649	0.00330528	0.0803164	FOXO1	13	40469953	40666597	-	6232	protein_coding	forkhead box O1 [Source:HGNC Symbol;Acc:HGNC:3819]	Fork
ENSG00000066056	84.1891	90.9291	68.2929	148.685	134.142	81.137	141.413	-0.799499	0.00332308	0.0806367	TIE1	1	43300993	43323108	+	6694	protein_coding	tyrosine kinase with immunoglobulin like and EGF like domains 1 [Source:HGNC Symbol;Acc:HGNC:11809]	-
ENSG00000139116	569.279	510.464	458.813	721.524	681.327	512.852	701.425	-0.451657	0.00333633	0.0808459	KIF21A	12	39293228	39443390	-	10117	protein_coding	kinesin family member 21A [Source:HGNC Symbol;Acc:HGNC:19349]	-
ENSG00000169629	129.29	46.815	99.0728	38.0356	41.4973	91.7261	39.7664	1.20152	0.00335305	0.0811382	RGPD8	2	112370092	112434488	-	6886	protein_coding	RANBP2-like and GRIP domain containing 8 [Source:HGNC Symbol;Acc:HGNC:9849]	-
ENSG00000108557	179.403	202.565	151.014	89.9023	121.597	177.661	105.749	0.744236	0.00336816	0.0813909	RAI1	17	17681473	17811453	+	9693	protein_coding	retinoic acid induced 1 [Source:HGNC Symbol;Acc:HGNC:9834]	-
ENSG00000119865	77.1734	122.439	69.2547	47.2563	38.6021	89.6224	42.9292	1.068	0.00337901	0.0815072	CNRIP1	2	68284171	68320051	-	3548	protein_coding	cannabinoid receptor interacting protein 1 [Source:HGNC Symbol;Acc:HGNC:24546]	-
ENSG00000253873	237.534	241.277	225.078	155.6	153.443	234.63	154.522	0.602928	0.00338231	0.0815072	PCDHGA11	5	141421047	141512979	+	5814	protein_coding	protocadherin gamma subfamily A, 11 [Source:HGNC Symbol;Acc:HGNC:8698]	-
ENSG00000100060	108.243	109.835	118.31	62.2401	62.7284	112.13	62.4842	0.843447	0.0033936	0.0816663	MFNG	22	37469063	37486401	-	3042	protein_coding	MFNG O-fucosylpeptide 3-beta-N-acetylglucosaminyltransferase [Source:HGNC Symbol;Acc:HGNC:7038]	-
ENSG00000131264	10.0225	4.50144	18.2756	34.5778	41.4973	10.9332	38.0375	-1.80617	0.00342401	0.0822848	CDX4	X	73447254	73455245	+	1515	protein_coding	caudal type homeobox 4 [Source:HGNC Symbol;Acc:HGNC:1808]	Homeobox
ENSG00000266338	204.459	234.975	235.658	160.211	129.317	225.031	144.764	0.640421	0.00342982	0.0823111	NBPF15	1	144421386	144461674	-	5306	protein_coding	NBPF member 15 [Source:HGNC Symbol;Acc:HGNC:28791]	-
ENSG00000197024	1951.38	2051.76	2262.32	2645.2	2670.3	2088.49	2657.75	-0.347734	0.00347965	0.083392	ZNF398	7	149126416	149182802	+	6041	protein_coding	zinc finger protein 398 [Source:HGNC Symbol;Acc:HGNC:18373]	zf-C2H2
ENSG00000125968	2466.54	2014.85	2145.94	2848.06	2842.08	2209.11	2845.07	-0.365238	0.00350598	0.083908	ID1	20	31605283	31606515	+	1233	protein_coding	inhibitor of DNA binding 1, HLH protein [Source:HGNC Symbol;Acc:HGNC:5360]	bHLH
ENSG00000169641	2227	2228.21	1809.28	2737.41	2689.6	2088.17	2713.51	-0.377842	0.00351926	0.0841104	LUZP1	1	23084023	23177808	-	9658	protein_coding	leucine zipper protein 1 [Source:HGNC Symbol;Acc:HGNC:14985]	-
ENSG00000165623	58.1306	54.9176	36.5511	11.5259	25.0914	49.8664	18.3087	1.42799	0.003528	0.084204	UCMA	10	13221767	13234334	-	829	protein_coding	upper zone of growth plate and cartilage matrix associated [Source:HGNC Symbol;Acc:HGNC:25205]	-
ENSG00000011332	158.356	130.542	164.48	240.892	227.752	151.126	234.322	-0.633302	0.00353951	0.0843632	DPF1	19	38211006	38229714	-	4800	protein_coding	double PHD fingers 1 [Source:HGNC Symbol;Acc:HGNC:20225]	-
ENSG00000152518	1242.79	1226.19	979.185	1479.93	1576.9	1149.39	1528.41	-0.411381	0.00355768	0.0846666	ZFP36L2	2	43222402	43226609	-	3696	protein_coding	ZFP36 ring finger protein like 2 [Source:HGNC Symbol;Acc:HGNC:1108]	Others
ENSG00000166165	7213.2	6837.69	5741.41	8395.49	8517.55	6597.43	8456.52	-0.358186	0.00356195	0.0846666	CKB	14	103519659	103523111	-	2669	protein_coding	creatine kinase B [Source:HGNC Symbol;Acc:HGNC:1991]	-
ENSG00000057149	49.1103	70.2225	28.8561	17.2889	18.336	49.3963	17.8125	1.47223	0.0035883	0.0850718	SERPINB3	18	63655197	63661963	-	1777	protein_coding	serpin family B member 3 [Source:HGNC Symbol;Acc:HGNC:10569]	-
ENSG00000253652	8.01801	5.40173	7.69497	27.6623	27.0215	7.03824	27.3419	-1.96188	0.00358875	0.0850718	AC136628.4	5	179503322	179515579	-	535	lincRNA	novel transcript	-
ENSG00000256683	181.408	135.944	170.251	103.733	90.7149	162.534	97.2242	0.742446	0.00360459	0.0853315	ZNF350	19	51964343	51986856	-	4539	protein_coding	zinc finger protein 350 [Source:HGNC Symbol;Acc:HGNC:16656]	zf-C2H2
ENSG00000132199	946.125	884.083	1501.48	746.881	749.846	1110.56	748.363	0.569333	0.0036258	0.0857077	ENOSF1	18	670324	712676	-	11398	protein_coding	enolase superfamily member 1 [Source:HGNC Symbol;Acc:HGNC:30365]	-
ENSG00000233110	17.0383	11.7037	13.4662	0	1.93011	14.0694	0.965053	3.77045	0.00362934	1	AC093797.1	4	185587909	185594003	+	1789	antisense	novel transcript, antisense to SORBS2	-
ENSG00000183935	188.423	169.254	155.823	101.428	109.051	171.167	105.24	0.699973	0.00363031	0.0857077	HTR7P1	12	13000420	13004830	+	4411	transcribed_processed_pseudogene	5-hydroxytryptamine receptor 7 pseudogene 1 [Source:HGNC Symbol;Acc:HGNC:30411]	-
ENSG00000265766	14.0315	10.8035	29.818	2.30519	2.89516	18.2177	2.60017	2.79869	0.00363584	1	CXADRP3	18	14477955	14499278	-	1955	transcribed_processed_pseudogene	CXADR pseudogene 3 [Source:HGNC Symbol;Acc:HGNC:33974]	-
ENSG00000108828	7237.26	7277.03	6004	8712.46	8705.74	6839.43	8709.1	-0.348633	0.00363784	0.0857694	VAT1	17	43014605	43025123	-	3501	protein_coding	vesicle amine transport 1 [Source:HGNC Symbol;Acc:HGNC:16919]	-
ENSG00000157766	78.1756	106.234	64.4454	145.227	149.583	82.9517	147.405	-0.827424	0.00365046	0.0859509	ACAN	15	88803442	88875354	+	10909	protein_coding	aggrecan [Source:HGNC Symbol;Acc:HGNC:319]	-
ENSG00000139269	216.486	368.218	245.277	176.347	164.059	276.66	170.203	0.703263	0.00366355	0.0861429	INHBE	12	57452323	57459280	+	3015	protein_coding	inhibin subunit beta E [Source:HGNC Symbol;Acc:HGNC:24029]	-
ENSG00000158321	3246.29	3085.29	3653.19	4166.63	4271.32	3328.26	4218.97	-0.342239	0.00369866	0.0868097	AUTS2	7	69598296	70793495	+	24197	protein_coding	AUTS2, activator of transcription and developmental regulator [Source:HGNC Symbol;Acc:HGNC:14262]	-
ENSG00000182481	14303.1	14281.3	10993.2	17242.8	17082.4	13192.5	17162.6	-0.379535	0.00370186	0.0868097	KPNA2	17	68035519	68046842	+	3140	protein_coding	karyopherin subunit alpha 2 [Source:HGNC Symbol;Acc:HGNC:6395]	-
ENSG00000139178	609.369	500.56	560.771	387.272	417.868	556.9	402.57	0.466744	0.00374288	0.0876538	C1RL	12	7089587	7109273	-	5014	protein_coding	complement C1r subcomponent like [Source:HGNC Symbol;Acc:HGNC:21265]	-
ENSG00000137573	233.525	275.488	426.109	185.568	195.906	311.707	190.737	0.708203	0.00376248	0.0879946	SULF1	8	69466624	69660915	+	9404	protein_coding	sulfatase 1 [Source:HGNC Symbol;Acc:HGNC:20391]	-
ENSG00000069399	59.1328	77.4248	60.5979	110.649	127.387	65.7185	119.018	-0.856414	0.0037845	0.0883912	BCL3	19	44747705	44760044	+	3242	protein_coding	B cell CLL/lymphoma 3 [Source:HGNC Symbol;Acc:HGNC:998]	-
ENSG00000185008	250.563	239.477	283.752	182.11	160.199	257.931	171.154	0.593424	0.00379009	0.0884034	ROBO2	3	75906695	77649964	+	16663	protein_coding	roundabout guidance receptor 2 [Source:HGNC Symbol;Acc:HGNC:10250]	-
ENSG00000085449	3474.81	3447.2	2975.07	4183.92	4168.06	3299.03	4175.99	-0.340059	0.0038359	0.0893066	WDFY1	2	223855716	223945387	-	5516	protein_coding	WD repeat and FYVE domain containing 1 [Source:HGNC Symbol;Acc:HGNC:20451]	-
ENSG00000188816	43.0968	37.8121	37.513	11.5259	16.4059	39.474	13.9659	1.48871	0.00383905	0.0893066	HMX2	10	123148122	123150672	+	1628	protein_coding	H6 family homeobox 2 [Source:HGNC Symbol;Acc:HGNC:5018]	Homeobox
ENSG00000229237	12.027	18.9061	10.5806	1.15259	0.965053	13.8379	1.05882	3.7191	0.0038398	1	HMGN1P37	X	154817099	154817401	-	303	processed_pseudogene	high mobility group nucleosome binding domain 1 pseudogene 37 [Source:HGNC Symbol;Acc:HGNC:39421]	-
ENSG00000170561	1396.14	1072.24	758.917	1438.44	1751.57	1075.77	1595	-0.568813	0.00386842	0.08987	IRX2	5	2745845	2751662	-	3384	protein_coding	iroquois homeobox 2 [Source:HGNC Symbol;Acc:HGNC:14359]	Homeobox
ENSG00000279348	140.315	95.4306	129.853	202.857	193.976	121.866	198.416	-0.704928	0.00388862	0.0901542	AC012513.3	2	216211404	216213519	+	2116	TEC	TEC	-
ENSG00000184378	84.1891	72.9234	75.026	40.3408	36.672	77.3795	38.5064	1.00833	0.00389099	0.0901542	ACTRT3	3	169766921	169769895	-	2005	protein_coding	actin related protein T3 [Source:HGNC Symbol;Acc:HGNC:24022]	-
ENSG00000171004	471.058	461.848	377.054	308.895	306.887	436.653	307.891	0.504175	0.00399175	0.0923661	HS6ST2	X	132626016	132961395	-	5002	protein_coding	heparan sulfate 6-O-sulfotransferase 2 [Source:HGNC Symbol;Acc:HGNC:19133]	-
ENSG00000159307	112.252	121.539	133.7	191.331	195.906	122.497	193.618	-0.660396	0.00399994	0.0923863	SCUBE1	22	43197283	43343388	-	12135	protein_coding	signal peptide, CUB domain and EGF like domain containing 1 [Source:HGNC Symbol;Acc:HGNC:13441]	-
ENSG00000162105	1512.4	1517.89	1554.38	1968.63	1883.78	1528.22	1926.21	-0.333707	0.00400321	0.0923863	SHANK2	11	70467856	71252577	-	18775	protein_coding	SH3 and multiple ankyrin repeat domains 2 [Source:HGNC Symbol;Acc:HGNC:14295]	-
ENSG00000155657	1329.99	1125.36	1290.83	1612.48	1613.57	1248.73	1613.02	-0.369663	0.00403733	0.0930505	TTN	2	178525989	178830802	-	118976	protein_coding	titin [Source:HGNC Symbol;Acc:HGNC:12403]	-
ENSG00000134686	429.966	472.651	262.591	247.808	244.158	388.403	245.983	0.659511	0.00405934	0.0933573	PHC2	1	33323623	33431052	-	4975	protein_coding	polyhomeotic homolog 2 [Source:HGNC Symbol;Acc:HGNC:3183]	-
ENSG00000158106	645.45	731.034	1230.23	568.229	556.835	868.906	562.532	0.627364	0.00406134	0.0933573	RHPN1	8	143368887	143384220	+	4172	protein_coding	rhophilin Rho GTPase binding protein 1 [Source:HGNC Symbol;Acc:HGNC:19973]	-
ENSG00000256969	3.00675	0	4.80936	25.3571	12.5457	2.60537	18.9514	-2.87432	0.00406646	1	AC007207.2	12	4020977	4026658	+	588	lincRNA	novel transcript	-
ENSG00000228327	169.38	131.442	247.201	122.175	81.0644	182.675	101.62	0.850434	0.00407854	0.0935793	AL669831.1	1	725885	778626	-	6432	transcribed_unprocessed_pseudogene	general transcription factor IIi (GTF2I) pseudogene	-
ENSG00000148680	124.279	180.958	195.26	95.6653	100.365	166.832	98.0154	0.767721	0.00408172	0.0935793	HTR7	10	90740823	90857698	-	3131	protein_coding	5-hydroxytryptamine receptor 7 [Source:HGNC Symbol;Acc:HGNC:5302]	-
ENSG00000254365	45.1013	54.0173	25.0087	76.0712	101.331	41.3758	88.7009	-1.1009	0.00409488	0.0937577	AC091820.2	5	167287320	167294273	-	523	antisense	novel transcript	-
ENSG00000109586	1556.5	1317.12	1727.52	1189.48	1122.36	1533.71	1155.92	0.408026	0.00411698	0.0941401	GALNT7	4	173168753	173323967	+	6865	protein_coding	polypeptide N-acetylgalactosaminyltransferase 7 [Source:HGNC Symbol;Acc:HGNC:4129]	-
ENSG00000252210	8.01801	4.50144	9.61871	0	0	7.37939	0	5.24715	0.00411798	1	RF00019	8	68223318	68223402	-	85	misc_RNA		-
ENSG00000274341	1.00225	9.90317	13.4662	0	0	8.12387	0	5.39122	0.00414239	1	AC005899.6	17	32408013	32408309	+	297	lincRNA	novel transcript	-
ENSG00000185668	259.583	354.714	316.456	419.544	475.771	310.251	447.658	-0.52875	0.0041436	0.094476	POU3F1	1	38044611	38046794	-	2184	protein_coding	POU class 3 homeobox 1 [Source:HGNC Symbol;Acc:HGNC:9214]	Pou
ENSG00000173947	201.453	217.87	216.421	308.895	305.922	211.914	307.408	-0.536162	0.00414773	0.094476	PIFO	1	111346288	111353013	+	4261	protein_coding	primary cilia formation [Source:HGNC Symbol;Acc:HGNC:27009]	-
ENSG00000128346	48.1081	61.2196	54.8267	23.0519	24.1263	54.7181	23.5891	1.21399	0.00414963	0.094476	C22orf23	22	37943050	37953669	-	2299	protein_coding	chromosome 22 open reading frame 23 [Source:HGNC Symbol;Acc:HGNC:18589]	-
ENSG00000153885	1128.54	1077.65	1129.24	914.007	795.203	1111.81	854.605	0.380534	0.00415332	0.094476	KCTD15	19	33795933	33815763	+	6388	protein_coding	potassium channel tetramerization domain containing 15 [Source:HGNC Symbol;Acc:HGNC:23297]	-
ENSG00000075213	600.349	714.829	936.863	544.024	499.897	750.68	521.961	0.524986	0.00419652	0.0953342	SEMA3A	7	83955777	84492724	-	9371	protein_coding	semaphorin 3A [Source:HGNC Symbol;Acc:HGNC:10723]	-
ENSG00000105976	477.072	441.141	477.088	334.252	341.629	465.1	337.94	0.460182	0.0042058	0.0954208	MET	7	116672390	116798386	+	7039	protein_coding	MET proto-oncogene, receptor tyrosine kinase [Source:HGNC Symbol;Acc:HGNC:7029]	-
ENSG00000013297	54.1216	95.4306	57.7123	28.8148	32.8118	69.0881	30.8133	1.16484	0.00422443	0.095719	CLDN11	3	170418865	170454733	+	3732	protein_coding	claudin 11 [Source:HGNC Symbol;Acc:HGNC:8514]	-
ENSG00000122644	620.394	598.692	523.258	411.476	439.099	580.781	425.287	0.448798	0.00429346	0.0971569	ARL4A	7	12686856	12690934	+	3561	protein_coding	ADP ribosylation factor like GTPase 4A [Source:HGNC Symbol;Acc:HGNC:695]	-
ENSG00000162522	3124.02	3180.72	3138.59	3878.48	3891.09	3147.77	3884.79	-0.303489	0.00431107	0.0974291	KIAA1522	1	32741885	32774970	+	5965	protein_coding	KIAA1522 [Source:HGNC Symbol;Acc:HGNC:29301]	-
ENSG00000152154	195.439	291.693	258.743	163.668	154.408	248.625	159.038	0.646737	0.00434609	0.0980645	TMEM178A	2	39664982	39717963	+	2470	protein_coding	transmembrane protein 178A [Source:HGNC Symbol;Acc:HGNC:28517]	-
ENSG00000183206	41.0923	16.2052	25.0087	8.06816	5.79032	27.4354	6.92924	1.99132	0.00435337	0.0980645	POTEC	18	14507339	14543585	-	7118	protein_coding	POTE ankyrin domain family member C [Source:HGNC Symbol;Acc:HGNC:33894]	-
ENSG00000187955	848.907	830.966	738.717	1010.82	1101.12	806.197	1055.97	-0.389895	0.00435605	0.0980645	COL14A1	8	120059780	120372036	+	8647	protein_coding	collagen type XIV alpha 1 chain [Source:HGNC Symbol;Acc:HGNC:2191]	-
ENSG00000139287	11.0248	7.20231	3.84749	0	0	7.35819	0	5.24357	0.0043696	1	TPH2	12	71938846	72186618	+	6929	protein_coding	tryptophan hydroxylase 2 [Source:HGNC Symbol;Acc:HGNC:20692]	-
ENSG00000198948	229.516	261.084	261.629	152.142	180.465	250.743	166.304	0.590197	0.00437108	0.098276	MFAP3L	4	169986597	170033031	-	8741	protein_coding	microfibril associated protein 3 like [Source:HGNC Symbol;Acc:HGNC:29083]	-
ENSG00000114353	5507.37	5475.55	4753.57	6485.65	6661.76	5245.5	6573.7	-0.325655	0.00441357	0.0991037	GNAI2	3	50226292	50259355	+	7650	protein_coding	G protein subunit alpha i2 [Source:HGNC Symbol;Acc:HGNC:4385]	-
ENSG00000118965	1049.36	979.514	1035.94	764.17	812.574	1021.6	788.372	0.373185	0.00442263	0.0991795	WDR35	2	19910260	19990131	-	7836	protein_coding	WD repeat domain 35 [Source:HGNC Symbol;Acc:HGNC:29250]	-
ENSG00000103942	538.209	568.982	488.631	386.119	392.776	531.941	389.448	0.449886	0.00442886	0.0991916	HOMER2	15	82836946	82986153	-	14685	protein_coding	homer scaffold protein 2 [Source:HGNC Symbol;Acc:HGNC:17513]	-
ENSG00000168005	2497.61	2632.44	2243.08	3003.66	3228.1	2457.71	3115.88	-0.342424	0.00447224	0.100035	SPINDOC	11	63813388	63827718	+	2807	protein_coding	spindlin interactor and repressor of chromatin binding [Source:HGNC Symbol;Acc:HGNC:25115]	-
ENSG00000186281	42.0946	27.0087	43.2842	82.9868	73.344	37.4625	78.1654	-1.06295	0.00448377	0.100164	GPAT2	2	96021946	96039451	-	5684	protein_coding	glycerol-3-phosphate acyltransferase 2, mitochondrial [Source:HGNC Symbol;Acc:HGNC:27168]	-
ENSG00000025039	219.493	232.274	146.204	318.116	300.131	199.324	309.124	-0.632104	0.00450085	0.100417	RRAGD	6	89364636	89412270	-	5072	protein_coding	Ras related GTP binding D [Source:HGNC Symbol;Acc:HGNC:19903]	-
ENSG00000147596	734.65	744.539	948.405	1101.88	1073.14	809.198	1087.51	-0.426392	0.00452568	0.100736	PRDM14	8	70051651	70071693	-	2443	protein_coding	PR/SET domain 14 [Source:HGNC Symbol;Acc:HGNC:14001]	zf-C2H2
ENSG00000109971	36240.4	33795.9	27536.5	42431.6	41192.3	32524.3	41811.9	-0.362397	0.00452669	0.100736	HSPA8	11	123057489	123063230	-	4849	protein_coding	heat shock protein family A (Hsp70) member 8 [Source:HGNC Symbol;Acc:HGNC:5241]	-
ENSG00000122779	6570.76	5910.39	5634.64	7407.72	7678.92	6038.6	7543.32	-0.321082	0.00454294	0.100969	TRIM24	7	138460334	138589993	+	9223	protein_coding	tripartite motif containing 24 [Source:HGNC Symbol;Acc:HGNC:11812]	-
ENSG00000277883	80.1801	101.733	68.2929	142.922	144.758	83.4019	143.84	-0.784568	0.00454913	0.100978	NLRP3P1	X	107974078	107985008	+	1785	unprocessed_pseudogene	NLR family pyrin domain containing 3 pseudogene 1 [Source:HGNC Symbol;Acc:HGNC:29886]	-
ENSG00000105223	4615.37	5236.98	5194.11	6187.12	6304.69	5015.48	6245.91	-0.316471	0.00455852	0.101058	PLD3	19	40348456	40380439	+	5184	protein_coding	phospholipase D family member 3 [Source:HGNC Symbol;Acc:HGNC:17158]	-
ENSG00000173193	1071.41	1050.64	1091.72	870.208	789.413	1071.26	829.811	0.369191	0.00460412	0.101939	PARP14	3	122680618	122730840	+	10495	protein_coding	poly(ADP-ribose) polymerase family member 14 [Source:HGNC Symbol;Acc:HGNC:29232]	-
ENSG00000266714	822.848	809.359	1480.32	662.741	694.838	1037.51	678.79	0.611823	0.00463172	0.102295	MYO15B	17	75588058	75626501	+	12761	protein_coding	myosin XVB [Source:HGNC Symbol;Acc:HGNC:14083]	-
ENSG00000144057	355.799	372.719	434.766	255.876	287.586	387.762	271.731	0.511558	0.00463192	0.102295	ST6GAL2	2	106801600	106887108	-	7708	protein_coding	ST6 beta-galactoside alpha-2,6-sialyltransferase 2 [Source:HGNC Symbol;Acc:HGNC:10861]	-
ENSG00000273329	131.295	108.035	119.272	64.5453	72.3789	119.534	68.4621	0.80079	0.00464874	0.102502	AC078846.1	7	129604548	129611630	-	7083	lincRNA	novel transcript	-
ENSG00000230724	65.1463	72.9234	120.234	46.1038	36.672	86.1012	41.3879	1.06115	0.00465304	0.102502	LINC01001	11	127204	139612	-	3823	lincRNA	long intergenic non-protein coding RNA 1001 [Source:HGNC Symbol;Acc:HGNC:38540]	-
ENSG00000197444	710.596	699.524	887.807	1101.88	965.053	765.976	1033.47	-0.431584	0.0046622	0.102574	OGDHL	10	49734643	49762379	-	5724	protein_coding	oxoglutarate dehydrogenase like [Source:HGNC Symbol;Acc:HGNC:25590]	-
ENSG00000188536	2.0045	6.30202	6.7331	19.5941	27.0215	5.01321	23.3078	-2.21151	0.00466739	1	HBA2	16	172876	173710	+	827	protein_coding	hemoglobin subunit alpha 2 [Source:HGNC Symbol;Acc:HGNC:4824]	-
ENSG00000103089	142.32	135.043	145.243	215.535	214.242	140.869	214.888	-0.609531	0.00469816	0.103235	FA2H	16	74712955	74774831	-	3279	protein_coding	fatty acid 2-hydroxylase [Source:HGNC Symbol;Acc:HGNC:21197]	-
ENSG00000124813	75.1689	113.436	63.4835	39.1882	42.4623	84.0296	40.8253	1.04199	0.00473028	0.10381	RUNX2	6	45328157	45664349	+	8192	protein_coding	runt related transcription factor 2 [Source:HGNC Symbol;Acc:HGNC:10472]	Runt
ENSG00000081277	28.063	27.0087	30.7799	62.2401	62.7284	28.6172	62.4842	-1.12716	0.00476459	0.104413	PKP1	1	201283452	201332993	+	6211	protein_coding	plakophilin 1 [Source:HGNC Symbol;Acc:HGNC:9023]	-
ENSG00000274943	54.1216	44.1141	48.0936	23.0519	17.3709	48.7764	20.2114	1.27719	0.00477401	0.104413	AC079684.1	12	42361267	42361703	+	437	sense_intronic	novel transcript, sense intronic to PPHLN1	-
ENSG00000163286	541.216	399.728	621.369	321.574	385.056	520.771	353.315	0.557524	0.0047757	0.104413	ALPG	2	232406843	232410714	+	2493	protein_coding	alkaline phosphatase, germ cell [Source:HGNC Symbol;Acc:HGNC:441]	-
ENSG00000121064	531.193	634.703	558.847	734.202	804.854	574.915	769.528	-0.42065	0.00478875	0.104518	SCPEP1	17	56978105	57006768	+	3853	protein_coding	serine carboxypeptidase 1 [Source:HGNC Symbol;Acc:HGNC:29507]	-
ENSG00000204962	77.1734	72.0231	82.7209	44.9512	32.8118	77.3058	38.8815	0.998075	0.00479248	0.104518	PCDHA8	5	140841187	141012344	+	5482	protein_coding	protocadherin alpha 8 [Source:HGNC Symbol;Acc:HGNC:8674]	-
ENSG00000138336	2163.86	2166.99	2388.33	2860.74	2751.36	2239.73	2806.05	-0.325114	0.0048195	0.104976	TET1	10	68560656	68694482	+	9288	protein_coding	tet methylcytosine dioxygenase 1 [Source:HGNC Symbol;Acc:HGNC:29484]	-
ENSG00000160180	20.045	18.9061	14.4281	2.30519	3.86021	17.7931	3.0827	2.50997	0.00482113	1	TFF3	21	42311667	42315651	-	1168	protein_coding	trefoil factor 3 [Source:HGNC Symbol;Acc:HGNC:11757]	-
ENSG00000085465	162.365	194.462	227.002	126.785	117.736	194.61	122.261	0.672344	0.00485146	0.10554	OVGP1	1	111414314	111427777	-	2567	protein_coding	oviductal glycoprotein 1 [Source:HGNC Symbol;Acc:HGNC:8524]	-
ENSG00000147234	44.0991	68.4219	117.348	33.4252	32.8118	76.6231	33.1185	1.21116	0.00488118	0.106055	FRMPD3	X	107522450	107605251	+	9158	protein_coding	FERM and PDZ domain containing 3 [Source:HGNC Symbol;Acc:HGNC:29382]	-
ENSG00000078747	1211.72	1246	1139.82	1475.32	1575.93	1199.18	1525.63	-0.347597	0.0049033	0.106403	ITCH	20	34363235	34511393	+	6664	protein_coding	itchy E3 ubiquitin protein ligase [Source:HGNC Symbol;Acc:HGNC:13890]	-
ENSG00000164808	1453.26	1661.03	1565.93	1201	1243.95	1560.07	1222.48	0.351828	0.00491375	0.106459	SPIDR	8	47260575	47736306	+	7477	protein_coding	scaffold protein involved in DNA repair [Source:HGNC Symbol;Acc:HGNC:28971]	-
ENSG00000174428	184.414	192.662	195.26	123.328	123.527	190.779	123.427	0.628395	0.00491809	0.106459	GTF2IRD2B	7	75092573	75149817	+	5672	protein_coding	GTF2I repeat domain containing 2B [Source:HGNC Symbol;Acc:HGNC:33125]	GTF2I
ENSG00000120149	2.0045	3.60115	4.80936	19.5941	18.336	3.47167	18.965	-2.44435	0.00493737	1	MSX2	5	174724533	174730893	+	2270	protein_coding	msh homeobox 2 [Source:HGNC Symbol;Acc:HGNC:7392]	Homeobox
ENSG00000101104	1010.27	955.206	1558.23	828.715	800.029	1174.57	814.372	0.528394	0.00494555	0.106831	PABPC1L	20	44910062	44959035	+	4984	protein_coding	poly(A) binding protein cytoplasmic 1 like [Source:HGNC Symbol;Acc:HGNC:15797]	-
ENSG00000121900	136.306	124.24	95.2253	172.889	211.347	118.59	192.118	-0.698364	0.00494753	0.106831	TMEM54	1	32894594	32901438	-	1417	protein_coding	transmembrane protein 54 [Source:HGNC Symbol;Acc:HGNC:24143]	-
ENSG00000152661	9036.3	7685.76	7504.52	10111.7	10194.8	8075.53	10153.3	-0.33038	0.00500093	0.107851	GJA1	6	121435577	121449727	+	3413	protein_coding	gap junction protein alpha 1 [Source:HGNC Symbol;Acc:HGNC:4274]	-
ENSG00000233024	82.1846	97.2311	100.035	63.3927	30.8817	93.1501	47.1372	0.996199	0.00500884	0.107888	AC126755.2	16	18358086	18379331	-	3030	protein_coding	nuclear pore complex interacting protein family member A5 pseudogene [Source:NCBI gene;Acc:105376752]	-
ENSG00000110013	90.2026	84.6271	113.501	43.7986	57.9032	96.1102	50.8509	0.912358	0.00507026	0.109076	SIAE	11	124633113	124695707	-	8139	protein_coding	sialic acid acetylesterase [Source:HGNC Symbol;Acc:HGNC:18187]	-
ENSG00000047597	92.2071	76.5245	74.0641	138.311	135.107	80.9319	136.709	-0.757238	0.00508738	0.10931	XK	X	37685756	37732130	+	5209	protein_coding	X-linked Kx blood group [Source:HGNC Symbol;Acc:HGNC:12811]	-
ENSG00000113328	8461.01	7892.83	8045.09	9958.41	9916.88	8132.98	9937.65	-0.289149	0.00510072	0.109462	CCNG1	5	163437569	163446151	+	3096	protein_coding	cyclin G1 [Source:HGNC Symbol;Acc:HGNC:1592]	-
ENSG00000180777	11.0248	18.0058	13.4662	2.30519	0.965053	14.1656	1.63512	3.15342	0.00512908	1	ANKRD30B	18	14728272	14852738	+	5982	protein_coding	ankyrin repeat domain 30B [Source:HGNC Symbol;Acc:HGNC:24165]	-
ENSG00000138764	397.894	397.927	367.435	529.041	520.163	387.752	524.602	-0.43588	0.00514042	0.110072	CCNG2	4	77157151	77433388	+	7471	protein_coding	cyclin G2 [Source:HGNC Symbol;Acc:HGNC:1593]	-
ENSG00000022976	357.804	355.614	384.749	277.775	242.228	366.055	260.002	0.495384	0.00514176	0.110072	ZNF839	14	102317377	102342702	+	5590	protein_coding	zinc finger protein 839 [Source:HGNC Symbol;Acc:HGNC:20345]	-
ENSG00000128311	665.495	636.504	528.067	444.901	448.749	610.022	446.825	0.449012	0.00516857	0.11051	TST	22	37010859	37020183	-	1937	protein_coding	thiosulfate sulfurtransferase [Source:HGNC Symbol;Acc:HGNC:12388]	-
ENSG00000132692	139.313	160.251	113.501	254.723	187.22	137.688	220.972	-0.678664	0.00519113	0.110856	BCAN	1	156641390	156659532	+	4931	protein_coding	brevican [Source:HGNC Symbol;Acc:HGNC:23059]	-
ENSG00000189184	2486.59	2356.96	1563.04	1538.71	1526.71	2135.53	1532.71	0.478522	0.00521996	0.111242	PCDH18	4	137518918	137532494	-	6686	protein_coding	protocadherin 18 [Source:HGNC Symbol;Acc:HGNC:14268]	-
ENSG00000123201	52.1171	31.5101	61.5598	19.5941	18.336	48.3956	18.965	1.35094	0.00522193	0.111242	GUCY1B2	13	50994511	51080862	-	4060	transcribed_unitary_pseudogene	guanylate cyclase 1 soluble subunit beta 2 (pseudogene) [Source:HGNC Symbol;Acc:HGNC:4686]	-
ENSG00000157470	31.0698	19.8063	16.3518	56.4771	52.1128	22.4093	54.295	-1.27943	0.00523092	0.111289	FAM81A	15	59372693	59523549	+	5578	protein_coding	family with sequence similarity 81 member A [Source:HGNC Symbol;Acc:HGNC:28379]	-
ENSG00000072041	763.716	848.972	777.192	573.992	635.005	796.627	604.498	0.397522	0.0052369	0.111289	SLC6A15	12	84859488	84913615	-	8781	protein_coding	solute carrier family 6 member 15 [Source:HGNC Symbol;Acc:HGNC:13621]	-
ENSG00000167992	331.745	481.654	516.525	607.417	670.712	443.308	639.064	-0.527363	0.00525685	0.111577	VWCE	11	61258286	61295424	-	4874	protein_coding	von Willebrand factor C and EGF domains [Source:HGNC Symbol;Acc:HGNC:26487]	-
ENSG00000227885	32.072	29.7095	31.7418	13.8311	5.79032	31.1744	9.81072	1.69132	0.00526718	0.11166	AL590652.1	6	53740749	53794274	-	2374	processed_transcript	novel transcript	-
ENSG00000175894	96.2161	63.9205	86.5684	141.769	139.933	82.235	140.851	-0.778753	0.0052803	0.111697	TSPEAR	21	44497892	44711580	-	4471	protein_coding	thrombospondin type laminin G domain and EAR repeats [Source:HGNC Symbol;Acc:HGNC:1268]	-
ENSG00000164692	1408.16	1492.68	1350.47	1123.78	1106.92	1417.1	1115.35	0.345693	0.00528317	0.111697	COL1A2	7	94394561	94431232	+	11156	protein_coding	collagen type I alpha 2 chain [Source:HGNC Symbol;Acc:HGNC:2198]	-
ENSG00000087088	2704.07	3046.58	2587.43	3493.51	3497.35	2779.36	3495.43	-0.33057	0.00529235	0.111697	BAX	19	48954815	48961798	+	2587	protein_coding	BCL2 associated X, apoptosis regulator [Source:HGNC Symbol;Acc:HGNC:959]	-
ENSG00000135917	125.281	148.548	114.463	201.704	202.661	129.431	202.182	-0.642313	0.00529506	0.111697	SLC19A3	2	227683763	227718031	-	7738	protein_coding	solute carrier family 19 member 3 [Source:HGNC Symbol;Acc:HGNC:16266]	-
ENSG00000180747	244.549	184.559	222.192	145.227	136.072	217.1	140.65	0.626118	0.00530094	0.111697	SMG1P3	16	21446683	21520444	-	7107	transcribed_unprocessed_pseudogene	SMG1 pseudogene 3 [Source:HGNC Symbol;Acc:HGNC:49860]	-
ENSG00000142552	441.993	572.583	392.444	651.216	668.781	469.007	659.998	-0.49211	0.00532206	0.111931	RCN3	19	49527618	49546962	+	2093	protein_coding	reticulocalbin 3 [Source:HGNC Symbol;Acc:HGNC:21145]	-
ENSG00000235890	210.473	103.533	109.653	273.165	218.102	141.22	245.633	-0.799759	0.00532485	0.111931	TSPEAR-AS1	21	44506807	44516575	+	2355	antisense	TSPEAR antisense RNA 1 [Source:HGNC Symbol;Acc:HGNC:1271]	-
ENSG00000233058	98.2206	72.9234	83.6828	38.0356	49.2177	84.9423	43.6266	0.954431	0.00534489	0.112217	LINC00884	3	194487454	194518279	+	2922	antisense	long intergenic non-protein coding RNA 884 [Source:HGNC Symbol;Acc:HGNC:48570]	-
ENSG00000119812	1687.79	1799.68	1535.15	2070.06	2178.12	1674.2	2124.09	-0.343415	0.0053952	0.113137	FAM98A	2	33583658	33599382	-	4921	protein_coding	family with sequence similarity 98 member A [Source:HGNC Symbol;Acc:HGNC:24520]	-
ENSG00000269404	97.2184	79.2254	89.454	150.99	141.863	88.6326	146.426	-0.72488	0.00541195	0.113352	SPIB	19	50418938	50431313	+	4281	protein_coding	Spi-B transcription factor [Source:HGNC Symbol;Acc:HGNC:11242]	ETS
ENSG00000198569	62.1396	37.8121	119.272	26.5097	32.8118	73.0746	29.6607	1.29581	0.00541843	0.113352	SLC34A3	9	137230757	137236554	+	2303	protein_coding	solute carrier family 34 member 3 [Source:HGNC Symbol;Acc:HGNC:20305]	-
ENSG00000186765	19.0428	15.3049	35.5892	6.91556	3.86021	23.3123	5.38789	2.13016	0.00542847	0.113426	FSCN2	17	81528396	81537130	+	2019	protein_coding	fascin actin-bundling protein 2, retinal [Source:HGNC Symbol;Acc:HGNC:3960]	-
ENSG00000136267	49.1103	42.3136	54.8267	17.2889	23.1613	48.7502	20.2251	1.26111	0.00547399	0.114161	DGKB	7	14145049	14974777	-	9491	protein_coding	diacylglycerol kinase beta [Source:HGNC Symbol;Acc:HGNC:2850]	-
ENSG00000113721	569.279	889.485	725.251	502.531	523.058	728.005	512.795	0.506089	0.00547676	0.114161	PDGFRB	5	150113837	150155872	-	7137	protein_coding	platelet derived growth factor receptor beta [Source:HGNC Symbol;Acc:HGNC:8804]	-
ENSG00000231240	218.491	181.858	344.35	134.853	162.129	248.233	148.491	0.738749	0.00548737	0.114246	KLF2P1	2	130036958	130038422	+	1042	processed_pseudogene	Kruppel like factor 2 pseudogene 1 [Source:HGNC Symbol;Acc:HGNC:49280]	-
ENSG00000155363	1861.18	1872.6	1865.07	1434.98	1544.08	1866.28	1489.53	0.324903	0.00549963	0.114365	MOV10	1	112673141	112700746	+	6509	protein_coding	Mov10 RISC complex RNA helicase [Source:HGNC Symbol;Acc:HGNC:7200]	-
ENSG00000130787	221.498	288.092	294.333	170.584	186.255	267.974	178.42	0.58643	0.00551604	0.114569	HIP1R	12	122834453	122862960	+	7102	protein_coding	huntingtin interacting protein 1 related [Source:HGNC Symbol;Acc:HGNC:18415]	-
ENSG00000176654	52.1171	90.9291	90.4159	153.295	126.422	77.8207	139.858	-0.841308	0.0055239	0.11458	NANOGP1	12	7890801	7900140	+	2032	transcribed_unprocessed_pseudogene	Nanog homeobox pseudogene 1 [Source:HGNC Symbol;Acc:HGNC:23099]	-
ENSG00000007038	50.1126	19.8063	52.9029	80.6816	97.4703	40.9406	89.0759	-1.12782	0.00552967	0.11458	PRSS21	16	2817180	2826304	+	1967	protein_coding	serine protease 21 [Source:HGNC Symbol;Acc:HGNC:9485]	-
ENSG00000118707	1418.19	1550.3	1481.28	1854.52	1870.27	1483.25	1862.4	-0.328251	0.0055422	0.114703	TGIF2	20	36573488	36593950	+	3784	protein_coding	TGFB induced factor homeobox 2 [Source:HGNC Symbol;Acc:HGNC:15764]	Homeobox
ENSG00000196542	776.745	820.163	637.721	552.092	552.01	744.876	552.051	0.432414	0.00558805	0.115515	SPTSSB	3	161344792	161372880	-	3745	protein_coding	serine palmitoyltransferase small subunit B [Source:HGNC Symbol;Acc:HGNC:24045]	-
ENSG00000215788	235.529	260.183	437.651	187.873	195.906	311.121	191.889	0.696793	0.00561121	0.115761	TNFRSF25	1	6460786	6466195	-	4283	protein_coding	TNF receptor superfamily member 25 [Source:HGNC Symbol;Acc:HGNC:11910]	-
ENSG00000077942	2630.91	3102.39	3089.53	3710.2	3696.15	2940.94	3703.18	-0.332325	0.00561947	0.115761	FBLN1	22	45502238	45601135	+	7285	protein_coding	fibulin 1 [Source:HGNC Symbol;Acc:HGNC:3600]	-
ENSG00000171885	30.0675	18.9061	21.1612	54.1719	55.008	23.3783	54.59	-1.22746	0.00561988	0.115761	AQP4	18	26852038	26865818	-	5995	protein_coding	aquaporin 4 [Source:HGNC Symbol;Acc:HGNC:637]	-
ENSG00000258311	35.0788	32.4104	33.6655	8.06816	14.4758	33.7182	11.272	1.56444	0.00565869	0.116423	BLOC1S1-RDH5	12	55716036	55724703	+	3510	protein_coding	BLOC1S1-RDH5 readthrough [Source:NCBI gene;Acc:100528022]	-
ENSG00000167676	206.464	149.448	302.989	137.159	120.632	219.634	128.895	0.769461	0.0056703	0.116525	PLIN4	19	4502180	4518465	-	6502	protein_coding	perilipin 4 [Source:HGNC Symbol;Acc:HGNC:29393]	-
ENSG00000143554	480.078	455.546	562.695	637.384	713.174	499.44	675.279	-0.436221	0.00570872	0.117176	SLC27A3	1	153774354	153780157	+	5470	protein_coding	solute carrier family 27 member 3 [Source:HGNC Symbol;Acc:HGNC:10997]	-
ENSG00000165494	1261.83	1117.26	1054.21	1477.63	1463.02	1144.43	1470.32	-0.361688	0.00572556	0.117327	PCF11	11	83156988	83187451	+	9951	protein_coding	PCF11, cleavage and polyadenylation factor subunit [Source:HGNC Symbol;Acc:HGNC:30097]	-
ENSG00000166828	109.245	82.8265	63.4835	161.363	135.107	85.1851	148.235	-0.798926	0.0057295	0.117327	SCNN1G	16	23182715	23216883	+	3507	protein_coding	sodium channel epithelial 1 gamma subunit [Source:HGNC Symbol;Acc:HGNC:10602]	-
ENSG00000186583	32.072	27.0087	45.208	6.91556	15.4408	34.7629	11.1782	1.61573	0.00574694	0.117546	SPATC1	8	144012414	144047085	+	2007	protein_coding	spermatogenesis and centriole associated 1 [Source:HGNC Symbol;Acc:HGNC:30510]	-
ENSG00000155886	155.349	154.85	213.535	289.301	245.123	174.578	267.212	-0.612853	0.0057565	0.117604	SLC24A2	9	19507452	19786928	-	10749	protein_coding	solute carrier family 24 member 2 [Source:HGNC Symbol;Acc:HGNC:10976]	-
ENSG00000073803	356.801	386.224	413.605	284.691	268.285	385.543	276.488	0.480715	0.00576832	0.117708	MAP3K13	3	185282941	185489097	+	12623	protein_coding	mitogen-activated protein kinase kinase kinase 13 [Source:HGNC Symbol;Acc:HGNC:6852]	-
ENSG00000251598	47.1058	17.1055	24.0468	71.4608	66.5886	29.4194	69.0247	-1.23624	0.00578062	0.117821	AC096711.3	4	132004810	132124031	-	582	lincRNA	novel transcript	-
ENSG00000134874	1158.6	975.012	1638.07	854.072	910.045	1257.23	882.058	0.510846	0.00579697	0.117844	DZIP1	13	95578202	95644703	-	8470	protein_coding	DAZ interacting zinc finger protein 1 [Source:HGNC Symbol;Acc:HGNC:20908]	-
ENSG00000125652	974.188	1075.84	789.696	1260.94	1261.32	946.576	1261.13	-0.413645	0.00579874	0.117844	ALKBH7	19	6372433	6375251	+	1455	protein_coding	alkB homolog 7 [Source:HGNC Symbol;Acc:HGNC:21306]	-
ENSG00000067840	3950.87	4671.6	5624.06	3549.99	3671.06	4748.84	3610.52	0.395365	0.00580204	0.117844	PDZD4	X	153802166	153830565	-	4341	protein_coding	PDZ domain containing 4 [Source:HGNC Symbol;Acc:HGNC:21167]	-
ENSG00000100197	101.227	116.137	211.612	80.6816	72.3789	142.992	76.5303	0.903321	0.0058288	0.11825	CYP2D6	22	42126499	42130906	-	2443	protein_coding	cytochrome P450 family 2 subfamily D member 6 [Source:HGNC Symbol;Acc:HGNC:2625]	-
ENSG00000261175	30.0675	48.6156	66.3691	16.1363	21.2312	48.3507	18.6837	1.36678	0.00588553	0.11925	LINC02188	16	86710122	86742083	+	5840	lincRNA	long intergenic non-protein coding RNA 2188 [Source:HGNC Symbol;Acc:HGNC:53050]	-
ENSG00000135525	2792.27	2599.13	2583.59	2165.72	2117.33	2658.33	2141.52	0.311894	0.00589176	0.11925	MAP7	6	136342281	136550819	-	5447	protein_coding	microtubule associated protein 7 [Source:HGNC Symbol;Acc:HGNC:6869]	-
ENSG00000101017	366.824	382.623	395.329	265.097	284.69	381.592	274.894	0.472291	0.00590378	0.119268	CD40	20	46118272	46129863	+	2527	protein_coding	CD40 molecule [Source:HGNC Symbol;Acc:HGNC:11919]	-
ENSG00000175063	2799.29	2925.04	2558.58	3509.65	3373.82	2760.97	3441.74	-0.317791	0.00590932	0.119268	UBE2C	20	45812576	45816957	+	1286	protein_coding	ubiquitin conjugating enzyme E2 C [Source:HGNC Symbol;Acc:HGNC:15937]	-
ENSG00000255545	71.1598	78.3251	91.3778	43.7986	39.5672	80.2876	41.6829	0.948256	0.00591841	0.119268	AP004608.1	11	134436473	134505661	+	8255	processed_transcript	uncharacterized LOC283177 [Source:NCBI gene;Acc:283177]	-
ENSG00000100721	18.0405	27.0087	7.69497	42.646	55.008	17.5814	48.827	-1.47114	0.00592334	0.119268	TCL1A	14	95709967	95714196	-	2236	protein_coding	T cell leukemia/lymphoma 1A [Source:HGNC Symbol;Acc:HGNC:11648]	-
ENSG00000163283	75.1689	79.2254	119.272	41.4934	52.1128	91.2221	46.8031	0.958319	0.00592683	0.119268	ALPP	2	232378534	232382889	+	3059	protein_coding	alkaline phosphatase, placental [Source:HGNC Symbol;Acc:HGNC:439]	-
ENSG00000173209	1232.77	1164.97	2099.77	990.078	1043.22	1499.17	1016.65	0.560106	0.0059674	0.119946	AHSA2P	2	61177418	61191203	+	9083	transcribed_unitary_pseudogene	activator of HSP90 ATPase homolog 2, pseudogene [Source:HGNC Symbol;Acc:HGNC:20437]	-
ENSG00000005961	274.617	395.227	482.859	282.385	213.277	384.234	247.831	0.635605	0.00597712	0.11995	ITGA2B	17	44372180	44389505	-	5551	protein_coding	integrin subunit alpha 2b [Source:HGNC Symbol;Acc:HGNC:6138]	-
ENSG00000137868	187.421	163.852	296.256	140.616	117.736	215.843	129.176	0.742235	0.00598135	0.11995	STRA6	15	74179466	74212267	-	7690	protein_coding	stimulated by retinoic acid 6 [Source:HGNC Symbol;Acc:HGNC:30650]	-
ENSG00000267284	61.1373	41.4133	67.331	27.6623	22.1962	56.6272	24.9292	1.18689	0.00599645	0.119993	AC022031.2	18	55721063	55788761	+	1231	lincRNA	novel transcript	-
ENSG00000280088	70.1576	56.7182	83.6828	131.396	114.841	70.1862	123.118	-0.810795	0.0059973	0.119993	AC126474.2	12	100032325	100034074	-	1750	TEC	TEC	-
ENSG00000100266	2094.71	2193.1	1820.82	2531.1	2630.73	2036.21	2580.91	-0.342015	0.00600411	0.119993	PACSIN2	22	42835412	43015145	-	4554	protein_coding	protein kinase C and casein kinase substrate in neurons 2 [Source:HGNC Symbol;Acc:HGNC:8571]	-
ENSG00000244405	746.677	939.901	1018.62	668.504	666.851	901.733	667.678	0.433927	0.00601583	0.12009	ETV5	3	186046308	186110318	-	5802	protein_coding	ETS variant 5 [Source:HGNC Symbol;Acc:HGNC:3494]	ETS
ENSG00000089094	3461.78	3613.76	3268.44	4195.44	4308.96	3447.99	4252.2	-0.302459	0.0060307	0.120249	KDM2B	12	121429097	121581015	-	13623	protein_coding	lysine demethylase 2B [Source:HGNC Symbol;Acc:HGNC:13610]	-
ENSG00000223658	0	0	0	5.76297	7.72042	0	6.74169	-5.26601	0.0060405	1	C1GALT1C1L	2	43675151	43676322	-	1172	protein_coding	C1GALT1 specific chaperone 1 like [Source:HGNC Symbol;Acc:HGNC:51617]	-
ENSG00000136040	210.473	142.246	183.717	104.886	115.806	178.812	110.346	0.693277	0.00605299	0.120555	PLXNC1	12	94148723	94307675	+	9887	protein_coding	plexin C1 [Source:HGNC Symbol;Acc:HGNC:9106]	-
ENSG00000138135	31.0698	24.3078	23.0849	9.22075	5.79032	26.1542	7.50553	1.81402	0.00612209	0.121793	CH25H	10	89205629	89207314	-	1686	protein_coding	cholesterol 25-hydroxylase [Source:HGNC Symbol;Acc:HGNC:1907]	-
ENSG00000143420	4160.35	3960.37	3986	4955	4908.26	4035.57	4931.63	-0.289316	0.00616676	0.122541	ENSA	1	150600851	150629612	-	5493	protein_coding	endosulfine alpha [Source:HGNC Symbol;Acc:HGNC:3360]	-
ENSG00000110619	1444.24	1959.03	1472.63	1220.6	1219.83	1625.3	1220.21	0.413966	0.0062252	0.123562	CARS	11	3000922	3057613	-	10037	protein_coding	cysteinyl-tRNA synthetase [Source:HGNC Symbol;Acc:HGNC:1493]	-
ENSG00000283638	58.1306	58.5187	58.6742	28.8148	26.0564	58.4412	27.4356	1.09342	0.00625304	0.123898	AC002407.1	X	134168911	134174089	-	3863	processed_transcript	novel transcript	-
ENSG00000185274	1965.41	2439.78	2134.39	2748.94	2795.76	2179.86	2772.35	-0.346646	0.00626451	0.123898	GALNT17	7	71132169	71713600	+	4870	protein_coding	polypeptide N-acetylgalactosaminyltransferase 17 [Source:HGNC Symbol;Acc:HGNC:16347]	-
ENSG00000104936	1151.59	1123.56	1438.96	965.874	911.01	1238.04	938.442	0.399958	0.00626673	0.123898	DMPK	19	45769717	45782552	-	5807	protein_coding	DM1 protein kinase [Source:HGNC Symbol;Acc:HGNC:2933]	-
ENSG00000172380	1133.55	1410.75	949.367	848.309	857.932	1164.56	853.12	0.449281	0.00627223	0.123898	GNG12	1	67701466	67833467	-	4724	protein_coding	G protein subunit gamma 12 [Source:HGNC Symbol;Acc:HGNC:19663]	-
ENSG00000243970	206.464	214.269	324.151	177.499	133.177	248.294	155.338	0.679919	0.00627762	0.123898	PPIEL	1	39522280	39559671	-	5416	transcribed_unprocessed_pseudogene	peptidylprolyl isomerase E like pseudogene [Source:HGNC Symbol;Acc:HGNC:33195]	-
ENSG00000236397	57.1283	46.815	73.1022	27.6623	26.0564	59.0152	26.8593	1.13594	0.00631625	0.124519	DDX11L2	2	113599036	113601261	-	1398	unprocessed_pseudogene	DEAD/H-box helicase 11 like 2 [Source:HGNC Symbol;Acc:HGNC:37103]	-
ENSG00000116032	97.2184	111.636	190.451	65.6979	78.1693	133.102	71.9336	0.885295	0.00641276	0.126004	GRIN3B	19	1000419	1009732	+	3281	protein_coding	glutamate ionotropic receptor NMDA type subunit 3B [Source:HGNC Symbol;Acc:HGNC:16768]	-
ENSG00000088305	41046.2	43327.3	51167.7	55851.2	57448.6	45180.4	56649.9	-0.32638	0.00641494	0.126004	DNMT3B	20	32762385	32809356	+	4630	protein_coding	DNA methyltransferase 3 beta [Source:HGNC Symbol;Acc:HGNC:2979]	-
ENSG00000137285	5558.49	6422.66	4873.8	7029.67	7329.57	5618.32	7179.62	-0.353729	0.00641522	0.126004	TUBB2B	6	3224261	3231730	-	2194	protein_coding	tubulin beta 2B class IIb [Source:HGNC Symbol;Acc:HGNC:30829]	-
ENSG00000090776	278.626	442.042	215.459	473.716	506.653	312.042	490.184	-0.650482	0.00642047	0.126004	EFNB1	X	68828997	68842147	+	3314	protein_coding	ephrin B1 [Source:HGNC Symbol;Acc:HGNC:3226]	-
ENSG00000188227	568.277	434.839	733.908	398.797	393.741	579.008	396.269	0.546655	0.00643287	0.126106	ZNF793	19	37506939	37548762	+	12007	protein_coding	zinc finger protein 793 [Source:HGNC Symbol;Acc:HGNC:33115]	zf-C2H2
ENSG00000204965	113.254	72.9234	94.2634	39.1882	57.9032	93.4804	48.5457	0.936134	0.00646866	0.126665	PCDHA5	5	140821604	141012344	+	7114	protein_coding	protocadherin alpha 5 [Source:HGNC Symbol;Acc:HGNC:8671]	-
ENSG00000177108	529.189	760.744	941.672	485.242	530.779	743.868	508.01	0.550054	0.00649034	0.126916	ZDHHC22	14	77131270	77142734	-	3862	protein_coding	zinc finger DHHC-type containing 22 [Source:HGNC Symbol;Acc:HGNC:20106]	-
ENSG00000159403	191.43	188.16	229.887	278.928	311.712	203.159	295.32	-0.541035	0.00649602	0.126916	C1R	12	7080199	7092607	-	5885	protein_coding	complement C1r [Source:HGNC Symbol;Acc:HGNC:1246]	-
ENSG00000163754	736.655	710.328	695.433	899.023	937.066	714.138	918.045	-0.362764	0.00651953	0.127233	GYG1	3	148991341	149027668	+	3511	protein_coding	glycogenin 1 [Source:HGNC Symbol;Acc:HGNC:4699]	-
ENSG00000230590	465.045	708.527	857.027	452.969	459.365	676.866	456.167	0.569671	0.00654272	0.127543	FTX	X	73946555	74293574	-	28487	lincRNA	FTX transcript, XIST regulator [Source:HGNC Symbol;Acc:HGNC:37190]	-
ENSG00000237505	14.0315	16.2052	13.4662	2.30519	1.93011	14.5676	2.11765	2.79031	0.00656077	1	PKN2-AS1	1	87620803	88685204	-	13878	antisense	PKN2 antisense RNA 1 [Source:HGNC Symbol;Acc:HGNC:50597]	-
ENSG00000141655	624.403	629.302	409.757	335.405	421.728	554.487	378.566	0.549038	0.00663621	0.129221	TNFRSF11A	18	62325287	62391292	+	8999	protein_coding	TNF receptor superfamily member 11a [Source:HGNC Symbol;Acc:HGNC:11908]	-
ENSG00000148339	469.054	506.862	458.813	622.401	641.76	478.243	632.08	-0.402275	0.00667537	0.129746	SLC25A25	9	128068201	128109245	+	4936	protein_coding	solute carrier family 25 member 25 [Source:HGNC Symbol;Acc:HGNC:20663]	-
ENSG00000105520	266.599	361.916	299.142	454.122	419.798	309.219	436.96	-0.49697	0.00667803	0.129746	PLPPR2	19	11355386	11365698	+	3273	protein_coding	phospholipid phosphatase related 2 [Source:HGNC Symbol;Acc:HGNC:29566]	-
ENSG00000271533	150.338	269.186	243.353	129.091	141.863	220.959	135.477	0.706121	0.00670754	0.130174	Z83843.1	X	74209976	74213660	-	3685	sense_intronic	novel transcript, sense intronic FTX	-
ENSG00000124343	77.1734	96.3309	103.882	50.7141	50.1827	92.4621	50.4484	0.875161	0.00674849	0.130823	XG	X	2752048	2816500	+	3349	protein_coding	Xg glycoprotein (Xg blood group) [Source:HGNC Symbol;Acc:HGNC:12806]	-
ENSG00000172803	116.261	81.026	104.844	55.3245	55.973	100.71	55.6488	0.853861	0.00676364	0.130917	SNX32	11	65833641	65856896	+	3966	protein_coding	sorting nexin 32 [Source:HGNC Symbol;Acc:HGNC:26423]	-
ENSG00000126822	1611.62	1948.22	1423.57	1262.09	1261.32	1661.14	1261.71	0.397078	0.00676832	0.130917	PLEKHG3	14	64704102	64750247	+	11910	protein_coding	pleckstrin homology and RhoGEF domain containing G3 [Source:HGNC Symbol;Acc:HGNC:20364]	-
ENSG00000184897	2936.6	3124	2561.46	2210.68	2334.46	2874.02	2272.57	0.338652	0.00678567	0.131107	H1FX	3	129314771	129316277	-	1507	protein_coding	H1 histone family member X [Source:HGNC Symbol;Acc:HGNC:4722]	-
ENSG00000148926	1653.71	2051.76	933.977	676.573	729.58	1546.48	703.076	1.13722	0.00682299	0.131682	ADM	11	10304680	10307397	+	2718	protein_coding	adrenomedullin [Source:HGNC Symbol;Acc:HGNC:259]	-
ENSG00000173295	470.056	597.792	676.196	433.375	399.532	581.348	416.454	0.48239	0.00684991	0.132056	FAM86B3P	8	8228595	8244865	+	4870	transcribed_unprocessed_pseudogene	family with sequence similarity 86 member B3, pseudogene [Source:HGNC Symbol;Acc:HGNC:44371]	-
ENSG00000258289	200.45	216.069	302.028	149.837	159.234	239.516	154.535	0.6314	0.00691089	0.132973	CHURC1	14	64914361	64944591	+	5404	protein_coding	churchill domain containing 1 [Source:HGNC Symbol;Acc:HGNC:20099]	-
ENSG00000107130	1206.71	1409.85	975.338	1575.6	1622.25	1197.3	1598.92	-0.417098	0.00691953	0.132973	NCS1	9	130172578	130237304	+	5289	protein_coding	neuronal calcium sensor 1 [Source:HGNC Symbol;Acc:HGNC:3953]	-
ENSG00000187045	43.0968	45.9147	78.8735	24.2045	24.1263	55.9617	24.1654	1.2114	0.00692035	0.132973	TMPRSS6	22	37065436	37109713	-	4232	protein_coding	transmembrane serine protease 6 [Source:HGNC Symbol;Acc:HGNC:16517]	-
ENSG00000149531	7.01576	61.2196	92.3397	4.61038	5.79032	53.525	5.20035	3.36099	0.00693722	0.13315	FRG1BP	20	30377372	30399257	+	761	unprocessed_pseudogene	FSHD region gene 1 family member B, pseudogene [Source:HGNC Symbol;Acc:HGNC:15792]	-
ENSG00000278041	146.329	153.049	282.79	94.5127	126.422	194.056	110.467	0.80941	0.00695215	0.13329	AL133325.3	20	21499261	21502934	-	3674	lincRNA	novel transcript	-
ENSG00000276564	56.1261	36.9118	50.9792	23.0519	17.3709	48.0057	20.2114	1.2529	0.00697997	0.133677	AC130650.2	16	14150833	14153235	+	2403	lincRNA	novel transcript	-
ENSG00000204969	134.302	121.539	224.116	89.9023	93.6101	159.986	91.7562	0.800967	0.00698945	0.133712	PCDHA2	5	140794852	141012344	+	6054	protein_coding	protocadherin alpha 2 [Source:HGNC Symbol;Acc:HGNC:8668]	-
ENSG00000180008	1530.44	1229.79	1404.33	1841.84	1718.76	1388.19	1780.3	-0.359037	0.00706768	0.13506	SOCS4	14	55027230	55049488	+	7043	protein_coding	suppressor of cytokine signaling 4 [Source:HGNC Symbol;Acc:HGNC:19392]	-
ENSG00000134758	1634.67	1695.24	1525.53	2071.21	1972.57	1618.48	2021.89	-0.320772	0.00710465	0.13555	RNF138	18	32091855	32131561	+	3795	protein_coding	ring finger protein 138 [Source:HGNC Symbol;Acc:HGNC:17765]	zf-MIZ
ENSG00000167600	4387.86	4139.53	3684.93	4998.8	5129.25	4070.77	5064.03	-0.315058	0.00710887	0.13555	CYP2S1	19	41193049	41207539	+	2874	protein_coding	cytochrome P450 family 2 subfamily S member 1 [Source:HGNC Symbol;Acc:HGNC:15654]	-
ENSG00000196388	186.419	213.368	225.078	126.785	147.653	208.288	137.219	0.600093	0.00712454	0.135701	INCA1	17	4988130	4997610	-	1553	protein_coding	inhibitor of CDK, cyclin A1 interacting protein 1 [Source:HGNC Symbol;Acc:HGNC:32224]	-
ENSG00000170275	3432.71	4049.5	3371.36	4415.59	4668.92	3617.86	4542.26	-0.328225	0.00713924	0.135801	CRTAP	3	33113979	33147773	+	6695	protein_coding	cartilage associated protein [Source:HGNC Symbol;Acc:HGNC:2379]	-
ENSG00000204386	1045.35	945.303	950.329	1189.48	1310.54	980.327	1250.01	-0.351381	0.00714536	0.135801	NEU1	6	31857659	31862906	-	4822	protein_coding	neuraminidase 1 [Source:HGNC Symbol;Acc:HGNC:7758]	-
ENSG00000129646	127.286	160.251	170.251	92.2075	96.5053	152.596	94.3564	0.693585	0.00722144	0.137097	QRICH2	17	76274049	76307998	-	5775	protein_coding	glutamine rich 2 [Source:HGNC Symbol;Acc:HGNC:25326]	-
ENSG00000177791	88.1981	63.9205	43.2842	124.48	114.841	65.1343	119.661	-0.878426	0.00724167	0.137245	MYOZ1	10	73631654	73641757	-	1541	protein_coding	myozenin 1 [Source:HGNC Symbol;Acc:HGNC:13752]	-
ENSG00000223745	290.653	261.084	437.651	231.671	196.871	329.796	214.271	0.62335	0.00724493	0.137245	CCDC18-AS1	1	93262186	93346025	-	4786	processed_transcript	CCDC18 antisense RNA 1 [Source:HGNC Symbol;Acc:HGNC:52262]	-
ENSG00000214021	251.565	205.266	408.795	195.941	156.339	288.542	176.14	0.713588	0.0072689	0.137549	TTLL3	3	9808086	9855138	+	10365	protein_coding	tubulin tyrosine ligase like 3 [Source:HGNC Symbol;Acc:HGNC:24483]	-
ENSG00000197256	1143.57	1096.55	1099.42	1390.03	1401.26	1113.18	1395.64	-0.32639	0.00729315	0.137859	KANK2	19	11164267	11197791	-	7638	protein_coding	KN motif and ankyrin repeat domains 2 [Source:HGNC Symbol;Acc:HGNC:29300]	-
ENSG00000188984	6.01351	14.4046	7.69497	25.3571	36.672	9.37103	31.0145	-1.72167	0.00733852	0.138481	AADACL3	1	12716115	12728759	+	4049	protein_coding	arylacetamide deacetylase like 3 [Source:HGNC Symbol;Acc:HGNC:32037]	-
ENSG00000204347	140.315	144.046	115.425	80.6816	81.0644	133.262	80.873	0.720721	0.00734195	0.138481	BTBD17	17	74356416	74361946	-	1805	protein_coding	BTB domain containing 17 [Source:HGNC Symbol;Acc:HGNC:33758]	-
ENSG00000157765	40.0901	43.2138	36.5511	11.5259	19.3011	39.9517	15.4135	1.36144	0.00735884	0.13865	SLC34A2	4	25648011	25678748	+	5045	protein_coding	solute carrier family 34 member 2 [Source:HGNC Symbol;Acc:HGNC:11020]	-
ENSG00000170049	70.1576	88.2283	122.158	49.5615	49.2177	93.5145	49.3896	0.921655	0.00737385	0.138783	KCNAB3	17	7921859	7929803	-	4580	protein_coding	potassium voltage-gated channel subfamily A regulatory beta subunit 3 [Source:HGNC Symbol;Acc:HGNC:6230]	-
ENSG00000188505	109.245	126.941	89.454	193.636	156.339	108.547	174.987	-0.685526	0.00740123	0.139068	NCCRP1	19	39196961	39201884	+	1978	protein_coding	non-specific cytotoxic cell receptor protein 1 homolog (zebrafish) [Source:HGNC Symbol;Acc:HGNC:33739]	-
ENSG00000121769	382.86	325.904	230.849	467.953	448.749	313.205	458.351	-0.549489	0.00740495	0.139068	FABP3	1	31365625	31376850	-	1026	protein_coding	fatty acid binding protein 3 [Source:HGNC Symbol;Acc:HGNC:3557]	-
ENSG00000100714	1866.19	1796.98	925.32	3277.98	3151.86	1529.5	3214.92	-1.07171	0.00743896	0.139557	MTHFD1	14	64388031	64463457	+	9377	protein_coding	methylenetetrahydrofolate dehydrogenase, cyclohydrolase and formyltetrahydrofolate synthetase 1 [Source:HGNC Symbol;Acc:HGNC:7432]	-
ENSG00000247934	6.01351	4.50144	3.84749	24.2045	17.3709	4.78748	20.7877	-2.11793	0.00745884	1	AC022364.1	12	28163298	28190738	-	2728	antisense	novel transcript, antisense to CCDC91	-
ENSG00000228956	199.448	151.248	206.802	116.412	120.632	185.833	118.522	0.647085	0.00746556	0.139905	SATB1-AS1	3	18445024	18920401	+	13505	processed_transcript	SATB1 antisense RNA 1 [Source:HGNC Symbol;Acc:HGNC:50687]	-
ENSG00000131914	48003.8	47650.5	33716.5	56270.8	56659.2	43123.6	56465	-0.388878	0.00747851	0.139997	LIN28A	1	26410778	26429722	+	4008	protein_coding	lin-28 homolog A [Source:HGNC Symbol;Acc:HGNC:15986]	CSD
ENSG00000228486	129.29	108.035	136.586	86.4445	59.8333	124.637	73.1389	0.774791	0.00748733	0.140012	C2orf92	2	97664217	97703064	+	6501	protein_coding	chromosome 2 open reading frame 92 [Source:HGNC Symbol;Acc:HGNC:49272]	-
ENSG00000185019	180.405	207.066	226.04	301.98	287.586	204.504	294.783	-0.526453	0.00750402	0.140174	UBOX5	20	3107573	3160196	-	4738	protein_coding	U-box domain containing 5 [Source:HGNC Symbol;Acc:HGNC:17777]	-
ENSG00000109436	52.1171	51.3164	20.1993	11.5259	17.3709	41.2109	14.4484	1.50321	0.00757468	0.141257	TBC1D9	4	140620765	140756120	-	5603	protein_coding	TBC1 domain family member 9 [Source:HGNC Symbol;Acc:HGNC:21710]	-
ENSG00000178233	568.277	588.789	477.088	684.641	767.217	544.718	725.929	-0.414881	0.00758058	0.141257	TMEM151B	6	44270466	44307506	+	5459	protein_coding	transmembrane protein 151B [Source:HGNC Symbol;Acc:HGNC:21315]	-
ENSG00000105289	665.495	595.091	490.554	752.644	819.33	583.713	785.987	-0.429977	0.00759754	0.141257	TJP3	19	3708109	3750813	+	4217	protein_coding	tight junction protein 3 [Source:HGNC Symbol;Acc:HGNC:11829]	-
ENSG00000147065	6621.87	7407.57	6439.73	8422	8342.88	6823.06	8382.44	-0.296877	0.00760665	0.141257	MSN	X	65588377	65741931	+	5971	protein_coding	moesin [Source:HGNC Symbol;Acc:HGNC:7373]	-
ENSG00000222038	16.036	18.0058	50.0173	4.61038	9.65053	28.0197	7.13045	1.95548	0.00761547	0.141257	POTEJ	2	130611481	130658091	+	3383	protein_coding	POTE ankyrin domain family member J [Source:HGNC Symbol;Acc:HGNC:37094]	-
ENSG00000105088	2560.75	2592.83	2317.15	3017.49	3145.11	2490.24	3081.3	-0.307335	0.00761878	0.141257	OLFM2	19	9853718	9936552	-	2500	protein_coding	olfactomedin 2 [Source:HGNC Symbol;Acc:HGNC:17189]	-
ENSG00000162337	1486.34	1776.27	1628.45	2059.69	2049.77	1630.35	2054.73	-0.33345	0.0076243	0.141257	LRP5	11	68312609	68449275	+	6164	protein_coding	LDL receptor related protein 5 [Source:HGNC Symbol;Acc:HGNC:6697]	-
ENSG00000113368	5386.1	5300.9	4789.16	6281.64	6361.63	5158.72	6321.63	-0.293305	0.00762677	0.141257	LMNB1	5	126776623	126837020	+	3633	protein_coding	lamin B1 [Source:HGNC Symbol;Acc:HGNC:6637]	-
ENSG00000204657	99.2229	48.6156	98.1109	35.7304	43.4274	81.9831	39.5789	1.0446	0.00766642	0.141841	OR2H2	6	29585121	29590500	+	3276	protein_coding	olfactory receptor family 2 subfamily H member 2 [Source:HGNC Symbol;Acc:HGNC:8253]	-
ENSG00000253368	997.24	924.596	794.506	675.42	704.488	905.447	689.954	0.391683	0.00768776	0.141976	TRNP1	1	26993707	27000898	+	1976	protein_coding	TMF1-regulated nuclear protein 1 [Source:HGNC Symbol;Acc:HGNC:34348]	-
ENSG00000165061	508.141	531.17	399.177	342.32	349.349	479.496	345.835	0.471468	0.00769164	0.141976	ZMAT4	8	40530590	40897833	-	3691	protein_coding	zinc finger matrin-type 4 [Source:HGNC Symbol;Acc:HGNC:25844]	-
ENSG00000283269	0	0	0	8.06816	4.82526	0	6.44671	-5.19572	0.00770071	1	AC005524.1	19	28683071	28727777	-	2102	transcribed_unprocessed_pseudogene	SHC SH2-domain binding protein 1 (SHCBP1) pseudogene	-
ENSG00000006756	288.648	292.594	378.015	230.519	212.312	319.753	221.415	0.531172	0.00770279	0.141976	ARSD	X	2903970	2929351	-	7030	protein_coding	arylsulfatase D [Source:HGNC Symbol;Acc:HGNC:717]	-
ENSG00000179364	2193.93	2373.16	3103.96	1907.54	1970.64	2557.02	1939.09	0.399013	0.00771377	0.141976	PACS2	14	105300563	105398147	+	12363	protein_coding	phosphofurin acidic cluster sorting protein 2 [Source:HGNC Symbol;Acc:HGNC:23794]	-
ENSG00000126003	2201.95	2092.27	2171.91	1774.99	1715.86	2155.37	1745.43	0.304449	0.0077144	0.141976	PLAGL2	20	32192503	32207791	-	5705	protein_coding	PLAG1 like zinc finger 2 [Source:HGNC Symbol;Acc:HGNC:9047]	zf-C2H2
ENSG00000120054	12.027	5.40173	0	29.9674	24.1263	5.80958	27.0469	-2.22558	0.00773494	0.142204	CPN1	10	100042193	100081877	-	1887	protein_coding	carboxypeptidase N subunit 1 [Source:HGNC Symbol;Acc:HGNC:2312]	-
ENSG00000198939	51.1148	42.3136	65.4073	27.6623	19.3011	52.9452	23.4817	1.18024	0.0077786	0.142856	ZFP2	5	178895894	178933212	+	2641	protein_coding	ZFP2 zinc finger protein [Source:HGNC Symbol;Acc:HGNC:26138]	zf-C2H2
ENSG00000164306	127.286	120.639	136.586	76.0712	80.0994	128.17	78.0853	0.713586	0.00780584	0.143008	PRIMPOL	4	184649613	184694963	+	2843	protein_coding	primase and DNA directed polymerase [Source:HGNC Symbol;Acc:HGNC:26575]	-
ENSG00000175216	8617.36	8370.88	7554.54	10034.5	9979.61	8180.93	10007	-0.290681	0.00780996	0.143008	CKAP5	11	46743048	46846308	-	8538	protein_coding	cytoskeleton associated protein 5 [Source:HGNC Symbol;Acc:HGNC:28959]	-
ENSG00000053254	3578.04	3603.85	3821.52	4406.37	4540.57	3667.8	4473.47	-0.286548	0.00781148	0.143008	FOXN3	14	89124871	89619149	-	11033	protein_coding	forkhead box N3 [Source:HGNC Symbol;Acc:HGNC:1928]	Fork
ENSG00000158805	257.579	238.576	333.769	183.262	190.115	276.641	186.689	0.566486	0.00783963	0.14337	ZNF276	16	89720400	89740903	+	7427	protein_coding	zinc finger protein 276 [Source:HGNC Symbol;Acc:HGNC:23330]	zf-C2H2
ENSG00000116985	42.0946	76.5245	50.9792	16.1363	31.8467	56.5328	23.9915	1.22547	0.00784768	0.14337	BMP8B	1	39757182	39788861	-	4822	protein_coding	bone morphogenetic protein 8b [Source:HGNC Symbol;Acc:HGNC:1075]	-
ENSG00000141052	51.1148	101.733	47.1317	27.6623	31.8467	66.6597	29.7545	1.16411	0.00787214	0.143608	MYOCD	17	12665890	12768949	+	8875	protein_coding	myocardin [Source:HGNC Symbol;Acc:HGNC:16067]	-
ENSG00000080824	34854.3	29814	27755.8	38321.4	38552.9	30808	38437.2	-0.319212	0.00787714	0.143608	HSP90AA1	14	102080738	102139699	-	5248	protein_coding	heat shock protein 90 alpha family class A member 1 [Source:HGNC Symbol;Acc:HGNC:5253]	-
ENSG00000115738	286.644	238.576	252.972	399.95	331.978	259.397	365.964	-0.495629	0.00796268	0.145016	ID2	2	8678845	8684453	+	2205	protein_coding	inhibitor of DNA binding 2 [Source:HGNC Symbol;Acc:HGNC:5361]	bHLH
ENSG00000132031	272.612	297.095	314.532	224.756	188.185	294.746	206.471	0.516385	0.00800813	0.145691	MATN3	2	19992111	20012694	-	3118	protein_coding	matrilin 3 [Source:HGNC Symbol;Acc:HGNC:6909]	-
ENSG00000171777	101.227	109.835	114.463	168.279	168.884	108.508	168.581	-0.635245	0.0080476	0.146253	RASGRP4	19	38409051	38426305	-	4183	protein_coding	RAS guanyl releasing protein 4 [Source:HGNC Symbol;Acc:HGNC:18958]	-
ENSG00000042062	197.444	218.77	372.244	427.612	388.916	262.819	408.264	-0.634973	0.00805579	0.146253	RIPOR3	20	50586108	50691528	-	6009	protein_coding	RIPOR family member 3 [Source:HGNC Symbol;Acc:HGNC:16168]	-
ENSG00000102780	488.096	478.053	632.911	398.797	374.44	533.02	386.619	0.463731	0.00806863	0.146334	DGKH	13	42040036	42256578	+	19637	protein_coding	diacylglycerol kinase eta [Source:HGNC Symbol;Acc:HGNC:2854]	-
ENSG00000134489	3.00675	7.20231	8.65684	0	0	6.28863	0	5.021	0.00811207	1	HRH4	18	24460629	24479957	+	3668	protein_coding	histamine receptor H4 [Source:HGNC Symbol;Acc:HGNC:17383]	-
ENSG00000250320	112.252	82.8265	134.662	70.3082	52.1128	109.914	61.2105	0.84847	0.00815815	0.147804	AC113383.1	5	84384427	84490765	+	1370	antisense	uncharacterized LOC105379057 [Source:NCBI gene;Acc:105379057]	-
ENSG00000258302	5.01126	2.70087	11.5425	0	0	6.41819	0	5.046	0.00823355	1	AC025034.1	12	89561129	89594878	+	1711	antisense	novel transcript, antisense to ATP2B1	-
ENSG00000175164	47.1058	36.0115	49.0554	19.5941	17.3709	44.0576	18.4825	1.25487	0.00825344	0.149375	ABO	9	133250401	133275219	-	6359	protein_coding	ABO, alpha 1-3-N-acetylgalactosaminyltransferase and alpha 1-3-galactosyltransferase [Source:HGNC Symbol;Acc:HGNC:79]	-
ENSG00000166889	1006.26	1038.03	926.282	1317.41	1198.6	990.192	1258.01	-0.344724	0.0082819	0.149666	PATL1	11	59636716	59668980	-	4278	protein_coding	PAT1 homolog 1, processing body mRNA decay factor [Source:HGNC Symbol;Acc:HGNC:26721]	-
ENSG00000007516	179.403	225.972	282.79	149.837	147.653	229.389	148.745	0.625684	0.00828666	0.149666	BAIAP3	16	1333601	1349441	+	6146	protein_coding	BAI1 associated protein 3 [Source:HGNC Symbol;Acc:HGNC:948]	-
ENSG00000124151	1208.72	1146.07	1103.27	1452.27	1435.03	1152.68	1443.65	-0.324771	0.00830358	0.14973	NCOA3	20	47501902	47656877	+	8402	protein_coding	nuclear receptor coactivator 3 [Source:HGNC Symbol;Acc:HGNC:7670]	-
ENSG00000144407	19.0428	18.9061	19.2374	53.0193	38.6021	19.0621	45.8107	-1.2612	0.00830737	0.14973	PTH2R	2	208359714	208854503	+	4390	protein_coding	parathyroid hormone 2 receptor [Source:HGNC Symbol;Acc:HGNC:9609]	-
ENSG00000164023	173.389	122.439	94.2634	69.1556	78.1693	130.031	73.6624	0.81669	0.00834442	0.149908	SGMS2	4	107824563	107915047	+	7635	protein_coding	sphingomyelin synthase 2 [Source:HGNC Symbol;Acc:HGNC:28395]	-
ENSG00000158828	256.576	343.91	276.057	413.781	406.287	292.181	410.034	-0.487428	0.00834884	0.149908	PINK1	1	20633455	20651511	+	4836	protein_coding	PTEN induced putative kinase 1 [Source:HGNC Symbol;Acc:HGNC:14581]	-
ENSG00000151834	105.236	151.248	91.3778	65.6979	65.6236	115.954	65.6607	0.822295	0.00835087	0.149908	GABRA2	4	46248427	46475230	-	11930	protein_coding	gamma-aminobutyric acid type A receptor alpha2 subunit [Source:HGNC Symbol;Acc:HGNC:4076]	-
ENSG00000070371	382.86	362.816	362.626	286.996	249.949	369.434	268.472	0.462253	0.00835688	0.149908	CLTCL1	22	19179473	19291716	-	10049	protein_coding	clathrin heavy chain like 1 [Source:HGNC Symbol;Acc:HGNC:2093]	-
ENSG00000127418	528.186	604.994	553.076	698.472	772.042	562.085	735.257	-0.387719	0.00836021	0.149908	FGFRL1	4	1009936	1026897	+	4145	protein_coding	fibroblast growth factor receptor like 1 [Source:HGNC Symbol;Acc:HGNC:3693]	-
ENSG00000108551	64.1441	81.026	55.7885	121.022	110.981	66.9862	116.002	-0.789267	0.00844801	0.151327	RASD1	17	17494437	17496395	-	1748	protein_coding	ras related dexamethasone induced 1 [Source:HGNC Symbol;Acc:HGNC:15828]	-
ENSG00000010278	1934.35	2346.15	2024.74	2695.92	2591.17	2101.75	2643.54	-0.330512	0.00849973	0.152097	CD9	12	6199715	6238271	+	4165	protein_coding	CD9 molecule [Source:HGNC Symbol;Acc:HGNC:1709]	-
ENSG00000106538	3979.94	4374.5	2807.7	2746.63	2801.55	3720.71	2774.09	0.423603	0.00855189	0.152728	RARRES2	7	150338317	150341674	-	1921	protein_coding	retinoic acid receptor responder 2 [Source:HGNC Symbol;Acc:HGNC:9868]	-
ENSG00000133985	1268.85	1529.59	1471.66	1086.9	1145.52	1423.37	1116.21	0.350698	0.0085525	0.152728	TTC9	14	70641787	70675360	+	5217	protein_coding	tetratricopeptide repeat domain 9 [Source:HGNC Symbol;Acc:HGNC:20267]	-
ENSG00000225855	144.324	149.448	274.133	107.191	114.841	189.302	111.016	0.768906	0.00856798	0.152848	RUSC1-AS1	1	155316863	155324176	-	3516	antisense	RUSC1 antisense RNA 1 [Source:HGNC Symbol;Acc:HGNC:26680]	-
ENSG00000171100	235.529	462.748	477.088	242.045	253.809	391.789	247.927	0.660757	0.00859665	0.153203	MTM1	X	150568619	150673322	+	4016	protein_coding	myotubularin 1 [Source:HGNC Symbol;Acc:HGNC:7448]	-
ENSG00000181274	1383.11	1364.84	1102.3	1620.55	1675.33	1283.42	1647.94	-0.360772	0.00862419	0.153537	FRAT2	10	97332497	97334709	-	2213	protein_coding	FRAT2, WNT signaling pathway regulator [Source:HGNC Symbol;Acc:HGNC:16048]	-
ENSG00000187535	1054.37	1120.86	1194.64	849.462	915.835	1123.29	882.648	0.347358	0.0086366	0.153601	IFT140	16	1510427	1612110	-	8168	protein_coding	intraflagellar transport 140 [Source:HGNC Symbol;Acc:HGNC:29077]	-
ENSG00000271109	67.1508	68.4219	39.4367	14.9837	34.7419	58.3365	24.8628	1.21487	0.0086543	0.153739	AC008555.5	19	34849278	34860576	-	842	lincRNA	uncharacterized LOC102723540 [Source:NCBI gene;Acc:102723540]	-
ENSG00000214193	394.887	458.247	722.365	346.931	354.174	525.166	350.553	0.583076	0.00867258	0.153739	SH3D21	1	36306387	36324886	+	4474	protein_coding	SH3 domain containing 21 [Source:HGNC Symbol;Acc:HGNC:26236]	-
ENSG00000170955	511.148	557.279	349.159	320.421	333.908	472.529	327.165	0.530379	0.00867508	0.153739	CAVIN3	11	6318946	6320647	-	1672	protein_coding	caveolae associated protein 3 [Source:HGNC Symbol;Acc:HGNC:9400]	-
ENSG00000237238	90.2026	73.8236	114.463	41.4934	57.9032	92.8297	49.6983	0.894135	0.0086796	0.153739	BMS1P10	9	63299453	63385117	-	1596	transcribed_unprocessed_pseudogene	BMS1, ribosome biogenesis factor pseudogene 10 [Source:HGNC Symbol;Acc:HGNC:49154]	-
ENSG00000103460	716.61	703.125	597.322	448.359	552.975	672.352	500.667	0.423535	0.00871226	0.154041	TOX3	16	52438005	52547802	-	5031	protein_coding	TOX high mobility group box family member 3 [Source:HGNC Symbol;Acc:HGNC:11972]	HMG
ENSG00000061676	5129.52	5020.01	4512.14	6016.54	5948.58	4887.22	5982.56	-0.291735	0.00871479	0.154041	NCKAP1	2	182909115	183038858	-	22520	protein_coding	NCK associated protein 1 [Source:HGNC Symbol;Acc:HGNC:7666]	-
ENSG00000187951	287.646	321.403	436.69	208.619	261.529	348.58	235.074	0.566144	0.00872316	0.154041	AC091057.1	15	30658717	30772993	+	5637	processed_transcript	OTU deubiquitinase 7A pseudogene [Source:NCBI gene;Acc:100288637]	-
ENSG00000176532	187.421	207.967	195.26	140.616	122.562	196.883	131.589	0.584153	0.00875732	0.154488	PRR15	7	29563811	29567295	+	1982	protein_coding	proline rich 15 [Source:HGNC Symbol;Acc:HGNC:22310]	-
ENSG00000107862	1344.02	1381.04	1369.7	1685.09	1692.7	1364.92	1688.9	-0.307226	0.00878621	0.154841	GBF1	10	102245532	102382899	+	6641	protein_coding	golgi brefeldin A resistant guanine nucleotide exchange factor 1 [Source:HGNC Symbol;Acc:HGNC:4181]	-
ENSG00000188522	1153.59	1159.57	1044.59	1409.62	1400.29	1119.25	1404.96	-0.327909	0.00888582	0.156439	FAM83G	17	18968789	19004804	-	7876	protein_coding	family with sequence similarity 83 member G [Source:HGNC Symbol;Acc:HGNC:32554]	-
ENSG00000184640	8416.91	9234.26	7410.26	10251.2	10526.8	8353.81	10389	-0.314527	0.00896526	0.157408	SEPT9	17	77280569	77500596	+	12844	protein_coding	septin 9 [Source:HGNC Symbol;Acc:HGNC:7323]	-
ENSG00000147381	51.1148	27.0087	30.7799	71.4608	76.2391	36.3011	73.85	-1.02971	0.00897763	0.157408	MAGEA4	X	151912509	151925170	+	3081	protein_coding	MAGE family member A4 [Source:HGNC Symbol;Acc:HGNC:6802]	-
ENSG00000272720	40.0901	42.3136	82.7209	27.6623	19.3011	55.0415	23.4817	1.23608	0.00897946	0.157408	AL022322.1	22	38090127	38091559	+	1433	lincRNA	novel transcript, antisense to BAIAP2L2	-
ENSG00000057593	73.1644	81.026	112.539	39.1882	55.008	88.9098	47.0981	0.910392	0.00898449	0.157408	F7	13	113105788	113120681	+	3795	protein_coding	coagulation factor VII [Source:HGNC Symbol;Acc:HGNC:3544]	-
ENSG00000124875	222.5	208.867	176.984	134.853	135.107	202.784	134.98	0.586984	0.00898597	0.157408	CXCL6	4	73836497	73849064	+	2183	protein_coding	C-X-C motif chemokine ligand 6 [Source:HGNC Symbol;Acc:HGNC:10643]	-
ENSG00000122417	894.008	706.726	1116.73	617.79	689.048	905.822	653.419	0.470247	0.00904018	0.158151	ODF2L	1	86346824	86396342	-	10898	protein_coding	outer dense fiber of sperm tails 2 like [Source:HGNC Symbol;Acc:HGNC:29225]	-
ENSG00000174080	33.0743	45.9147	53.8648	23.0519	13.5107	44.2846	18.2813	1.29013	0.00904651	0.158151	CTSF	11	66563463	66568841	-	2896	protein_coding	cathepsin F [Source:HGNC Symbol;Acc:HGNC:2531]	-
ENSG00000124243	673.513	736.436	593.475	505.989	504.722	667.808	505.356	0.402483	0.00906933	0.158391	BCAS4	20	50794894	50882676	+	7583	protein_coding	breast carcinoma amplified sequence 4 [Source:HGNC Symbol;Acc:HGNC:14367]	-
ENSG00000226699	31.0698	36.9118	54.8267	14.9837	17.3709	40.9361	16.1773	1.33607	0.00911299	0.158962	AL360181.1	10	133345754	133350726	-	184	antisense	novel transcript, antisense to PRAP1	-
ENSG00000275464	938.107	911.992	920.511	1161.81	1155.17	923.537	1158.49	-0.327049	0.00912024	0.158962	FP565260.1	21	5130871	5154734	-	7665	protein_coding	periodic tryptophan protein 2 homolog [Source:NCBI gene;Acc:102724159]	-
ENSG00000205959	163.367	186.36	281.828	124.48	138.003	210.518	131.241	0.680536	0.00915152	0.159348	AC105345.1	4	8482270	8512610	+	3374	lincRNA	novel transcript	-
ENSG00000117569	1915.3	1329.73	1405.29	2023.95	2086.44	1550.11	2055.2	-0.407382	0.00917399	0.15958	PTBP2	1	96721665	96823738	+	12937	protein_coding	polypyrimidine tract binding protein 2 [Source:HGNC Symbol;Acc:HGNC:17662]	-
ENSG00000170209	10.0225	2.70087	5.77123	0	0	6.16487	0	4.9853	0.00921556	1	ANKK1	11	113387791	113400418	+	2598	protein_coding	ankyrin repeat and kinase domain containing 1 [Source:HGNC Symbol;Acc:HGNC:21027]	-
ENSG00000198001	214.482	243.978	213.535	160.211	145.723	223.998	152.967	0.552459	0.00923616	0.160392	IRAK4	12	43758944	43789543	+	5629	protein_coding	interleukin 1 receptor associated kinase 4 [Source:HGNC Symbol;Acc:HGNC:17967]	-
ENSG00000197959	86.1936	98.1314	76.9497	47.2563	49.2177	87.0916	48.237	0.852361	0.00924656	0.160392	DNM3	1	171841498	172418466	+	11329	protein_coding	dynamin 3 [Source:HGNC Symbol;Acc:HGNC:29125]	-
ENSG00000276550	882.983	1011.02	1865.07	582.06	560.696	1253.03	571.378	1.13294	0.00926489	0.160392	HERC2P2	15	22495570	22590815	+	6965	transcribed_unprocessed_pseudogene	hect domain and RLD 2 pseudogene 2 [Source:HGNC Symbol;Acc:HGNC:4870]	-
ENSG00000123505	3535.94	3502.12	3246.32	4181.61	4169.03	3428.13	4175.32	-0.284457	0.00926683	0.160392	AMD1	6	110874770	110895713	+	7027	protein_coding	adenosylmethionine decarboxylase 1 [Source:HGNC Symbol;Acc:HGNC:457]	-
ENSG00000123130	1793.03	1920.32	1625.56	1362.37	1465.91	1779.64	1414.14	0.331419	0.00926825	0.160392	ACOT9	X	23702253	23766475	-	5046	protein_coding	acyl-CoA thioesterase 9 [Source:HGNC Symbol;Acc:HGNC:17152]	-
ENSG00000186767	547.229	496.059	517.487	655.826	696.768	520.258	676.297	-0.379296	0.00927582	0.160392	SPIN4	X	63347228	63351344	-	4117	protein_coding	spindlin family member 4 [Source:HGNC Symbol;Acc:HGNC:27040]	-
ENSG00000081052	169.38	237.676	291.447	150.99	147.653	232.835	149.321	0.641919	0.00929121	0.160499	COL4A4	2	227002711	227164453	-	10076	protein_coding	collagen type IV alpha 4 chain [Source:HGNC Symbol;Acc:HGNC:2206]	-
ENSG00000117305	318.716	343.91	267.4	207.467	227.752	310.009	217.61	0.509717	0.00931025	0.160669	HMGCL	1	23801885	23838620	-	5658	protein_coding	3-hydroxy-3-methylglutaryl-CoA lyase [Source:HGNC Symbol;Acc:HGNC:5005]	-
ENSG00000140807	349.786	425.836	356.854	244.35	295.306	377.492	269.828	0.482825	0.00937439	0.161616	NKD1	16	50548330	50649249	+	17425	protein_coding	naked cuticle homolog 1 [Source:HGNC Symbol;Acc:HGNC:17045]	-
ENSG00000096384	68379.6	73702.1	63825	83827	82734.9	68635.6	83281	-0.279024	0.00938634	0.161662	HSP90AB1	6	44246166	44253888	+	2980	protein_coding	heat shock protein 90 alpha family class B member 1 [Source:HGNC Symbol;Acc:HGNC:5258]	-
ENSG00000166483	2723.12	3069.98	2666.31	2239.49	2314.2	2819.8	2276.84	0.308585	0.00941535	0.162002	WEE1	11	9573681	9593457	+	9239	protein_coding	WEE1 G2 checkpoint kinase [Source:HGNC Symbol;Acc:HGNC:12761]	-
ENSG00000105855	259.583	225.972	210.65	162.516	154.408	232.068	158.462	0.550681	0.00944136	0.162289	ITGB8	7	20330702	20415754	+	15156	protein_coding	integrin subunit beta 8 [Source:HGNC Symbol;Acc:HGNC:6163]	-
ENSG00000223650	3.00675	11.7037	3.84749	0	0	6.186	0	5.00058	0.00945368	1	UHRF2P1	X	74105572	74107958	+	2387	processed_pseudogene	ubiquitin like with PHD and ring finger domains 2 pseudogene 1 [Source:HGNC Symbol;Acc:HGNC:39565]	-
ENSG00000253846	30.0675	112.536	36.5511	229.366	232.578	59.7182	230.972	-1.94968	0.00946565	0.162546	PCDHGA10	5	141412987	141512979	+	6643	protein_coding	protocadherin gamma subfamily A, 10 [Source:HGNC Symbol;Acc:HGNC:8697]	-
ENSG00000169660	671.508	651.809	989.766	547.482	557.8	771.028	552.641	0.480185	0.00948451	0.16271	HEXDC	17	82418318	82442645	+	4541	protein_coding	hexosaminidase D [Source:HGNC Symbol;Acc:HGNC:26307]	-
ENSG00000095139	3617.13	3874.84	3133.78	4549.29	4298.34	3541.91	4423.82	-0.320588	0.00951966	0.163153	ARCN1	11	118572390	118603033	+	4177	protein_coding	archain 1 [Source:HGNC Symbol;Acc:HGNC:649]	-
ENSG00000274021	10.0225	24.3078	15.3899	3.45778	2.89516	16.5734	3.17647	2.39363	0.00954386	1	AC024909.2	12	89351015	89353271	+	2257	antisense	novel transcript, antisense to DUSP6	-
ENSG00000221886	237.534	216.069	209.688	152.142	150.548	221.097	151.345	0.546615	0.00956938	0.163791	ZBED8	5	160393148	160400097	-	2925	protein_coding	zinc finger BED-type containing 8 [Source:HGNC Symbol;Acc:HGNC:30804]	-
ENSG00000225614	248.558	167.454	314.532	165.974	139.933	243.515	152.953	0.671728	0.00957567	0.163791	ZNF469	16	88427471	88440757	+	13287	protein_coding	zinc finger protein 469 [Source:HGNC Symbol;Acc:HGNC:23216]	zf-C2H2
ENSG00000115828	17.0383	26.1084	26.9324	49.5615	55.008	23.3597	52.2848	-1.16072	0.00961527	0.164307	QPCT	2	37342827	37373322	+	2696	protein_coding	glutaminyl-peptide cyclotransferase [Source:HGNC Symbol;Acc:HGNC:9753]	-
ENSG00000107902	609.369	700.424	488.631	771.085	849.246	599.475	810.166	-0.434541	0.00962628	0.164334	LHPP	10	124461834	124617888	+	4064	protein_coding	phospholysine phosphohistidine inorganic pyrophosphate phosphatase [Source:HGNC Symbol;Acc:HGNC:30042]	-
ENSG00000139908	118.266	92.7297	191.412	73.766	76.2391	134.136	75.0026	0.837293	0.00963893	0.164389	TSSK4	14	24205697	24208362	+	1924	protein_coding	testis specific serine kinase 4 [Source:HGNC Symbol;Acc:HGNC:19825]	-
ENSG00000274964	81.1824	66.6213	86.5684	137.159	120.632	78.124	128.895	-0.722203	0.00967654	0.164564	AC026356.1	12	32339368	32340724	+	1357	sense_intronic	novel transcript, sense intronic to BICD1	-
ENSG00000160201	250.563	303.397	595.398	147.532	164.059	383.119	155.795	1.29784	0.0096801	0.164564	U2AF1	21	43092956	43107587	-	11112	protein_coding	U2 small nuclear RNA auxiliary factor 1 [Source:HGNC Symbol;Acc:HGNC:12453]	-
ENSG00000175931	2027.55	2169.7	2000.69	2504.59	2564.14	2065.98	2534.37	-0.294763	0.00969375	0.164564	UBE2O	17	76389451	76453206	-	6472	protein_coding	ubiquitin conjugating enzyme E2 O [Source:HGNC Symbol;Acc:HGNC:29554]	-
ENSG00000076201	1758.95	1828.49	1836.21	2172.64	2263.05	1807.88	2217.84	-0.294959	0.00969608	0.164564	PTPN23	3	47381011	47413441	+	5981	protein_coding	protein tyrosine phosphatase, non-receptor type 23 [Source:HGNC Symbol;Acc:HGNC:14406]	-
ENSG00000177606	384.865	471.751	298.18	537.109	549.115	384.932	543.112	-0.495966	0.00969635	0.164564	JUN	1	58780788	58784327	-	3540	protein_coding	Jun proto-oncogene, AP-1 transcription factor subunit [Source:HGNC Symbol;Acc:HGNC:6204]	TF_bZIP
ENSG00000176884	180.405	169.254	209.688	125.633	120.632	186.449	123.132	0.598869	0.00970752	0.164594	GRIN1	9	137138390	137168762	+	6729	protein_coding	glutamate ionotropic receptor NMDA type subunit 1 [Source:HGNC Symbol;Acc:HGNC:4584]	-
ENSG00000136280	456.024	589.689	428.995	680.03	653.341	491.569	666.685	-0.438477	0.00975929	0.165311	CCM2	7	44999475	45076469	+	8196	protein_coding	CCM2 scaffold protein [Source:HGNC Symbol;Acc:HGNC:21708]	-
ENSG00000169126	244.549	252.081	195.26	148.685	163.094	230.63	155.889	0.563926	0.00977788	0.165465	ARMC4	10	27812164	27999048	-	4773	protein_coding	armadillo repeat containing 4 [Source:HGNC Symbol;Acc:HGNC:25583]	-
ENSG00000158966	1165.62	1049.74	1161.94	1417.69	1400.29	1125.77	1408.99	-0.323953	0.00978847	0.165484	CACHD1	1	64470792	64693058	+	6359	protein_coding	cache domain containing 1 [Source:HGNC Symbol;Acc:HGNC:29314]	-
ENSG00000235760	34.0765	25.2081	28.8561	62.2401	58.8682	29.3803	60.5541	-1.04509	0.00981205	0.165722	HCG2040054	2	47527008	47535199	+	1295	antisense	uncharacterized LOC644093 [Source:NCBI gene;Acc:644093]	-
ENSG00000004779	2228	2030.15	1723.67	2486.14	2573.8	1993.94	2529.97	-0.343672	0.00984194	0.166066	NDUFAB1	16	23581002	23596356	-	1600	protein_coding	NADH:ubiquinone oxidoreductase subunit AB1 [Source:HGNC Symbol;Acc:HGNC:7694]	-
ENSG00000156515	7504.86	9524.15	7317.92	10510.5	10030.8	8115.64	10270.6	-0.339635	0.00988968	0.16671	HK1	10	69269984	69401884	+	6296	protein_coding	hexokinase 1 [Source:HGNC Symbol;Acc:HGNC:4922]	-
ENSG00000100156	94.2116	92.7297	151.014	69.1556	57.9032	112.652	63.5294	0.829033	0.00994092	0.167355	SLC16A8	22	38078134	38084093	-	2203	protein_coding	solute carrier family 16 member 8 [Source:HGNC Symbol;Acc:HGNC:16270]	-
ENSG00000248872	11.0248	1.80058	5.77123	0	0	6.19886	0	4.99234	0.00995016	1	LINC02431	4	171040602	171059163	+	3632	lincRNA	long intergenic non-protein coding RNA 2431 [Source:HGNC Symbol;Acc:HGNC:53362]	-
ENSG00000136143	1274.86	1225.29	1273.52	1557.15	1555.66	1257.89	1556.41	-0.307309	0.00995207	0.167355	SUCLA2	13	47745736	48037968	-	8928	protein_coding	succinate-CoA ligase ADP-forming beta subunit [Source:HGNC Symbol;Acc:HGNC:11448]	-
ENSG00000162415	212.477	228.673	214.497	149.837	150.548	218.549	150.193	0.541431	0.00995672	0.167355	ZSWIM5	1	45016399	45306209	-	6046	protein_coding	zinc finger SWIM-type containing 5 [Source:HGNC Symbol;Acc:HGNC:29299]	-
ENSG00000107554	1337	1069.54	1151.36	1579.05	1452.4	1185.97	1515.73	-0.354016	0.00997429	0.167489	DNMBP	10	99875577	100009919	-	8461	protein_coding	dynamin binding protein [Source:HGNC Symbol;Acc:HGNC:30373]	-
ENSG00000248243	14.0315	9.90317	17.3137	1.15259	2.89516	13.7495	2.02388	2.72884	0.00999244	1	LINC02014	3	130089433	130094304	-	713	lincRNA	long intergenic non-protein coding RNA 2014 [Source:HGNC Symbol;Acc:HGNC:52849]	-
ENSG00000092068	2767.22	3197.82	2560.5	3536.16	3578.41	2841.85	3557.29	-0.32381	0.00999884	0.16774	SLC7A8	14	23125295	23183674	-	5991	protein_coding	solute carrier family 7 member 8 [Source:HGNC Symbol;Acc:HGNC:11066]	-
ENSG00000153291	265.597	224.172	319.341	186.72	181.43	269.703	184.075	0.550764	0.0100548	0.168517	SLC25A27	6	46652915	46678193	+	3288	protein_coding	solute carrier family 25 member 27 [Source:HGNC Symbol;Acc:HGNC:21065]	-
ENSG00000233290	17.0383	20.7066	21.1612	6.91556	2.89516	19.6354	4.90536	2.02901	0.0101259	1	AL157944.1	1	82212413	82848205	-	6874	lincRNA	novel transcript	-
ENSG00000141337	119.268	129.642	133.7	74.9186	82.9945	127.537	78.9566	0.690147	0.0101441	0.169851	ARSG	17	68259182	68422731	+	6587	protein_coding	arylsulfatase G [Source:HGNC Symbol;Acc:HGNC:24102]	-
ENSG00000104413	3713.34	3550.74	3587.78	4401.76	4339.84	3617.29	4370.8	-0.273	0.010154	0.169852	ESRP1	8	94641074	94707466	+	4875	protein_coding	epithelial splicing regulatory protein 1 [Source:HGNC Symbol;Acc:HGNC:25966]	-
ENSG00000111669	10731.1	10320	7921.01	12354.7	12231.1	9657.37	12292.9	-0.348114	0.0101948	0.170373	TPI1	12	6867119	6870948	+	2700	protein_coding	triosephosphate isomerase 1 [Source:HGNC Symbol;Acc:HGNC:12009]	-
ENSG00000254860	66.1486	59.419	138.509	39.1882	46.3225	88.0257	42.7554	1.03853	0.0102048	0.170376	TMEM9B-AS1	11	8964675	8977527	+	1162	antisense	TMEM9B antisense RNA 1 [Source:HGNC Symbol;Acc:HGNC:19230]	-
ENSG00000275895	290.653	330.406	343.388	340.015	609.913	321.482	474.964	-0.565702	0.0102223	0.170505	U2AF1L5	21	6484623	6499261	-	11119	protein_coding	U2 small nuclear RNA auxiliary factor 1 like 5 [Source:HGNC Symbol;Acc:HGNC:51830]	-
ENSG00000280385	106.239	81.9262	134.662	170.584	173.709	107.609	172.147	-0.679549	0.0102464	0.170744	AP000648.3	11	90193614	90198120	+	4507	TEC	novel transcript	-
ENSG00000115677	8590.3	9165.84	7427.57	10501.3	10252.7	8394.57	10377	-0.30581	0.0102974	0.17129	HDLBP	2	241227264	241317061	-	12182	protein_coding	high density lipoprotein binding protein [Source:HGNC Symbol;Acc:HGNC:4857]	-
ENSG00000102575	174.392	170.155	172.175	240.892	251.879	172.24	246.385	-0.517171	0.0102988	0.17129	ACP5	19	11574660	11579008	-	2919	protein_coding	acid phosphatase 5, tartrate resistant [Source:HGNC Symbol;Acc:HGNC:124]	-
ENSG00000272899	41.0923	28.8092	54.8267	14.9837	18.336	41.5761	16.6599	1.31282	0.0103135	0.171371	ATP6V1FNB	7	128866308	128872044	+	3902	protein_coding	ATP6V1F neighbor [Source:HGNC Symbol;Acc:HGNC:52392]	-
ENSG00000063241	815.833	852.573	706.014	996.994	1033.57	791.473	1015.28	-0.359294	0.0103514	0.171837	ISOC2	19	55452985	55462343	-	4408	protein_coding	isochorismatase domain containing 2 [Source:HGNC Symbol;Acc:HGNC:26278]	-
ENSG00000029993	13433.2	13217.1	11972.4	15561.2	15558.6	12874.2	15559.9	-0.273344	0.0103774	0.172105	HMGB3	X	150980509	150990775	+	3967	protein_coding	high mobility group box 3 [Source:HGNC Symbol;Acc:HGNC:5004]	HMG
ENSG00000226266	49.1103	38.7124	27.8943	12.6785	17.3709	38.5723	15.0247	1.35142	0.0103975	0.172274	AC009961.1	2	159670708	159712435	-	2724	lincRNA	bromodomain adjacent to zinc finger domain 2B [Source:NCBI gene;Acc:29994]	-
ENSG00000197948	761.711	706.726	1110.96	617.79	619.564	859.8	618.677	0.474614	0.0104088	0.172298	FCHSD1	5	141639302	141651419	-	6073	protein_coding	FCH and double SH3 domains 1 [Source:HGNC Symbol;Acc:HGNC:25463]	-
ENSG00000164904	3402.64	3719.09	3151.09	4227.71	4196.05	3424.28	4211.88	-0.298551	0.0104747	0.173225	ALDH7A1	5	126531200	126595418	-	17970	protein_coding	aldehyde dehydrogenase 7 family member A1 [Source:HGNC Symbol;Acc:HGNC:877]	-
ENSG00000090013	800.799	701.325	543.457	917.465	915.835	681.86	916.65	-0.427114	0.0105207	0.173821	BLVRB	19	40447765	40465840	-	1689	protein_coding	biliverdin reductase B [Source:HGNC Symbol;Acc:HGNC:1063]	-
ENSG00000226562	93.2094	95.4306	98.1109	53.0193	57.9032	95.5836	55.4612	0.78352	0.0105468	0.174087	CYP4F26P	9	33580695	33605293	+	1137	lincRNA	cytochrome P450 family 4 subfamily F member 26, pseudogene [Source:HGNC Symbol;Acc:HGNC:39948]	-
ENSG00000144366	4574.28	3606.56	4364.01	5353.8	5120.57	4181.61	5237.18	-0.324821	0.0105743	0.174213	GULP1	2	188291669	188595931	+	11979	protein_coding	GULP, engulfment adaptor PTB domain containing 1 [Source:HGNC Symbol;Acc:HGNC:18649]	-
ENSG00000114573	1471.31	1546.7	1414.91	1794.59	1853.87	1477.64	1824.23	-0.30402	0.0105744	0.174213	ATP6V1A	3	113747019	113812056	+	5130	protein_coding	ATPase H+ transporting V1 subunit A [Source:HGNC Symbol;Acc:HGNC:851]	-
ENSG00000131626	1764.96	1578.21	1633.26	2072.36	2022.75	1658.81	2047.56	-0.303855	0.0105869	0.174255	PPFIA1	11	70270700	70385312	+	11704	protein_coding	PTPRF interacting protein alpha 1 [Source:HGNC Symbol;Acc:HGNC:9245]	-
ENSG00000068976	251.565	233.175	192.374	322.726	314.607	225.705	318.667	-0.4976	0.0106565	0.175101	PYGM	11	64746389	64760297	-	4981	protein_coding	glycogen phosphorylase, muscle associated [Source:HGNC Symbol;Acc:HGNC:9726]	-
ENSG00000021762	238.536	352.913	285.676	383.814	445.854	292.375	414.834	-0.504363	0.0106639	0.175101	OSBPL5	11	3087116	3166739	-	7466	protein_coding	oxysterol binding protein like 5 [Source:HGNC Symbol;Acc:HGNC:16392]	-
ENSG00000123104	1844.14	2150.79	2761.53	1724.28	1685.95	2252.15	1705.11	0.401569	0.0106684	0.175101	ITPR2	12	26336515	26833198	-	12750	protein_coding	inositol 1,4,5-trisphosphate receptor type 2 [Source:HGNC Symbol;Acc:HGNC:6181]	-
ENSG00000183742	291.655	306.098	307.799	222.451	213.277	301.851	217.864	0.471243	0.0107177	0.175744	MACC1	7	20134655	20217404	-	9898	protein_coding	MACC1, MET transcriptional regulator [Source:HGNC Symbol;Acc:HGNC:30215]	-
ENSG00000224975	98.2206	99.0317	199.107	58.7823	83.9596	132.12	71.3709	0.883536	0.0107324	0.17582	INE1	X	47204921	47205865	+	945	sense_intronic	inactivation escape 1 [Source:HGNC Symbol;Acc:HGNC:6060]	-
ENSG00000167702	432.973	402.429	671.386	318.116	368.65	502.263	343.383	0.547301	0.0107497	0.175938	KIFC2	8	144466043	144474202	+	4447	protein_coding	kinesin family member C2 [Source:HGNC Symbol;Acc:HGNC:29530]	-
ENSG00000173442	400.901	290.793	284.714	208.619	240.298	325.469	224.459	0.533461	0.0107632	0.175994	EHBP1L1	11	65576038	65592650	+	6741	protein_coding	EH domain binding protein 1 like 1 [Source:HGNC Symbol;Acc:HGNC:30682]	-
ENSG00000000003	1752.94	1587.21	2576.85	1464.95	1422.49	1972.33	1443.72	0.450088	0.0107803	0.176108	TSPAN6	X	100627109	100639991	-	4535	protein_coding	tetraspanin 6 [Source:HGNC Symbol;Acc:HGNC:11858]	-
ENSG00000144677	1835.12	2109.38	1809.28	1569.83	1503.55	1917.93	1536.69	0.320146	0.0108236	0.17665	CTDSPL	3	37861960	37984469	+	5796	protein_coding	CTD small phosphatase like [Source:HGNC Symbol;Acc:HGNC:16890]	-
ENSG00000101210	763.716	830.066	518.449	928.991	1013.31	704.077	971.148	-0.464005	0.0108536	0.176975	EEF1A2	20	63488012	63499322	-	4910	protein_coding	eukaryotic translation elongation factor 1 alpha 2 [Source:HGNC Symbol;Acc:HGNC:3192]	-
ENSG00000141367	10664	10271.4	9753.38	12645.1	11987.9	10229.6	12316.5	-0.267811	0.0109034	0.17762	CLTC	17	59619689	59696956	+	11836	protein_coding	clathrin heavy chain [Source:HGNC Symbol;Acc:HGNC:2092]	-
ENSG00000067369	1663.74	1522.39	1742.91	1372.74	1257.46	1643.01	1315.1	0.321491	0.0109483	0.178079	TP53BP1	15	43403061	43510728	-	12991	protein_coding	tumor protein p53 binding protein 1 [Source:HGNC Symbol;Acc:HGNC:11999]	-
ENSG00000272556	75.1689	64.8208	133.7	43.7986	50.1827	91.2299	46.9906	0.954084	0.010952	0.178079	GTF2IP13	7	45769105	45815263	+	10334	transcribed_unprocessed_pseudogene	general transcription factor IIi pseudogene 13 [Source:HGNC Symbol;Acc:HGNC:51725]	-
ENSG00000189143	1129.54	1086.65	795.468	1316.26	1336.6	1003.88	1326.43	-0.402008	0.0110325	0.178952	CLDN4	7	73799542	73832693	+	4702	protein_coding	claudin 4 [Source:HGNC Symbol;Acc:HGNC:2046]	-
ENSG00000165731	469.054	487.956	427.071	575.144	634.04	461.36	604.592	-0.390655	0.0110336	0.178952	RET	10	43077027	43130351	+	6911	protein_coding	ret proto-oncogene [Source:HGNC Symbol;Acc:HGNC:9967]	-
ENSG00000197043	1880.22	2319.14	1465.89	2446.96	2595.03	1888.42	2520.99	-0.416681	0.0110447	0.178952	ANXA6	5	151100712	151157882	-	5427	protein_coding	annexin A6 [Source:HGNC Symbol;Acc:HGNC:544]	-
ENSG00000118257	1098.47	1163.17	729.099	730.745	716.069	996.913	723.407	0.462917	0.0110568	0.178952	NRP2	2	205681990	205798133	+	13896	protein_coding	neuropilin 2 [Source:HGNC Symbol;Acc:HGNC:8005]	-
ENSG00000183317	47.1058	63.0202	59.636	29.9674	25.0914	56.5873	27.5294	1.045	0.0110668	0.178952	EPHA10	1	37713880	37765133	-	8152	protein_coding	EPH receptor A10 [Source:HGNC Symbol;Acc:HGNC:19987]	-
ENSG00000026025	2247.05	2568.52	1586.13	1610.17	1551.8	2133.9	1580.99	0.4329	0.0110672	0.178952	VIM	10	17228259	17237593	+	5158	protein_coding	vimentin [Source:HGNC Symbol;Acc:HGNC:12692]	-
ENSG00000251611	57.1283	71.1228	60.5979	32.2726	31.8467	62.9497	32.0597	0.974952	0.0110814	0.179017	FAM160A1-DT	4	151407551	151408835	-	358	lincRNA	FAM160A1 divergent transcript [Source:HGNC Symbol;Acc:HGNC:53123]	-
ENSG00000242611	7.01576	2.70087	7.69497	0	0	5.80387	0	4.8996	0.0110824	1	AC093627.6	7	77038	81178	+	1365	lincRNA	novel transcript	-
ENSG00000143858	559.256	705.826	437.651	789.527	779.762	567.578	784.645	-0.466492	0.01115	0.179958	SYT2	1	202590596	202710417	-	7774	protein_coding	synaptotagmin 2 [Source:HGNC Symbol;Acc:HGNC:11510]	-
ENSG00000158186	344.774	383.523	358.778	252.418	278.9	362.358	265.659	0.446898	0.0111636	0.180011	MRAS	3	138347648	138405534	+	6365	protein_coding	muscle RAS oncogene homolog [Source:HGNC Symbol;Acc:HGNC:7227]	-
ENSG00000169744	686.542	626.601	708.899	884.039	837.666	674.014	860.853	-0.352929	0.0111778	0.180022	LDB2	4	16501541	16898809	-	5586	protein_coding	LIM domain binding 2 [Source:HGNC Symbol;Acc:HGNC:6533]	-
ENSG00000179546	144.324	120.639	100.996	184.415	189.15	121.986	186.783	-0.61581	0.011185	0.180022	HTR1D	1	23191895	23194729	-	2835	protein_coding	5-hydroxytryptamine receptor 1D [Source:HGNC Symbol;Acc:HGNC:5289]	-
ENSG00000130560	891.001	983.115	816.629	1142.22	1136.83	896.915	1139.53	-0.345055	0.011208	0.180226	UBAC1	9	135932969	135961380	-	2979	protein_coding	UBA domain containing 1 [Source:HGNC Symbol;Acc:HGNC:30221]	-
ENSG00000205611	1.00225	11.7037	45.208	0	0	19.3047	0	6.63686	0.0112264	1	LINC01597	20	30278906	30288479	-	4472	lincRNA	long intergenic non-protein coding RNA 1597 [Source:HGNC Symbol;Acc:HGNC:51594]	-
ENSG00000123975	3202.19	2948.44	2076.68	3522.33	3747.3	2742.44	3634.81	-0.406524	0.011242	0.180589	CKS2	9	89311198	89316703	+	613	protein_coding	CDC28 protein kinase regulatory subunit 2 [Source:HGNC Symbol;Acc:HGNC:2000]	-
ENSG00000099917	1238.78	1367.54	1261.98	1636.68	1563.39	1289.43	1600.03	-0.310915	0.0112548	0.180589	MED15	22	20495913	20587632	+	10374	protein_coding	mediator complex subunit 15 [Source:HGNC Symbol;Acc:HGNC:14248]	-
ENSG00000106366	112.252	225.972	119.272	72.6134	99.4004	152.499	86.0069	0.824644	0.0112626	0.180589	SERPINE1	7	101127089	101139266	+	3190	protein_coding	serpin family E member 1 [Source:HGNC Symbol;Acc:HGNC:8583]	-
ENSG00000027075	143.322	198.964	105.806	66.8504	105.191	149.364	86.0206	0.791487	0.0112796	0.180589	PRKCH	14	61187559	61550976	+	8833	protein_coding	protein kinase C eta [Source:HGNC Symbol;Acc:HGNC:9403]	-
ENSG00000124098	374.842	442.942	403.024	322.726	276.005	406.936	299.366	0.445421	0.0112823	0.180589	FAM210B	20	56358915	56368663	+	3577	protein_coding	family with sequence similarity 210 member B [Source:HGNC Symbol;Acc:HGNC:16102]	-
ENSG00000182511	197.444	224.172	226.04	152.142	144.758	215.885	148.45	0.541632	0.0113213	0.181048	FES	15	90883695	90895776	+	4237	protein_coding	FES proto-oncogene, tyrosine kinase [Source:HGNC Symbol;Acc:HGNC:3657]	-
ENSG00000163666	100.225	58.5187	53.8648	125.633	122.562	70.8696	124.097	-0.810994	0.0113562	0.181243	HESX1	3	57197838	57227606	-	1493	protein_coding	HESX homeobox 1 [Source:HGNC Symbol;Acc:HGNC:4877]	Homeobox
ENSG00000138286	478.074	518.566	580.97	410.323	381.196	525.87	395.76	0.411065	0.0113625	0.181243	FAM149B1	10	73168166	73244504	+	7473	protein_coding	family with sequence similarity 149 member B1 [Source:HGNC Symbol;Acc:HGNC:29162]	-
ENSG00000082701	2170.88	2013.95	1784.27	2519.57	2437.72	1989.7	2478.65	-0.316981	0.0113647	0.181243	GSK3B	3	119821323	120094417	-	8156	protein_coding	glycogen synthase kinase 3 beta [Source:HGNC Symbol;Acc:HGNC:4617]	-
ENSG00000121236	225.507	233.175	298.18	363.067	344.524	252.287	353.795	-0.487414	0.0114064	0.181635	TRIM6	11	5596109	5612958	+	3947	protein_coding	tripartite motif containing 6 [Source:HGNC Symbol;Acc:HGNC:16277]	-
ENSG00000174136	208.468	266.485	212.574	318.116	327.153	229.176	322.634	-0.492433	0.0114135	0.181635	RGMB	5	98768650	98798643	+	6671	protein_coding	repulsive guidance molecule BMP co-receptor b [Source:HGNC Symbol;Acc:HGNC:26896]	-
ENSG00000119715	42.0946	53.117	53.8648	23.0519	23.1613	49.6921	23.1066	1.10566	0.0114205	0.181635	ESRRB	14	76310712	76501837	+	5930	protein_coding	estrogen related receptor beta [Source:HGNC Symbol;Acc:HGNC:3473]	ESR-like
ENSG00000149591	2678.02	3280.65	1967.99	1979	1932.04	2642.22	1955.52	0.434401	0.011438	0.181748	TAGLN	11	117199321	117204782	+	3917	protein_coding	transgelin [Source:HGNC Symbol;Acc:HGNC:11553]	-
ENSG00000176095	1110.49	1163.17	1022.47	1350.84	1394.5	1098.71	1372.67	-0.321191	0.0115112	0.182744	IP6K1	3	49724294	49786542	-	5200	protein_coding	inositol hexakisphosphate kinase 1 [Source:HGNC Symbol;Acc:HGNC:18360]	-
ENSG00000146001	301.678	205.266	256.82	159.058	184.325	254.588	171.691	0.565063	0.0115257	0.182809	PCDHB18P	5	141234333	141237529	+	3197	transcribed_unprocessed_pseudogene	protocadherin beta 18 pseudogene [Source:HGNC Symbol;Acc:HGNC:14548]	-
ENSG00000124145	1317.96	1292.81	946.481	1576.75	1529.61	1185.75	1553.18	-0.389292	0.0115379	0.182836	SDC4	20	45325288	45348424	-	2613	protein_coding	syndecan 4 [Source:HGNC Symbol;Acc:HGNC:10661]	-
ENSG00000132388	2786.26	2625.24	2452.77	3201.91	3203.97	2621.42	3202.94	-0.289107	0.0116056	0.183742	UBE2G1	17	4269259	4366628	-	4539	protein_coding	ubiquitin conjugating enzyme E2 G1 [Source:HGNC Symbol;Acc:HGNC:12482]	-
ENSG00000279089	78.1756	68.4219	98.1109	43.7986	45.3575	81.5695	44.578	0.870171	0.0116372	0.184075	AC005839.1	17	51183191	51186403	-	3213	TEC	TEC	-
ENSG00000075785	3668.24	3471.51	3171.29	4279.58	4123.67	3437.01	4201.63	-0.289752	0.0116493	0.1841	RAB7A	3	128726122	128814796	+	2717	protein_coding	RAB7A, member RAS oncogene family [Source:HGNC Symbol;Acc:HGNC:9788]	-
ENSG00000007062	2591.82	2510.9	2605.71	2149.59	2080.65	2569.48	2115.12	0.280834	0.0116633	0.184153	PROM1	4	15963076	16084378	-	7434	protein_coding	prominin 1 [Source:HGNC Symbol;Acc:HGNC:9454]	-
ENSG00000101193	2429.46	2660.35	2396.02	3060.14	3030.26	2495.28	3045.2	-0.287176	0.0116757	0.184182	GID8	20	62938119	62948475	+	4622	protein_coding	GID complex subunit 8 homolog [Source:HGNC Symbol;Acc:HGNC:15857]	-
ENSG00000178163	891.001	905.69	725.251	661.589	631.144	840.648	646.367	0.379626	0.0116953	0.184325	ZNF518B	4	10439874	10457410	-	10905	protein_coding	zinc finger protein 518B [Source:HGNC Symbol;Acc:HGNC:29365]	-
ENSG00000079974	326.734	424.936	369.359	296.217	240.298	373.676	268.257	0.481464	0.0118179	0.185977	RABL2B	22	50767501	50783663	-	5870	protein_coding	RAB, member of RAS oncogene family like 2B [Source:HGNC Symbol;Acc:HGNC:9800]	-
ENSG00000230131	14.0315	13.5043	23.0849	3.45778	3.86021	16.8736	3.659	2.20092	0.0118231	1	AL160290.2	10	123356450	123517708	+	1245	lincRNA	novel transcript	-
ENSG00000234636	84.1891	63.9205	49.0554	104.886	122.562	65.7217	113.724	-0.794323	0.0118286	0.185977	MED14OS	X	40735400	40738701	+	900	antisense	MED14 opposite strand [Source:HGNC Symbol;Acc:HGNC:40162]	-
ENSG00000165406	487.094	522.167	479.012	646.605	635.005	496.091	640.805	-0.368816	0.0118321	0.185977	2021-03-08	10	45454585	45594906	-	7539	protein_coding	membrane associated ring-CH-type finger 8 [Source:HGNC Symbol;Acc:HGNC:23356]	-
ENSG00000068323	3962.9	4302.48	4061.98	4889.3	5026.96	4109.12	4958.13	-0.270948	0.0119325	0.187199	TFE3	X	49028726	49043486	-	4283	protein_coding	transcription factor binding to IGHM enhancer 3 [Source:HGNC Symbol;Acc:HGNC:11752]	bHLH
ENSG00000157343	51.1148	36.0115	33.6655	16.1363	17.3709	40.264	16.7536	1.26147	0.011934	0.187199	ARMC12	6	35737032	35749079	+	1418	protein_coding	armadillo repeat containing 12 [Source:HGNC Symbol;Acc:HGNC:21099]	-
ENSG00000224050	9.02026	15.3049	12.5043	0	2.89516	12.2765	1.44758	3.00621	0.0119383	1	AL008723.1	22	32273420	32277186	+	590	lincRNA	novel transcript	-
ENSG00000114279	226.509	216.97	190.451	139.464	149.583	211.31	144.523	0.546794	0.0119474	0.187199	FGF12	3	192139395	192767764	-	7355	protein_coding	fibroblast growth factor 12 [Source:HGNC Symbol;Acc:HGNC:3668]	-
ENSG00000205056	10.0225	12.604	10.5806	2.30519	0	11.069	1.15259	3.35768	0.0119506	1	LINC02397	12	92466451	92492091	+	10626	lincRNA	long intergenic non-protein coding RNA 2397 [Source:HGNC Symbol;Acc:HGNC:53323]	-
ENSG00000166747	2341.26	2158.89	2053.6	2690.15	2665.48	2184.58	2677.81	-0.29377	0.0119568	0.187199	AP1G1	16	71729000	71809201	-	10980	protein_coding	adaptor related protein complex 1 subunit gamma 1 [Source:HGNC Symbol;Acc:HGNC:555]	-
ENSG00000186684	196.441	173.756	197.184	129.091	126.422	189.127	127.756	0.565708	0.0119682	0.187199	CYP27C1	2	127184120	127220078	-	4491	protein_coding	cytochrome P450 family 27 subfamily C member 1 [Source:HGNC Symbol;Acc:HGNC:33480]	-
ENSG00000156521	806.812	912.892	793.544	623.553	682.292	837.75	652.923	0.35918	0.0119742	0.187199	TYSND1	10	70137981	70146676	-	4597	protein_coding	trypsin domain containing 1 [Source:HGNC Symbol;Acc:HGNC:28531]	-
ENSG00000118194	188.423	209.767	147.166	119.87	117.736	181.786	118.803	0.614611	0.0120131	0.187638	TNNT2	1	201359008	201377762	-	7259	protein_coding	troponin T2, cardiac type [Source:HGNC Symbol;Acc:HGNC:11949]	-
ENSG00000260032	8320.69	7912.63	7689.2	9598.8	9511.56	7974.18	9555.18	-0.260959	0.0120511	0.188064	NORAD	20	36045622	36050960	-	5339	lincRNA	non-coding RNA activated by DNA damage [Source:HGNC Symbol;Acc:HGNC:44311]	-
ENSG00000005001	58.1306	40.513	75.9878	97.9705	110.016	58.2105	103.993	-0.840636	0.0120639	0.188095	PRSS22	16	2852727	2858170	-	2387	protein_coding	serine protease 22 [Source:HGNC Symbol;Acc:HGNC:14368]	-
ENSG00000125247	1269.85	1314.42	1258.13	1056.93	1009.44	1280.8	1033.19	0.310367	0.0120852	0.188176	TMTC4	13	100603927	100675093	-	6272	protein_coding	transmembrane and tetratricopeptide repeat containing 4 [Source:HGNC Symbol;Acc:HGNC:25904]	-
ENSG00000095777	117.263	97.2311	126.967	185.568	163.094	113.821	174.331	-0.614788	0.0120988	0.188176	MYO3A	10	25934071	26212536	+	8599	protein_coding	myosin IIIA [Source:HGNC Symbol;Acc:HGNC:7601]	-
ENSG00000139970	107.241	108.035	81.7591	55.3245	59.8333	99.0115	57.5789	0.780734	0.0121014	0.188176	RTN1	14	59595976	59870966	-	6209	protein_coding	reticulon 1 [Source:HGNC Symbol;Acc:HGNC:10467]	-
ENSG00000266913	26.0585	25.2081	20.1993	8.06816	6.75537	23.822	7.41176	1.68975	0.0121353	0.188535	LINC01841	19	14305458	14370196	-	1016	lincRNA	long intergenic non-protein coding RNA 1841 [Source:HGNC Symbol;Acc:HGNC:52655]	-
ENSG00000112984	2624.9	2469.49	2082.45	2924.13	3063.08	2392.28	2993.6	-0.323647	0.0121539	0.188655	KIF20A	5	138178719	138187715	+	3958	protein_coding	kinesin family member 20A [Source:HGNC Symbol;Acc:HGNC:9787]	-
ENSG00000166965	665.495	632.002	779.116	533.651	526.919	692.204	530.285	0.384346	0.0121654	0.188666	RCCD1	15	90954870	90963125	+	4969	protein_coding	RCC1 domain containing 1 [Source:HGNC Symbol;Acc:HGNC:30457]	-
ENSG00000172955	42.0946	31.5101	31.7418	16.1363	11.5806	35.1155	13.8585	1.34857	0.012177	0.188679	ADH6	4	99202638	99219537	-	4401	protein_coding	alcohol dehydrogenase 6 (class V) [Source:HGNC Symbol;Acc:HGNC:255]	-
ENSG00000276449	47.1058	43.2138	71.1785	94.5127	98.4354	53.8327	96.474	-0.843058	0.0122255	0.189262	AC004076.2	19	57449689	57453011	+	3323	antisense	novel transcript	-
ENSG00000171790	59.1328	50.4162	97.149	38.0356	29.9166	68.8993	33.9761	1.0237	0.0122886	0.19007	SLFNL1	1	41015597	41023237	-	4310	protein_coding	schlafen like 1 [Source:HGNC Symbol;Acc:HGNC:26313]	-
ENSG00000171316	4077.16	3844.23	3659.92	3203.06	3164.41	3860.44	3183.73	0.278036	0.0123614	0.191026	CHD7	8	60678778	60868028	+	16982	protein_coding	chromodomain helicase DNA binding protein 7 [Source:HGNC Symbol;Acc:HGNC:20626]	-
ENSG00000180921	2922.57	3002.46	2809.63	2449.26	2352.8	2911.55	2401.03	0.278333	0.0124065	0.191398	FAM83H	8	143723933	143733801	-	5654	protein_coding	family with sequence similarity 83 member H [Source:HGNC Symbol;Acc:HGNC:24797]	-
ENSG00000171848	1198.69	1128.06	1117.69	918.617	924.52	1148.15	921.569	0.316965	0.0124137	0.191398	RRM2	2	10120698	10131419	+	5323	protein_coding	ribonucleotide reductase regulatory subunit M2 [Source:HGNC Symbol;Acc:HGNC:10452]	-
ENSG00000187231	856.925	939.001	869.532	1161.81	1070.24	888.486	1116.03	-0.328183	0.0124183	0.191398	SESTD1	2	179101692	179264790	-	11349	protein_coding	SEC14 and spectrin domain containing 1 [Source:HGNC Symbol;Acc:HGNC:18379]	-
ENSG00000115159	1159.6	1011.92	974.376	1357.76	1285.45	1048.63	1321.6	-0.333787	0.0124402	0.191566	GPD2	2	156435290	156613735	+	7155	protein_coding	glycerol-3-phosphate dehydrogenase 2 [Source:HGNC Symbol;Acc:HGNC:4456]	-
ENSG00000077063	518.164	493.358	529.029	387.272	398.567	513.517	392.919	0.385631	0.0125333	0.192789	CTTNBP2	7	117710651	117874139	-	7035	protein_coding	cortactin binding protein 2 [Source:HGNC Symbol;Acc:HGNC:15679]	-
ENSG00000123064	2898.51	3178.02	2550.88	3538.46	3599.65	2875.8	3569.05	-0.311498	0.0125417	0.192789	DDX54	12	113157174	113185479	-	5064	protein_coding	DEAD-box helicase 54 [Source:HGNC Symbol;Acc:HGNC:20084]	-
ENSG00000211460	4050.1	3981.08	3593.55	3097.02	3264.77	3874.91	3180.9	0.284578	0.0125957	0.193448	TSN	2	121737103	121767853	+	4407	protein_coding	translin [Source:HGNC Symbol;Acc:HGNC:12379]	-
ENSG00000231393	11.0248	15.3049	16.3518	2.30519	2.89516	14.2272	2.60017	2.4448	0.0126304	1	AL357874.2	9	35642514	35643517	+	679	antisense	novel transcript	-
ENSG00000204381	98.2206	92.7297	48.0936	147.532	128.352	79.6813	137.942	-0.790446	0.0126629	0.19431	LAYN	11	111540280	111561745	+	3144	protein_coding	layilin [Source:HGNC Symbol;Acc:HGNC:29471]	-
ENSG00000057935	3409.66	2683.76	3033.74	3801.25	3774.32	3042.39	3787.79	-0.316344	0.0126803	0.194406	MTA3	2	42494569	42756947	+	10580	protein_coding	metastasis associated 1 family member 3 [Source:HGNC Symbol;Acc:HGNC:23784]	zf-GATA
ENSG00000174460	34.0765	25.2081	16.3518	61.0875	49.2177	25.2121	55.1526	-1.12898	0.0126984	0.19449	ZCCHC12	X	118823790	118826968	+	2231	protein_coding	zinc finger CCHC-type containing 12 [Source:HGNC Symbol;Acc:HGNC:27273]	-
ENSG00000270035	9.02026	9.90317	13.4662	0	1.93011	10.7965	0.965053	3.39584	0.0127017	1	AL359881.2	1	7698303	7698872	-	570	lincRNA	novel transcript	-
ENSG00000198380	4355.78	4279.07	3873.46	5076.02	5025.03	4169.44	5050.53	-0.276565	0.0127082	0.19449	GFPT1	2	69319769	69387254	-	8866	protein_coding	glutamine--fructose-6-phosphate transaminase 1 [Source:HGNC Symbol;Acc:HGNC:4241]	-
ENSG00000265735	11.0248	1.80058	5.77123	44.9512	8.68547	6.19886	26.8183	-2.11601	0.0127347	0.19462	RN7SL5P	9	9442060	9442380	+	321	misc_RNA	RNA, 7SL, cytoplasmic 5, pseudogene [Source:HGNC Symbol;Acc:HGNC:10040]	-
ENSG00000196656	247.556	166.553	424.185	144.074	187.22	279.432	165.647	0.751713	0.0127461	0.19462	AC004057.1	4	113214046	113217170	-	498	transcribed_processed_pseudogene	ribosomal protein S26 (RPS26) pseudogene	-
ENSG00000111907	176.396	224.172	188.527	144.074	119.667	196.365	131.87	0.578435	0.0127501	0.19462	TPD52L1	6	125119049	125264407	+	7595	protein_coding	tumor protein D52 like 1 [Source:HGNC Symbol;Acc:HGNC:12006]	-
ENSG00000267080	192.432	174.656	232.773	125.633	141.863	199.954	133.748	0.577732	0.0127886	0.194988	ASB16-AS1	17	44175973	44186717	-	2460	antisense	ASB16 antisense RNA 1 [Source:HGNC Symbol;Acc:HGNC:25442]	-
ENSG00000132846	342.77	379.922	391.482	270.86	278.9	371.391	274.88	0.434087	0.0128077	0.194988	ZBED3	5	77072072	77087323	-	6514	protein_coding	zinc finger BED-type containing 3 [Source:HGNC Symbol;Acc:HGNC:20711]	zf-BED
ENSG00000262903	65.1463	52.2167	75.9878	32.2726	33.7768	64.4503	33.0247	0.962435	0.0128078	0.194988	AC027796.4	17	3655621	3658092	-	874	antisense	uncharacterized LOC105371492 [Source:NCBI gene;Acc:105371492]	-
ENSG00000222375	27.0608	30.6098	69.2547	11.5259	20.2661	42.3084	15.896	1.40053	0.0128189	0.194988	RN7SKP127	16	29731051	29731404	-	354	misc_RNA	RNA, 7SK small nuclear pseudogene 127 [Source:HGNC Symbol;Acc:HGNC:45851]	-
ENSG00000265688	60.1351	81.026	91.3778	39.1882	44.3924	77.5129	41.7903	0.889828	0.0128366	0.19507	MAFG-DT	17	81927829	81930753	+	1895	antisense	MAFG divergent transcript [Source:HGNC Symbol;Acc:HGNC:43649]	-
ENSG00000116151	222.5	233.175	258.743	172.889	161.164	238.139	167.026	0.512964	0.0128466	0.19507	MORN1	1	2321253	2391707	-	11337	protein_coding	MORN repeat containing 1 [Source:HGNC Symbol;Acc:HGNC:25852]	-
ENSG00000105329	102.23	117.938	88.4922	174.042	146.688	102.887	160.365	-0.637235	0.0128655	0.195186	TGFB1	19	41301587	41353911	-	3238	protein_coding	transforming growth factor beta 1 [Source:HGNC Symbol;Acc:HGNC:11766]	-
ENSG00000119673	143.322	252.081	168.327	126.785	109.051	187.91	117.918	0.676156	0.0129057	0.195625	ACOT2	14	73567620	73575658	+	2393	protein_coding	acyl-CoA thioesterase 2 [Source:HGNC Symbol;Acc:HGNC:18431]	-
ENSG00000230606	19.0428	9.90317	45.208	8.06816	4.82526	24.718	6.44671	1.95015	0.0129278	0.195783	AC092683.1	2	97416165	97433527	-	5278	lincRNA	novel transcript	-
ENSG00000076554	603.355	645.507	583.856	792.985	763.357	610.906	778.171	-0.348567	0.0129385	0.195783	TPD52	8	80034745	80231232	-	8197	protein_coding	tumor protein D52 [Source:HGNC Symbol;Acc:HGNC:12005]	-
ENSG00000165029	586.317	408.731	345.312	296.217	321.362	446.787	308.79	0.53155	0.0129562	0.195881	ABCA1	9	104781002	104928237	-	11350	protein_coding	ATP binding cassette subfamily A member 1 [Source:HGNC Symbol;Acc:HGNC:29]	-
ENSG00000255929	14.0315	9.00288	16.3518	1.15259	2.89516	13.1287	2.02388	2.66238	0.0130125	1	AP000943.3	11	94545330	94740355	-	1175	antisense	uncharacterized LOC105369438 [Source:NCBI gene;Acc:105369438]	-
ENSG00000011028	765.72	984.916	892.617	1098.42	1161.92	881.084	1130.17	-0.358908	0.0130418	0.197004	MRC2	17	62627401	62693597	+	6860	protein_coding	mannose receptor C type 2 [Source:HGNC Symbol;Acc:HGNC:16875]	-
ENSG00000125285	687.544	541.974	522.296	773.39	762.391	583.938	767.891	-0.395643	0.0131303	0.19817	SOX21	13	94709622	94712399	-	2778	protein_coding	SRY-box 21 [Source:HGNC Symbol;Acc:HGNC:11197]	HMG
ENSG00000161800	1407.16	1481.87	1219.65	1709.3	1715.86	1369.56	1712.58	-0.322329	0.0131601	0.198351	RACGAP1	12	49976923	50033136	-	4487	protein_coding	Rac GTPase activating protein 1 [Source:HGNC Symbol;Acc:HGNC:9804]	-
ENSG00000116062	6924.55	6889.91	6111.73	7912.56	8153.73	6642.06	8033.14	-0.274363	0.0131651	0.198351	MSH6	2	47695530	47810101	+	10993	protein_coding	mutS homolog 6 [Source:HGNC Symbol;Acc:HGNC:7329]	-
ENSG00000133789	1879.22	1688.94	1436.07	2115.01	2100.92	1668.08	2107.96	-0.337759	0.0131773	0.198364	SWAP70	11	9664077	9752991	+	7190	protein_coding	switching B cell complex subunit SWAP70 [Source:HGNC Symbol;Acc:HGNC:17070]	-
ENSG00000279117	166.374	138.644	284.714	280.08	338.733	196.577	309.407	-0.656165	0.0131909	0.198398	AP001972.5	11	75260129	75262466	-	2338	TEC	TEC	-
ENSG00000112473	2314.2	2442.48	2082.45	2782.36	2816.02	2279.71	2799.19	-0.296098	0.0132058	0.198451	SLC39A7	6	33200445	33204439	+	2845	protein_coding	solute carrier family 39 member 7 [Source:HGNC Symbol;Acc:HGNC:4927]	-
ENSG00000271122	131.295	89.1286	115.425	57.6297	74.309	111.949	65.9694	0.75673	0.0132469	0.198897	AC018647.2	7	35695214	35699413	+	4200	antisense	uncharacterized LOC101930085 [Source:NCBI gene;Acc:101930085]	-
ENSG00000138768	4282.62	4137.73	4386.13	5074.87	5160.14	4268.83	5117.5	-0.26167	0.0132753	0.199008	USO1	4	75724593	75814286	+	4588	protein_coding	USO1 vesicle transport factor [Source:HGNC Symbol;Acc:HGNC:30904]	-
ENSG00000144063	28.063	34.211	43.2842	3.45778	20.2661	35.1861	11.8619	1.53742	0.013287	0.199008	MALL	2	110083870	110116566	-	3167	protein_coding	mal, T cell differentiation protein like [Source:HGNC Symbol;Acc:HGNC:6818]	-
ENSG00000128045	1018.29	1264	1440.88	1652.82	1567.25	1241.06	1610.03	-0.375106	0.0132885	0.199008	RASL11B	4	52862290	52866835	+	2472	protein_coding	RAS like family 11 member B [Source:HGNC Symbol;Acc:HGNC:23804]	-
ENSG00000225756	27.0608	46.815	38.4749	14.9837	15.4408	37.4502	15.2123	1.30154	0.0133509	0.199604	DBH-AS1	9	133654586	133657313	-	2139	antisense	DBH antisense RNA 1 [Source:HGNC Symbol;Acc:HGNC:24155]	-
ENSG00000188229	6499.6	6976.33	5682.74	7828.42	7833.33	6386.22	7830.87	-0.294165	0.0133512	0.199604	TUBB4B	9	137241213	137243707	+	2111	protein_coding	tubulin beta 4B class IVb [Source:HGNC Symbol;Acc:HGNC:20771]	-
ENSG00000236956	2.0045	0	0.961871	8.06816	12.5457	0.988791	10.3069	-3.41749	0.0133792	1	NF1P8	2	131189834	131198007	-	1596	unprocessed_pseudogene	neurofibromin 1 pseudogene 8 [Source:HGNC Symbol;Acc:HGNC:7767]	-
ENSG00000236120	5.01126	3.60115	7.69497	0	0	5.43579	0	4.80693	0.013422	1	AC110995.1	X	5653421	5726305	-	976	lincRNA	novel transcript	-
ENSG00000183638	23.0518	34.211	30.7799	59.9349	58.8682	29.3475	59.4015	-1.01412	0.013432	0.20064	RP1L1	8	10606349	10712187	-	8881	protein_coding	RP1 like 1 [Source:HGNC Symbol;Acc:HGNC:15946]	-
ENSG00000139433	316.711	379.922	372.244	244.35	276.005	356.292	260.177	0.452603	0.0134958	0.201421	GLTP	12	109850943	109880488	-	2696	protein_coding	glycolipid transfer protein [Source:HGNC Symbol;Acc:HGNC:24867]	-
ENSG00000165264	893.006	850.773	706.014	1069.61	1023.92	816.597	1046.76	-0.358062	0.0135257	0.201692	NDUFB6	9	32552999	32573184	-	1388	protein_coding	NADH:ubiquinone oxidoreductase subunit B6 [Source:HGNC Symbol;Acc:HGNC:7701]	-
ENSG00000132470	219.493	252.981	244.315	310.048	346.454	238.93	328.251	-0.458695	0.013537	0.201692	ITGB4	17	75721328	75757818	+	6761	protein_coding	integrin subunit beta 4 [Source:HGNC Symbol;Acc:HGNC:6158]	-
ENSG00000166398	1125.53	1063.24	848.371	1340.47	1265.18	1012.38	1302.83	-0.363705	0.0135923	0.202277	KIAA0355	19	34254537	34355586	+	7459	protein_coding	KIAA0355 [Source:HGNC Symbol;Acc:HGNC:29016]	-
ENSG00000142507	2748.17	3079.89	2519.14	3372.49	3495.42	2782.4	3433.95	-0.303482	0.0136009	0.202277	PSMB6	17	4796144	4798503	+	1448	protein_coding	proteasome subunit beta 6 [Source:HGNC Symbol;Acc:HGNC:9543]	-
ENSG00000087903	121.272	124.24	110.615	175.194	178.535	118.709	176.864	-0.575196	0.0136111	0.202277	RFX2	19	5993164	6199572	-	9094	protein_coding	regulatory factor X2 [Source:HGNC Symbol;Acc:HGNC:9983]	RFX
ENSG00000153814	151.34	169.254	198.146	232.824	265.389	172.913	249.107	-0.52771	0.0136352	0.202463	JAZF1	7	27830573	28180743	-	4206	protein_coding	JAZF zinc finger 1 [Source:HGNC Symbol;Acc:HGNC:28917]	-
ENSG00000260072	0	0.900288	0.961871	10.3733	7.72042	0.62072	9.04688	-3.83994	0.0136592	1	AC008938.1	16	24472798	24495177	-	6510	lincRNA	novel transcript	-
ENSG00000258479	0	1.80058	3.84749	14.9837	11.5806	1.88269	13.2822	-2.80716	0.0137179	1	LINC00640	14	51333393	51365557	+	1568	lincRNA	long intergenic non-protein coding RNA 640 [Source:HGNC Symbol;Acc:HGNC:44291]	-
ENSG00000135334	1409.17	1609.72	1324.5	1786.52	1825.88	1447.79	1806.2	-0.318914	0.0137373	0.203665	AKIRIN2	6	87675072	87702209	-	1999	protein_coding	akirin 2 [Source:HGNC Symbol;Acc:HGNC:21407]	-
ENSG00000075218	1574.54	1669.13	1466.85	1949.04	1911.77	1570.18	1930.4	-0.297759	0.0137483	0.203665	GTSE1	22	46296741	46330810	+	4242	protein_coding	G2 and S-phase expressed 1 [Source:HGNC Symbol;Acc:HGNC:13698]	-
ENSG00000245556	113.254	108.035	112.539	72.6134	64.6585	111.276	68.636	0.699175	0.0137512	0.203665	SCAMP1-AS1	5	78342365	78360507	-	1792	lincRNA	SCAMP1 antisense RNA 1 [Source:HGNC Symbol;Acc:HGNC:50544]	-
ENSG00000248796	1.00225	0.900288	0	10.3733	7.72042	0.63418	9.04688	-3.83041	0.0137766	1	MED15P8	2	131201142	131202941	-	545	unprocessed_pseudogene	mediator complex subunit 15 pseudogene 8 [Source:HGNC Symbol;Acc:HGNC:48657]	-
ENSG00000100299	174.392	207.967	209.688	137.159	132.212	197.349	134.685	0.552479	0.0137842	0.203981	ARSA	22	50622754	50628173	-	2932	protein_coding	arylsulfatase A [Source:HGNC Symbol;Acc:HGNC:713]	-
ENSG00000081760	1451.26	1755.56	1431.26	1905.24	1971.6	1546.03	1938.42	-0.326101	0.0138263	0.20443	AACS	12	125065379	125143333	+	16094	protein_coding	acetoacetyl-CoA synthetase [Source:HGNC Symbol;Acc:HGNC:21298]	-
ENSG00000182759	19.0428	29.7095	24.0468	46.1038	57.9032	24.2664	52.0035	-1.09886	0.0138413	0.204479	MAFA	8	143419182	143430406	-	2504	protein_coding	MAF bZIP transcription factor A [Source:HGNC Symbol;Acc:HGNC:23145]	TF_bZIP
ENSG00000078070	652.466	620.299	658.882	493.31	512.443	643.882	502.877	0.355998	0.0138541	0.204495	MCCC1	3	183015218	183116075	-	4321	protein_coding	methylcrotonoyl-CoA carboxylase 1 [Source:HGNC Symbol;Acc:HGNC:6936]	-
ENSG00000255983	42.0946	29.7095	68.2929	19.5941	20.2661	46.699	19.9301	1.22616	0.0139432	0.205635	AC007848.1	12	5388589	5406651	+	1405	lincRNA	novel transcript	-
ENSG00000076108	4331.73	4518.55	3738.79	5190.13	5097.41	4196.36	5143.77	-0.293612	0.0139625	0.205746	BAZ2A	12	56595596	56636816	-	10918	protein_coding	bromodomain adjacent to zinc finger domain 2A [Source:HGNC Symbol;Acc:HGNC:962]	MBD
ENSG00000274652	260.585	270.987	504.982	247.808	193.976	345.518	220.892	0.647132	0.0139799	0.205828	AL157817.1	13	51180178	51180967	+	790	lincRNA	novel transcript	-
ENSG00000259475	8.01801	4.50144	17.3137	1.15259	0	9.94438	0.576297	4.22202	0.0140213	1	AC036108.1	15	98954149	99105824	-	588	antisense	novel transcript, antisense to IGF1R and SYNM	-
ENSG00000163904	1948.38	1736.66	1653.46	2271.76	2126.98	1779.5	2199.37	-0.305553	0.0140312	0.20641	SENP2	3	185582496	185633551	+	7169	protein_coding	SUMO specific peptidase 2 [Source:HGNC Symbol;Acc:HGNC:23116]	-
ENSG00000017483	605.36	703.125	790.658	526.735	542.36	699.714	534.547	0.388476	0.0140536	0.206566	SLC38A5	X	48458537	48470256	-	4014	protein_coding	solute carrier family 38 member 5 [Source:HGNC Symbol;Acc:HGNC:18070]	-
ENSG00000184162	224.504	229.574	171.213	152.142	129.317	208.43	140.73	0.569319	0.0140853	0.206857	NR2C2AP	19	19201416	19203424	-	1794	protein_coding	nuclear receptor 2C2 associated protein [Source:HGNC Symbol;Acc:HGNC:30763]	-
ENSG00000178460	47.1058	32.4104	42.3223	11.5259	22.1962	40.6128	16.8611	1.25139	0.0141934	0.208133	MCMDC2	8	66870749	66922048	+	6354	protein_coding	minichromosome maintenance domain containing 2 [Source:HGNC Symbol;Acc:HGNC:26368]	-
ENSG00000181264	469.054	461.848	443.423	351.541	347.419	458.108	349.48	0.390597	0.014196	0.208133	TMEM136	11	120325129	120333682	+	4468	protein_coding	transmembrane protein 136 [Source:HGNC Symbol;Acc:HGNC:28280]	-
ENSG00000143013	1175.64	1394.55	1464.93	1695.47	1681.12	1345.04	1688.29	-0.327631	0.0142124	0.208198	LMO4	1	87328468	87348923	+	5833	protein_coding	LIM domain only 4 [Source:HGNC Symbol;Acc:HGNC:6644]	-
ENSG00000169155	537.207	498.76	505.944	643.147	671.677	513.97	657.412	-0.35576	0.014276	0.208954	ZBTB43	9	126805006	126838210	+	7052	protein_coding	zinc finger and BTB domain containing 43 [Source:HGNC Symbol;Acc:HGNC:17908]	ZBTB
ENSG00000022267	889.999	893.086	601.17	1061.54	1066.38	794.752	1063.96	-0.420787	0.0143896	0.21044	FHL1	X	136146702	136211359	+	5997	protein_coding	four and a half LIM domains 1 [Source:HGNC Symbol;Acc:HGNC:3702]	-
ENSG00000116833	49.1103	62.1199	34.6274	89.9023	86.8547	48.6192	88.3785	-0.859578	0.0144064	0.210509	NR5A2	1	200027602	200177424	+	7559	protein_coding	nuclear receptor subfamily 5 group A member 2 [Source:HGNC Symbol;Acc:HGNC:7984]	SF-like
ENSG00000111726	1678.77	1737.56	1684.24	1995.14	2142.42	1700.19	2068.78	-0.283318	0.0145679	0.212691	CMAS	12	22046174	22065674	+	2018	protein_coding	cytidine monophosphate N-acetylneuraminic acid synthetase [Source:HGNC Symbol;Acc:HGNC:18290]	-
ENSG00000138115	35.0788	37.8121	38.4749	12.6785	18.336	37.1219	15.5073	1.2503	0.0146201	0.213275	CYP2C8	10	95036772	95069497	-	2571	protein_coding	cytochrome P450 family 2 subfamily C member 8 [Source:HGNC Symbol;Acc:HGNC:2622]	-
ENSG00000242516	106.239	150.348	158.709	86.4445	86.8547	138.432	86.6496	0.677065	0.0146356	0.213322	LINC00960	3	75672391	75679303	+	3181	lincRNA	long intergenic non-protein coding RNA 960 [Source:HGNC Symbol;Acc:HGNC:48710]	-
ENSG00000147872	751.689	668.014	699.28	887.497	891.709	706.328	889.603	-0.33323	0.0146563	0.213446	PLIN2	9	19108375	19149290	-	5086	protein_coding	perilipin 2 [Source:HGNC Symbol;Acc:HGNC:248]	-
ENSG00000230316	95.2139	89.1286	65.4073	46.1038	47.2876	83.2499	46.6957	0.83352	0.0147211	0.214064	FEZF1-AS1	7	122303658	122310077	+	3313	antisense	FEZF1 antisense RNA 1 [Source:HGNC Symbol;Acc:HGNC:41001]	-
ENSG00000134775	629.414	528.469	416.49	349.236	410.147	524.791	379.692	0.465239	0.0147337	0.214064	FHOD3	18	36297714	36780055	+	7965	protein_coding	formin homology 2 domain containing 3 [Source:HGNC Symbol;Acc:HGNC:26178]	-
ENSG00000167178	35.0788	33.3107	52.9029	14.9837	19.3011	40.4308	17.1424	1.23126	0.0147398	0.214064	ISLR2	15	74100311	74138540	+	6101	protein_coding	immunoglobulin superfamily containing leucine rich repeat 2 [Source:HGNC Symbol;Acc:HGNC:29286]	-
ENSG00000138814	883.986	1042.53	935.901	689.251	804.854	954.14	747.052	0.352216	0.0147598	0.214064	PPP3CA	4	101023409	101348278	-	5213	protein_coding	protein phosphatase 3 catalytic subunit alpha [Source:HGNC Symbol;Acc:HGNC:9314]	-
ENSG00000124532	3147.07	3061.88	3827.29	4206.97	4092.79	3345.41	4149.88	-0.31088	0.0147601	0.214064	MRS2	6	24402908	24426194	+	5133	protein_coding	MRS2, magnesium transporter [Source:HGNC Symbol;Acc:HGNC:13785]	-
ENSG00000161203	6540.69	6753.96	5414.37	7572.54	7788.94	6236.34	7680.74	-0.300546	0.0147952	0.214325	AP2M1	3	184174689	184184091	+	4756	protein_coding	adaptor related protein complex 2 subunit mu 1 [Source:HGNC Symbol;Acc:HGNC:564]	-
ENSG00000274180	387.871	460.047	378.015	538.261	537.534	408.645	537.898	-0.395724	0.014815	0.214325	NATD1	17	21238870	21253410	-	4931	protein_coding	N-acetyltransferase domain containing 1 [Source:HGNC Symbol;Acc:HGNC:30770]	-
ENSG00000163755	1002.25	1165.87	991.689	1308.19	1327.91	1053.27	1318.05	-0.323225	0.0148194	0.214325	HPS3	3	149129584	149173732	+	6256	protein_coding	HPS3, biogenesis of lysosomal organelles complex 2 subunit 1 [Source:HGNC Symbol;Acc:HGNC:15597]	-
ENSG00000180769	56.1261	50.4162	56.7504	26.5097	27.9865	54.4309	27.2481	0.996374	0.0148272	0.214325	WDFY3-AS2	4	84965682	85011277	+	6203	processed_transcript	WDFY3 antisense RNA 2 [Source:HGNC Symbol;Acc:HGNC:21603]	-
ENSG00000174807	93.2094	121.539	108.691	178.652	151.513	107.813	165.083	-0.611172	0.0148579	0.214591	CD248	11	66314487	66317044	-	2558	protein_coding	CD248 molecule [Source:HGNC Symbol;Acc:HGNC:18219]	-
ENSG00000234127	974.188	941.702	888.769	1141.07	1179.29	934.886	1160.18	-0.311758	0.0148933	0.214924	TRIM26	6	30184455	30213427	-	4377	protein_coding	tripartite motif containing 26 [Source:HGNC Symbol;Acc:HGNC:12962]	-
ENSG00000278259	1767.97	1876.2	2368.13	1579.05	1568.21	2004.1	1573.63	0.348898	0.0149129	0.21503	MYO19	17	36495633	36543435	-	13075	protein_coding	myosin XIX [Source:HGNC Symbol;Acc:HGNC:26234]	-
ENSG00000167996	9042.31	10836.8	7747.87	11434.9	11795.8	9208.99	11615.4	-0.334881	0.0149494	0.215378	FTH1	11	61959718	61967660	-	2030	protein_coding	ferritin heavy chain 1 [Source:HGNC Symbol;Acc:HGNC:3976]	-
ENSG00000225828	70.1576	74.7239	102.92	44.9512	47.2876	82.6006	46.1194	0.839776	0.015035	0.216287	FAM229A	1	32361270	32364278	-	2845	protein_coding	family with sequence similarity 229 member A [Source:HGNC Symbol;Acc:HGNC:44652]	-
ENSG00000099194	23513.8	26832.2	23148.4	29637.8	29383	24498.1	29510.4	-0.268527	0.0150479	0.216287	SCD	10	100347124	100364834	+	5362	protein_coding	stearoyl-CoA desaturase [Source:HGNC Symbol;Acc:HGNC:10571]	-
ENSG00000129993	59.1328	94.5303	55.7885	118.717	118.701	69.8172	118.709	-0.762533	0.0150497	0.216287	CBFA2T3	16	88874858	88977204	-	5972	protein_coding	CBFA2/RUNX1 translocation partner 3 [Source:HGNC Symbol;Acc:HGNC:1537]	-
ENSG00000136709	2558.75	2612.64	2393.14	3085.49	3007.1	2521.51	3046.3	-0.272649	0.0150795	0.216537	WDR33	2	127701022	127811187	-	14580	protein_coding	WD repeat domain 33 [Source:HGNC Symbol;Acc:HGNC:25651]	-
ENSG00000137547	1172.63	1068.64	900.312	1391.18	1278.69	1047.2	1334.94	-0.350018	0.0151235	0.21699	MRPL15	8	54135210	54147901	+	1191	protein_coding	mitochondrial ribosomal protein L15 [Source:HGNC Symbol;Acc:HGNC:14054]	-
ENSG00000008405	937.105	830.066	753.145	1062.69	1067.35	840.105	1065.02	-0.342529	0.0151433	0.217096	CRY1	12	106991364	107093829	-	5062	protein_coding	cryptochrome circadian regulator 1 [Source:HGNC Symbol;Acc:HGNC:2384]	-
ENSG00000179889	3202.19	3439.1	3110.69	3923.43	3909.43	3250.66	3916.43	-0.268709	0.015157	0.217104	PDXDC1	16	14974591	15139339	+	9410	protein_coding	pyridoxal dependent decarboxylase domain containing 1 [Source:HGNC Symbol;Acc:HGNC:28995]	-
ENSG00000130224	399.898	376.321	393.405	505.989	506.653	389.875	506.321	-0.377332	0.0151688	0.217104	LRCH2	X	115110616	115234072	-	4929	protein_coding	leucine rich repeats and calponin homology domain containing 2 [Source:HGNC Symbol;Acc:HGNC:29292]	-
ENSG00000102119	2098.71	1864.5	1689.05	2294.81	2381.75	1884.09	2338.28	-0.311837	0.0152351	0.217697	EMD	X	154379197	154381523	+	2020	protein_coding	emerin [Source:HGNC Symbol;Acc:HGNC:3331]	-
ENSG00000118276	1053.37	1247.8	1443.77	1657.43	1542.15	1248.31	1599.79	-0.35747	0.0152459	0.217697	B4GALT6	18	31622247	31685836	-	5306	protein_coding	beta-1,4-galactosyltransferase 6 [Source:HGNC Symbol;Acc:HGNC:929]	-
ENSG00000250571	270.608	375.42	346.274	247.808	225.822	330.767	236.815	0.484214	0.0152477	0.217697	GLI4	8	143267433	143276931	+	3057	protein_coding	GLI family zinc finger 4 [Source:HGNC Symbol;Acc:HGNC:4320]	zf-C2H2
ENSG00000260948	140.315	117.037	137.548	73.766	92.645	131.633	83.2055	0.656751	0.015287	0.217943	AL390195.2	1	111431046	111433068	-	2023	sense_overlapping	novel transcript, sense overlapping WDR77 & OVGP1	-
ENSG00000136270	2516.65	2847.61	2444.12	3107.39	3253.19	2602.79	3180.29	-0.289057	0.0152898	0.217943	TBRG4	7	45100100	45112047	-	5803	protein_coding	transforming growth factor beta regulator 4 [Source:HGNC Symbol;Acc:HGNC:17443]	-
ENSG00000227376	11.0248	6.30202	18.2756	2.30519	0.965053	11.8674	1.63512	2.89058	0.0153035	1	FTH1P16	11	77734475	77735026	-	552	processed_pseudogene	ferritin heavy chain 1 pseudogene 16 [Source:HGNC Symbol;Acc:HGNC:3986]	-
ENSG00000164151	2725.12	2447.88	2593.21	3125.83	3132.56	2588.74	3129.2	-0.273689	0.0153537	0.218609	ICE1	5	5420664	5490234	+	8678	protein_coding	interactor of little elongation complex ELL subunit 1 [Source:HGNC Symbol;Acc:HGNC:29154]	-
ENSG00000234072	392.883	401.529	447.27	321.574	302.061	413.894	311.818	0.409376	0.0153617	0.218609	AC074117.1	2	27356246	27367622	+	3412	antisense	uncharacterized LOC105374363 [Source:NCBI gene;Acc:105374363]	-
ENSG00000226530	1.00225	3.60115	1.92374	13.8311	12.5457	2.17572	13.1884	-2.58306	0.0153818	1	AL158055.1	X	51396511	51465661	+	841	lincRNA	novel transcript	-
ENSG00000232677	1810.07	1787.97	1992.04	1530.64	1515.13	1863.36	1522.89	0.291106	0.0154698	0.219804	LINC00665	19	36313067	36331718	-	7201	lincRNA	long intergenic non-protein coding RNA 665 [Source:HGNC Symbol;Acc:HGNC:44323]	-
ENSG00000258376	20.045	36.9118	8.65684	49.5615	56.9381	21.8712	53.2498	-1.27914	0.0154708	0.219804	AC004846.1	14	73242651	73245979	-	3050	antisense	uncharacterized LOC101928123 [Source:NCBI gene;Acc:101928123]	-
ENSG00000105953	2773.23	2832.31	2425.84	3236.48	3297.58	2677.13	3267.03	-0.287297	0.0154891	0.219885	OGDH	7	44606572	44709066	+	5210	protein_coding	oxoglutarate dehydrogenase [Source:HGNC Symbol;Acc:HGNC:8124]	-
ENSG00000169495	23.0518	24.3078	30.7799	13.8311	2.89516	26.0465	8.36314	1.674	0.0155304	0.220256	HTRA4	8	38974164	38988662	+	2095	protein_coding	HtrA serine peptidase 4 [Source:HGNC Symbol;Acc:HGNC:26909]	-
ENSG00000130479	1889.24	2327.25	2010.31	2478.08	2672.23	2075.6	2575.15	-0.311069	0.0155405	0.220256	MAP1S	19	17719242	17734516	+	5040	protein_coding	microtubule associated protein 1S [Source:HGNC Symbol;Acc:HGNC:15715]	-
ENSG00000242861	20.045	48.6156	94.2634	16.1363	26.0564	54.308	21.0964	1.35752	0.0156517	0.221651	AL591895.1	1	225840883	225846522	-	348	antisense	novel transcript	-
ENSG00000009724	56.1261	81.026	172.175	46.1038	56.9381	103.109	51.5209	0.998522	0.0156914	0.222034	MASP2	1	11026523	11047233	-	4251	protein_coding	mannan binding lectin serine peptidase 2 [Source:HGNC Symbol;Acc:HGNC:6902]	-
ENSG00000110917	6383.34	7068.16	5998.23	7805.37	7875.79	6483.24	7840.58	-0.274193	0.0157099	0.222116	MLEC	12	120686869	120701864	+	6723	protein_coding	malectin [Source:HGNC Symbol;Acc:HGNC:28973]	-
ENSG00000113615	1106.49	1136.16	1103.27	1375.04	1358.79	1115.31	1366.92	-0.293346	0.0157264	0.222138	SEC24A	5	134648789	134727823	+	7201	protein_coding	SEC24 homolog A, COPII coat complex component [Source:HGNC Symbol;Acc:HGNC:10703]	-
ENSG00000183150	242.545	213.368	186.603	319.269	279.865	214.172	299.567	-0.483324	0.0157536	0.222138	GPR19	12	12660891	12696207	-	2623	protein_coding	G protein-coupled receptor 19 [Source:HGNC Symbol;Acc:HGNC:4473]	-
ENSG00000128833	921.069	758.043	1088.84	695.014	708.349	922.65	701.681	0.394472	0.0157619	0.222138	MYO5C	15	52192322	52295798	-	10045	protein_coding	myosin VC [Source:HGNC Symbol;Acc:HGNC:7604]	-
ENSG00000048052	354.797	343.01	233.735	214.382	218.102	310.514	216.242	0.521861	0.0157624	0.222138	HDAC9	7	18086949	19002416	+	16827	protein_coding	histone deacetylase 9 [Source:HGNC Symbol;Acc:HGNC:14065]	-
ENSG00000058668	969.177	975.913	706.014	1127.24	1177.36	883.701	1152.3	-0.382968	0.015824	0.222805	ATP2B4	1	203626561	203744081	+	9721	protein_coding	ATPase plasma membrane Ca2+ transporting 4 [Source:HGNC Symbol;Acc:HGNC:817]	-
ENSG00000147123	2950.63	2004.04	2501.83	1822.25	2015.99	2485.5	1919.12	0.372555	0.0158353	0.222805	NDUFB11	X	47142216	47145504	-	1418	protein_coding	NADH:ubiquinone oxidoreductase subunit B11 [Source:HGNC Symbol;Acc:HGNC:20372]	-
ENSG00000131409	356.801	544.674	298.18	554.398	594.472	399.885	574.435	-0.521688	0.0158485	0.222811	LRRC4B	19	50516892	50568045	-	3121	protein_coding	leucine rich repeat containing 4B [Source:HGNC Symbol;Acc:HGNC:25042]	-
ENSG00000110514	1449.26	1440.46	1361.05	1708.14	1744.81	1416.92	1726.48	-0.285172	0.0159541	0.223832	MADD	11	47269161	47330031	+	8366	protein_coding	MAP kinase activating death domain [Source:HGNC Symbol;Acc:HGNC:6766]	-
ENSG00000092345	247.556	136.844	114.463	273.165	255.739	166.288	264.452	-0.670878	0.015968	0.223832	DAZL	3	16586792	16670306	-	3631	protein_coding	deleted in azoospermia like [Source:HGNC Symbol;Acc:HGNC:2685]	-
ENSG00000128165	349.786	495.159	349.159	293.911	277.935	398.035	285.923	0.478928	0.0159914	0.223832	ADM2	22	50481556	50486440	+	4276	protein_coding	adrenomedullin 2 [Source:HGNC Symbol;Acc:HGNC:28898]	-
ENSG00000125534	1218.74	1692.54	974.376	1719.67	1799.82	1295.22	1759.75	-0.441857	0.0160064	0.223832	PPDPF	20	63520724	63522206	+	1094	protein_coding	pancreatic progenitor cell differentiation and proliferation factor [Source:HGNC Symbol;Acc:HGNC:16142]	-
ENSG00000139793	29.0653	23.4075	17.3137	8.06816	6.75537	23.2622	7.41176	1.65434	0.0160127	0.223832	MBNL2	13	97221434	97394120	+	4908	protein_coding	muscleblind like splicing regulator 2 [Source:HGNC Symbol;Acc:HGNC:16746]	-
ENSG00000113073	22.0495	26.1084	27.8943	11.5259	5.79032	25.3507	8.65813	1.56947	0.0160155	0.223832	SLC4A9	5	140360202	140375143	+	3635	protein_coding	solute carrier family 4 member 9 [Source:HGNC Symbol;Acc:HGNC:11035]	-
ENSG00000139233	338.761	278.189	337.617	192.483	259.599	318.189	226.041	0.488987	0.0160288	0.223832	LLPH	12	66116555	66130768	-	7993	protein_coding	LLP homolog, long-term synaptic facilitation factor [Source:HGNC Symbol;Acc:HGNC:28229]	-
ENSG00000155016	576.295	638.304	458.813	410.323	423.658	557.804	416.991	0.419837	0.0160346	0.223832	CYP2U1	4	107931369	107953457	+	6096	protein_coding	cytochrome P450 family 2 subfamily U member 1 [Source:HGNC Symbol;Acc:HGNC:20582]	-
ENSG00000141837	612.376	588.789	779.116	487.547	513.408	660.093	500.478	0.398752	0.0160366	0.223832	CACNA1A	19	13206442	13633025	-	43159	protein_coding	calcium voltage-gated channel subunit alpha1 A [Source:HGNC Symbol;Acc:HGNC:1388]	-
ENSG00000105982	83.1869	74.7239	85.6066	55.3245	36.672	81.1725	45.9983	0.827107	0.0161372	0.225056	RNF32	7	156640281	156677130	+	4371	protein_coding	ring finger protein 32 [Source:HGNC Symbol;Acc:HGNC:17118]	-
ENSG00000149970	449.009	449.244	372.244	314.658	320.397	423.499	317.528	0.41535	0.0161529	0.225095	CNKSR2	X	21372801	21654695	+	31865	protein_coding	connector enhancer of kinase suppressor of Ras 2 [Source:HGNC Symbol;Acc:HGNC:19701]	-
ENSG00000176209	572.286	602.293	507.868	454.122	407.252	560.816	430.687	0.382265	0.0161883	0.225408	SMIM19	8	42541155	42555193	+	4056	protein_coding	small integral membrane protein 19 [Source:HGNC Symbol;Acc:HGNC:25166]	-
ENSG00000169607	612.376	550.977	608.865	731.897	765.287	590.739	748.592	-0.342394	0.0162358	0.22589	CKAP2L	2	112736607	112764677	-	5219	protein_coding	cytoskeleton associated protein 2 like [Source:HGNC Symbol;Acc:HGNC:26877]	-
ENSG00000271895	36.081	36.0115	58.6742	18.4415	20.2661	43.5889	19.3538	1.16877	0.0162553	0.225943	AL109811.3	1	11029659	11030528	+	870	antisense	novel transcript, antisense to MASP2	-
ENSG00000198399	572.286	513.164	552.114	720.371	670.712	545.855	695.541	-0.349449	0.0162655	0.225943	ITSN2	2	24202864	24360714	-	12022	protein_coding	intersectin 2 [Source:HGNC Symbol;Acc:HGNC:6184]	-
ENSG00000076662	58.1306	80.1257	106.768	42.646	46.3225	81.6747	44.4842	0.875931	0.0162807	0.225973	ICAM3	19	10333776	10339823	-	2950	protein_coding	intercellular adhesion molecule 3 [Source:HGNC Symbol;Acc:HGNC:5346]	-
ENSG00000072071	4759.69	4801.24	5631.76	6038.44	6293.11	5064.23	6165.77	-0.284005	0.0162955	0.225999	ADGRL1	19	14147743	14206187	-	8487	protein_coding	adhesion G protein-coupled receptor L1 [Source:HGNC Symbol;Acc:HGNC:20973]	-
ENSG00000039560	4696.55	4905.67	4313.03	5703.03	5467.99	4638.42	5585.51	-0.267942	0.0163236	0.226126	RAI14	5	34656237	34832627	+	7687	protein_coding	retinoic acid induced 14 [Source:HGNC Symbol;Acc:HGNC:14873]	-
ENSG00000197183	1014.28	1010.12	1277.37	1407.32	1382.92	1100.59	1395.12	-0.342111	0.0163308	0.226126	NOL4L	20	32443059	32585074	-	9448	protein_coding	nucleolar protein 4 like [Source:HGNC Symbol;Acc:HGNC:16106]	-
ENSG00000005513	281.633	399.728	316.456	447.206	459.365	332.605	453.286	-0.445477	0.0163435	0.226126	SOX8	16	981808	986979	+	4432	protein_coding	SRY-box 8 [Source:HGNC Symbol;Acc:HGNC:11203]	HMG
ENSG00000126705	826.857	1002.02	847.409	1118.02	1131.04	892.096	1124.53	-0.333606	0.0164116	0.226888	AHDC1	1	27534035	27604431	-	8297	protein_coding	AT-hook DNA binding motif containing 1 [Source:HGNC Symbol;Acc:HGNC:25230]	-
ENSG00000274265	55.1238	100.832	89.454	44.9512	44.3924	81.8034	44.6718	0.875344	0.0164722	0.227545	AC245297.3	1	149176022	149251013	+	1331	lincRNA	novel transcript	-
ENSG00000052344	1628.66	1858.2	1913.16	2216.44	2200.32	1800.01	2208.38	-0.294783	0.0165278	0.228084	PRSS8	16	31131433	31135762	-	3010	protein_coding	serine protease 8 [Source:HGNC Symbol;Acc:HGNC:9491]	-
ENSG00000280128	265.597	180.958	394.367	183.262	174.675	280.307	178.968	0.646886	0.0165398	0.228084	AL662795.2	6	30282349	30286054	-	3706	TEC	TEC	-
ENSG00000134917	370.833	562.68	489.593	307.743	375.405	474.369	341.574	0.473042	0.0165504	0.228084	ADAMTS8	11	130404925	130428993	-	4523	protein_coding	ADAM metallopeptidase with thrombospondin type 1 motif 8 [Source:HGNC Symbol;Acc:HGNC:224]	-
ENSG00000196689	190.428	213.368	276.057	156.753	153.443	226.618	155.098	0.547584	0.0165817	0.228335	TRPV1	17	3565444	3609411	-	5519	protein_coding	transient receptor potential cation channel subfamily V member 1 [Source:HGNC Symbol;Acc:HGNC:12716]	-
ENSG00000166743	20.045	25.2081	10.5806	2.30519	6.75537	18.6112	4.53028	2.01039	0.0166671	1	ACSM1	16	20623237	20698890	-	2871	protein_coding	acyl-CoA synthetase medium chain family member 1 [Source:HGNC Symbol;Acc:HGNC:18049]	-
ENSG00000213694	261.588	271.887	221.23	337.71	346.454	251.568	342.082	-0.443326	0.0166942	0.229704	S1PR3	9	88990863	89005010	+	13578	protein_coding	sphingosine-1-phosphate receptor 3 [Source:HGNC Symbol;Acc:HGNC:3167]	-
ENSG00000134057	5857.16	6076.95	4745.87	6810.68	6927.15	5559.99	6868.91	-0.304984	0.0167737	0.23033	CCNB1	5	69167010	69178245	+	2558	protein_coding	cyclin B1 [Source:HGNC Symbol;Acc:HGNC:1579]	-
ENSG00000111641	30.0675	51.3164	60.5979	20.7467	22.1962	47.3273	21.4714	1.14053	0.0167793	0.23033	NOP2	12	6556863	6568691	-	4687	protein_coding	NOP2 nucleolar protein [Source:HGNC Symbol;Acc:HGNC:7867]	-
ENSG00000114735	398.896	390.725	430.918	314.658	302.061	406.847	308.36	0.400283	0.0167794	0.23033	HEMK1	3	50569152	50596168	+	19425	protein_coding	HemK methyltransferase family member 1 [Source:HGNC Symbol;Acc:HGNC:24923]	-
ENSG00000159199	1282.88	1337.83	1217.73	1587.12	1544.08	1279.48	1565.6	-0.290902	0.016797	0.230358	ATP5MC1	17	48892765	48895871	+	2615	protein_coding	ATP synthase membrane subunit c locus 1 [Source:HGNC Symbol;Acc:HGNC:841]	-
ENSG00000111674	3386.61	2860.22	3573.35	4038.69	4017.51	3273.39	4028.1	-0.299453	0.0168078	0.230358	ENO2	12	6913745	6923698	+	4281	protein_coding	enolase 2 [Source:HGNC Symbol;Acc:HGNC:3353]	-
ENSG00000223349	11.0248	3.60115	13.4662	1.15259	0	9.36404	0.576297	4.13319	0.0168406	1	KLF2P3	2	130692243	130693770	-	1087	processed_pseudogene	Kruppel like factor 2 pseudogene 3 [Source:HGNC Symbol;Acc:HGNC:49282]	-
ENSG00000201998	1.00225	0	0	10.3733	3.86021	0.334084	7.11678	-4.37287	0.0168454	1	SNORA23	11	9428773	9428954	+	182	snoRNA	small nucleolar RNA, H/ACA box 23 [Source:HGNC Symbol;Acc:HGNC:32613]	-
ENSG00000177426	4185.4	4306.98	3190.53	3112	3067.9	3894.3	3089.95	0.333847	0.0168749	0.231097	TGIF1	18	3411608	3459978	+	8222	protein_coding	TGFB induced factor homeobox 1 [Source:HGNC Symbol;Acc:HGNC:11776]	Homeobox
ENSG00000155660	7071.89	6989.84	7277.52	8386.27	8460.62	7113.08	8423.44	-0.243957	0.0169219	0.231558	PDIA4	7	149003062	149028641	-	3277	protein_coding	protein disulfide isomerase family A member 4 [Source:HGNC Symbol;Acc:HGNC:30167]	-
ENSG00000197816	122.275	90.0288	218.345	69.1556	92.645	143.549	80.9003	0.823041	0.0169945	0.23237	CCDC180	9	97307304	97378524	+	14155	protein_coding	coiled-coil domain containing 180 [Source:HGNC Symbol;Acc:HGNC:29303]	-
ENSG00000263465	472.06	431.238	425.147	358.457	314.607	442.815	336.532	0.397261	0.0170391	0.232796	SRSF8	11	95067197	95071224	+	4028	protein_coding	serine and arginine rich splicing factor 8 [Source:HGNC Symbol;Acc:HGNC:16988]	-
ENSG00000279133	51.1148	38.7124	43.2842	23.0519	18.336	44.3705	20.6939	1.10448	0.01709	0.233219	AC018628.1	17	62003700	62007518	-	3819	TEC	TEC	-
ENSG00000011422	187.421	222.371	220.269	153.295	139.933	210.02	146.614	0.520684	0.0171056	0.233219	PLAUR	19	43646095	43670547	-	4457	protein_coding	plasminogen activator, urokinase receptor [Source:HGNC Symbol;Acc:HGNC:9053]	-
ENSG00000186648	258.581	270.987	503.059	210.925	237.403	344.209	224.164	0.617711	0.0171101	0.233219	CARMIL3	14	24052000	24069728	+	6665	protein_coding	capping protein regulator and myosin 1 linker 3 [Source:HGNC Symbol;Acc:HGNC:20272]	-
ENSG00000157800	1297.92	1341.43	1389.9	1086.9	1105.95	1343.08	1096.42	0.292676	0.0171533	0.233626	SLC37A3	7	140293693	140404433	-	10588	protein_coding	solute carrier family 37 member 3 [Source:HGNC Symbol;Acc:HGNC:20651]	-
ENSG00000196268	623.4	507.763	824.324	462.19	487.352	651.829	474.771	0.456486	0.0172053	0.23415	ZNF493	19	21397119	21427573	+	11214	protein_coding	zinc finger protein 493 [Source:HGNC Symbol;Acc:HGNC:23708]	zf-C2H2
ENSG00000228709	217.489	121.539	72.1404	220.145	248.984	137.056	234.564	-0.777513	0.0172357	0.234334	LINC02575	21	44485577	44490288	+	912	lincRNA	long intergenic non-protein coding RNA 2575 [Source:HGNC Symbol;Acc:HGNC:53747]	-
ENSG00000122042	802.803	681.518	726.213	934.754	918.73	736.845	926.742	-0.331171	0.0172542	0.234334	UBL3	13	29764371	29850684	-	4384	protein_coding	ubiquitin like 3 [Source:HGNC Symbol;Acc:HGNC:12504]	-
ENSG00000110395	3940.85	3795.62	3355.01	4392.54	4574.35	3697.16	4483.44	-0.278284	0.0172591	0.234334	CBL	11	119206276	119313926	+	11740	protein_coding	Cbl proto-oncogene [Source:HGNC Symbol;Acc:HGNC:1541]	-
ENSG00000184602	2729.13	2693.66	2318.11	3161.56	3133.53	2580.3	3147.55	-0.286656	0.0173032	0.23475	SNN	16	11668414	11679159	+	3312	protein_coding	stannin [Source:HGNC Symbol;Acc:HGNC:11149]	-
ENSG00000188878	143.322	138.644	167.366	102.581	95.5402	149.777	99.0605	0.597436	0.0173959	0.235825	FBF1	17	75909574	75941140	-	6730	protein_coding	Fas binding factor 1 [Source:HGNC Symbol;Acc:HGNC:24674]	-
ENSG00000180998	106.239	107.134	110.615	73.766	60.7983	107.996	67.2822	0.686519	0.0174845	0.236841	GPR137C	14	52553148	52637713	+	6193	protein_coding	G protein-coupled receptor 137C [Source:HGNC Symbol;Acc:HGNC:25445]	-
ENSG00000131652	1469.3	1585.41	1203.3	1788.83	1786.31	1419.34	1787.57	-0.332604	0.0175153	0.23706	THOC6	16	3024027	3027755	+	1860	protein_coding	THO complex 6 [Source:HGNC Symbol;Acc:HGNC:28369]	-
ENSG00000185559	46.1036	35.1112	28.8561	61.0875	77.2042	36.6903	69.1458	-0.918841	0.0175278	0.23706	DLK1	14	100725705	100738224	+	5312	protein_coding	delta like non-canonical Notch ligand 1 [Source:HGNC Symbol;Acc:HGNC:2907]	-
ENSG00000269834	398.896	344.81	408.795	297.369	277.935	384.167	287.652	0.4177	0.0175598	0.237309	ZNF528-AS1	19	52388842	52397766	-	4160	processed_transcript	ZNF528 antisense RNA 1 [Source:HGNC Symbol;Acc:HGNC:51305]	-
ENSG00000271392	3.00675	6.30202	5.77123	0	0	5.02667	0	4.69809	0.017571	1	AC006237.1	17	35757199	35758325	-	480	sense_intronic	novel transcript, sense intronic to MMP28	-
ENSG00000135740	306.689	306.098	444.385	253.571	247.053	352.391	250.312	0.493556	0.0175803	0.237402	SLC9A5	16	67237683	67272190	+	5419	protein_coding	solute carrier family 9 member A5 [Source:HGNC Symbol;Acc:HGNC:11078]	-
ENSG00000166432	156.351	132.342	288.561	125.633	107.121	192.418	116.377	0.726534	0.0176037	0.237535	ZMAT1	X	101882288	101932031	-	7514	protein_coding	zinc finger matrin-type 1 [Source:HGNC Symbol;Acc:HGNC:29377]	-
ENSG00000105220	5479.31	6482.08	5857.8	7179.51	7152.97	5939.73	7166.24	-0.270721	0.0178038	0.240049	GPI	19	34359480	34402413	+	10680	protein_coding	glucose-6-phosphate isomerase [Source:HGNC Symbol;Acc:HGNC:4458]	-
ENSG00000110955	18436.4	19410.2	16781.8	21693	21846.9	18209.5	21769.9	-0.257636	0.0178291	0.240204	ATP5F1B	12	56638175	56646068	-	2322	protein_coding	ATP synthase F1 subunit beta [Source:HGNC Symbol;Acc:HGNC:830]	-
ENSG00000267505	7.01576	13.5043	23.0849	4.61038	0.965053	14.535	2.78771	2.42875	0.0178571	1	AC005180.2	17	44793199	44794474	+	562	lincRNA	novel transcript	-
ENSG00000164199	1926.33	1889.71	2028.59	1686.24	1512.24	1948.21	1599.24	0.285263	0.0178616	0.240406	ADGRV1	5	90529344	91164437	+	33822	protein_coding	adhesion G protein-coupled receptor V1 [Source:HGNC Symbol;Acc:HGNC:17416]	-
ENSG00000143217	7.01576	14.4046	8.65684	29.9674	27.0215	10.0257	28.4945	-1.49875	0.0178752	0.240406	NECTIN4	1	161070995	161089599	-	3502	protein_coding	nectin cell adhesion molecule 4 [Source:HGNC Symbol;Acc:HGNC:19688]	-
ENSG00000127914	1249.81	1056.94	1645.76	958.958	1030.68	1317.5	994.817	0.404792	0.0178956	0.240406	AKAP9	7	91940867	92110673	+	18210	protein_coding	A-kinase anchoring protein 9 [Source:HGNC Symbol;Acc:HGNC:379]	-
ENSG00000146278	382.86	350.212	351.083	479.479	461.295	361.385	470.387	-0.380312	0.0178992	0.240406	PNRC1	6	89080751	89085160	+	2992	protein_coding	proline rich nuclear receptor coactivator 1 [Source:HGNC Symbol;Acc:HGNC:17278]	-
ENSG00000120645	180.405	212.468	306.837	155.6	155.373	233.237	155.487	0.585239	0.0179643	0.241006	IQSEC3	12	66765	178460	+	7686	protein_coding	IQ motif and Sec7 domain 3 [Source:HGNC Symbol;Acc:HGNC:29193]	-
ENSG00000130222	559.256	458.247	385.71	361.914	326.188	467.738	344.051	0.443588	0.0179784	0.241006	GADD45G	9	89605013	89606555	+	1322	protein_coding	growth arrest and DNA damage inducible gamma [Source:HGNC Symbol;Acc:HGNC:4097]	-
ENSG00000090905	4738.64	4180.94	5067.14	5722.63	5603.09	4662.24	5662.86	-0.280566	0.0179887	0.241006	TNRC6A	16	24610209	24827632	+	12924	protein_coding	trinucleotide repeat containing 6A [Source:HGNC Symbol;Acc:HGNC:11969]	-
ENSG00000174516	231.52	230.474	177.946	292.759	300.131	213.313	296.445	-0.474888	0.0179991	0.241006	PELI3	11	66466327	66477337	+	3926	protein_coding	pellino E3 ubiquitin protein ligase family member 3 [Source:HGNC Symbol;Acc:HGNC:30010]	-
ENSG00000196743	1223.75	1190.18	1142.7	1420	1474.6	1185.54	1447.3	-0.288068	0.0181535	0.242887	GM2A	5	151212150	151270440	+	4479	protein_coding	GM2 ganglioside activator [Source:HGNC Symbol;Acc:HGNC:4367]	-
ENSG00000213923	4322.71	4307.88	5025.78	3734.4	3776.25	4552.12	3755.33	0.277559	0.0181807	0.243019	CSNK1E	22	38290691	38318084	-	6246	protein_coding	casein kinase 1 epsilon [Source:HGNC Symbol;Acc:HGNC:2453]	-
ENSG00000059378	215.484	243.078	237.582	161.363	169.849	232.048	165.606	0.486363	0.0181913	0.243019	PARP12	7	140023744	140063721	-	6285	protein_coding	poly(ADP-ribose) polymerase family member 12 [Source:HGNC Symbol;Acc:HGNC:21919]	-
ENSG00000110844	215.484	251.18	285.676	168.279	186.255	250.78	177.267	0.4995	0.0182631	0.243792	PRPF40B	12	49568218	49644666	+	9444	protein_coding	pre-mRNA processing factor 40 homolog B [Source:HGNC Symbol;Acc:HGNC:25031]	-
ENSG00000151131	1954.39	1781.67	1985.3	1610.17	1520.92	1907.12	1565.55	0.284866	0.0182779	0.243803	C12orf45	12	104986310	105074197	+	25887	protein_coding	chromosome 12 open reading frame 45 [Source:HGNC Symbol;Acc:HGNC:28628]	-
ENSG00000178882	363.817	404.229	323.189	252.418	285.656	363.745	269.037	0.434064	0.0183547	0.244417	RFLNA	12	123973241	124316024	+	3173	protein_coding	refilin A [Source:HGNC Symbol;Acc:HGNC:27051]	-
ENSG00000132002	1917.31	1734.86	1465.89	2060.84	2209.01	1706.02	2134.92	-0.323855	0.0183636	0.244417	DNAJB1	19	14514770	14529770	-	3672	protein_coding	DnaJ heat shock protein family (Hsp40) member B1 [Source:HGNC Symbol;Acc:HGNC:5270]	-
ENSG00000179909	754.695	609.495	873.379	592.433	537.534	745.857	564.984	0.400912	0.0183692	0.244417	ZNF154	19	57697367	57709194	-	5713	protein_coding	zinc finger protein 154 [Source:HGNC Symbol;Acc:HGNC:12939]	zf-C2H2
ENSG00000168389	342.77	411.432	392.444	251.265	313.642	382.215	282.454	0.434334	0.0183827	0.244417	MFSD2A	1	39955112	39969968	+	4007	protein_coding	major facilitator superfamily domain containing 2A [Source:HGNC Symbol;Acc:HGNC:25897]	-
ENSG00000135047	964.166	849.872	796.43	1141.07	1046.12	870.156	1093.59	-0.329532	0.0183951	0.244417	CTSL	9	87725519	87731393	+	2366	protein_coding	cathepsin L [Source:HGNC Symbol;Acc:HGNC:2537]	-
ENSG00000166816	327.736	293.494	213.535	389.577	384.091	278.255	386.834	-0.475468	0.0184183	0.244417	LDHD	16	75111860	75116771	-	2359	protein_coding	lactate dehydrogenase D [Source:HGNC Symbol;Acc:HGNC:19708]	-
ENSG00000105889	101.227	105.334	116.386	74.9186	58.8682	107.649	66.8934	0.691157	0.018422	0.244417	STEAP1B	7	22419444	22727613	-	6478	protein_coding	STEAP family member 1B [Source:HGNC Symbol;Acc:HGNC:41907]	-
ENSG00000100979	2123.77	2380.36	2142.09	2600.25	2770.67	2215.41	2685.46	-0.277628	0.0184482	0.244515	PLTP	20	45898621	45912155	-	2541	protein_coding	phospholipid transfer protein [Source:HGNC Symbol;Acc:HGNC:9093]	-
ENSG00000102699	1538.46	1359.44	1519.76	1236.73	1157.1	1472.55	1196.92	0.299162	0.0184574	0.244515	PARP4	13	24420926	24512810	-	6080	protein_coding	poly(ADP-ribose) polymerase family member 4 [Source:HGNC Symbol;Acc:HGNC:271]	-
ENSG00000285852	38.0856	47.7153	47.1317	18.4415	23.1613	44.3108	20.8014	1.08659	0.0184748	0.24456	AL353147.1	10	19812372	19816278	-	2349	bidirectional_promoter_lncRNA	novel transcript	-
ENSG00000111049	3.00675	1.80058	0.961871	10.3733	13.5107	1.92307	11.942	-2.64397	0.0184813	1	MYF5	12	80716912	80719673	+	1542	protein_coding	myogenic factor 5 [Source:HGNC Symbol;Acc:HGNC:7565]	bHLH
ENSG00000255121	67.1508	42.3136	51.9411	26.5097	27.0215	53.8018	26.7656	1.00459	0.0184908	0.244586	AP003392.4	11	118994824	118998004	-	1506	lincRNA	novel transcript	-
ENSG00000171124	10.0225	10.8035	8.65684	0	1.93011	9.82761	0.965053	3.26231	0.0185171	1	FUT3	19	5842888	5851474	-	3109	protein_coding	fucosyltransferase 3 (Lewis blood group) [Source:HGNC Symbol;Acc:HGNC:4014]	-
ENSG00000187522	338.761	396.127	365.511	491.005	467.085	366.8	479.045	-0.38403	0.0185287	0.244902	HSPA14	10	14838164	14871741	+	2644	protein_coding	heat shock protein family A (Hsp70) member 14 [Source:HGNC Symbol;Acc:HGNC:29526]	-
ENSG00000137857	73.1644	89.1286	91.3778	55.3245	43.4274	84.5569	49.3759	0.781874	0.0185933	0.245569	DUOX1	15	45129933	45165576	+	8784	protein_coding	dual oxidase 1 [Source:HGNC Symbol;Acc:HGNC:3062]	-
ENSG00000134333	4136.29	5115.44	4282.25	3657.18	3705.8	4511.33	3681.49	0.293373	0.0186362	0.24595	LDHA	11	18394388	18408425	+	6210	protein_coding	lactate dehydrogenase A [Source:HGNC Symbol;Acc:HGNC:6535]	-
ENSG00000126787	4222.49	3601.15	3254.01	4550.44	4566.63	3692.55	4558.53	-0.304057	0.0186714	0.246147	DLGAP5	14	55148112	55191678	-	3667	protein_coding	DLG associated protein 5 [Source:HGNC Symbol;Acc:HGNC:16864]	-
ENSG00000285804	95.2139	83.7268	120.234	51.8667	66.5886	99.7249	59.2277	0.746339	0.0186849	0.246147	AC093218.1	5	72095855	72108000	-	2641	antisense	uncharacterized LOC105379028 [Source:NCBI gene;Acc:105379028]	-
ENSG00000205559	34.0765	40.513	48.0936	9.22075	25.0914	40.8944	17.1561	1.23315	0.0186935	0.246147	CHKB-DT	22	50583026	50587640	+	1169	antisense	CHKB divergent transcript [Source:HGNC Symbol;Acc:HGNC:40146]	-
ENSG00000225345	83.1869	54.0173	87.5303	42.646	39.5672	74.9115	41.1066	0.865312	0.0188616	0.248119	SNX18P3	9	38566260	38568211	-	1952	transcribed_unprocessed_pseudogene	sorting nexin 18 pseudogene 3 [Source:HGNC Symbol;Acc:HGNC:39611]	-
ENSG00000135862	6658.96	7471.49	7316.96	6066.1	5908.05	7149.14	5987.08	0.256015	0.0188717	0.248119	LAMC1	1	183023460	183145592	+	8406	protein_coding	laminin subunit gamma 1 [Source:HGNC Symbol;Acc:HGNC:6492]	-
ENSG00000168397	1794.03	1907.71	2505.67	1598.65	1641.55	2069.14	1620.1	0.352872	0.0189146	0.248497	ATG4B	2	241637213	241673857	+	6638	protein_coding	autophagy related 4B cysteine peptidase [Source:HGNC Symbol;Acc:HGNC:20790]	-
ENSG00000111816	41.0923	49.5159	33.6655	14.9837	22.1962	41.4246	18.59	1.14797	0.0190638	0.250122	FRK	6	115931149	116060758	-	13230	protein_coding	fyn related Src family tyrosine kinase [Source:HGNC Symbol;Acc:HGNC:3955]	-
ENSG00000196604	255.574	234.075	326.074	192.483	193.011	271.908	192.747	0.495927	0.019067	0.250122	POTEF	2	130074030	130129222	-	4209	protein_coding	POTE ankyrin domain family member F [Source:HGNC Symbol;Acc:HGNC:33905]	-
ENSG00000026950	180.405	168.354	238.544	122.175	141.863	195.768	132.019	0.565785	0.0191527	0.251057	BTN3A1	6	26402237	26415216	+	5547	protein_coding	butyrophilin subfamily 3 member A1 [Source:HGNC Symbol;Acc:HGNC:1138]	-
ENSG00000261971	172.387	169.254	302.989	139.464	137.037	214.877	138.251	0.636133	0.0191836	0.251274	MMP25-AS1	16	3037403	3059370	-	7244	antisense	MMP25 antisense RNA 1 [Source:HGNC Symbol;Acc:HGNC:51372]	-
ENSG00000137274	657.477	723.832	780.078	557.855	577.101	720.462	567.478	0.344247	0.0192187	0.251544	BPHL	6	3118374	3153578	+	5780	protein_coding	biphenyl hydrolase like [Source:HGNC Symbol;Acc:HGNC:1094]	-
ENSG00000055130	2294.15	2225.51	1946.83	2657.88	2593.1	2155.5	2625.49	-0.284505	0.0192503	0.251769	CUL1	7	148697914	148801036	+	3548	protein_coding	cullin 1 [Source:HGNC Symbol;Acc:HGNC:2551]	-
ENSG00000135842	677.522	861.576	567.504	499.073	549.115	702.201	524.094	0.421986	0.0192688	0.251823	FAM129A	1	184790724	184974550	-	8372	protein_coding	family with sequence similarity 129 member A [Source:HGNC Symbol;Acc:HGNC:16784]	-
ENSG00000182983	1.00225	0.900288	2.88561	11.5259	10.6156	1.59605	11.0708	-2.79685	0.0192887	1	ZNF662	3	42905731	42917641	+	5070	protein_coding	zinc finger protein 662 [Source:HGNC Symbol;Acc:HGNC:31930]	zf-C2H2
ENSG00000159618	395.889	446.543	338.579	312.353	271.18	393.67	291.766	0.434301	0.0193063	0.252124	ADGRG5	16	57542421	57591681	+	5852	protein_coding	adhesion G protein-coupled receptor G5 [Source:HGNC Symbol;Acc:HGNC:19010]	-
ENSG00000171794	136.306	279.089	312.608	338.863	410.147	242.668	374.505	-0.625574	0.0193875	0.252994	UTF1	10	133230274	133231558	+	1157	protein_coding	undifferentiated embryonic cell transcription factor 1 [Source:HGNC Symbol;Acc:HGNC:12634]	-
ENSG00000119125	87.1959	20.7066	15.3899	190.178	193.976	41.0975	192.077	-2.22624	0.019434	0.253411	GDA	9	72114595	72257193	+	7904	protein_coding	guanine deaminase [Source:HGNC Symbol;Acc:HGNC:4212]	-
ENSG00000197530	1267.85	1377.44	1697.7	1079.98	1195.7	1447.66	1137.84	0.347011	0.0195223	0.254172	MIB2	1	1615415	1630610	+	8767	protein_coding	mindbomb E3 ubiquitin protein ligase 2 [Source:HGNC Symbol;Acc:HGNC:30577]	-
ENSG00000130449	431.97	448.344	364.549	304.285	321.362	414.954	312.824	0.407176	0.0195439	0.254172	ZSWIM6	5	61332273	61546170	+	5501	protein_coding	zinc finger SWIM-type containing 6 [Source:HGNC Symbol;Acc:HGNC:29316]	-
ENSG00000095383	143.322	189.061	162.556	228.214	240.298	164.98	234.256	-0.504857	0.0195493	0.254172	TBC1D2	9	98198999	98255721	-	3681	protein_coding	TBC1 domain family member 2 [Source:HGNC Symbol;Acc:HGNC:18026]	-
ENSG00000128595	5843.13	5706.93	5060.41	6576.7	6711.94	5536.82	6644.32	-0.263096	0.0195506	0.254172	CALU	7	128739292	128771807	+	4537	protein_coding	calumenin [Source:HGNC Symbol;Acc:HGNC:1458]	-
ENSG00000153898	162.365	172.855	209.688	130.243	117.736	181.636	123.99	0.552576	0.0195797	0.254361	MCOLN2	1	84925583	84997113	-	3442	protein_coding	mucolipin 2 [Source:HGNC Symbol;Acc:HGNC:13357]	-
ENSG00000183117	83.1869	76.5245	74.0641	130.243	113.876	77.9252	122.06	-0.646192	0.0196018	0.254458	CSMD1	8	2935353	4994972	-	18705	protein_coding	CUB and Sushi multiple domains 1 [Source:HGNC Symbol;Acc:HGNC:14026]	-
ENSG00000213937	57.1283	57.6185	64.4454	91.0549	105.191	59.7307	98.1228	-0.718067	0.0196789	0.255269	CLDN9	16	3012456	3014505	+	2050	protein_coding	claudin 9 [Source:HGNC Symbol;Acc:HGNC:2051]	-
ENSG00000148700	2817.33	2622.54	2433.53	2217.59	2112.5	2624.47	2165.05	0.277744	0.0197551	0.256003	ADD3	10	109996368	110135565	+	6541	protein_coding	adducin 3 [Source:HGNC Symbol;Acc:HGNC:245]	-
ENSG00000176834	1275.87	1175.78	1468.78	1579.05	1669.54	1306.81	1624.3	-0.314175	0.0197648	0.256003	VSIG10	12	118063593	118136026	-	8350	protein_coding	V-set and immunoglobulin domain containing 10 [Source:HGNC Symbol;Acc:HGNC:26078]	-
ENSG00000174004	267.601	292.594	432.842	231.671	230.648	331.012	231.159	0.518067	0.0198241	0.256421	NRROS	3	196639686	196662004	+	2910	protein_coding	negative regulator of reactive oxygen species [Source:HGNC Symbol;Acc:HGNC:24613]	-
ENSG00000141627	1028.31	1038.93	818.553	1173.34	1257.46	961.932	1215.4	-0.337657	0.0198296	0.256421	DYM	18	49041474	49461347	-	7256	protein_coding	dymeclin [Source:HGNC Symbol;Acc:HGNC:21317]	-
ENSG00000123992	1282.88	1574.6	1316.8	1705.84	1744.81	1391.43	1725.33	-0.310009	0.0198411	0.256421	DNPEP	2	219373527	219400022	-	4753	protein_coding	aspartyl aminopeptidase [Source:HGNC Symbol;Acc:HGNC:2981]	-
ENSG00000146776	655.472	692.322	834.904	550.94	579.997	727.566	565.468	0.363249	0.0198763	0.256686	ATXN7L1	7	105605067	105876604	-	8295	protein_coding	ataxin 7 like 1 [Source:HGNC Symbol;Acc:HGNC:22210]	-
ENSG00000119655	1929.33	1803.28	1385.09	2183.01	2142.42	1705.9	2162.71	-0.342301	0.0199018	0.256777	NPC2	14	74476192	74494177	-	2749	protein_coding	NPC intracellular cholesterol transporter 2 [Source:HGNC Symbol;Acc:HGNC:14537]	-
ENSG00000090006	3134.04	3266.25	4398.64	2795.04	2872.96	3599.64	2834	0.344956	0.0199128	0.256777	LTBP4	19	40592883	40629818	+	8108	protein_coding	latent transforming growth factor beta binding protein 4 [Source:HGNC Symbol;Acc:HGNC:6717]	-
ENSG00000109107	1125.53	1246.9	945.52	1434.98	1355.9	1105.98	1395.44	-0.3349	0.0199351	0.256874	ALDOC	17	28573115	28577264	-	2928	protein_coding	aldolase, fructose-bisphosphate C [Source:HGNC Symbol;Acc:HGNC:418]	-
ENSG00000268105	6.01351	9.90317	13.4662	0	1.93011	9.79429	0.965053	3.2597	0.0200237	1	AC124856.1	19	23125665	23128543	+	896	processed_pseudogene	ribosomal protein L5 (RPL5) pseudogene	-
ENSG00000186480	1485.34	1661.93	1276.4	1825.71	1852.9	1474.56	1839.3	-0.318703	0.0200958	0.258754	INSIG1	7	155297776	155310235	+	3650	protein_coding	insulin induced gene 1 [Source:HGNC Symbol;Acc:HGNC:6083]	-
ENSG00000101447	1472.31	1679.94	1343.73	1819.95	1889.57	1498.66	1854.76	-0.307436	0.0201513	0.259277	FAM83D	20	38926312	38953106	+	2475	protein_coding	family with sequence similarity 83 member D [Source:HGNC Symbol;Acc:HGNC:16122]	-
ENSG00000160932	1039.33	1407.15	866.646	1421.15	1509.34	1104.38	1465.25	-0.407595	0.0201871	0.259547	LY6E	8	143017982	143023832	+	2640	protein_coding	lymphocyte antigen 6 family member E [Source:HGNC Symbol;Acc:HGNC:6727]	-
ENSG00000199572	0	7.20231	9.61871	0	0	5.60701	0	4.85659	0.0202235	1	RNA5SP174	4	190015138	190015255	+	118	rRNA_pseudogene	RNA, 5S ribosomal pseudogene 174 [Source:HGNC Symbol;Acc:HGNC:43074]	-
ENSG00000167720	92.2071	121.539	87.5303	69.1556	52.1128	100.425	60.6342	0.734569	0.0202412	0.26005	SRR	17	2303383	2325260	+	3498	protein_coding	serine racemase [Source:HGNC Symbol;Acc:HGNC:14398]	-
ENSG00000229036	106.239	97.2311	144.281	64.5453	78.1693	115.917	71.3573	0.696073	0.0203332	0.26104	VDAC1P8	6	143490424	143506406	+	5136	transcribed_processed_pseudogene	voltage dependent anion channel 1 pseudogene 8 [Source:HGNC Symbol;Acc:HGNC:37483]	-
ENSG00000211644	7.01576	3.60115	3.84749	0	0	4.82147	0	4.63258	0.0203618	1	IGLV1-51	22	22322472	22322969	+	389	IG_V_gene	immunoglobulin lambda variable 1-51 [Source:HGNC Symbol;Acc:HGNC:5882]	-
ENSG00000169432	94.2116	90.0288	110.615	57.6297	62.7284	98.2852	60.1791	0.705672	0.0203707	0.261329	SCN9A	2	166195185	166376001	-	13741	protein_coding	sodium voltage-gated channel alpha subunit 9 [Source:HGNC Symbol;Acc:HGNC:10597]	-
ENSG00000137198	0	15.3049	5.77123	26.5097	27.9865	7.02538	27.2481	-1.93932	0.0204029	0.261399	GMPR	6	16238580	16295549	+	2232	protein_coding	guanosine monophosphate reductase [Source:HGNC Symbol;Acc:HGNC:4376]	-
ENSG00000249129	37.0833	36.9118	51.9411	94.5127	59.8333	41.9787	77.173	-0.87376	0.0204061	0.261399	SUDS3P1	5	177971316	177972281	+	966	processed_pseudogene	SDS3 homolog, SIN3A corepressor complex component pseudogene 1 [Source:HGNC Symbol;Acc:HGNC:44000]	-
ENSG00000243943	953.141	948.004	1004.19	790.679	779.762	968.446	785.221	0.302659	0.0204254	0.261454	ZNF512	2	27582969	27623215	+	4398	protein_coding	zinc finger protein 512 [Source:HGNC Symbol;Acc:HGNC:29380]	zf-C2H2
ENSG00000138316	217.489	244.878	333.769	386.119	354.174	265.379	370.147	-0.47922	0.0204448	0.261511	ADAMTS14	10	70672803	70762441	+	5269	protein_coding	ADAM metallopeptidase with thrombospondin type 1 motif 14 [Source:HGNC Symbol;Acc:HGNC:14899]	-
ENSG00000175352	290.653	309.699	270.286	213.23	215.207	290.213	214.218	0.438238	0.0205014	0.262042	NRIP3	11	8980576	9004049	-	4123	protein_coding	nuclear receptor interacting protein 3 [Source:HGNC Symbol;Acc:HGNC:1167]	-
ENSG00000260549	7.01576	6.30202	0.961871	19.5941	18.336	4.75988	18.965	-1.99338	0.0205297	1	MT1L	16	56617476	56618818	+	411	transcribed_unprocessed_pseudogene	metallothionein 1L, pseudogene [Source:HGNC Symbol;Acc:HGNC:7404]	-
ENSG00000136944	10.0225	15.3049	12.5043	21.8993	43.4274	12.6106	32.6633	-1.37674	0.0205684	0.262706	LMX1B	9	126614443	126701032	+	5830	protein_coding	LIM homeobox transcription factor 1 beta [Source:HGNC Symbol;Acc:HGNC:6654]	Homeobox
ENSG00000188747	139.313	117.037	263.553	110.649	97.4703	173.301	104.06	0.736627	0.0205996	0.262912	NOXA1	9	137423350	137434406	+	1678	protein_coding	NADPH oxidase activator 1 [Source:HGNC Symbol;Acc:HGNC:10668]	-
ENSG00000130706	2023.55	2356.05	1902.58	2510.35	2634.59	2094.06	2572.47	-0.296767	0.0207573	0.264571	ADRM1	20	62302093	62308862	+	2142	protein_coding	adhesion regulating molecule 1 [Source:HGNC Symbol;Acc:HGNC:15759]	-
ENSG00000120053	1326.98	1453.97	1211	1619.39	1652.17	1330.65	1635.78	-0.297719	0.0207599	0.264571	GOT1	10	99396870	99431569	-	3369	protein_coding	glutamic-oxaloacetic transaminase 1 [Source:HGNC Symbol;Acc:HGNC:4432]	-
ENSG00000204946	425.957	445.643	488.631	323.879	369.615	453.41	346.747	0.385462	0.0208189	0.26513	ZNF783	7	149262171	149297302	+	6726	protein_coding	zinc finger family member 783 [Source:HGNC Symbol;Acc:HGNC:27222]	zf-C2H2
ENSG00000225151	85.1914	93.63	128.891	91.0549	271.18	102.571	181.117	-0.825335	0.0208998	0.265904	GOLGA2P7	15	84199311	84230136	-	4915	transcribed_unprocessed_pseudogene	GOLGA2 pseudogene 7 [Source:HGNC Symbol;Acc:HGNC:49516]	-
ENSG00000084676	752.691	674.316	606.941	917.465	806.784	677.983	862.124	-0.346123	0.0209102	0.265904	NCOA1	2	24491914	24770702	+	8633	protein_coding	nuclear receptor coactivator 1 [Source:HGNC Symbol;Acc:HGNC:7668]	-
ENSG00000166831	3099.96	3807.32	3399.25	4077.88	4280.01	3435.51	4178.94	-0.282532	0.0210341	0.26719	RBPMS2	15	64739892	64775587	-	2101	protein_coding	RNA binding protein, mRNA processing factor 2 [Source:HGNC Symbol;Acc:HGNC:19098]	-
ENSG00000174628	54.1216	61.2196	53.8648	97.9705	88.7848	56.402	93.3777	-0.725048	0.021071	0.26719	IQCK	16	19716456	19858467	+	4993	protein_coding	IQ motif containing K [Source:HGNC Symbol;Acc:HGNC:28556]	-
ENSG00000134222	1328.99	1363.04	1242.74	1693.16	1513.2	1311.59	1603.18	-0.289023	0.0210739	0.26719	PSRC1	1	109279556	109283186	-	2855	protein_coding	proline and serine rich coiled-coil 1 [Source:HGNC Symbol;Acc:HGNC:24472]	-
ENSG00000154309	256.576	270.987	289.523	200.551	199.766	272.362	200.159	0.444616	0.0210873	0.26719	DISP1	1	222872271	223005995	+	5382	protein_coding	dispatched RND transporter family member 1 [Source:HGNC Symbol;Acc:HGNC:19711]	-
ENSG00000122786	5255.81	6357.84	5988.61	4869.71	4845.53	5867.42	4857.62	0.272581	0.0210879	0.26719	CALD1	7	134744252	134970728	+	9843	protein_coding	caldesmon 1 [Source:HGNC Symbol;Acc:HGNC:1441]	-
ENSG00000107954	31.0698	34.211	39.4367	61.0875	67.5537	34.9058	64.3206	-0.882658	0.0211584	0.267889	NEURL1	10	103493979	103592552	+	4961	protein_coding	neuralized E3 ubiquitin protein ligase 1 [Source:HGNC Symbol;Acc:HGNC:7761]	-
ENSG00000257258	1.00225	5.40173	8.65684	0	0	5.02027	0	4.69633	0.0212991	1	AC012150.1	12	29143196	29148675	-	593	lincRNA	novel transcript	-
ENSG00000065621	744.673	681.518	619.445	518.667	552.975	681.879	535.821	0.346951	0.0213148	0.269644	GSTO2	10	104268873	104304945	+	9921	protein_coding	glutathione S-transferase omega 2 [Source:HGNC Symbol;Acc:HGNC:23064]	-
ENSG00000152102	2581.8	2673.86	2421.03	3069.36	3055.36	2558.9	3062.36	-0.259045	0.021328	0.269644	FAM168B	2	131047876	131093460	-	5435	protein_coding	family with sequence similarity 168 member B [Source:HGNC Symbol;Acc:HGNC:27016]	-
ENSG00000024422	304.684	373.62	264.515	421.849	425.588	314.273	423.719	-0.430194	0.0213616	0.269874	EHD2	19	47713343	47743134	+	3923	protein_coding	EH domain containing 2 [Source:HGNC Symbol;Acc:HGNC:3243]	-
ENSG00000071073	191.43	181.858	158.709	235.129	257.669	177.332	246.399	-0.475746	0.0214531	0.270834	MGAT4A	2	98619106	98731126	-	9630	protein_coding	alpha-1,3-mannosyl-glycoprotein 4-beta-N-acetylglucosaminyltransferase A [Source:HGNC Symbol;Acc:HGNC:7047]	-
ENSG00000152580	61.1373	62.1199	56.7504	39.1882	25.0914	60.0025	32.1398	0.910386	0.0214808	0.27086	IGSF10	3	151425384	151458709	-	11727	protein_coding	immunoglobulin superfamily member 10 [Source:HGNC Symbol;Acc:HGNC:26384]	-
ENSG00000172493	2004.5	2049.96	2259.44	2540.32	2531.33	2104.63	2535.82	-0.268866	0.0214862	0.27086	AFF1	4	86935002	87141054	+	10733	protein_coding	AF4/FMR2 family member 1 [Source:HGNC Symbol;Acc:HGNC:7135]	AF-4
ENSG00000170577	80.1801	90.9291	65.4073	41.4934	49.2177	78.8388	45.3555	0.79505	0.0215296	0.271211	SIX2	2	45005161	45009430	-	2205	protein_coding	SIX homeobox 2 [Source:HGNC Symbol;Acc:HGNC:10888]	Homeobox
ENSG00000123570	28.063	72.0231	78.8735	24.2045	31.8467	59.6532	28.0256	1.08746	0.0215456	0.271217	RAB9B	X	103822322	103832228	-	3748	protein_coding	RAB9B, member RAS oncogene family [Source:HGNC Symbol;Acc:HGNC:14090]	-
ENSG00000069869	311.7	317.802	297.218	406.866	399.532	308.907	403.199	-0.383992	0.0215658	0.271275	NEDD4	15	55826922	55993746	-	9122	protein_coding	neural precursor cell expressed, developmentally down-regulated 4, E3 ubiquitin protein ligase [Source:HGNC Symbol;Acc:HGNC:7727]	-
ENSG00000279443	27.0608	28.8092	13.4662	11.5259	2.89516	23.1121	7.21055	1.713	0.0216214	0.271779	AL513497.1	1	28544460	28546542	+	2083	TEC	TEC	-
ENSG00000039987	60.1351	51.3164	58.6742	23.0519	35.7069	56.7086	29.3794	0.938483	0.0216717	0.272215	BEST2	19	12751702	12758458	+	2646	protein_coding	bestrophin 2 [Source:HGNC Symbol;Acc:HGNC:17107]	-
ENSG00000135248	129.29	152.149	97.149	84.1394	75.2741	126.196	79.7067	0.66575	0.0217124	0.27253	FAM71F1	7	128709061	128731743	+	2521	protein_coding	family with sequence similarity 71 member F1 [Source:HGNC Symbol;Acc:HGNC:30704]	-
ENSG00000187682	5.01126	3.60115	2.88561	23.0519	9.65053	3.83267	16.3512	-2.0879	0.0217327	1	ERAS	X	48826513	48830138	+	1303	protein_coding	ES cell expressed Ras [Source:HGNC Symbol;Acc:HGNC:5174]	-
ENSG00000171681	3834.61	3872.14	3811.9	4634.58	4449.86	3839.55	4542.22	-0.242354	0.0217428	0.272664	ATF7IP	12	14365632	14502935	+	13189	protein_coding	activating transcription factor 7 interacting protein [Source:HGNC Symbol;Acc:HGNC:20092]	-
ENSG00000049540	357.804	362.816	299.142	236.282	268.285	339.921	252.283	0.428664	0.0217543	0.272664	ELN	7	74027789	74069907	+	6542	protein_coding	elastin [Source:HGNC Symbol;Acc:HGNC:3327]	-
ENSG00000086758	11848.6	12742.7	11337.6	14163.1	14197.9	11976.3	14180.5	-0.243698	0.0217959	0.272988	HUWE1	X	53532096	53686729	-	17380	protein_coding	HECT, UBA and WWE domain containing 1, E3 ubiquitin protein ligase [Source:HGNC Symbol;Acc:HGNC:30892]	-
ENSG00000249755	12.027	11.7037	12.5043	28.8148	31.8467	12.0784	30.3308	-1.32994	0.0218256	0.273069	AC083829.1	4	88527160	88528170	+	657	processed_pseudogene	CD53 molecule (CD53) pseudogene	-
ENSG00000284630	28.063	19.8063	29.818	10.3733	8.68547	25.8958	9.52941	1.44532	0.0218341	0.273069	AP000553.5	22	21657811	21661021	+	471	transcribed_unitary_pseudogene	novel pseudogene	-
ENSG00000134352	207.466	243.978	205.84	300.827	294.341	219.095	297.584	-0.44058	0.0218493	0.273069	IL6ST	5	55935095	55994993	-	9292	protein_coding	interleukin 6 signal transducer [Source:HGNC Symbol;Acc:HGNC:6021]	-
ENSG00000137309	44602.2	49416.8	42532	52806.1	55581.2	45517	54193.7	-0.251718	0.0219007	0.273515	HMGA1	6	34236873	34246231	+	2327	protein_coding	high mobility group AT-hook 1 [Source:HGNC Symbol;Acc:HGNC:5010]	HMGI/HMGY
ENSG00000258384	12.027	16.2052	24.0468	4.61038	4.82526	17.4263	4.71782	1.88442	0.0220188	1	AC068831.1	15	90952239	90955225	-	1858	antisense	novel transcript, antisense to UNC45A and RCCD1	-
ENSG00000148296	1480.33	1435.96	1429.34	1683.94	1812.37	1448.54	1748.15	-0.27164	0.022057	0.275271	SURF6	9	133328774	133336398	-	4626	protein_coding	surfeit 6 [Source:HGNC Symbol;Acc:HGNC:11478]	-
ENSG00000121281	144.324	150.348	168.327	201.704	233.543	154.333	217.623	-0.497375	0.0220871	0.275449	ADCY7	16	50246137	50318135	+	8630	protein_coding	adenylate cyclase 7 [Source:HGNC Symbol;Acc:HGNC:238]	-
ENSG00000183054	59.1328	13.5043	20.1993	70.3082	208.451	30.9455	139.38	-2.17424	0.0221076	0.275509	RGPD6	2	110513812	110577185	-	13309	protein_coding	RANBP2-like and GRIP domain containing 6 [Source:HGNC Symbol;Acc:HGNC:32419]	-
ENSG00000166619	1062.39	1249.6	1235.04	1432.67	1475.57	1182.34	1454.12	-0.298324	0.0221523	0.275732	BLCAP	20	37492472	37527931	-	7869	protein_coding	BLCAP, apoptosis inducing factor [Source:HGNC Symbol;Acc:HGNC:1055]	-
ENSG00000164171	283.637	253.881	318.379	220.145	196.871	285.299	208.508	0.453411	0.0221607	0.275732	ITGA2	5	52989326	53094779	+	7910	protein_coding	integrin subunit alpha 2 [Source:HGNC Symbol;Acc:HGNC:6137]	-
ENSG00000184402	1049.36	1089.35	1374.51	928.991	920.66	1171.07	924.825	0.340625	0.022173	0.275732	SS18L1	20	62143795	62182484	+	5094	protein_coding	SS18L1, nBAF chromatin remodeling complex subunit [Source:HGNC Symbol;Acc:HGNC:15592]	-
ENSG00000226886	7.01576	5.40173	1.92374	0	0	4.78041	0	4.62219	0.0222203	1	AC093787.1	2	132037787	132037993	-	207	processed_pseudogene	pseudogene similar to part of kinase suppressor of ras 1 (KSR1)	-
ENSG00000196535	1308.94	1581.81	1564.96	1849.91	1802.72	1485.24	1826.32	-0.297855	0.0222703	0.27666	MYO18A	17	29071124	29180412	-	15047	protein_coding	myosin XVIIIA [Source:HGNC Symbol;Acc:HGNC:31104]	-
ENSG00000087077	2806.3	2852.11	2437.38	3144.28	3393.12	2698.6	3268.7	-0.276653	0.0222793	0.27666	TRIP6	7	100867138	100873454	+	2802	protein_coding	thyroid hormone receptor interactor 6 [Source:HGNC Symbol;Acc:HGNC:12311]	-
ENSG00000169100	20280.6	20380.7	15954.6	22900.9	23244.3	18871.9	23072.6	-0.289935	0.0223588	0.27745	SLC25A6	X	1386152	1392724	-	2164	protein_coding	solute carrier family 25 member 6 [Source:HGNC Symbol;Acc:HGNC:10992]	-
ENSG00000172687	2126.78	1989.64	2177.68	1718.52	1769.91	2098.03	1744.21	0.266205	0.0225156	0.278916	ZNF738	19	21358930	21379302	+	3905	protein_coding	zinc finger protein 738 [Source:HGNC Symbol;Acc:HGNC:32469]	-
ENSG00000148925	540.213	576.185	488.631	666.199	688.082	535.01	677.141	-0.339841	0.0225236	0.278916	BTBD10	11	13388001	13463297	-	3495	protein_coding	BTB domain containing 10 [Source:HGNC Symbol;Acc:HGNC:21445]	-
ENSG00000080007	14.0315	5.40173	12.5043	21.8993	36.672	10.6459	29.2856	-1.47245	0.022525	0.278916	DDX43	6	73394748	73417569	+	2807	protein_coding	DEAD-box helicase 43 [Source:HGNC Symbol;Acc:HGNC:18677]	-
ENSG00000156299	864.943	808.459	790.658	1032.72	990.144	821.353	1011.43	-0.300225	0.0225559	0.279102	TIAM1	21	31118416	31559977	-	9216	protein_coding	T cell lymphoma invasion and metastasis 1 [Source:HGNC Symbol;Acc:HGNC:11805]	-
ENSG00000136895	324.729	354.714	413.605	266.249	278.9	364.349	272.575	0.418284	0.0225781	0.279108	GARNL3	9	127224265	127393660	+	9695	protein_coding	GTPase activating Rap/RanGAP domain like 3 [Source:HGNC Symbol;Acc:HGNC:25425]	-
ENSG00000229848	15.0338	18.9061	8.65684	3.45778	2.89516	14.1989	3.17647	2.16802	0.0225863	1	AC139149.1	17	81514047	81527776	+	957	antisense	novel transcript, antisense to ACTG1	-
ENSG00000145087	96.2161	99.932	130.815	64.5453	71.4139	108.988	67.9796	0.679082	0.0225885	0.279108	STXBP5L	3	120908072	121424761	+	11085	protein_coding	syntaxin binding protein 5 like [Source:HGNC Symbol;Acc:HGNC:30757]	-
ENSG00000188897	614.38	625.7	878.189	529.041	538.499	706.09	533.77	0.403441	0.022636	0.279498	AC099489.1	16	11359845	11527245	-	12027	protein_coding	vitellogenin [Source:NCBI gene;Acc:400499]	-
ENSG00000168234	749.684	1032.63	896.464	1089.2	1188.94	892.926	1139.07	-0.350998	0.022704	0.280126	TTC39C	18	23992773	24135610	+	7188	protein_coding	tetratricopeptide repeat domain 39C [Source:HGNC Symbol;Acc:HGNC:26595]	-
ENSG00000130758	666.497	795.855	848.371	583.212	625.354	770.241	604.283	0.34987	0.022719	0.280126	MAP3K10	19	40191744	40215575	+	4566	protein_coding	mitogen-activated protein kinase kinase kinase 10 [Source:HGNC Symbol;Acc:HGNC:6849]	-
ENSG00000121578	1339.01	1261.3	993.613	1562.92	1461.09	1197.98	1512	-0.335669	0.0227547	0.280368	B4GALT4	3	119211732	119241103	-	7145	protein_coding	beta-1,4-galactosyltransferase 4 [Source:HGNC Symbol;Acc:HGNC:927]	-
ENSG00000187210	865.945	673.416	520.372	511.752	501.827	686.578	506.789	0.437765	0.0227879	0.280437	GCNT1	9	76419850	76651203	+	9251	protein_coding	glucosaminyl (N-acetyl) transferase 1, core 2 [Source:HGNC Symbol;Acc:HGNC:4203]	-
ENSG00000065970	452.015	501.461	446.308	601.654	583.857	466.595	592.755	-0.344551	0.0227925	0.280437	FOXJ2	12	8032703	8055503	+	6296	protein_coding	forkhead box J2 [Source:HGNC Symbol;Acc:HGNC:24818]	Fork
ENSG00000147854	1164.62	1166.77	1145.59	988.926	910.045	1158.99	949.485	0.288297	0.0228665	0.281026	UHRF2	9	6413151	6507054	+	9919	protein_coding	ubiquitin like with PHD and ring finger domains 2 [Source:HGNC Symbol;Acc:HGNC:12557]	-
ENSG00000262209	120.27	91.8294	161.594	69.1556	83.9596	124.565	76.5576	0.698135	0.0228725	0.281026	PCDHGB3	5	141370264	141512979	+	4757	protein_coding	protocadherin gamma subfamily B, 3 [Source:HGNC Symbol;Acc:HGNC:8710]	-
ENSG00000233469	2.0045	0	0	8.06816	8.68547	0.668168	8.37681	-3.69452	0.022895	1	ST6GALNAC4P1	13	19818121	19818619	-	499	processed_pseudogene	ST6 N-acetylgalactosaminide alpha-2,6-sialyltransferase 4 pseudogene 1 [Source:HGNC Symbol;Acc:HGNC:39660]	-
ENSG00000182132	73.1644	103.533	75.9878	51.8667	47.2876	84.2285	49.5771	0.768299	0.0229167	0.281371	KCNIP1	5	170353487	170736632	+	3351	protein_coding	potassium voltage-gated channel interacting protein 1 [Source:HGNC Symbol;Acc:HGNC:15521]	-
ENSG00000117676	1607.61	1642.13	1331.23	1907.54	1854.83	1526.99	1881.19	-0.300775	0.022946	0.281532	RPS6KA1	1	26529761	26575030	+	5884	protein_coding	ribosomal protein S6 kinase A1 [Source:HGNC Symbol;Acc:HGNC:10430]	-
ENSG00000140264	2695.05	2949.34	2400.83	3385.17	3148	2681.74	3266.58	-0.284327	0.0229858	0.281649	SERF2	15	43777087	43802589	+	7347	protein_coding	small EDRK-rich factor 2 [Source:HGNC Symbol;Acc:HGNC:10757]	-
ENSG00000105655	3283.38	3740.7	3755.15	4138.96	4505.83	3593.07	4322.4	-0.26668	0.0229878	0.281649	ISYNA1	19	18434388	18438301	-	3284	protein_coding	inositol-3-phosphate synthase 1 [Source:HGNC Symbol;Acc:HGNC:29821]	-
ENSG00000196821	3411.66	3295.96	2662.46	3815.09	3857.31	3123.36	3836.2	-0.296604	0.0230125	0.281754	C6orf106	6	34587288	34696859	-	4551	protein_coding	chromosome 6 open reading frame 106 [Source:HGNC Symbol;Acc:HGNC:21215]	-
ENSG00000119318	6129.77	6306.52	5183.52	7016.99	7167.45	5873.27	7092.22	-0.27207	0.023054	0.282064	RAD23B	9	107283137	107332194	+	4615	protein_coding	RAD23 homolog B, nucleotide excision repair protein [Source:HGNC Symbol;Acc:HGNC:9813]	-
ENSG00000196581	79.1779	92.7297	77.9116	127.938	127.387	83.273	127.662	-0.615177	0.0230994	0.282415	AJAP1	1	4654732	4792534	+	12405	protein_coding	adherens junctions associated protein 1 [Source:HGNC Symbol;Acc:HGNC:30801]	-
ENSG00000111667	3251.3	3432.8	2970.26	3846.21	3866	3218.12	3856.1	-0.260865	0.023115	0.282415	USP5	12	6852128	6866632	+	3738	protein_coding	ubiquitin specific peptidase 5 [Source:HGNC Symbol;Acc:HGNC:12628]	-
ENSG00000087460	12111.2	12848.9	11188.5	14246.1	14340.7	12049.5	14293.4	-0.24635	0.0231322	0.282427	GNAS	20	58839718	58911192	+	13320	protein_coding	GNAS complex locus [Source:HGNC Symbol;Acc:HGNC:4392]	-
ENSG00000254013	3.00675	8.1026	3.84749	25.3571	12.5457	4.98561	18.9514	-1.90886	0.0231677	1	MAP2K1P1	8	30027713	30028900	+	1188	processed_pseudogene	mitogen-activated protein kinase kinase 1 pseudogene 1 [Source:HGNC Symbol;Acc:HGNC:6841]	-
ENSG00000151468	67.1508	81.026	58.6742	108.344	111.946	68.9503	110.145	-0.674624	0.0231956	0.283003	CCDC3	10	12896625	13099652	-	3683	protein_coding	coiled-coil domain containing 3 [Source:HGNC Symbol;Acc:HGNC:23813]	-
ENSG00000282508	93.2094	118.838	185.641	88.7497	72.3789	132.563	80.5643	0.721643	0.0232888	0.283756	LINC01002	19	198264	239440	-	7765	processed_transcript	long intergenic non-protein coding RNA 1002 [Source:HGNC Symbol;Acc:HGNC:38538]	-
ENSG00000101695	729.639	848.072	919.549	704.235	604.123	832.42	654.179	0.349035	0.0233154	0.283756	RNF125	18	32018372	32073213	+	6508	protein_coding	ring finger protein 125 [Source:HGNC Symbol;Acc:HGNC:21150]	-
ENSG00000113269	1900.27	1930.22	1807.36	2294.81	2206.11	1879.28	2250.46	-0.259842	0.0233186	0.283756	RNF130	5	179911651	180072118	-	12822	protein_coding	ring finger protein 130 [Source:HGNC Symbol;Acc:HGNC:18280]	-
ENSG00000015413	197.444	191.761	245.277	137.159	159.234	211.494	148.196	0.510611	0.0233224	0.283756	DPEP1	16	89613308	89638456	+	2737	protein_coding	dipeptidase 1 [Source:HGNC Symbol;Acc:HGNC:3002]	-
ENSG00000138741	20.045	17.1055	17.3137	6.91556	3.86021	18.1547	5.38789	1.76944	0.0234189	1	TRPC3	4	121879027	121951754	-	4358	protein_coding	transient receptor potential cation channel subfamily C member 3 [Source:HGNC Symbol;Acc:HGNC:12335]	-
ENSG00000257727	174.392	133.243	278.943	103.733	140.898	195.526	122.316	0.67277	0.0234326	0.284898	CNPY2	12	56309842	56316336	-	2956	protein_coding	canopy FGF signaling regulator 2 [Source:HGNC Symbol;Acc:HGNC:13529]	-
ENSG00000213341	332.747	487.956	443.423	570.534	550.08	421.375	560.307	-0.409787	0.0234801	0.285095	CHUK	10	100188298	100229619	-	6928	protein_coding	conserved helix-loop-helix ubiquitous kinase [Source:HGNC Symbol;Acc:HGNC:1974]	-
ENSG00000183426	324.729	312.4	464.584	282.385	247.053	367.238	264.719	0.47333	0.0234815	0.285095	NPIPA1	16	14922802	14952060	+	7277	protein_coding	nuclear pore complex interacting protein family member A1 [Source:HGNC Symbol;Acc:HGNC:7909]	-
ENSG00000144840	620.394	563.581	574.237	435.68	486.386	586.07	461.033	0.34472	0.0235274	0.285454	RABL3	3	120686681	120742993	-	4684	protein_coding	RAB, member of RAS oncogene family like 3 [Source:HGNC Symbol;Acc:HGNC:18072]	-
ENSG00000113555	75.1689	72.0231	93.3015	35.7304	55.973	80.1645	45.8517	0.79713	0.0235662	0.285726	PCDH12	5	141943585	141969741	-	6820	protein_coding	protocadherin 12 [Source:HGNC Symbol;Acc:HGNC:8657]	-
ENSG00000134109	495.112	535.672	658.882	444.901	418.833	563.222	431.867	0.383773	0.0236542	0.286593	EDEM1	3	5187646	5219957	+	6758	protein_coding	ER degradation enhancing alpha-mannosidase like protein 1 [Source:HGNC Symbol;Acc:HGNC:18967]	-
ENSG00000254635	476.069	411.432	473.241	361.914	337.768	453.581	349.841	0.374944	0.0236787	0.286691	WAC-AS1	10	28522652	28532743	-	2943	antisense	WAC antisense RNA 1 (head to head) [Source:HGNC Symbol;Acc:HGNC:27347]	-
ENSG00000105552	973.186	1087.55	814.705	759.559	750.811	958.48	755.185	0.344289	0.0237155	0.286938	BCAT2	19	48795062	48811029	-	4553	protein_coding	branched chain amino acid transaminase 2 [Source:HGNC Symbol;Acc:HGNC:977]	-
ENSG00000227232	143.322	149.448	198.146	104.886	114.841	163.638	109.864	0.573319	0.0237598	0.287274	WASH7P	1	14404	29570	-	1351	unprocessed_pseudogene	WAS protein family homolog 7, pseudogene [Source:HGNC Symbol;Acc:HGNC:38034]	-
ENSG00000102897	284.639	297.995	264.515	222.451	195.906	282.383	209.178	0.435046	0.0238561	0.288239	LYRM1	16	20899868	20925006	+	3593	protein_coding	LYR motif containing 1 [Source:HGNC Symbol;Acc:HGNC:25074]	-
ENSG00000154229	518.164	472.651	338.579	571.687	613.773	443.131	592.73	-0.420193	0.0239336	0.288874	PRKCA	17	66302636	66810743	+	11152	protein_coding	protein kinase C alpha [Source:HGNC Symbol;Acc:HGNC:9393]	-
ENSG00000152092	287.646	262.884	293.371	204.009	213.277	281.3	208.643	0.429982	0.023956	0.288874	ASTN1	1	176857302	177164973	-	9201	protein_coding	astrotactin 1 [Source:HGNC Symbol;Acc:HGNC:773]	-
ENSG00000169018	3389.61	3303.16	2912.55	3893.46	3794.59	3201.77	3844.02	-0.263697	0.0239644	0.288874	FEM1B	15	68277803	68295865	+	7569	protein_coding	fem-1 homolog B [Source:HGNC Symbol;Acc:HGNC:3649]	-
ENSG00000184524	78.1756	64.8208	76.9497	130.243	101.331	73.3154	115.787	-0.657459	0.0239882	0.288874	CEND1	11	787104	790123	-	1649	protein_coding	cell cycle exit and neuronal differentiation 1 [Source:HGNC Symbol;Acc:HGNC:24153]	-
ENSG00000251292	4.00901	1.80058	1.92374	10.3733	15.4408	2.57778	12.9071	-2.33774	0.0239963	1	ERVH-1	4	23723262	23733579	-	639	lincRNA	endogenous retrovirus group H member 1 [Source:HGNC Symbol;Acc:HGNC:39053]	-
ENSG00000166900	2002.5	2062.56	1872.76	2368.58	2372.1	1979.27	2370.34	-0.260061	0.024017	0.288874	STX3	11	59713456	59805882	+	6568	protein_coding	syntaxin 3 [Source:HGNC Symbol;Acc:HGNC:11438]	-
ENSG00000198265	2017.53	1734.86	1818.9	2307.49	2187.77	1857.1	2247.63	-0.275399	0.024021	0.288874	HELZ	17	67070438	67245989	-	15677	protein_coding	helicase with zinc finger [Source:HGNC Symbol;Acc:HGNC:16878]	-
ENSG00000186815	741.666	837.268	1006.12	665.047	682.292	861.684	673.669	0.355094	0.0240246	0.288874	TPCN1	12	113221050	113298585	+	8728	protein_coding	two pore segment channel 1 [Source:HGNC Symbol;Acc:HGNC:18182]	-
ENSG00000198087	1784.01	1681.74	1925.67	2172.64	2160.75	1797.14	2166.7	-0.269894	0.0240694	0.289214	CD2AP	6	47477789	47627263	+	6751	protein_coding	CD2 associated protein [Source:HGNC Symbol;Acc:HGNC:14258]	-
ENSG00000249550	196.441	164.753	188.527	127.938	128.352	183.24	128.145	0.515055	0.0240983	0.289362	LINC01234	12	113679459	113773683	-	4484	lincRNA	long intergenic non-protein coding RNA 1234 [Source:HGNC Symbol;Acc:HGNC:49757]	-
ENSG00000198453	182.41	173.756	166.404	118.717	124.492	174.19	121.604	0.517433	0.0242455	0.29093	ZNF568	19	36916329	36998700	+	9437	protein_coding	zinc finger protein 568 [Source:HGNC Symbol;Acc:HGNC:25392]	zf-C2H2
ENSG00000121039	182.41	258.383	227.964	177.499	132.212	222.919	154.856	0.530686	0.0242892	0.291127	RDH10	8	73294612	73325281	+	5321	protein_coding	retinol dehydrogenase 10 [Source:HGNC Symbol;Acc:HGNC:19975]	-
ENSG00000006659	24.054	31.5101	22.123	12.6785	6.75537	25.8957	9.71695	1.43216	0.0243088	0.291127	LGALS14	19	39704306	39709444	+	1079	protein_coding	galectin 14 [Source:HGNC Symbol;Acc:HGNC:30054]	-
ENSG00000129925	2130.79	2436.18	2222.88	2639.44	2806.37	2263.28	2722.91	-0.266733	0.024312	0.291127	TMEM8A	16	370773	387113	-	4447	protein_coding	transmembrane protein 8A [Source:HGNC Symbol;Acc:HGNC:17205]	-
ENSG00000225138	100.225	120.639	217.383	88.7497	87.8198	146.082	88.2848	0.726778	0.0244071	0.29166	SLC9A3-AS1	5	473236	480884	+	4302	processed_transcript	SLC9A3 antisense RNA 1 [Source:HGNC Symbol;Acc:HGNC:40550]	-
ENSG00000170325	521.171	565.381	472.279	719.219	609.913	519.61	664.566	-0.353452	0.0244098	0.29166	PRDM10	11	129899706	130002835	-	6626	protein_coding	PR/SET domain 10 [Source:HGNC Symbol;Acc:HGNC:13995]	zf-C2H2
ENSG00000180178	498.119	469.951	857.989	435.68	423.658	608.686	429.669	0.502434	0.0244261	0.29166	FAR2P1	2	129990456	130051131	-	8075	transcribed_unprocessed_pseudogene	fatty acyl-CoA reductase 2 pseudogene 1 [Source:HGNC Symbol;Acc:HGNC:49284]	-
ENSG00000164109	2967.67	2745.88	2358.51	3301.03	3258.02	2690.68	3279.52	-0.285539	0.0244445	0.29166	MAD2L1	4	120055608	120067074	-	5748	protein_coding	mitotic arrest deficient 2 like 1 [Source:HGNC Symbol;Acc:HGNC:6763]	-
ENSG00000274238	11.0248	6.30202	18.2756	2.30519	1.93011	11.8674	2.11765	2.49062	0.0244545	1	AC097478.2	4	89743792	89744305	+	514	antisense	novel transcript, antisense to SNCA	-
ENSG00000160221	453.018	415.033	357.816	495.615	565.521	408.622	530.568	-0.37805	0.0244841	0.29166	GATD3A	21	44133605	44210114	+	7952	protein_coding	glutamine amidotransferase like class 1 domain containing 3A [Source:HGNC Symbol;Acc:HGNC:1273]	-
ENSG00000105355	1353.04	1446.76	1155.21	1647.06	1604.88	1318.34	1625.97	-0.302304	0.0244978	0.29166	PLIN3	19	4838341	4867768	-	2813	protein_coding	perilipin 3 [Source:HGNC Symbol;Acc:HGNC:16893]	-
ENSG00000100591	2214.98	2173.3	1830.44	2519.57	2525.54	2072.9	2522.56	-0.283234	0.0245228	0.29166	AHSA1	14	77457870	77469474	+	2948	protein_coding	activator of HSP90 ATPase activity 1 [Source:HGNC Symbol;Acc:HGNC:1189]	-
ENSG00000152558	2045.6	2183.2	1502.44	1463.79	1531.54	1910.41	1497.67	0.351131	0.0245613	0.29166	TMEM123	11	102396332	102470384	-	4647	protein_coding	transmembrane protein 123 [Source:HGNC Symbol;Acc:HGNC:30138]	-
ENSG00000227354	28.063	33.3107	21.1612	5.76297	14.4758	27.5116	10.1194	1.42227	0.0245631	0.29166	RBM26-AS1	13	79406309	79424328	+	3747	antisense	RBM26 antisense RNA 1 [Source:HGNC Symbol;Acc:HGNC:39805]	-
ENSG00000138180	482.083	491.557	459.775	590.128	612.808	477.805	601.468	-0.332293	0.0245851	0.29166	CEP55	10	93496632	93529092	+	3271	protein_coding	centrosomal protein 55 [Source:HGNC Symbol;Acc:HGNC:1161]	-
ENSG00000143119	22.0495	15.3049	16.3518	36.883	41.4973	17.9021	39.1901	-1.13487	0.0245899	0.29166	CD53	1	110871188	110899928	+	2152	protein_coding	CD53 molecule [Source:HGNC Symbol;Acc:HGNC:1686]	-
ENSG00000231584	201.453	208.867	246.239	162.516	150.548	218.853	156.532	0.484724	0.0245934	0.29166	FAHD2CP	2	96010551	96023380	+	2140	transcribed_unprocessed_pseudogene	fumarylacetoacetate hydrolase domain containing 2C, pseudogene [Source:HGNC Symbol;Acc:HGNC:44135]	-
ENSG00000142669	692.556	943.502	570.39	949.737	1012.34	735.483	981.039	-0.41519	0.0245995	0.29166	SH3BGRL3	1	26279176	26281522	+	1786	protein_coding	SH3 domain binding glutamate rich protein like 3 [Source:HGNC Symbol;Acc:HGNC:15568]	-
ENSG00000169914	976.193	1038.03	1125.39	847.156	853.106	1046.54	850.131	0.299914	0.0246129	0.29166	OTUD3	1	19882513	19912945	+	6767	protein_coding	OTU deubiquitinase 3 [Source:HGNC Symbol;Acc:HGNC:29038]	-
ENSG00000280832	102.23	106.234	93.3015	58.7823	67.5537	100.588	63.168	0.668742	0.0246202	0.29166	GSEC	11	126340889	126355587	-	3723	antisense	G-quadruplex forming sequence containing lncRNA [Source:HGNC Symbol;Acc:HGNC:48645]	-
ENSG00000117505	2315.2	2065.26	1810.24	2457.33	2609.5	2063.57	2533.42	-0.296216	0.024624	0.29166	DR1	1	93345888	93369498	+	10949	protein_coding	down-regulator of transcription 1 [Source:HGNC Symbol;Acc:HGNC:3017]	-
ENSG00000129422	147.331	135.043	142.357	224.756	178.535	141.577	201.645	-0.508066	0.0246493	0.291761	MTUS1	8	17643795	17800917	-	12010	protein_coding	microtubule associated scaffold protein 1 [Source:HGNC Symbol;Acc:HGNC:29789]	-
ENSG00000129347	992.229	930.898	1147.51	836.783	804.854	1023.55	820.818	0.318534	0.0247221	0.292425	KRI1	19	10553078	10566037	-	4267	protein_coding	KRI1 homolog [Source:HGNC Symbol;Acc:HGNC:25769]	-
ENSG00000164889	1628.66	1960.83	1733.29	1407.32	1494.87	1774.26	1451.09	0.290068	0.0247757	0.292716	SLC4A2	7	151057210	151076527	+	7590	protein_coding	solute carrier family 4 member 2 [Source:HGNC Symbol;Acc:HGNC:11028]	-
ENSG00000134253	582.308	501.461	590.589	409.171	460.33	558.119	434.75	0.358683	0.0247803	0.292716	TRIM45	1	117111060	117122587	-	4368	protein_coding	tripartite motif containing 45 [Source:HGNC Symbol;Acc:HGNC:19018]	-
ENSG00000189190	155.349	132.342	148.128	81.8342	110.981	145.273	96.4076	0.585655	0.0247999	0.29275	ZNF600	19	52749942	52786807	-	6964	protein_coding	zinc finger protein 600 [Source:HGNC Symbol;Acc:HGNC:30951]	zf-C2H2
ENSG00000100678	19.0428	14.4046	44.2461	51.8667	59.8333	25.8978	55.85	-1.1121	0.0248378	0.292968	SLC8A3	14	70044217	70189070	-	8444	protein_coding	solute carrier family 8 member A3 [Source:HGNC Symbol;Acc:HGNC:11070]	-
ENSG00000165609	1440.24	1435.06	1397.6	1207.92	1153.24	1424.3	1180.58	0.27107	0.024852	0.292968	NUDT5	10	12165325	12196144	-	4969	protein_coding	nudix hydrolase 5 [Source:HGNC Symbol;Acc:HGNC:8052]	-
ENSG00000112249	3103.97	3186.12	3084.72	3721.73	3660.44	3124.94	3691.08	-0.240137	0.024904	0.293383	ASCC3	6	100508194	100881372	-	11731	protein_coding	activating signal cointegrator 1 complex subunit 3 [Source:HGNC Symbol;Acc:HGNC:18697]	-
ENSG00000121413	802.803	937.2	1019.58	733.05	731.51	919.862	732.28	0.329308	0.0249435	0.29365	ZSCAN18	19	58083838	58118427	-	8307	protein_coding	zinc finger and SCAN domain containing 18 [Source:HGNC Symbol;Acc:HGNC:21037]	zf-C2H2
ENSG00000230002	91.2049	55.8179	94.2634	142.922	114.841	80.4287	128.881	-0.680686	0.0249962	0.293956	ALMS1-IT1	2	73456764	73459482	+	2105	sense_intronic	ALMS1 intronic transcript 1 [Source:HGNC Symbol;Acc:HGNC:41305]	-
ENSG00000116691	1301.92	1358.54	1254.28	1562.92	1583.65	1304.91	1573.28	-0.269778	0.0250128	0.293956	MIIP	1	12019466	12032045	+	2821	protein_coding	migration and invasion inhibitory protein [Source:HGNC Symbol;Acc:HGNC:25715]	-
ENSG00000137070	118.266	141.345	184.679	86.4445	106.156	148.097	96.3002	0.618206	0.02502	0.293956	IL11RA	9	34650702	34661892	+	4271	protein_coding	interleukin 11 receptor subunit alpha [Source:HGNC Symbol;Acc:HGNC:5967]	-
ENSG00000187801	223.502	211.568	238.544	153.295	170.814	224.538	162.055	0.468448	0.0250418	0.294014	ZFP69B	1	40450102	40463718	+	2386	protein_coding	ZFP69 zinc finger protein B [Source:HGNC Symbol;Acc:HGNC:28053]	zf-C2H2
ENSG00000130844	2477.57	2167.89	3515.64	2040.09	2129.87	2720.37	2084.98	0.383591	0.0250996	0.294487	ZNF331	19	53519527	53580269	+	8926	protein_coding	zinc finger protein 331 [Source:HGNC Symbol;Acc:HGNC:15489]	zf-C2H2
ENSG00000137841	396.892	413.232	535.762	343.473	332.943	448.629	338.208	0.407915	0.0251468	0.294487	PLCB2	15	40278176	40307935	-	7350	protein_coding	phospholipase C beta 2 [Source:HGNC Symbol;Acc:HGNC:9055]	-
ENSG00000095464	11.0248	4.50144	22.123	3.45778	0.965053	12.5497	2.21142	2.54135	0.0251671	1	PDE6C	10	93612588	93666010	+	3310	protein_coding	phosphodiesterase 6C [Source:HGNC Symbol;Acc:HGNC:8787]	-
ENSG00000179965	217.489	281.79	181.794	161.363	154.408	227.024	157.886	0.525702	0.0251723	0.294487	ZNF771	16	30407297	30431108	+	5637	protein_coding	zinc finger protein 771 [Source:HGNC Symbol;Acc:HGNC:29653]	zf-C2H2
ENSG00000154134	279.628	324.104	417.452	251.265	244.158	340.395	247.712	0.459114	0.0251752	0.294487	ROBO3	11	124865386	124881470	+	7026	protein_coding	roundabout guidance receptor 3 [Source:HGNC Symbol;Acc:HGNC:13433]	-
ENSG00000112293	286.644	224.172	223.154	174.042	177.57	244.657	175.806	0.47553	0.0251873	0.294487	GPLD1	6	24424565	24495205	-	4919	protein_coding	glycosylphosphatidylinositol specific phospholipase D1 [Source:HGNC Symbol;Acc:HGNC:4459]	-
ENSG00000172725	2335.25	2519.01	2174.79	2729.34	2907.7	2343.01	2818.52	-0.26664	0.0252006	0.294487	CORO1B	11	67435510	67443821	-	5327	protein_coding	coronin 1B [Source:HGNC Symbol;Acc:HGNC:2253]	-
ENSG00000112972	6191.91	6943.92	5086.38	7612.88	7365.28	6074.07	7489.08	-0.302036	0.0252127	0.294487	HMGCS1	5	43289395	43313512	-	4702	protein_coding	3-hydroxy-3-methylglutaryl-CoA synthase 1 [Source:HGNC Symbol;Acc:HGNC:5007]	-
ENSG00000130988	56.1261	33.3107	98.1109	28.8148	31.8467	62.5159	30.3308	1.04006	0.0252487	0.294487	RGN	X	47078355	47093314	+	2811	protein_coding	regucalcin [Source:HGNC Symbol;Acc:HGNC:9989]	-
ENSG00000101166	1203.7	902.089	919.549	1270.16	1279.66	1008.45	1274.91	-0.338802	0.0252664	0.294487	PRELID3B	20	59033145	59042909	-	2977	protein_coding	PRELI domain containing 3B [Source:HGNC Symbol;Acc:HGNC:15892]	-
ENSG00000168502	1714.85	2022.05	1609.21	1408.47	1483.29	1782.04	1445.88	0.301608	0.0252746	0.294487	MTCL1	18	8705661	8832778	+	12665	protein_coding	microtubule crosslinking factor 1 [Source:HGNC Symbol;Acc:HGNC:29121]	-
ENSG00000141510	2630.91	2961.05	2767.3	3403.61	3249.33	2786.42	3326.47	-0.255313	0.0252904	0.294487	TP53	17	7661779	7687550	-	5688	protein_coding	tumor protein p53 [Source:HGNC Symbol;Acc:HGNC:11998]	P53
ENSG00000234614	94.2116	81.026	76.9497	40.3408	58.8682	84.0624	49.6045	0.75302	0.0253204	0.294487	AL450992.2	1	151841877	151850385	+	506	antisense	novel transcript, antisense to THEM5	-
ENSG00000168439	7804.53	7504.8	6292.56	8600.66	8783.91	7200.63	8692.28	-0.271637	0.025326	0.294487	STIP1	11	64185272	64204543	+	4657	protein_coding	stress induced phosphoprotein 1 [Source:HGNC Symbol;Acc:HGNC:11387]	-
ENSG00000081842	78.1756	257.482	283.752	54.1719	81.0644	206.47	67.6182	1.60946	0.0253284	0.294487	PCDHA6	5	140827958	141012344	+	6133	protein_coding	protocadherin alpha 6 [Source:HGNC Symbol;Acc:HGNC:8672]	-
ENSG00000155090	417.939	384.423	389.558	516.362	496.037	397.307	506.2	-0.349416	0.0253353	0.294487	KLF10	8	102648779	102655902	-	4003	protein_coding	Kruppel like factor 10 [Source:HGNC Symbol;Acc:HGNC:11810]	zf-C2H2
ENSG00000187824	129.29	128.741	146.204	97.9705	82.0295	134.745	90	0.585352	0.0253561	0.294532	TMEM220	17	10699015	10730316	-	3508	protein_coding	transmembrane protein 220 [Source:HGNC Symbol;Acc:HGNC:33757]	-
ENSG00000180113	45.1013	42.3136	32.7036	23.0519	14.4758	40.0395	18.7638	1.10414	0.0253904	0.294735	TDRD6	6	46687875	46704319	+	9041	protein_coding	tudor domain containing 6 [Source:HGNC Symbol;Acc:HGNC:21339]	-
ENSG00000102265	949.132	969.611	1459.16	820.647	882.058	1125.97	851.352	0.402981	0.0254396	0.295069	TIMP1	X	47582313	47586789	+	1541	protein_coding	TIMP metallopeptidase inhibitor 1 [Source:HGNC Symbol;Acc:HGNC:11820]	-
ENSG00000255441	26.0585	35.1112	41.3605	17.2889	12.5457	34.1768	14.9173	1.20499	0.0254531	0.295069	AC008750.2	19	51415724	51417425	+	1005	antisense	uncharacterized LOC100129083 [Source:NCBI gene;Acc:100129083]	-
ENSG00000275562	0	0	0	8.06816	1.93011	0	4.99913	-4.82398	0.02547	1	AC104763.3	17	60256720	60258411	+	618	unprocessed_pseudogene	septin 7 (SEPT7) pseudogene	-
ENSG00000248874	0	0	0	8.06816	1.93011	0	4.99913	-4.82398	0.02547	1	C5orf17	5	23951348	24178263	+	1984	lincRNA	chromosome 5 open reading frame 17 (putative) [Source:HGNC Symbol;Acc:HGNC:26630]	-
ENSG00000142945	2865.44	3046.58	2655.73	3387.47	3437.52	2855.91	3412.5	-0.256825	0.0255163	0.295607	KIF2C	1	44739818	44767767	+	3646	protein_coding	kinesin family member 2C [Source:HGNC Symbol;Acc:HGNC:6393]	-
ENSG00000116406	529.189	493.358	474.203	397.645	385.056	498.916	391.35	0.350501	0.0255778	0.296123	EDEM3	1	184690231	184754913	-	7804	protein_coding	ER degradation enhancing alpha-mannosidase like protein 3 [Source:HGNC Symbol;Acc:HGNC:16787]	-
ENSG00000247828	381.858	315.101	408.795	283.538	270.215	368.585	276.876	0.412618	0.0255973	0.296151	TMEM161B-AS1	5	88268895	88436685	+	4439	antisense	TMEM161B antisense RNA 1 [Source:HGNC Symbol;Acc:HGNC:43839]	-
ENSG00000212719	3.00675	227.773	6.7331	4.61038	1.93011	79.1709	3.27024	4.6045	0.0256539	0.296609	C17orf51	17	21428381	21574517	-	14794	protein_coding	chromosome 17 open reading frame 51 [Source:HGNC Symbol;Acc:HGNC:27904]	-
ENSG00000218537	60.1351	57.6185	100.996	43.7986	36.672	72.9167	40.2353	0.860555	0.0257077	0.297035	MIF-AS1	22	23894426	23898930	-	1476	antisense	MIF antisense RNA 1 [Source:HGNC Symbol;Acc:HGNC:27669]	-
ENSG00000168159	719.616	1047.94	807.01	1090.35	1119.46	858.187	1104.91	-0.363936	0.0257866	0.297749	RNF187	1	228487061	228495766	+	3285	protein_coding	ring finger protein 187 [Source:HGNC Symbol;Acc:HGNC:27146]	-
ENSG00000108375	15.0338	14.4046	15.3899	29.9674	38.6021	14.9428	34.2848	-1.20176	0.0258337	0.298096	RNF43	17	58352500	58417595	-	7505	protein_coding	ring finger protein 43 [Source:HGNC Symbol;Acc:HGNC:18505]	-
ENSG00000114859	321.723	334.007	459.775	262.791	282.76	371.835	272.776	0.446126	0.0258976	0.298636	CLCN2	3	184346185	184361651	-	8523	protein_coding	chloride voltage-gated channel 2 [Source:HGNC Symbol;Acc:HGNC:2020]	-
ENSG00000138678	27.0608	33.3107	16.3518	48.4089	55.008	25.5744	51.7085	-1.01478	0.0259293	0.298804	GPAT3	4	83535914	83605875	+	3468	protein_coding	glycerol-3-phosphate acyltransferase 3 [Source:HGNC Symbol;Acc:HGNC:28157]	-
ENSG00000055609	1340.01	1264	1383.17	1566.38	1638.66	1329.06	1602.52	-0.270299	0.0259601	0.298872	KMT2C	7	152134922	152436005	-	20114	protein_coding	lysine methyltransferase 2C [Source:HGNC Symbol;Acc:HGNC:13726]	-
ENSG00000049089	160.36	129.642	147.166	108.344	87.8198	145.723	98.0818	0.573783	0.0259862	0.298872	COL9A2	1	40300487	40317813	-	4217	protein_coding	collagen type IX alpha 2 chain [Source:HGNC Symbol;Acc:HGNC:2218]	-
ENSG00000077522	116.261	108.935	124.081	72.6134	79.1343	116.426	75.8739	0.615687	0.0259867	0.298872	ACTN2	1	236686454	236764631	+	5530	protein_coding	actinin alpha 2 [Source:HGNC Symbol;Acc:HGNC:164]	-
ENSG00000285045	10.0225	15.3049	13.4662	4.61038	0.965053	12.9312	2.78771	2.26157	0.0260225	1	AC006548.3	22	16953895	16956808	+	852	unprocessed_pseudogene	ubiquitin specific peptidase 35 (USP35) pseudogene	-
ENSG00000154518	3902.77	4168.34	3245.35	4679.53	4520.31	3772.15	4599.92	-0.286099	0.0260542	0.299451	ATP5MC3	2	175176258	175184607	-	6780	protein_coding	ATP synthase membrane subunit c locus 3 [Source:HGNC Symbol;Acc:HGNC:843]	-
ENSG00000250138	58.1306	54.0173	105.806	46.1038	31.8467	72.6512	38.9752	0.904158	0.0260821	0.299575	AC139495.3	5	69631963	69636399	+	4437	unprocessed_pseudogene	POM121 membrane glycoprotein-like 1 (POM121L1) pseudogene	-
ENSG00000183765	1150.58	1150.57	1115.77	1398.1	1350.11	1138.97	1374.1	-0.270541	0.0261177	0.299695	CHEK2	22	28687743	28742422	-	4493	protein_coding	checkpoint kinase 2 [Source:HGNC Symbol;Acc:HGNC:16627]	-
ENSG00000185800	981.204	990.317	1212.92	850.614	850.211	1061.48	850.413	0.319803	0.0261269	0.299695	DMWD	19	45782947	45792802	-	5658	protein_coding	DM1 locus, WD repeat containing [Source:HGNC Symbol;Acc:HGNC:2936]	-
ENSG00000185513	949.132	960.608	1530.34	875.971	836.701	1146.69	856.336	0.42134	0.0261599	0.299816	L3MBTL1	20	43489442	43550950	+	15550	protein_coding	L3MBTL1, histone methyl-lysine binding protein [Source:HGNC Symbol;Acc:HGNC:15905]	zf-C2HC
ENSG00000168040	399.898	424.936	306.837	495.615	497.967	377.224	496.791	-0.396882	0.0261718	0.299816	FADD	11	70203163	70207390	+	1841	protein_coding	Fas associated via death domain [Source:HGNC Symbol;Acc:HGNC:3573]	-
ENSG00000185760	30.0675	36.9118	46.1698	17.2889	17.3709	37.7164	17.3299	1.1225	0.0262134	0.299925	KCNQ5	6	72621792	73198851	+	7570	protein_coding	potassium voltage-gated channel subfamily Q member 5 [Source:HGNC Symbol;Acc:HGNC:6299]	-
ENSG00000170540	3120.01	2774.69	2674	3456.63	3391.19	2856.23	3423.91	-0.2616	0.0262157	0.299925	ARL6IP1	16	18791667	18801678	-	3666	protein_coding	ADP ribosylation factor like GTPase 6 interacting protein 1 [Source:HGNC Symbol;Acc:HGNC:697]	-
ENSG00000182141	682.533	488.857	555.962	425.307	454.54	575.784	439.923	0.386875	0.026234	0.299937	ZNF708	19	21291160	21329425	-	4325	protein_coding	zinc finger protein 708 [Source:HGNC Symbol;Acc:HGNC:12945]	zf-C2H2
ENSG00000064205	4.00901	2.70087	6.7331	0	0	4.48099	0	4.52805	0.0262759	1	WISP2	20	44714844	44728509	+	4981	protein_coding	WNT1 inducible signaling pathway protein 2 [Source:HGNC Symbol;Acc:HGNC:12770]	-
ENSG00000163923	855.923	960.608	712.747	1076.52	1051.91	843.092	1064.21	-0.33557	0.0262846	0.300183	RPL39L	3	187120948	187180908	-	1060	protein_coding	ribosomal protein L39 like [Source:HGNC Symbol;Acc:HGNC:17094]	-
ENSG00000084754	4257.56	3992.78	3679.16	4731.4	4739.37	3976.5	4735.39	-0.252028	0.0263076	0.300183	HADHA	2	26190635	26244726	-	4385	protein_coding	hydroxyacyl-CoA dehydrogenase trifunctional multienzyme complex subunit alpha [Source:HGNC Symbol;Acc:HGNC:4801]	-
ENSG00000176076	165.371	162.952	138.509	108.344	105.191	155.611	106.767	0.544034	0.0263217	0.300183	KCNE5	X	109623700	109625172	-	1473	protein_coding	potassium voltage-gated channel subfamily E regulatory subunit 5 [Source:HGNC Symbol;Acc:HGNC:6241]	-
ENSG00000135900	971.182	993.918	835.866	1085.74	1228.51	933.655	1157.13	-0.310121	0.0263292	0.300183	MRPL44	2	223957404	223967714	+	1748	protein_coding	mitochondrial ribosomal protein L44 [Source:HGNC Symbol;Acc:HGNC:16650]	-
ENSG00000162063	1372.08	1470.17	1423.57	1723.13	1689.81	1421.94	1706.47	-0.262909	0.0263521	0.300183	CCNF	16	2429394	2458854	+	6309	protein_coding	cyclin F [Source:HGNC Symbol;Acc:HGNC:1591]	-
ENSG00000268751	57.1283	55.8179	38.4749	87.5971	82.9945	50.4737	85.2958	-0.756093	0.0263587	0.300183	SCGB1B2P	19	34576733	34577701	-	616	lincRNA	secretoglobin family 1B member 2, pseudogene [Source:HGNC Symbol;Acc:HGNC:20741]	-
ENSG00000100311	493.108	900.288	377.054	290.454	270.215	590.15	280.334	1.0743	0.0264017	0.300274	PDGFB	22	39223359	39244751	-	3761	protein_coding	platelet derived growth factor subunit B [Source:HGNC Symbol;Acc:HGNC:8800]	-
ENSG00000118689	668.502	797.656	630.988	556.703	544.29	699.048	550.496	0.345384	0.026411	0.300274	FOXO3	6	108559835	108684774	+	7721	protein_coding	forkhead box O3 [Source:HGNC Symbol;Acc:HGNC:3821]	Fork
ENSG00000197774	814.83	656.31	1283.14	625.858	690.013	918.092	657.936	0.480067	0.0264376	0.300274	EME2	16	1773207	1781708	+	6909	protein_coding	essential meiotic structure-specific endonuclease subunit 2 [Source:HGNC Symbol;Acc:HGNC:27289]	-
ENSG00000157303	116.261	165.653	97.149	176.347	202.661	126.354	189.504	-0.583936	0.0264427	0.300274	SUSD3	9	93058688	93085138	+	1263	protein_coding	sushi domain containing 3 [Source:HGNC Symbol;Acc:HGNC:28391]	-
ENSG00000116350	2405.4	2636.94	2700.93	3098.17	3057.29	2581.09	3077.73	-0.253744	0.0264527	0.300274	SRSF4	1	29147743	29181987	-	8893	protein_coding	serine and arginine rich splicing factor 4 [Source:HGNC Symbol;Acc:HGNC:10786]	-
ENSG00000161057	1807.06	1907.71	1672.69	2181.86	2134.7	1795.82	2158.28	-0.265037	0.0264722	0.3003	PSMC2	7	103344254	103369395	+	3547	protein_coding	proteasome 26S subunit, ATPase 2 [Source:HGNC Symbol;Acc:HGNC:9548]	-
ENSG00000234005	5.01126	5.40173	2.88561	0	0	4.43287	0	4.51482	0.0264758	1	GAPDHP22	13	99190579	99190991	-	413	processed_pseudogene	glyceraldehyde 3 phosphate dehydrogenase pseudogene 22 [Source:HGNC Symbol;Acc:HGNC:37774]	-
ENSG00000110713	3056.87	3222.13	2679.77	3502.73	3694.22	2986.26	3598.48	-0.269092	0.0265886	0.30138	NUP98	11	3671083	3797792	-	9905	protein_coding	nucleoporin 98 [Source:HGNC Symbol;Acc:HGNC:8068]	-
ENSG00000163827	243.547	278.189	288.561	194.788	204.591	270.099	199.69	0.435492	0.026602	0.30138	LRRC2	3	46515423	46580099	-	5622	protein_coding	leucine rich repeat containing 2 [Source:HGNC Symbol;Acc:HGNC:14676]	-
ENSG00000264015	29.0653	35.1112	25.9705	12.6785	12.5457	30.049	12.6121	1.25401	0.0267512	0.302824	AC124254.1	18	77421619	77560763	+	562	lincRNA	novel transcript	-
ENSG00000106367	955.146	902.989	760.84	1081.13	1090.51	872.992	1085.82	-0.314871	0.0267702	0.302824	AP1S1	7	101154400	101161596	+	1756	protein_coding	adaptor related protein complex 1 subunit sigma 1 [Source:HGNC Symbol;Acc:HGNC:559]	-
ENSG00000147130	3729.38	3700.19	3845.56	4477.83	4366.86	3758.37	4422.34	-0.234656	0.026792	0.302824	ZMYM3	X	71239624	71255146	-	6916	protein_coding	zinc finger MYM-type containing 3 [Source:HGNC Symbol;Acc:HGNC:13054]	-
ENSG00000075407	288.648	213.368	365.511	220.145	183.36	289.176	201.753	0.52036	0.0267989	0.302824	ZNF37A	10	38094334	38150293	+	13190	protein_coding	zinc finger protein 37A [Source:HGNC Symbol;Acc:HGNC:13102]	zf-C2H2
ENSG00000178187	3.00675	5.40173	4.80936	0	0	4.40595	0	4.50755	0.0268362	1	ZNF454	5	178941191	178966433	+	2662	protein_coding	zinc finger protein 454 [Source:HGNC Symbol;Acc:HGNC:21200]	zf-C2H2
ENSG00000203286	5.01126	1.80058	6.7331	0	0	4.51498	0	4.53731	0.0268597	1	RF00017	9	128745857	128746138	-	282	misc_RNA		-
ENSG00000213719	3430.71	3780.31	3055.87	4111.3	4150.69	3422.29	4131	-0.271441	0.0268772	0.303513	CLIC1	6	31730581	31739763	-	1942	protein_coding	chloride intracellular channel 1 [Source:HGNC Symbol;Acc:HGNC:2062]	-
ENSG00000107957	1593.58	1584.51	1818.9	1365.82	1381.96	1665.66	1373.89	0.277726	0.0269072	0.303655	SH3PXD2A	10	103594027	103855543	-	11756	protein_coding	SH3 and PX domains 2A [Source:HGNC Symbol;Acc:HGNC:23664]	-
ENSG00000149809	1143.57	964.209	1072.49	840.241	879.163	1060.09	859.702	0.30157	0.0270097	0.304614	TM7SF2	11	65111845	65116384	+	3408	protein_coding	transmembrane 7 superfamily member 2 [Source:HGNC Symbol;Acc:HGNC:11863]	-
ENSG00000157399	30.0675	26.1084	44.2461	58.7823	65.6236	33.474	62.2029	-0.896635	0.0270899	0.305321	ARSE	X	2934632	2968310	-	2878	protein_coding	arylsulfatase E [Source:HGNC Symbol;Acc:HGNC:719]	-
ENSG00000114670	12.027	11.7037	4.80936	35.7304	18.336	9.51337	27.0332	-1.49932	0.0271555	0.305863	NEK11	3	131026850	131350465	+	5355	protein_coding	NIMA related kinase 11 [Source:HGNC Symbol;Acc:HGNC:18593]	-
ENSG00000188996	22.0495	23.4075	18.2756	5.76297	8.68547	21.2442	7.22422	1.54505	0.0272038	0.306147	HUS1B	6	655939	656963	-	1025	protein_coding	HUS1 checkpoint clamp component B [Source:HGNC Symbol;Acc:HGNC:16485]	-
ENSG00000135919	856.925	959.707	855.104	1099.57	1080.86	890.579	1090.22	-0.291355	0.0272158	0.306147	SERPINE2	2	223975112	224039319	-	8891	protein_coding	serpin family E member 2 [Source:HGNC Symbol;Acc:HGNC:8951]	-
ENSG00000226887	413.93	418.634	458.813	349.236	319.432	430.459	334.334	0.365687	0.0272471	0.306302	ERVMER34-1	4	52722618	52751640	-	4077	protein_coding	endogenous retrovirus group MER34 member 1, envelope [Source:HGNC Symbol;Acc:HGNC:42970]	-
ENSG00000185515	431.97	419.534	583.856	381.509	337.768	478.454	359.638	0.412755	0.0273059	0.306529	BRCC3	X	155071420	155123074	+	3182	protein_coding	BRCA1/BRCA2-containing complex subunit 3 [Source:HGNC Symbol;Acc:HGNC:24185]	-
ENSG00000111358	785.765	646.407	756.031	575.144	584.822	729.401	579.983	0.330021	0.027333	0.306529	GTF2H3	12	123633739	123662606	+	3996	protein_coding	general transcription factor IIH subunit 3 [Source:HGNC Symbol;Acc:HGNC:4657]	-
ENSG00000166173	464.042	564.481	425.147	635.079	612.808	484.557	623.944	-0.363755	0.0273423	0.306529	LARP6	15	70829130	70854159	-	5554	protein_coding	La ribonucleoprotein domain family member 6 [Source:HGNC Symbol;Acc:HGNC:24012]	-
ENSG00000164187	315.709	251.18	309.723	213.23	219.067	292.204	216.148	0.433663	0.0273466	0.306529	LMBRD2	5	36098412	36151961	-	8421	protein_coding	LMBR1 domain containing 2 [Source:HGNC Symbol;Acc:HGNC:25287]	-
ENSG00000005022	7562.99	7865.82	6162.71	8735.51	8717.32	7197.17	8726.41	-0.27793	0.0273786	0.306529	SLC25A5	X	119468400	119471319	+	1500	protein_coding	solute carrier family 25 member 5 [Source:HGNC Symbol;Acc:HGNC:10991]	-
ENSG00000196123	768.727	677.917	1312.95	646.605	668.781	919.866	657.693	0.483701	0.0273935	0.306529	KIAA0895L	16	67175602	67184040	-	4780	protein_coding	KIAA0895 like [Source:HGNC Symbol;Acc:HGNC:34408]	-
ENSG00000182568	1125.53	1196.48	1135.01	948.585	952.507	1152.34	950.546	0.27786	0.0273997	0.306529	SATB1	3	18345387	18445588	-	13409	protein_coding	SATB homeobox 1 [Source:HGNC Symbol;Acc:HGNC:10541]	CUT
ENSG00000188493	376.847	443.842	457.851	327.337	329.083	426.18	328.21	0.37728	0.0274079	0.306529	C19orf54	19	40740856	40751553	-	3375	protein_coding	chromosome 19 open reading frame 54 [Source:HGNC Symbol;Acc:HGNC:24758]	-
ENSG00000113578	43.0968	33.3107	15.3899	14.9837	8.68547	30.5991	11.8346	1.3819	0.0274396	0.306688	FGF1	5	142592178	142698070	-	5275	protein_coding	fibroblast growth factor 1 [Source:HGNC Symbol;Acc:HGNC:3665]	-
ENSG00000163617	62.1396	62.1199	75.026	29.9674	44.3924	66.4285	37.1799	0.829106	0.0275117	0.307296	CCDC191	3	113964137	114056613	-	5303	protein_coding	coiled-coil domain containing 191 [Source:HGNC Symbol;Acc:HGNC:29272]	-
ENSG00000159352	2871.45	2796.3	2327.73	3261.84	3202.04	2665.16	3231.94	-0.27814	0.0275466	0.307489	PSMD4	1	151254703	151267479	+	3027	protein_coding	proteasome 26S subunit, non-ATPase 4 [Source:HGNC Symbol;Acc:HGNC:9561]	-
ENSG00000266074	39.0878	59.419	58.6742	27.6623	27.0215	52.3937	27.3419	0.940615	0.0276167	0.308075	BAHCC1	17	81395475	81466332	+	13473	protein_coding	BAH domain and coiled-coil containing 1 [Source:HGNC Symbol;Acc:HGNC:29279]	-
ENSG00000173421	0	6.30202	1.92374	11.5259	17.3709	2.74192	14.4484	-2.37615	0.0276186	1	CCDC36	3	49198428	49258104	+	4330	protein_coding	coiled-coil domain containing 36 [Source:HGNC Symbol;Acc:HGNC:27945]	-
ENSG00000167470	4295.65	4555.46	4478.47	5024.16	5462.2	4443.19	5243.18	-0.238957	0.0276648	0.308414	MIDN	19	1248553	1259140	+	4492	protein_coding	midnolin [Source:HGNC Symbol;Acc:HGNC:16298]	-
ENSG00000188921	97.2184	111.636	123.12	79.529	62.7284	110.658	71.1287	0.642489	0.0276946	0.30852	HACD4	9	20999515	21031636	-	9152	protein_coding	3-hydroxyacyl-CoA dehydratase 4 [Source:HGNC Symbol;Acc:HGNC:20920]	-
ENSG00000143368	1844.14	2151.69	1775.61	2317.87	2349.9	1923.82	2333.88	-0.278564	0.0277247	0.30852	SF3B4	1	149923317	149928344	-	2245	protein_coding	splicing factor 3b subunit 4 [Source:HGNC Symbol;Acc:HGNC:10771]	-
ENSG00000111052	515.157	374.52	443.423	333.1	340.664	444.367	336.882	0.39832	0.0277331	0.30852	LIN7A	12	80792520	80937925	-	6795	protein_coding	lin-7 homolog A, crumbs cell polarity complex component [Source:HGNC Symbol;Acc:HGNC:17787]	-
ENSG00000065154	1385.11	1507.98	1185.03	1671.26	1672.44	1359.37	1671.85	-0.298306	0.027745	0.30852	OAT	10	124397303	124418976	-	3388	protein_coding	ornithine aminotransferase [Source:HGNC Symbol;Acc:HGNC:8091]	-
ENSG00000141646	2559.75	2209.31	2300.8	2838.84	2805.41	2356.62	2822.12	-0.260213	0.0278611	0.309613	SMAD4	18	51028394	51085045	+	13123	protein_coding	SMAD family member 4 [Source:HGNC Symbol;Acc:HGNC:6770]	MH1
ENSG00000127952	503.13	508.663	441.499	376.898	381.196	484.431	379.047	0.353888	0.027913	0.309993	STYXL1	7	75996338	76048004	-	2028	protein_coding	serine/threonine/tyrosine interacting like 1 [Source:HGNC Symbol;Acc:HGNC:18165]	-
ENSG00000186625	313.705	345.711	252.01	373.44	437.169	303.809	405.305	-0.416577	0.0279894	0.310643	KATNA1	6	149594873	149648972	-	2308	protein_coding	katanin catalytic subunit A1 [Source:HGNC Symbol;Acc:HGNC:6216]	-
ENSG00000140396	1307.94	1159.57	1019.58	1438.44	1432.14	1162.36	1435.29	-0.304452	0.0280274	0.310833	NCOA2	8	70109762	70403805	-	10026	protein_coding	nuclear receptor coactivator 2 [Source:HGNC Symbol;Acc:HGNC:7669]	-
ENSG00000225783	5824.08	4797.64	7114	4754.45	4675.68	5911.91	4715.06	0.326294	0.0280422	0.310833	MIAT	22	26646428	26676475	+	11829	lincRNA	myocardial infarction associated transcript [Source:HGNC Symbol;Acc:HGNC:33425]	-
ENSG00000013275	1905.28	2047.26	1848.72	2262.54	2356.66	1933.75	2309.6	-0.25626	0.0280728	0.310975	PSMC4	19	39971005	39981441	+	2387	protein_coding	proteasome 26S subunit, ATPase 4 [Source:HGNC Symbol;Acc:HGNC:9551]	-
ENSG00000100181	0	25.2081	3.84749	1.15259	0	9.68519	0.576297	4.18309	0.0280819	1	TPTEP1	22	16601887	16698742	+	9653	transcribed_unprocessed_pseudogene	TPTE pseudogene 1 [Source:HGNC Symbol;Acc:HGNC:43648]	-
ENSG00000112232	253.57	232.274	197.184	162.516	165.989	227.676	164.252	0.470472	0.0281094	0.311183	KHDRBS2	6	61679960	62286227	-	2332	protein_coding	KH RNA binding domain containing, signal transduction associated 2 [Source:HGNC Symbol;Acc:HGNC:18114]	-
ENSG00000253485	119.268	85.5274	146.204	80.6816	65.6236	117	73.1526	0.679434	0.0281564	0.311506	PCDHGA5	5	141364232	141512979	+	5733	protein_coding	protocadherin gamma subfamily A, 5 [Source:HGNC Symbol;Acc:HGNC:8703]	-
ENSG00000126254	2059.63	2166.99	1806.39	2419.29	2435.79	2011.01	2427.54	-0.271499	0.0282151	0.311958	RBM42	19	35629030	35637686	+	2206	protein_coding	RNA binding motif protein 42 [Source:HGNC Symbol;Acc:HGNC:28117]	-
ENSG00000145919	2504.63	2750.38	2223.85	2035.48	2075.83	2492.95	2055.65	0.278317	0.0282387	0.31202	BOD1	5	173607514	173616660	-	2018	protein_coding	biorientation of chromosomes in cell division 1 [Source:HGNC Symbol;Acc:HGNC:25114]	-
ENSG00000214425	489.099	406.93	650.225	380.356	384.091	515.418	382.223	0.430778	0.0282812	0.312071	LRRC37A4P	17	45506741	45550335	-	6924	transcribed_unprocessed_pseudogene	leucine rich repeat containing 37 member A4, pseudogene [Source:HGNC Symbol;Acc:HGNC:25479]	-
ENSG00000033867	2926.57	2933.14	3016.43	2555.3	2454.13	2958.71	2504.71	0.240478	0.0282872	0.312071	SLC4A7	3	27372721	27484420	-	9616	protein_coding	solute carrier family 4 member 7 [Source:HGNC Symbol;Acc:HGNC:11033]	-
ENSG00000223459	157.353	171.955	174.099	72.6134	144.758	167.802	108.686	0.618234	0.0282969	0.312071	TCAF1P1	7	143598039	143604839	+	2233	unprocessed_pseudogene	TRPM8 channel associated factor 1 pseudogene 1 [Source:HGNC Symbol;Acc:HGNC:33604]	-
ENSG00000197557	153.344	104.433	130.815	86.4445	82.9945	129.531	84.7195	0.611497	0.0283236	0.312101	TTC30A	2	177612992	177618966	-	5975	protein_coding	tetratricopeptide repeat domain 30A [Source:HGNC Symbol;Acc:HGNC:25853]	-
ENSG00000247595	31.0698	27.0087	45.208	12.6785	17.3709	34.4288	15.0247	1.18786	0.0283354	0.312101	SPTY2D1OS	11	18588781	18610255	+	2283	protein_coding	SPTY2D1 opposite strand [Source:HGNC Symbol;Acc:HGNC:44122]	-
ENSG00000106631	91.2049	125.14	103.882	71.4608	64.6585	106.742	68.0597	0.652688	0.0283591	0.312165	MYL7	7	44138864	44141332	-	1458	protein_coding	myosin light chain 7 [Source:HGNC Symbol;Acc:HGNC:21719]	-
ENSG00000227640	428.964	368.218	327.036	489.852	482.526	374.739	486.189	-0.37602	0.0284182	0.312619	SOX21-AS1	13	94712716	94716246	+	3287	lincRNA	SOX21 antisense divergent transcript 1 [Source:HGNC Symbol;Acc:HGNC:39807]	-
ENSG00000147324	2203.95	2094.07	1577.47	2438.89	2458.95	1958.5	2448.92	-0.322433	0.0284471	0.312738	MFHAS1	8	8783354	8893645	-	6883	protein_coding	malignant fibrous histiocytoma amplified sequence 1 [Source:HGNC Symbol;Acc:HGNC:16982]	-
ENSG00000110427	132.297	139.545	134.662	197.094	183.36	135.501	190.227	-0.488162	0.0285427	0.313497	KIAA1549L	11	33376466	33674102	+	13012	protein_coding	KIAA1549 like [Source:HGNC Symbol;Acc:HGNC:24836]	-
ENSG00000196312	1545.47	1469.27	1928.55	1385.42	1260.36	1647.76	1322.89	0.317114	0.0285573	0.313497	MFSD14C	9	96887373	97013708	-	12153	protein_coding	major facilitator superfamily domain containing 14C [Source:HGNC Symbol;Acc:HGNC:23672]	-
ENSG00000064989	98.2206	33.3107	65.4073	28.8148	36.672	65.6462	32.7434	0.996195	0.02857	0.313497	CALCRL	2	187343129	187448460	-	6144	protein_coding	calcitonin receptor like receptor [Source:HGNC Symbol;Acc:HGNC:16709]	-
ENSG00000136928	48.1081	59.419	49.0554	82.9868	88.7848	52.1942	85.8858	-0.717773	0.0286536	0.314218	GABBR2	9	98288082	98709197	-	7632	protein_coding	gamma-aminobutyric acid type B receptor subunit 2 [Source:HGNC Symbol;Acc:HGNC:4507]	-
ENSG00000176716	6.01351	7.20231	9.61871	1.15259	0	7.61151	0.576297	3.83723	0.0287155	1	OR10AB1P	11	7726436	7729684	+	1686	transcribed_unprocessed_pseudogene	olfactory receptor family 10 subfamily AB member 1 pseudogene [Source:HGNC Symbol;Acc:HGNC:14804]	-
ENSG00000141522	1674.76	1842.89	1798.7	2101.18	2129.87	1772.12	2115.52	-0.255436	0.0287414	0.314809	ARHGDIA	17	81867721	81871406	-	2903	protein_coding	Rho GDP dissociation inhibitor alpha [Source:HGNC Symbol;Acc:HGNC:678]	-
ENSG00000135749	1890.25	2139.99	2559.54	1783.06	1764.12	2196.59	1773.59	0.308707	0.0287437	0.314809	PCNX2	1	232983435	233295713	-	13815	protein_coding	pecanex 2 [Source:HGNC Symbol;Acc:HGNC:8736]	-
ENSG00000182601	78.1756	140.445	147.166	70.3082	80.0994	121.929	75.2038	0.696958	0.0287855	0.314834	HS3ST4	16	25692026	26137688	+	3379	protein_coding	heparan sulfate-glucosamine 3-sulfotransferase 4 [Source:HGNC Symbol;Acc:HGNC:5200]	-
ENSG00000105877	291.655	263.785	258.743	206.314	198.801	271.394	202.558	0.422208	0.0287951	0.314834	DNAH11	7	21543215	21901839	+	15998	protein_coding	dynein axonemal heavy chain 11 [Source:HGNC Symbol;Acc:HGNC:2942]	-
ENSG00000090889	1725.88	1564.7	1402.41	1854.52	1954.23	1564.33	1904.38	-0.284097	0.0288001	0.314834	KIF4A	X	70290090	70420832	+	4533	protein_coding	kinesin family member 4A [Source:HGNC Symbol;Acc:HGNC:13339]	-
ENSG00000169760	648.457	514.065	642.53	499.073	438.134	601.684	468.603	0.361179	0.0288205	0.31486	NLGN1	3	173396284	174286644	+	10148	protein_coding	neuroligin 1 [Source:HGNC Symbol;Acc:HGNC:14291]	-
ENSG00000276578	19.0428	19.8063	41.3605	10.3733	9.65053	26.7365	10.0119	1.41848	0.028865	0.315117	AC004696.1	19	56485923	56494280	-	607	unprocessed_pseudogene	sulfotransferase family, cytosolic, 2A, dehydroepiandrosterone (DHEA)-preferring, member 1 (SULT2A1) pseudogene	-
ENSG00000171302	551.238	650.909	466.508	729.592	700.628	556.218	715.11	-0.36168	0.0289298	0.315117	CANT1	17	78991717	79009867	-	4421	protein_coding	calcium activated nucleotidase 1 [Source:HGNC Symbol;Acc:HGNC:19721]	-
ENSG00000225542	18.0405	11.7037	21.1612	43.7986	31.8467	16.9685	37.8227	-1.15611	0.0289491	0.315117	ZNF385D-AS1	3	21542816	21579959	+	705	antisense	ZNF385D antisense RNA 1 [Source:HGNC Symbol;Acc:HGNC:41136]	-
ENSG00000126777	2508.64	2437.08	3295.37	2248.71	2167.51	2747.03	2208.11	0.315103	0.0289606	0.315117	KTN1	14	55559072	55701526	+	17575	protein_coding	kinectin 1 [Source:HGNC Symbol;Acc:HGNC:6467]	-
ENSG00000111653	462.038	484.355	488.631	381.509	373.475	478.341	377.492	0.342016	0.0289754	0.315117	ING4	12	6650280	6663148	-	2736	protein_coding	inhibitor of growth family member 4 [Source:HGNC Symbol;Acc:HGNC:19423]	-
ENSG00000163428	1465.29	1369.34	1299.49	1652.82	1662.79	1378.04	1657.8	-0.266802	0.0289797	0.315117	LRRC58	3	120324509	120349339	-	7903	protein_coding	leucine rich repeat containing 58 [Source:HGNC Symbol;Acc:HGNC:26968]	-
ENSG00000166348	1173.64	1029.03	852.218	1278.23	1277.73	1018.29	1277.98	-0.327905	0.0289822	0.315117	USP54	10	73497538	73625953	-	9498	protein_coding	ubiquitin specific peptidase 54 [Source:HGNC Symbol;Acc:HGNC:23513]	-
ENSG00000138160	2647.95	2368.66	2409.49	2910.3	2979.12	2475.36	2944.71	-0.250694	0.0289885	0.315117	KIF11	10	92593286	92655395	+	4860	protein_coding	kinesin family member 11 [Source:HGNC Symbol;Acc:HGNC:6388]	-
ENSG00000267751	27.0608	36.9118	44.2461	18.4415	14.4758	36.0729	16.4586	1.13898	0.0290184	0.315245	AC009005.1	19	567210	572228	-	865	antisense	uncharacterized LOC105372233 [Source:NCBI gene;Acc:105372233]	-
ENSG00000143845	417.939	533.871	378.977	598.196	560.696	443.596	579.446	-0.384106	0.0290489	0.315344	ETNK2	1	204131062	204152003	-	4472	protein_coding	ethanolamine kinase 2 [Source:HGNC Symbol;Acc:HGNC:25575]	-
ENSG00000162433	1950.38	2478.49	2891.39	1982.46	1883.78	2440.09	1933.12	0.336261	0.0290636	0.315344	AK4	1	65147549	65232145	+	7578	protein_coding	adenylate kinase 4 [Source:HGNC Symbol;Acc:HGNC:363]	-
ENSG00000064313	1142.57	1065.04	1033.05	1280.53	1332.74	1080.22	1306.63	-0.274913	0.0290842	0.315371	TAF2	8	119730775	119832863	-	6547	protein_coding	TATA-box binding protein associated factor 2 [Source:HGNC Symbol;Acc:HGNC:11536]	-
ENSG00000158825	109.245	130.542	105.806	172.889	160.199	115.198	166.544	-0.529629	0.0291229	0.315595	CDA	1	20588948	20618908	+	963	protein_coding	cytidine deaminase [Source:HGNC Symbol;Acc:HGNC:1712]	-
ENSG00000150768	1989.47	1798.78	1667.88	2170.33	2215.76	1818.71	2193.05	-0.270227	0.0291637	0.31584	DLAT	11	112024814	112064390	+	4831	protein_coding	dihydrolipoamide S-acetyltransferase [Source:HGNC Symbol;Acc:HGNC:2896]	-
ENSG00000162378	1170.63	1078.55	793.544	1346.23	1249.74	1014.24	1297.99	-0.355694	0.0291996	0.316033	ZYG11B	1	52726467	52827342	+	8198	protein_coding	zyg-11 family member B, cell cycle regulator [Source:HGNC Symbol;Acc:HGNC:25820]	-
ENSG00000182376	7.01576	4.50144	11.5425	1.15259	0	7.68655	0.576297	3.84844	0.0292267	1	AC138028.1	16	88742767	88745748	+	2238	antisense	uncharacterized LOC339059 [Source:NCBI gene;Acc:339059]	-
ENSG00000118655	268.603	273.688	266.438	402.255	312.677	269.576	357.466	-0.404594	0.0292509	0.316232	DCLRE1B	1	113905141	113914086	+	3940	protein_coding	DNA cross-link repair 1B [Source:HGNC Symbol;Acc:HGNC:17641]	-
ENSG00000235162	491.103	581.586	356.854	351.541	352.244	476.515	351.893	0.437921	0.029296	0.316232	C12orf75	12	105235290	105396097	+	2693	protein_coding	chromosome 12 open reading frame 75 [Source:HGNC Symbol;Acc:HGNC:35164]	-
ENSG00000277103	192.432	217.87	264.515	156.753	165.024	224.939	160.888	0.483039	0.0292964	0.316232	AL445670.1	9	97151894	97152694	-	801	processed_pseudogene	sorting nexin 18 (SNX18) pseudogene	-
ENSG00000151665	290.653	291.693	358.778	254.723	212.312	313.708	233.517	0.428099	0.0293036	0.316232	PIGF	2	46580937	46617119	-	4978	protein_coding	phosphatidylinositol glycan anchor biosynthesis class F [Source:HGNC Symbol;Acc:HGNC:8962]	-
ENSG00000167964	88.1981	103.533	130.815	157.905	160.199	107.515	159.052	-0.564577	0.0293127	0.316232	RAB26	16	2140803	2154165	+	2488	protein_coding	RAB26, member RAS oncogene family [Source:HGNC Symbol;Acc:HGNC:14259]	-
ENSG00000140398	208.468	203.465	359.74	185.568	163.094	257.224	174.331	0.562205	0.0293267	0.316232	NEIL1	15	75346955	75357114	+	6938	protein_coding	nei like DNA glycosylase 1 [Source:HGNC Symbol;Acc:HGNC:18448]	-
ENSG00000092148	4105.22	3800.12	3938.86	4655.33	4627.43	3948.07	4641.38	-0.233465	0.0295155	0.318071	HECTD1	14	31100112	31207804	-	12557	protein_coding	HECT domain E3 ubiquitin protein ligase 1 [Source:HGNC Symbol;Acc:HGNC:20157]	-
ENSG00000173218	538.209	585.187	478.05	663.894	679.397	533.816	671.646	-0.331158	0.0295857	0.318631	VANGL1	1	115641953	115698224	+	9062	protein_coding	VANGL planar cell polarity protein 1 [Source:HGNC Symbol;Acc:HGNC:15512]	-
ENSG00000072958	678.524	625.7	675.234	834.478	790.378	659.819	812.428	-0.300041	0.0297866	0.320596	AP1M1	19	16197578	16245907	+	14371	protein_coding	adaptor related protein complex 1 subunit mu 1 [Source:HGNC Symbol;Acc:HGNC:13667]	-
ENSG00000134594	71.1598	107.134	46.1698	40.3408	41.4973	74.8213	40.919	0.872368	0.029822	0.32078	RAB33A	X	130171649	130184870	+	1258	protein_coding	RAB33A, member RAS oncogene family [Source:HGNC Symbol;Acc:HGNC:9773]	-
ENSG00000115993	441.993	429.438	503.059	587.823	569.381	458.163	578.602	-0.336625	0.0298896	0.321285	TRAK2	2	201377207	201451579	-	7595	protein_coding	trafficking kinesin protein 2 [Source:HGNC Symbol;Acc:HGNC:13206]	-
ENSG00000160299	1492.35	1497.18	1928.55	1316.26	1325.02	1639.36	1320.64	0.311825	0.0299059	0.321285	PCNT	21	46324122	46445769	+	11660	protein_coding	pericentrin [Source:HGNC Symbol;Acc:HGNC:16068]	-
ENSG00000264057	4.00901	9.90317	17.3137	2.30519	0.965053	10.4086	1.63512	2.70327	0.0299261	1	AC103810.1	17	64927634	64934203	+	968	transcribed_unprocessed_pseudogene	bromodomain PHD finger transcription factor (BPTF) pseudogene	-
ENSG00000156398	706.587	616.698	850.294	569.381	562.626	724.526	566.003	0.355959	0.0299414	0.321469	SFXN2	10	102714538	102743492	+	8034	protein_coding	sideroflexin 2 [Source:HGNC Symbol;Acc:HGNC:16086]	-
ENSG00000110841	1048.35	1136.16	827.209	832.173	751.776	1003.91	791.974	0.342914	0.0300261	0.322119	PPFIBP1	12	27523431	27695564	+	11690	protein_coding	PPFIA binding protein 1 [Source:HGNC Symbol;Acc:HGNC:9249]	-
ENSG00000269918	86.1936	70.2225	125.043	56.4771	55.973	93.8198	56.2251	0.737801	0.0300388	0.322119	AF131215.6	8	11104691	11106704	-	2014	sense_intronic	novel transcript	-
ENSG00000129657	1466.29	1634.92	1821.78	2026.26	1964.85	1641	1995.55	-0.281984	0.0300703	0.322214	SEC14L1	17	77088749	77217101	+	10356	protein_coding	SEC14 like lipid binding 1 [Source:HGNC Symbol;Acc:HGNC:10698]	-
ENSG00000178038	328.738	358.315	557.885	293.911	302.061	414.98	297.986	0.477571	0.0301113	0.322214	ALS2CL	3	46668997	46693704	-	9057	protein_coding	ALS2 C-terminal like [Source:HGNC Symbol;Acc:HGNC:20605]	-
ENSG00000089327	1279.88	1498.08	1447.62	1795.74	1625.15	1408.52	1710.44	-0.279505	0.0301317	0.322214	FXYD5	19	35154730	35169883	+	2993	protein_coding	FXYD domain containing ion transport regulator 5 [Source:HGNC Symbol;Acc:HGNC:4029]	-
ENSG00000166803	287.646	268.286	269.324	201.704	211.347	275.085	206.525	0.412556	0.0301351	0.322214	PCLAF	15	64364311	64387687	-	3734	protein_coding	PCNA clamp associated factor [Source:HGNC Symbol;Acc:HGNC:28961]	-
ENSG00000143994	36.081	21.6069	30.7799	6.91556	16.4059	29.4893	11.6607	1.31656	0.0301527	0.322214	ABHD1	2	27123789	27130812	+	4630	protein_coding	abhydrolase domain containing 1 [Source:HGNC Symbol;Acc:HGNC:17553]	-
ENSG00000161328	101.227	102.633	126.005	68.003	74.309	109.955	71.156	0.626098	0.0301585	0.322214	LRRC56	11	537527	554916	+	2769	protein_coding	leucine rich repeat containing 56 [Source:HGNC Symbol;Acc:HGNC:25430]	-
ENSG00000136231	5654.7	5389.13	4703.55	4541.22	4226.93	5249.13	4384.07	0.259922	0.0301778	0.322222	IGF2BP3	7	23310209	23470467	-	8511	protein_coding	insulin like growth factor 2 mRNA binding protein 3 [Source:HGNC Symbol;Acc:HGNC:28868]	-
ENSG00000263847	27.0608	23.4075	65.4073	17.2889	15.4408	38.6252	16.3649	1.24028	0.0301977	0.322238	AP005899.1	18	9112404	9115877	-	544	antisense	novel transcript, antisense to NDUFV2	-
ENSG00000109184	917.06	795.855	946.481	723.829	709.314	886.465	716.571	0.306748	0.0302674	0.322784	DCUN1D4	4	51843000	51916837	+	7625	protein_coding	defective in cullin neddylation 1 domain containing 4 [Source:HGNC Symbol;Acc:HGNC:28998]	-
ENSG00000283486	102.23	60.3193	100.035	48.4089	55.008	87.5279	51.7085	0.754862	0.0303577	0.32353	FAM95C	9	38540569	38577207	-	3936	protein_coding	family with sequence similarity 95 member C [Source:HGNC Symbol;Acc:HGNC:45272]	-
ENSG00000123136	2206.96	2193.1	2058.4	2551.84	2547.74	2152.82	2549.79	-0.24414	0.0303744	0.32353	DDX39A	19	14408819	14419383	-	3840	protein_coding	DExD-box helicase 39A [Source:HGNC Symbol;Acc:HGNC:17821]	-
ENSG00000189108	25.0563	16.2052	11.5425	4.61038	5.79032	17.6013	5.20035	1.75022	0.0304616	1	IL1RAPL2	X	104566315	105767829	+	3147	protein_coding	interleukin 1 receptor accessory protein like 2 [Source:HGNC Symbol;Acc:HGNC:5997]	-
ENSG00000159111	1396.14	1446.76	1331.23	1680.48	1649.27	1391.38	1664.88	-0.258714	0.0304658	0.324306	MRPL10	17	47823272	47831534	-	2764	protein_coding	mitochondrial ribosomal protein L10 [Source:HGNC Symbol;Acc:HGNC:14055]	-
ENSG00000147255	504.132	532.971	573.275	711.15	633.074	536.793	672.112	-0.323286	0.0305711	0.325111	IGSF1	X	131273506	131578899	-	7051	protein_coding	immunoglobulin superfamily member 1 [Source:HGNC Symbol;Acc:HGNC:5948]	-
ENSG00000137411	1237.78	1297.32	1447.62	1022.35	1149.38	1327.57	1085.86	0.289293	0.0305942	0.325111	VARS2	6	30908242	30926459	+	8448	protein_coding	valyl-tRNA synthetase 2, mitochondrial [Source:HGNC Symbol;Acc:HGNC:21642]	-
ENSG00000138166	195.439	273.688	275.095	327.337	344.524	248.074	335.93	-0.436629	0.0305974	0.325111	DUSP5	10	110497838	110511544	+	2615	protein_coding	dual specificity phosphatase 5 [Source:HGNC Symbol;Acc:HGNC:3071]	-
ENSG00000185010	99.2229	83.7268	72.1404	50.7141	53.0779	85.03	51.896	0.710692	0.0306872	0.325867	F8	X	154835788	155026940	-	10986	protein_coding	coagulation factor VIII [Source:HGNC Symbol;Acc:HGNC:3546]	-
ENSG00000126351	525.18	556.378	498.249	651.216	659.131	526.602	655.173	-0.314998	0.0307962	0.326825	THRA	17	40058290	40093867	+	6959	protein_coding	thyroid hormone receptor alpha [Source:HGNC Symbol;Acc:HGNC:11796]	THR-like
ENSG00000257086	88.1981	86.4277	120.234	63.3927	59.8333	98.2866	61.613	0.67451	0.0308226	0.326907	AP001453.3	11	64246939	64249494	-	853	lincRNA	novel transcript	-
ENSG00000179256	0	0	0.961871	8.06816	3.86021	0.320624	5.96418	-4.11946	0.0309252	1	SMCO3	12	14804650	14814182	-	2104	protein_coding	single-pass membrane protein with coiled-coil domains 3 [Source:HGNC Symbol;Acc:HGNC:34401]	-
ENSG00000196605	113.254	97.2311	138.509	85.2919	64.6585	116.332	74.9752	0.637679	0.0309432	0.327987	ZNF846	19	9751993	9793180	-	3912	protein_coding	zinc finger protein 846 [Source:HGNC Symbol;Acc:HGNC:27260]	zf-C2H2
ENSG00000126858	1038.33	981.314	873.379	1156.05	1200.53	964.342	1178.29	-0.289381	0.0310449	0.328753	RHOT1	17	32142454	32253374	+	6446	protein_coding	ras homolog family member T1 [Source:HGNC Symbol;Acc:HGNC:21168]	-
ENSG00000149418	899.019	1359.44	891.655	759.559	840.561	1050.04	800.06	0.392397	0.0310587	0.328753	ST14	11	130159562	130210376	+	4350	protein_coding	suppression of tumorigenicity 14 [Source:HGNC Symbol;Acc:HGNC:11344]	-
ENSG00000169105	399.898	419.534	398.215	494.463	528.849	405.882	511.656	-0.334531	0.031072	0.328753	CHST14	15	40470998	40474571	+	3574	protein_coding	carbohydrate sulfotransferase 14 [Source:HGNC Symbol;Acc:HGNC:24464]	-
ENSG00000131899	2874.46	3143.81	2800.97	3449.71	3514.72	2939.74	3482.22	-0.24425	0.0310956	0.328802	LLGL1	17	18225587	18244875	+	6638	protein_coding	LLGL1, scribble cell polarity complex component [Source:HGNC Symbol;Acc:HGNC:6628]	-
ENSG00000204574	3706.33	3665.97	3583.93	4323.38	4232.72	3652.08	4278.05	-0.228191	0.0311512	0.32906	ABCF1	6	30571376	30597179	+	4523	protein_coding	ATP binding cassette subfamily F member 1 [Source:HGNC Symbol;Acc:HGNC:70]	-
ENSG00000227440	0	0.900288	1.92374	8.06816	8.68547	0.941344	8.37681	-3.14383	0.0311548	1	ATP5MC1P4	3	172828736	172829176	-	441	processed_pseudogene	ATP synthase membrane subunit c locus 1 pseudogene 4 [Source:HGNC Symbol;Acc:HGNC:39507]	-
ENSG00000167779	77.1734	92.7297	50.9792	42.646	41.4973	73.6274	42.0716	0.809156	0.0311577	0.32906	IGFBP6	12	53097436	53102345	+	1346	protein_coding	insulin like growth factor binding protein 6 [Source:HGNC Symbol;Acc:HGNC:5475]	-
ENSG00000196776	765.72	690.521	843.561	624.706	605.088	766.601	614.897	0.318095	0.031185	0.32915	CD47	3	108043094	108091862	-	8225	protein_coding	CD47 molecule [Source:HGNC Symbol;Acc:HGNC:1682]	-
ENSG00000185049	1562.51	1692.54	1495.71	1824.56	1979.32	1583.59	1901.94	-0.264442	0.0312059	0.329171	NELFA	4	1982714	2041903	-	5935	protein_coding	negative elongation factor complex member A [Source:HGNC Symbol;Acc:HGNC:12768]	-
ENSG00000285799	32.072	34.211	31.7418	16.1363	13.5107	32.6749	14.8235	1.1452	0.0312371	0.329232	AL645929.2	6	29849550	29885615	-	3405	transcribed_unprocessed_pseudogene	MHC class I polypeptide-related sequence F pseudogene	-
ENSG00000186577	91.2049	100.832	109.653	148.685	144.758	100.564	146.721	-0.544143	0.0312617	0.329232	SMIM29	6	34246380	34249470	-	2229	protein_coding	small integral membrane protein 29 [Source:HGNC Symbol;Acc:HGNC:1340]	-
ENSG00000105556	783.761	948.004	882.998	1061.54	1079.89	871.587	1070.72	-0.296483	0.0312682	0.329232	MIER2	19	301444	344815	-	7939	protein_coding	MIER family member 2 [Source:HGNC Symbol;Acc:HGNC:29210]	-
ENSG00000140564	1295.91	1460.27	1289.87	1597.5	1652.17	1348.68	1624.83	-0.268632	0.031326	0.32964	FURIN	15	90868592	90883458	+	4728	protein_coding	furin, paired basic amino acid cleaving enzyme [Source:HGNC Symbol;Acc:HGNC:8568]	-
ENSG00000166855	1943.37	1814.08	1665.96	2208.37	2127.94	1807.8	2168.16	-0.262182	0.0313462	0.329654	CLPX	15	65148219	65185342	-	5461	protein_coding	caseinolytic mitochondrial matrix peptidase chaperone subunit [Source:HGNC Symbol;Acc:HGNC:2088]	-
ENSG00000142910	250.563	352.013	237.582	206.314	197.836	280.053	202.075	0.472592	0.0313979	0.329971	TINAGL1	1	31576485	31587686	+	5281	protein_coding	tubulointerstitial nephritis antigen like 1 [Source:HGNC Symbol;Acc:HGNC:19168]	-
ENSG00000162734	1569.53	1862.7	1663.08	2066.6	2024.68	1698.43	2045.64	-0.267988	0.0314141	0.329971	PEA15	1	160205337	160215376	+	2806	protein_coding	proliferation and apoptosis adaptor protein 15 [Source:HGNC Symbol;Acc:HGNC:8822]	-
ENSG00000255794	301.678	217.87	500.173	223.603	230.648	339.907	227.125	0.580823	0.0314567	0.330094	RMST	12	97430884	97598415	+	6421	processed_transcript	rhabdomyosarcoma 2 associated transcript [Source:HGNC Symbol;Acc:HGNC:29893]	-
ENSG00000006695	661.486	638.304	548.267	758.407	775.902	616.019	767.154	-0.316748	0.0314637	0.330094	COX10	17	14069496	14208677	+	3172	protein_coding	cytochrome c oxidase assembly factor heme A:farnesyltransferase COX10 [Source:HGNC Symbol;Acc:HGNC:2260]	-
ENSG00000167658	90242.7	97931.6	70334.9	104780	106392	86169.7	105586	-0.293165	0.0314973	0.330248	EEF2	19	3976056	3985469	-	4027	protein_coding	eukaryotic translation elongation factor 2 [Source:HGNC Symbol;Acc:HGNC:3214]	-
ENSG00000171174	68.1531	47.7153	57.7123	35.7304	27.9865	57.8602	31.8585	0.864283	0.0315329	0.330423	RBKS	2	27781364	27891098	-	3585	protein_coding	ribokinase [Source:HGNC Symbol;Acc:HGNC:30325]	-
ENSG00000072609	1194.68	1124.46	1164.83	1418.84	1367.48	1161.32	1393.16	-0.262533	0.0316077	0.331008	CHFR	12	132822187	132956304	-	17127	protein_coding	checkpoint with forkhead and ring finger domains [Source:HGNC Symbol;Acc:HGNC:20455]	-
ENSG00000139496	1986.46	1711.45	1969.91	2286.75	2245.68	1889.27	2266.21	-0.26262	0.0316601	0.331229	NUP58	13	25301524	25349800	+	10422	protein_coding	nucleoporin 58 [Source:HGNC Symbol;Acc:HGNC:20261]	-
ENSG00000230658	41.0923	47.7153	61.5598	27.6623	25.0914	50.1225	26.3768	0.928765	0.0316668	0.331229	KLHL7-DT	7	23101228	23105703	-	2564	lincRNA	KLHL7 divergent transcript [Source:HGNC Symbol;Acc:HGNC:43431]	-
ENSG00000101654	2218.98	2061.66	2028.59	2452.72	2536.16	2103.08	2494.44	-0.246436	0.0317774	0.33202	RNMT	18	13726660	13764558	+	6982	protein_coding	RNA guanine-7 methyltransferase [Source:HGNC Symbol;Acc:HGNC:10075]	-
ENSG00000270871	62.1396	63.0202	146.204	47.2563	52.1128	90.4547	49.6846	0.862649	0.0317804	0.33202	AC015849.3	17	35816717	35830293	-	488	antisense	novel transcript, antisense TAF15	-
ENSG00000184507	45.1013	45.0144	48.0936	27.6623	20.2661	46.0698	23.9642	0.950045	0.0318144	0.332073	NUTM1	15	34343315	34357737	+	4196	protein_coding	NUT midline carcinoma family member 1 [Source:HGNC Symbol;Acc:HGNC:29919]	-
ENSG00000161010	640.439	639.205	803.163	597.044	489.282	694.269	543.163	0.355571	0.0318463	0.332073	MRNIP	5	179835133	179862173	-	8496	protein_coding	MRN complex interacting protein [Source:HGNC Symbol;Acc:HGNC:30817]	-
ENSG00000168824	746.677	833.667	644.454	602.807	575.171	741.599	588.989	0.333135	0.0318476	0.332073	NSG1	4	4348140	4419058	+	4355	protein_coding	neuronal vesicle trafficking associated 1 [Source:HGNC Symbol;Acc:HGNC:18790]	-
ENSG00000012124	19.0428	14.4046	25.9705	9.22075	3.86021	19.806	6.54048	1.62015	0.0318616	0.332073	CD22	19	35319261	35347355	+	6159	protein_coding	CD22 molecule [Source:HGNC Symbol;Acc:HGNC:1643]	-
ENSG00000152270	514.155	499.66	498.249	350.389	438.134	504.021	394.261	0.351842	0.0319483	0.332777	PDE3B	11	14643723	14872044	+	11707	protein_coding	phosphodiesterase 3B [Source:HGNC Symbol;Acc:HGNC:8779]	-
ENSG00000172889	810.821	977.713	676.196	980.857	1116.57	821.577	1048.71	-0.35223	0.0320015	0.333133	EGFL7	9	136658856	136672678	+	2553	protein_coding	EGF like domain multiple 7 [Source:HGNC Symbol;Acc:HGNC:20594]	-
ENSG00000262879	242.545	250.28	232.773	145.227	204.591	241.866	174.909	0.463054	0.0320554	0.333432	AC068152.1	17	46984045	47100323	-	3348	processed_transcript	novel transcript	-
ENSG00000178623	36.081	18.9061	39.4367	14.9837	11.5806	31.4746	13.2822	1.24796	0.0320685	0.333432	GPR35	2	240605431	240631259	+	5089	protein_coding	G protein-coupled receptor 35 [Source:HGNC Symbol;Acc:HGNC:4492]	-
ENSG00000005421	26.0585	17.1055	12.5043	6.91556	4.82526	18.5561	5.87041	1.66866	0.0321615	1	PON1	7	95297676	95324707	-	2832	protein_coding	paraoxonase 1 [Source:HGNC Symbol;Acc:HGNC:9204]	-
ENSG00000173588	700.574	536.572	737.755	534.804	488.317	658.3	511.56	0.363924	0.0321798	0.334103	CEP83	12	94306449	94459988	-	6925	protein_coding	centrosomal protein 83 [Source:HGNC Symbol;Acc:HGNC:17966]	-
ENSG00000069275	24815.7	23155.4	19618.3	27328	26629.7	22529.8	26978.8	-0.25999	0.0321816	0.334103	NUCKS1	1	205712819	205750276	-	6546	protein_coding	nuclear casein kinase and cyclin dependent kinase substrate 1 [Source:HGNC Symbol;Acc:HGNC:29923]	-
ENSG00000105248	469.054	474.452	471.317	567.076	607.983	471.608	587.53	-0.317664	0.0321905	0.334103	YJU2	19	4247079	4269090	+	1671	protein_coding	YJU2 splicing factor homolog [Source:HGNC Symbol;Acc:HGNC:25518]	-
ENSG00000133636	180.405	196.263	207.764	136.006	144.758	194.811	140.382	0.472002	0.0322264	0.334277	NTS	12	85874295	85882992	+	1555	protein_coding	neurotensin [Source:HGNC Symbol;Acc:HGNC:8038]	-
ENSG00000115290	236.531	269.186	261.629	201.704	179.5	255.782	190.602	0.426645	0.0323211	0.33506	GRB14	2	164492812	164621848	-	2958	protein_coding	growth factor receptor bound protein 14 [Source:HGNC Symbol;Acc:HGNC:4565]	-
ENSG00000160285	3439.73	3581.35	3301.14	3991.43	4095.68	3440.74	4043.56	-0.232918	0.0323637	0.335302	LSS	21	46188141	46228824	-	7238	protein_coding	lanosterol synthase [Source:HGNC Symbol;Acc:HGNC:6708]	-
ENSG00000120324	162.365	106.234	129.853	95.6653	79.1343	132.817	87.3998	0.605	0.0324179	0.33566	PCDHB10	5	141192353	141195642	+	3290	protein_coding	protocadherin beta 10 [Source:HGNC Symbol;Acc:HGNC:8681]	-
ENSG00000265678	14.0315	12.604	22.123	4.61038	4.82526	16.2529	4.71782	1.78227	0.0324352	1	AC129510.1	17	82153430	82154815	+	555	antisense	novel transcript, antisense CCDC57	-
ENSG00000168575	884.988	987.616	916.663	1153.75	1102.09	929.756	1127.92	-0.278151	0.0324367	0.33566	SLC20A2	8	42416475	42541926	-	6641	protein_coding	solute carrier family 20 member 2 [Source:HGNC Symbol;Acc:HGNC:10947]	-
ENSG00000105219	85.1914	91.8294	103.882	59.9349	58.8682	93.6343	59.4015	0.657139	0.0324648	0.335752	CNTD2	19	40222208	40226697	-	2046	protein_coding	cyclin N-terminal domain containing 2 [Source:HGNC Symbol;Acc:HGNC:25805]	-
ENSG00000185386	45.1013	55.8179	64.4454	92.2075	86.8547	55.1215	89.5311	-0.697933	0.0325808	0.336415	MAPK11	22	50263713	50270767	-	2688	protein_coding	mitogen-activated protein kinase 11 [Source:HGNC Symbol;Acc:HGNC:6873]	-
ENSG00000166450	376.847	388.024	194.298	213.23	223.892	319.723	218.561	0.548642	0.0325864	0.336415	PRTG	15	55611546	55743090	-	14566	protein_coding	protogenin [Source:HGNC Symbol;Acc:HGNC:26373]	-
ENSG00000197813	39.0878	35.1112	72.1404	24.2045	24.1263	48.7798	24.1654	1.01259	0.032601	0.336415	AC011450.1	19	49331617	49340303	-	615	lincRNA	novel transcript	-
ENSG00000232265	30.0675	41.4133	67.331	28.8148	15.4408	46.2706	22.1278	1.07671	0.0326061	0.336415	AC239803.1	1	148162360	148186630	+	2813	lincRNA	uncharacterized LOC100505824 [Source:NCBI gene;Acc:100505824]	-
ENSG00000270179	10.0225	11.7037	15.3899	0	4.82526	12.3721	2.41263	2.29351	0.0327182	1	AP002840.2	11	113368478	113369117	+	640	sense_intronic	novel transcript	-
ENSG00000276180	31.0698	27.9089	20.1993	50.7141	50.1827	26.3927	50.4484	-0.935061	0.032732	0.337515	HIST1H4I	6	27138588	27139881	+	1294	protein_coding	histone cluster 1 H4 family member i [Source:HGNC Symbol;Acc:HGNC:4793]	-
ENSG00000169926	1822.09	1871.7	1443.77	2139.21	2063.28	1712.52	2101.25	-0.294939	0.032792	0.337658	KLF13	15	31326855	31435665	+	9409	protein_coding	Kruppel like factor 13 [Source:HGNC Symbol;Acc:HGNC:13672]	zf-C2H2
ENSG00000250986	82.1846	114.337	92.3397	130.243	156.339	96.287	143.291	-0.573622	0.0328125	0.337658	LINC02600	4	3758748	3763390	-	4525	lincRNA	long intergenic non-protein coding RNA 2600 [Source:HGNC Symbol;Acc:HGNC:53177]	-
ENSG00000074935	445	506.862	593.475	409.171	390.846	515.112	400.009	0.365559	0.0328215	0.337658	TUBE1	6	112070777	112087529	-	6973	protein_coding	tubulin epsilon 1 [Source:HGNC Symbol;Acc:HGNC:20775]	-
ENSG00000134363	259.583	146.747	223.154	300.827	291.446	209.828	296.136	-0.498836	0.0328233	0.337658	FST	5	53480409	53487134	+	2969	protein_coding	follistatin [Source:HGNC Symbol;Acc:HGNC:3971]	-
ENSG00000188818	439.988	352.913	823.362	268.554	262.494	538.754	265.524	1.02073	0.0328596	0.337832	ZDHHC11	5	795606	850986	-	6953	protein_coding	zinc finger DHHC-type containing 11 [Source:HGNC Symbol;Acc:HGNC:19158]	-
ENSG00000133835	5005.24	5286.49	4616.98	5839.04	5874.27	4969.57	5856.66	-0.236916	0.0330511	0.339601	HSD17B4	5	119452443	119637199	+	10664	protein_coding	hydroxysteroid 17-beta dehydrogenase 4 [Source:HGNC Symbol;Acc:HGNC:5213]	-
ENSG00000101213	46.1036	63.0202	79.8353	31.12	38.6021	62.9864	34.8611	0.850178	0.03314	0.340192	PTK6	20	63528001	63537370	-	2947	protein_coding	protein tyrosine kinase 6 [Source:HGNC Symbol;Acc:HGNC:9617]	-
ENSG00000131747	12665.5	11024.9	10882.6	13774.6	13440.3	11524.3	13607.5	-0.239737	0.0331476	0.340192	TOP2A	17	40388516	40417950	-	6437	protein_coding	DNA topoisomerase II alpha [Source:HGNC Symbol;Acc:HGNC:11989]	-
ENSG00000120162	853.918	828.265	805.086	677.725	681.327	829.09	679.526	0.286878	0.0331857	0.340333	MOB3B	9	27325209	27529781	-	7087	protein_coding	MOB kinase activator 3B [Source:HGNC Symbol;Acc:HGNC:23825]	-
ENSG00000203668	3182.15	2598.23	3302.1	2503.43	2487.91	3027.49	2495.67	0.278539	0.0332003	0.340333	CHML	1	241628853	241640254	-	7661	protein_coding	CHM like, Rab escort protein 2 [Source:HGNC Symbol;Acc:HGNC:1941]	-
ENSG00000124780	97.2184	131.442	98.1109	71.4608	69.4838	108.924	70.4723	0.630314	0.0332245	0.34038	KCNK17	6	39299001	39314553	-	2172	protein_coding	potassium two pore domain channel subfamily K member 17 [Source:HGNC Symbol;Acc:HGNC:14465]	-
ENSG00000177721	3.00675	3.60115	5.77123	0	0	4.12638	0	4.41101	0.0332309	1	ANXA2R	5	43039081	43043170	-	2386	protein_coding	annexin A2 receptor [Source:HGNC Symbol;Acc:HGNC:33463]	-
ENSG00000203335	3.00675	3.60115	5.77123	0	0	4.12638	0	4.41101	0.0332309	1	AC006019.1	7	154055585	154059561	-	2470	antisense	novel transcript	-
ENSG00000171126	211.475	181.858	193.336	262.791	260.564	195.556	261.678	-0.420919	0.0333254	0.340923	KCNG3	2	42442017	42494097	-	3824	protein_coding	potassium voltage-gated channel modifier subfamily G member 3 [Source:HGNC Symbol;Acc:HGNC:18306]	-
ENSG00000106633	153.344	230.474	149.09	118.717	123.527	177.636	121.122	0.553663	0.033328	0.340923	GCK	7	44144271	44198170	-	4122	protein_coding	glucokinase [Source:HGNC Symbol;Acc:HGNC:4195]	-
ENSG00000105695	48.1081	35.1112	34.6274	24.2045	13.5107	39.2822	18.8576	1.0702	0.0333375	0.340923	MAG	19	35292125	35313804	+	2957	protein_coding	myelin associated glycoprotein [Source:HGNC Symbol;Acc:HGNC:6783]	-
ENSG00000171388	78.1756	105.334	70.2166	43.7986	57.9032	84.5753	50.8509	0.730516	0.0333643	0.340923	APLN	X	129645259	129654937	-	3205	protein_coding	apelin [Source:HGNC Symbol;Acc:HGNC:16665]	-
ENSG00000269352	102.23	98.1314	178.908	89.9023	67.5537	126.423	78.728	0.686813	0.0333866	0.340923	PTOV1-AS2	19	49856970	49859289	-	1023	antisense	PTOV1 antisense RNA 2 [Source:HGNC Symbol;Acc:HGNC:51284]	-
ENSG00000173818	370.833	319.602	364.549	269.707	271.18	351.662	270.443	0.378176	0.033414	0.340923	ENDOV	17	80415165	80438086	+	7253	protein_coding	endonuclease V [Source:HGNC Symbol;Acc:HGNC:26640]	-
ENSG00000106714	206.464	196.263	238.544	267.402	303.992	213.757	285.697	-0.420242	0.0334163	0.340923	CNTNAP3	9	39072767	39288315	-	9521	protein_coding	contactin associated protein like 3 [Source:HGNC Symbol;Acc:HGNC:13834]	-
ENSG00000167173	667.499	784.151	727.175	895.565	888.813	726.275	892.189	-0.296302	0.0334337	0.340923	C15orf39	15	75195643	75212169	+	5812	protein_coding	chromosome 15 open reading frame 39 [Source:HGNC Symbol;Acc:HGNC:24497]	-
ENSG00000103546	11.0248	3.60115	13.4662	25.3571	26.0564	9.36404	25.7067	-1.46482	0.0334849	0.341134	SLC6A2	16	55655604	55706192	+	5463	protein_coding	solute carrier family 6 member 2 [Source:HGNC Symbol;Acc:HGNC:11048]	-
ENSG00000237190	1049.36	1047.04	815.667	757.254	795.203	970.687	776.229	0.322267	0.0335162	0.341134	CDKN2AIPNL	5	134402087	134411898	-	1757	protein_coding	CDKN2A interacting protein N-terminal like [Source:HGNC Symbol;Acc:HGNC:30545]	-
ENSG00000167641	291.655	309.699	181.794	352.694	371.545	261.049	362.119	-0.472052	0.0335354	0.341134	PPP1R14A	19	38251237	38256591	-	1501	protein_coding	protein phosphatase 1 regulatory inhibitor subunit 14A [Source:HGNC Symbol;Acc:HGNC:14871]	-
ENSG00000214944	28.063	22.5072	11.5425	38.0356	49.2177	20.7042	43.6266	-1.07936	0.0335403	0.341134	ARHGEF28	5	73626158	73941993	+	15617	protein_coding	Rho guanine nucleotide exchange factor 28 [Source:HGNC Symbol;Acc:HGNC:30322]	-
ENSG00000140632	3273.35	3074.48	2942.36	3654.88	3643.07	3096.73	3648.97	-0.236794	0.0335522	0.341134	GLYR1	16	4803203	4847342	-	5470	protein_coding	glyoxylate reductase 1 homolog [Source:HGNC Symbol;Acc:HGNC:24434]	-
ENSG00000150051	28.063	40.513	23.0849	9.22075	16.4059	30.5536	12.8133	1.2425	0.0336332	0.341758	MKX	10	27672875	27746060	-	4106	protein_coding	mohawk homeobox [Source:HGNC Symbol;Acc:HGNC:23729]	Others
ENSG00000035499	1919.31	1702.45	1481.28	2052.77	2095.13	1701.01	2073.95	-0.286188	0.0336753	0.341986	DEPDC1B	5	60596912	60700190	-	3806	protein_coding	DEP domain containing 1B [Source:HGNC Symbol;Acc:HGNC:24902]	-
ENSG00000185404	163.367	108.935	221.23	123.328	87.8198	164.511	105.574	0.642697	0.0337744	0.342793	SP140L	2	230327184	230403732	+	5650	protein_coding	SP140 nuclear body protein like [Source:HGNC Symbol;Acc:HGNC:25105]	SAND
ENSG00000236516	4.00901	5.40173	1.92374	14.9837	14.4758	3.77816	14.7298	-1.95739	0.0338067	1	KLF2P4	2	131299220	131300444	-	1225	processed_pseudogene	Kruppel like factor 2 pseudogene 4 [Source:HGNC Symbol;Acc:HGNC:49283]	-
ENSG00000100526	347.781	403.329	353.969	459.885	477.701	368.36	468.793	-0.347516	0.0338071	0.342891	CDKN3	14	54396849	54420218	+	1836	protein_coding	cyclin dependent kinase inhibitor 3 [Source:HGNC Symbol;Acc:HGNC:1791]	-
ENSG00000197461	249.561	390.725	463.622	262.791	261.529	367.969	262.16	0.489908	0.0338233	0.342891	PDGFA	7	497258	520296	-	4151	protein_coding	platelet derived growth factor subunit A [Source:HGNC Symbol;Acc:HGNC:8799]	-
ENSG00000271601	136.306	138.644	139.471	99.1231	91.68	138.141	95.4015	0.535571	0.0338991	0.343459	LIX1L	1	145933423	145958001	-	3975	protein_coding	limb and CNS expressed 1 like [Source:HGNC Symbol;Acc:HGNC:28715]	-
ENSG00000259432	2.0045	0.900288	10.5806	0	0	4.49513	0	4.53237	0.0339072	1	AC023908.1	15	39813223	39815429	-	567	sense_intronic	novel transcript, sense overlapping GPR176	-
[truncated: 32,036 more rows]

## Sheet: upregulated
Significantly upregulated genes upon CFIm25 gene editing
[truncated: 311 more rows]

## Sheet: downregulated
Significantly downregulated genes upon CFIm25 gene editing
[truncated: 278 more rows]
