# Supplementary material for: CFIm25 regulates human stem cell function independently of its role in mRNA alternative polyadenylation
Source: RNA Biol. 2022 May 1;19(1):686–702. doi: 10.1080/15476286.2022.2071025 (PMC9067535; doi:10.1080/15476286.2022.2071025)
Supplement: Supplemental Material [file KRNB_A_2071025_SM4450.zip › Supplementary_Table_5_ChIP_seq_analysis.xlsx]

## Sheet: RNAPII
Differential RNAPII binding sites in control and CFIm25 mutant H9 cells identified by Diffbind software
chrom	start	end	width	Conc	Conc_mutantPolyii	Conc_H9Polyii	Fold	p.value	FDR	Category	chrom_y	end_y	Gene ID	Gene_Symbol	Strand	Distance to TSS
chr19	37288273	37288673	401	6.91	7.86	3.09	4.76	3.33e-30	3.37e-25	5'UTR	chr19	37288673	NR_040027	ZNF790-AS1	+	22
chr6	151160018	151160418	401	6.73	7.6	4.17	3.43	4.78e-25	1.61e-20	Intron	chr6	151160418	NM_001029884	PLEKHG1	+	239220
chr13	43597598	43597998	401	5.89	6.81	2.81	3.98	4.12e-21	5.96e-17	Exon/CD	chr13	43597998	NM_013238	DNAJC15	+	437
chr22	30901296	30901696	401	6.55	7.37	4.45	2.92	1.34e-19	1.51e-15	Intron	chr22	30901696	NM_174977	SEC14L4	-	202
chr6	36655459	36655859	401	7.18	7.9	5.71	2.2	5.7e-19	4.81e-15	Downstream	chr6	36655859	NM_001220777	CDKN1A	+	11423
chr20	36149403	36149803	401	6.47	7.25	4.67	2.58	8.36e-19	6.05e-15	Intron	chr20	36149803	NM_001167820	BLCAP	-	6730
chr6	34214402	34214802	401	8.82	8.25	9.23	-0.96	2.43e-18	1.54e-14	Exon/CD	chr6	34214802	NM_178508	C6orf1	-	2302
chr19	36912694	36913094	401	5.73	6.61	3.09	3.52	5.06e-18	3.02e-14	5'UTR	chr19	36913094	NR_033748	LOC644189	+	819
chr20	30192665	30193065	401	8.71	8.13	9.13	-0.99	8.75e-18	4.66e-14	Upstream	chr20	30193065	NM_002165	ID1	+	-220
chr1	45279431	45279831	401	6.95	7.64	5.58	2.07	4.56e-17	1.85e-13	3'UTR	chr1	45279831	NM_001136537	BTBD19	+	5478
chr21	37442362	37442762	401	5.27	6.18	2.17	3.99	4.86e-17	1.89e-13	3'UTR	chr21	37442762	NR_040084	LOC100133286	-	56376
chr5	27478733	27479133	401	8.57	8.99	7.97	1.03	2.25e-16	8.44e-13	Intron	chr5	27479133	NR_038848	LOC643401	+	6535
chr5	156082802	156083202	401	6	4.39	6.74	-2.33	2.94e-14	8.04e-11	Intron	chr5	156083202	NM_000337	SGCD	+	329236
chr9	80934438	80934838	401	6.63	5.41	7.28	-1.86	4.54e-14	1.18e-10	Intron	chr9	80934838	NM_021154	PSAT1	+	22580
chr17	66589116	66589516	401	6.17	4.75	6.88	-2.11	5.63e-14	1.43e-10	Intron	chr17	66589516	NM_001243746	FAM20A	-	7779
chr11	62656954	62657354	401	8.2	7.5	8.67	-1.15	6.44e-14	1.59e-10	Downstream	chr11	62657354	NM_002394	SLC3A2	+	33671
chr9	80937754	80938154	401	6.33	5.02	7.01	-1.98	1.06e-13	2.4e-10	Intron	chr9	80938154	NM_021154	PSAT1	+	25896
chr11	57414342	57414742	401	9.36	9.04	9.62	-0.56	1.17e-13	2.57e-10	Exon/CD	chr11	57414742	NM_145008	YPEL4	-	2875
chr9	80930136	80930536	401	6.38	5.09	7.04	-1.94	1.41e-13	3.04e-10	Intron	chr9	80930536	NM_021154	PSAT1	+	18278
chr9	38583870	38584270	401	6.11	6.8	4.72	2.09	2.05e-13	4.24e-10	Intron	chr9	38584270	NM_147195	ANKRD18A	-	36290
chr17	46132875	46133275	401	7.55	6.67	8.1	-1.41	2.53e-13	5.13e-10	Intron	chr17	46133275	NM_003204	NFE2L1	+	7390
chr6	36644145	36644545	401	7.02	7.61	6	1.62	5.02e-13	8.93e-10	Intron	chr6	36644545	NM_001220777	CDKN1A	+	109
chr12	89746045	89746445	401	8.29	8.7	7.71	1	4.94e-13	8.93e-10	5'UTR	chr12	89746445	NM_001946	DUSP6	-	51
chr21	37447949	37448349	401	5.08	5.93	2.8	3.12	5.72e-13	1e-09	Intron	chr21	37448349	NR_040084	LOC100133286	-	50789
chr1	119531387	119531787	401	4.92	5.79	2.33	3.44	6.42e-13	1.05e-09	Intron	chr1	119531787	NM_152380	TBX15	-	592
chr19	51298067	51298467	401	8.97	8.6	9.26	-0.64	1.05e-12	1.64e-09	Intron	chr19	51298467	NM_033068	ACPT	+	4596
chr6	106546445	106546845	401	5.82	6.54	4.32	2.22	1.21e-12	1.85e-09	Intron	chr6	106546845	NM_001198	PRDM1	+	12451
chr17	81185184	81185584	401	6.33	6.97	5.14	1.84	1.41e-12	2.07e-09	Intron	chr17	81185584	NR_029406	FLJ43681	+	10719
chr12	57852974	57853374	401	7.44	6.57	7.98	-1.4	1.4e-12	2.07e-09	Upstream	chr12	57853374	NM_001160045	GLI1	+	-743
chr19	39282095	39282495	401	5.09	5.91	3	2.9	1.63e-12	2.35e-09	Exon/CD	chr19	39282495	NM_001042507	LGALS7B	+	2446
chr17	16346216	16346616	401	8.63	8.18	8.98	-0.79	1.85e-12	2.64e-09	3'UTR	chr17	16346616	NM_207387	FAM211A	-	49089
chr19	18501185	18501585	401	7.28	7.84	6.38	1.47	1.89e-12	2.65e-09	Downstream	chr19	18501585	NM_145256	LRRC25	-	7030
chr19	52956636	52957036	401	5.34	6.12	3.52	2.6	2.08e-12	2.89e-09	5'UTR	chr19	52957036	NM_001099694	ZNF578	+	8
chr7	33391398	33391798	401	7.35	7.89	6.49	1.41	2.24e-12	3.06e-09	Intron	chr7	33391798	NM_001033605	BBS9	+	222447
chr14	24572773	24573173	401	6.14	4.89	6.8	-1.9	3e-12	4.05e-09	Exon/CD	chr14	24573173	NM_004563	PCK2	+	9491
chr9	80927699	80928099	401	6.31	5.15	6.94	-1.78	3.36e-12	4.48e-09	Intron	chr9	80928099	NM_021154	PSAT1	+	15841
chr6	21599490	21599890	401	8.18	8.59	7.6	1.01	3.44e-12	4.52e-09	Downstream	chr6	21599890	NM_003107	SOX4	+	5719
chr2	63275777	63276177	401	7.2	6.28	7.75	-1.46	6.82e-12	8.75e-09	Upstream	chr2	63276177	NR_033389	LOC100132215	-	-321
chr5	172741221	172741621	401	7.48	6.67	8	-1.31	7.73e-12	9.67e-09	Downstream	chr5	172741621	NM_003714	STC2	-	15085
chr1	119532426	119532826	401	5.04	5.85	3.09	2.75	1.04e-11	1.28e-08	Upstream	chr1	119532826	NM_152380	TBX15	-	-447
chr6	26027198	26027598	401	7.75	7.04	8.23	-1.18	1.22e-11	1.47e-08	Exon/CD	chr6	26027598	NM_003544	HIST1H4B	-	82
chr22	51234372	51234772	401	5.58	6.3	4.09	2.21	1.3e-11	1.52e-08	Intron	chr22	51234772	NR_026981	RPL23AP82	+	39059
chr4	53617599	53617999	401	6.01	6.66	4.78	1.88	1.3e-11	1.52e-08	5'UTR	chr4	53617999	NM_024534	ERVMER34-1	-	8
chrX	102968921	102969321	401	5.09	5.88	3.17	2.71	1.41e-11	1.6e-08	Intron	chrx	102969321	NM_001024452	GLRA4	-	14431
chr4	53610944	53611344	401	4.76	5.61	2.46	3.13	2.22e-11	2.42e-08	Exon/CD	chr4	53611344	NM_024534	ERVMER34-1	-	6663
chr14	24568695	24569095	401	6.47	5.44	7.06	-1.6	2.27e-11	2.44e-08	Exon/CD	chr14	24569095	NM_004563	PCK2	+	5413
chr1	33239842	33240242	401	7.76	7.06	8.23	-1.15	2.43e-11	2.57e-08	3'UTR	chr1	33240242	NM_020888	KIAA1522	+	32531
chrX	136648491	136648891	401	6.01	4.46	6.74	-2.27	2.43e-11	2.57e-08	5'UTR	chrx	136648891	NM_003413	ZIC3	+	346
chr10	43880127	43880527	401	8.25	7.71	8.64	-0.91	3.45e-11	3.45e-08	Downstream	chr10	43880527	NM_001098204	HNRNPF	-	24369
chr8	91648790	91649190	401	6.83	5.91	7.39	-1.46	3.44e-11	3.45e-08	Intron	chr8	91649190	NM_001146273	TMEM64	-	9143
chr9	80936104	80936504	401	6.7	5.75	7.26	-1.5	3.48e-11	3.45e-08	Intron	chr9	80936504	NM_021154	PSAT1	+	24246
chr5	672538	672938	401	6.36	5.32	6.96	-1.63	3.44e-11	3.45e-08	Intron	chr5	672938	NM_007030	TPPP	-	20772
chr8	38280031	38280431	401	6.71	5.76	7.27	-1.5	3.83e-11	3.71e-08	Intron	chr8	38280431	NM_001174063	FGFR1	-	46121
chr7	150108840	150109240	401	6.66	5.69	7.23	-1.53	3.9e-11	3.73e-08	5'UTR	chr7	150109240	NR_027237	LOC728743	+	6201
chr7	40756763	40757163	401	6.42	7.01	5.43	1.59	4.1e-11	3.85e-08	Intron	chr7	40757163	NM_001193313	C7orf10	+	582389
chrX	136646666	136647066	401	6.72	5.77	7.29	-1.51	4.22e-11	3.92e-08	Upstream	chrx	136647066	NM_003413	ZIC3	+	-1479
chr7	117270396	117270796	401	5.35	6.08	3.75	2.33	4.71e-11	4.24e-08	Intron	chr7	117270796	NM_000492	CFTR	+	150580
chr9	80938949	80939349	401	5.98	4.78	6.62	-1.83	4.73e-11	4.24e-08	Intron	chr9	80939349	NM_021154	PSAT1	+	27091
chr12	57629249	57629649	401	7.48	6.73	7.97	-1.23	6.34e-11	5.58e-08	Intron	chr12	57629649	NM_020142	NDUFA4L2	-	5026
chr5	93702285	93702685	401	4.81	5.64	2.7	2.92	6.66e-11	5.72e-08	Intron	chr5	93702685	NM_001145678	KIAA0825	-	251824
chrX	48768853	48769253	401	9.11	8.83	9.35	-0.51	6.85e-11	5.83e-08	Upstream	chrx	48769253	NM_005660	SLC35A2	-	-136
chr2	74449237	74449637	401	7.71	7.03	8.18	-1.13	8.85e-11	7.35e-08	Intron	chr2	74449637	NM_133478	SLC4A5	-	121097
chr12	57849038	57849438	401	6.89	6.02	7.43	-1.39	8.84e-11	7.35e-08	5'UTR	chr12	57849438	NM_031479	INHBE	+	143
chr11	7904396	7904796	401	5.52	6.21	4.13	2.09	1.18e-10	9.44e-08	Intron	chr11	7904796	NR_036678	LOC283299	-	22906
chr22	18908006	18908406	401	6.56	5.61	7.12	-1.5	1.24e-10	9.72e-08	Intron	chr22	18908406	NM_016335	PRODH	-	15860
chrX	21676197	21676597	401	4.34	5.25	1.32	3.88	1.5e-10	1.17e-07	5'UTR	chrx	21676597	NM_153270	KLHL34	-	51
chr1	145442814	145443214	401	6.56	5.62	7.12	-1.48	1.72e-10	1.32e-07	Downstream	chr1	145443214	NM_006472	TXNIP	+	4553
chr2	100091365	100091765	401	5.57	6.25	4.21	2.04	1.77e-10	1.35e-07	Intron	chr2	100091765	NM_001037872	REV1	-	14915
chr7	134464352	134464752	401	7.2	7.7	6.43	1.28	1.81e-10	1.37e-07	Intron	chr7	134464752	NM_033157	CALD1	+	389
chr12	32517086	32517486	401	5.95	4.78	6.59	-1.79	2.09e-10	1.57e-07	Intron	chr12	32517486	NM_001714	BICD1	+	257102
chr19	37464383	37464783	401	5.37	6.09	3.87	2.23	2.29e-10	1.69e-07	Intron	chr19	37464783	NM_001204839	ZNF568	+	57353
chr15	93587353	93587753	401	6.43	5.47	7	-1.51	2.53e-10	1.84e-07	3'UTR	chr15	93587753	NM_020211	RGMA	-	44890
chr7	33433304	33433704	401	5.74	6.39	4.52	1.87	2.72e-10	1.96e-07	Intron	chr7	33433704	NM_001033605	BBS9	+	264353
chr15	63341172	63341572	401	8.42	7.98	8.77	-0.77	3.34e-10	2.32e-07	Intron	chr15	63341572	NM_001018006	TPM1	+	6535
chr3	122609123	122609523	401	6.48	7.03	5.56	1.48	4.03e-10	2.74e-07	5'UTR	chr3	122609523	NR_024618	LOC100129550	+	3964
chr6	27799015	27799415	401	8.11	7.58	8.5	-0.91	4.24e-10	2.86e-07	Exon/CD	chr6	27799415	NM_003541	HIST1H4K	-	90
chr8	38268360	38268760	401	6.48	5.55	7.05	-1.48	4.82e-10	3.23e-07	Downstream	chr8	38268760	NM_001174063	FGFR1	-	57792
chrX	136645742	136646142	401	5.79	4.61	6.43	-1.81	4.88e-10	3.25e-07	Upstream	chrx	136646142	NM_003413	ZIC3	+	-2403
chrX	41095312	41095712	401	7.72	7.06	8.16	-1.09	5.23e-10	3.4e-07	3'UTR	chrx	41095712	NM_001039591	USP9X	+	150625
chr15	24928295	24928695	401	5.48	6.16	4.13	2.03	5.62e-10	3.63e-07	3'UTR	chr15	24928695	NM_018958	NPAP1	+	7955
chr17	46139488	46139888	401	7.27	6.52	7.76	-1.23	6.26e-10	4.02e-07	Downstream	chr17	46139888	NM_003204	NFE2L1	+	14003
chr5	54718535	54718935	401	6.7	5.86	7.23	-1.36	6.3e-10	4.02e-07	Exon/CD	chr5	54718935	NM_015360	SKIV2L2	+	115160
chr9	80924325	80924725	401	6.21	5.22	6.79	-1.55	7.44e-10	4.71e-07	Intron	chr9	80924725	NM_021154	PSAT1	+	12467
chr6	26157328	26157728	401	8.21	7.72	8.58	-0.85	7.83e-10	4.93e-07	Downstream	chr6	26157728	NM_005321	HIST1H1E	+	970
chr1	110950222	110950622	401	7.92	7.35	8.33	-0.96	8.92e-10	5.51e-07	Exon/CD	chr1	110950622	NM_006402	LAMTOR5	-	124
chr7	151769950	151770350	401	5.02	5.76	3.4	2.36	1e-09	6.19e-07	Intron	chr7	151770350	NM_022087	GALNT11	+	47373
chr9	95750224	95750624	401	5.81	6.43	4.7	1.73	1.25e-09	7.6e-07	Intron	chr9	95750624	NM_001083536	FGD3	+	40824
chr10	131265527	131265927	401	6.22	6.79	5.28	1.52	1.27e-09	7.67e-07	Intron	chr10	131265927	NM_002412	MGMT	+	274
chr22	18909679	18910079	401	6.52	5.64	7.06	-1.41	1.43e-09	8.5e-07	Exon/CD	chr22	18910079	NM_016335	PRODH	-	14187
chr7	33400276	33400676	401	5.25	5.94	3.86	2.09	1.44e-09	8.54e-07	Intron	chr7	33400676	NM_001033605	BBS9	+	231325
chr6	43749714	43750114	401	6.18	5.2	6.76	-1.54	1.6e-09	9.42e-07	Intron	chr6	43750114	NM_001171622	VEGFA	+	11969
chr1	120286914	120287314	401	6.95	6.17	7.45	-1.27	1.7e-09	9.9e-07	Downstream	chr1	120287314	NM_006623	PHGDH	+	32696
chr18	7733705	7734105	401	4.93	5.67	3.32	2.35	1.77e-09	1.02e-06	Intron	chr18	7734105	NM_002845	PTPRM	+	166592
chr4	1810696	1811096	401	6.34	5.44	6.89	-1.43	2e-09	1.14e-06	Downstream	chr4	1811096	NM_000142	FGFR3	+	15858
chr9	80919335	80919735	401	6.32	5.4	6.87	-1.46	2e-09	1.14e-06	Intron	chr9	80919735	NM_021154	PSAT1	+	7477
chr7	33437236	33437636	401	5.49	6.15	4.25	1.91	2.1e-09	1.19e-06	Intron	chr7	33437636	NM_001033605	BBS9	+	268285
chr5	7398520	7398920	401	6.52	7.05	5.68	1.38	2.12e-09	1.19e-06	Intron	chr5	7398920	NM_020546	ADCY2	+	2378
chr19	6412219	6412619	401	6.61	5.78	7.13	-1.34	2.21e-09	1.23e-06	Downstream	chr19	6412619	NM_003685	KHSRP	-	12403
chr6	26204755	26205155	401	7.57	6.92	8.01	-1.07	2.35e-09	1.3e-06	Exon/CD	chr6	26205155	NM_003545	HIST1H4E	+	83
chr15	90808473	90808873	401	8.2	8.54	7.73	0.82	2.41e-09	1.33e-06	Intron	chr15	90808873	NR_102428	CIB1	-	318
chr7	150106568	150106968	401	6.46	5.61	6.99	-1.36	2.62e-09	1.43e-06	Intron	chr7	150106968	NR_027237	LOC728743	+	3929
chr9	80931694	80932094	401	6.35	5.45	6.89	-1.43	2.6e-09	1.43e-06	Intron	chr9	80932094	NM_021154	PSAT1	+	19836
chr17	41166575	41166975	401	6.73	5.94	7.24	-1.28	2.66e-09	1.44e-06	3'UTR	chr17	41166975	NM_006373	VAT1	-	7684
chr19	41713395	41713795	401	7.28	6.56	7.75	-1.18	2.79e-09	1.5e-06	Downstream	chr19	41713795	NM_030622	CYP2S1	+	14481
chr3	101432766	101433166	401	6.25	5.32	6.81	-1.47	2.93e-09	1.57e-06	Downstream	chr3	101433166	NR_002941	PDCL3P4	+	1689
chrX	136654198	136654598	401	5.61	4.35	6.27	-1.9	3.18e-09	1.68e-06	Downstream	chrx	136654598	NM_003413	ZIC3	+	6053
chr1	169294375	169294775	401	4.92	5.66	3.32	2.34	3.65e-09	1.91e-06	Intron	chr1	169294775	NM_013330	NME7	-	42611
chr6	26188838	26189238	401	7.83	7.26	8.24	-0.96	3.76e-09	1.95e-06	Exon/CD	chr6	26189238	NM_003539	HIST1H4D	-	266
chr1	228682822	228683222	401	6.14	5.21	6.7	-1.48	3.82e-09	1.96e-06	3'UTR	chr1	228683222	NM_001010858	RNF187	+	7955
chr22	18915616	18916016	401	6.42	5.55	6.95	-1.39	3.91e-09	2e-06	Intron	chr22	18916016	NM_016335	PRODH	-	8250
chr5	57748988	57749388	401	5.3	5.97	4	1.98	4e-09	2.03e-06	Downstream	chr5	57749388	NM_001252226	PLK2	-	6778
chrX	134558858	134559258	401	5.79	4.73	6.4	-1.66	4e-09	2.03e-06	5'UTR	chrx	134559258	NR_024359	LINC00086	+	3191
chr2	61371969	61372369	401	6.2	6.75	5.32	1.44	4.19e-09	2.09e-06	Upstream	chr2	61372369	NR_036496	LOC339803	-	-59
chr10	101634335	101634735	401	7.05	6.33	7.53	-1.18	4.42e-09	2.2e-06	Downstream	chr10	101634735	NM_015221	DNMBP	-	135141
chr21	46017993	46018393	401	5.7	6.32	4.61	1.71	4.54e-09	2.23e-06	Upstream	chr21	46018393	NM_198689	KRTAP10-7	+	-2303
chr1	6306077	6306477	401	7.02	6.3	7.5	-1.19	4.51e-09	2.23e-06	Downstream	chr1	6306477	NM_001024598	HES3	+	2026
chr8	91645467	91645867	401	7.39	6.73	7.84	-1.1	4.66e-09	2.28e-06	Intron	chr8	91645867	NM_001146273	TMEM64	-	12466
chr12	57914029	57914429	401	8.09	7.6	8.45	-0.84	4.74e-09	2.31e-06	5'UTR	chr12	57914429	NM_001195054	DDIT3	-	71
chr9	80149733	80150133	401	5.12	5.82	3.71	2.12	4.9e-09	2.38e-06	Intron	chr9	80150133	NM_004297	GNA14	-	113299
chr7	134624359	134624759	401	6.02	6.58	5.07	1.52	6e-09	2.82e-06	Intron	chr7	134624759	NM_033157	CALD1	+	160396
chrX	134559786	134560186	401	6.16	5.25	6.71	-1.45	6e-09	2.82e-06	5'UTR	chrx	134560186	NR_024359	LINC00086	+	4119
chr10	132892983	132893383	401	5.63	6.25	4.53	1.73	6.56e-09	3.04e-06	Intron	chr10	132893383	NM_174937	TCERG1L	-	216801
chr9	33560010	33560410	401	5.43	6.08	4.25	1.83	7e-09	3.2e-06	Intron	chr9	33560410	NM_001244752	ANKRD18B	+	35800
chr5	7480321	7480721	401	4.9	5.64	3.31	2.32	7.75e-09	3.48e-06	Intron	chr5	7480721	NM_020546	ADCY2	+	84179
chr8	39807846	39808246	401	5.21	5.89	3.91	1.98	8e-09	3.58e-06	Intron	chr8	39808246	NM_194294	IDO2	+	15573
chr6	24426914	24427314	401	6.79	6.05	7.28	-1.22	9.72e-09	4.3e-06	3'UTR	chr6	24427314	NM_001503	GPLD1	-	62736
chr18	7728458	7728858	401	5.07	5.76	3.7	2.06	9.79e-09	4.31e-06	Intron	chr18	7728858	NM_002845	PTPRM	+	161345
chr3	124607577	124607977	401	7.44	7.86	6.83	1.05	1.01e-08	4.41e-06	Upstream	chr3	124607977	NM_002213	ITGB5	-	-1633
chr12	53877050	53877450	401	7.75	7.2	8.16	-0.95	1.01e-08	4.41e-06	Exon/CD	chr12	53877450	NM_006301	MAP3K12	-	16194
chr5	80255251	80255651	401	5.56	6.18	4.46	1.73	1.02e-08	4.43e-06	Upstream	chr5	80255651	NM_006909	RASGRF2	+	-1056
chr8	54923739	54924139	401	5.69	4.61	6.3	-1.67	1.04e-08	4.48e-06	Intron	chr8	54924139	NM_201437	TCEA1	-	11069
chr1	120271608	120272008	401	6.06	5.12	6.62	-1.48	1.08e-08	4.63e-06	Intron	chr1	120272008	NM_006623	PHGDH	+	17390
chr22	39637149	39637549	401	6.57	7.07	5.8	1.28	1.09e-08	4.66e-06	Intron	chr22	39637549	NM_002608	PDGFB	-	3608
chr6	33738033	33738433	401	7.96	7.46	8.34	-0.87	1.09e-08	4.66e-06	Downstream	chr6	33738433	NM_181336	LEMD2	-	18673
chr20	17539131	17539531	401	5.5	6.13	4.36	1.78	1.21e-08	5.13e-06	Intron	chr20	17539531	NM_001161705	BFSP1	-	274
chr2	20649219	20649619	401	6.07	6.62	5.16	1.47	1.28e-08	5.39e-06	Downstream	chr2	20649619	NM_004040	RHOB	+	2585
chr7	134560108	134560508	401	4.82	5.56	3.25	2.31	1.29e-08	5.42e-06	Intron	chr7	134560508	NM_033157	CALD1	+	96145
chr5	127874652	127875052	401	5.95	6.52	4.99	1.54	1.3e-08	5.44e-06	Upstream	chr5	127875052	NM_001999	FBN2	-	-1117
chr7	134499636	134500036	401	4.76	5.5	3.17	2.33	1.39e-08	5.71e-06	Intron	chr7	134500036	NM_033157	CALD1	+	35673
chr3	185827086	185827486	401	6.26	6.78	5.44	1.35	1.38e-08	5.71e-06	Upstream	chr3	185827486	NM_004454	ETV5	-	-385
chr7	150102878	150103278	401	6.86	6.12	7.34	-1.21	1.4e-08	5.71e-06	Intron	chr7	150103278	NR_027237	LOC728743	+	239
chr12	32265888	32266288	401	6.56	5.78	7.06	-1.26	1.4e-08	5.71e-06	Intron	chr12	32266288	NM_001714	BICD1	+	5904
chr8	54926636	54927036	401	6.11	5.21	6.66	-1.44	1.39e-08	5.71e-06	Intron	chr8	54927036	NM_201437	TCEA1	-	8172
chr5	7498897	7499297	401	4.88	5.6	3.4	2.2	1.42e-08	5.76e-06	Intron	chr5	7499297	NM_020546	ADCY2	+	102755
chr20	33863711	33864111	401	7.48	6.87	7.9	-1.03	1.46e-08	5.9e-06	3'UTR	chr20	33864111	NM_006690	MMP24	+	49373
chr1	113932507	113932907	401	6.73	7.21	6.02	1.2	1.47e-08	5.92e-06	Upstream	chr1	113932907	NM_001142782	MAGI3	+	-767
chr8	38278950	38279350	401	6.18	5.32	6.72	-1.39	1.47e-08	5.93e-06	Intron	chr8	38279350	NM_001174063	FGFR1	-	47202
chr7	151779205	151779605	401	5.53	6.19	4.27	1.93	1.53e-08	6.08e-06	Intron	chr7	151779605	NM_022087	GALNT11	+	56628
chr5	100238864	100239264	401	5.55	6.16	4.46	1.71	1.52e-08	6.08e-06	Upstream	chr5	100239264	NM_005668	ST8SIA4	-	-77
chr8	38313173	38313573	401	6.27	5.42	6.8	-1.37	1.59e-08	6.28e-06	Intron	chr8	38313573	NM_001174063	FGFR1	-	12979
chr8	48891288	48891688	401	6.04	5.13	6.6	-1.45	1.63e-08	6.43e-06	Downstream	chr8	48891688	NM_005914	MCM4	+	18726
chr19	40931840	40932249	410	8.65	8.91	8.33	0.58	1.64e-08	6.44e-06	Upstream	chr19	40932249	NM_013376	SERTAD1	-	-112
chr10	75006759	75007159	401	9.45	9.27	9.61	-0.33	1.68e-08	6.56e-06	5'UTR	chr10	75007159	NM_015190	DNAJC9	-	66
chr5	7437205	7437605	401	5.64	6.24	4.58	1.67	1.81e-08	6.93e-06	Intron	chr5	7437605	NM_020546	ADCY2	+	41063
chr16	23652379	23652779	401	7.75	7.2	8.14	-0.93	1.86e-08	7.13e-06	5'UTR	chr16	23652779	NM_024675	PALB2	-	99
chr1	202310884	202311284	401	7.07	7.52	6.42	1.11	1.88e-08	7.18e-06	5'UTR	chr1	202311284	NM_014176	UBE2T	-	10
chr3	57541875	57542275	401	7.25	7.69	6.62	1.08	2.03e-08	7.65e-06	5'UTR	chr3	57542275	NM_177966	PDE12	+	95
chr9	117111126	117111526	401	5.88	4.93	6.45	-1.51	2.02e-08	7.65e-06	Intron	chr9	117111526	NM_030767	AKNA	-	45359
chr9	74968132	74968532	401	7.66	7.09	8.06	-0.96	2.05e-08	7.69e-06	3'UTR	chr9	74968532	NM_001102420	ZFAND5	-	11831
chr7	134631412	134631812	401	4.86	5.58	3.39	2.19	2.16e-08	7.97e-06	Intron	chr7	134631812	NM_033157	CALD1	+	167449
chr17	66532678	66533078	401	5.95	5.02	6.51	-1.47	2.23e-08	8.19e-06	3'UTR	chr17	66533078	NM_001243746	FAM20A	-	64217
chr4	96468518	96468918	401	4.83	5.55	3.33	2.22	2.27e-08	8.26e-06	Intron	chr4	96468918	NM_003728	UNC5C	-	1643
chr5	157078412	157078812	401	4.43	5.23	2.46	2.76	2.31e-08	8.4e-06	Exon/CD	chr5	157078812	NM_007017	SOX30	-	816
chr2	85773390	85773790	401	8.39	8	8.69	-0.68	2.34e-08	8.46e-06	3'UTR	chr2	85773790	NM_000821	GGCX	-	15067
chr2	241705016	241705416	401	6.36	5.57	6.87	-1.29	2.62e-08	9.44e-06	Intron	chr2	241705416	NM_001244008	KIF1A	-	54509
chr2	233273951	233274351	401	5.23	3.95	5.89	-1.92	2.77e-08	9.85e-06	Exon/CD	chr2	233274351	NM_031313	ALPPL2	+	2600
chr9	72335240	72335640	401	6.75	6.03	7.22	-1.17	2.82e-08	9.98e-06	Intron	chr9	72335640	NM_001099666	PTAR1	-	39436
chr7	134535291	134535691	401	4.78	5.5	3.25	2.25	3.08e-08	1.09e-05	Intron	chr7	134535691	NM_033157	CALD1	+	71328
chr6	26103987	26104387	401	7.85	7.34	8.23	-0.88	3.1e-08	1.09e-05	Exon/CD	chr6	26104387	NM_003542	HIST1H4C	+	12
chr8	91658862	91659262	401	7.28	6.65	7.71	-1.05	3.16e-08	1.1e-05	Upstream	chr8	91659262	NM_001146273	TMEM64	-	-929
chr7	937600	938000	401	5.85	4.9	6.42	-1.5	3.15e-08	1.1e-05	3'UTR	chr7	938000	NM_006869	ADAP1	-	56489
chr5	179266462	179266862	401	7.21	6.57	7.66	-1.07	3.32e-08	1.15e-05	Intron	chr5	179266862	NM_001017987	C5orf45	-	19178
chr19	48902315	48902715	401	7.3	7.73	6.69	1.04	3.39e-08	1.17e-05	Intron	chr19	48902715	NM_000836	GRIN2D	+	4384
chr5	7424925	7425325	401	5.68	6.27	4.67	1.6	3.45e-08	1.18e-05	Intron	chr5	7425325	NM_020546	ADCY2	+	28783
chrX	21676731	21677131	401	4.26	5.1	2	3.07	3.46e-08	1.19e-05	Upstream	chrx	21677131	NM_153270	KLHL34	-	-483
chr6	75988214	75988614	401	4.98	5.67	3.59	2.08	3.62e-08	1.23e-05	Intron	chr6	75988614	NM_001143958	TMEM30A	-	6218
chr20	60922529	60922929	401	5.93	5.02	6.49	-1.45	3.64e-08	1.23e-05	Intron	chr20	60922929	NM_005560	LAMA5	-	19639
chr1	120278853	120279253	401	6	5.1	6.54	-1.43	3.74e-08	1.25e-05	Intron	chr1	120279253	NM_006623	PHGDH	+	24635
chr5	1576948	1577348	401	5.78	4.81	6.35	-1.53	3.7e-08	1.25e-05	Intron	chr5	1577348	NR_003263	SDHAP3	-	17498
chr12	10870542	10870942	401	4.85	5.56	3.39	2.17	3.78e-08	1.26e-05	Intron	chr12	10870942	NM_001145426	YBX3	-	5211
chr7	134498866	134499266	401	5.11	5.77	3.85	1.92	3.8e-08	1.26e-05	Intron	chr7	134499266	NM_033157	CALD1	+	34903
chr6	20211484	20211884	401	6.77	7.23	6.09	1.15	3.78e-08	1.26e-05	Intron	chr6	20211884	NR_073465	MBOAT1	-	1011
chr2	54188576	54188976	401	5.35	5.97	4.21	1.77	3.89e-08	1.28e-05	Intron	chr2	54188976	NM_014614	PSME4	-	9201
chr19	56989497	56989897	401	7.56	7.96	7	0.97	3.87e-08	1.28e-05	5'UTR	chr19	56989897	NR_036521	ZNF667-AS1	+	455
chr4	52917858	52918258	401	6.76	7.22	6.08	1.15	3.96e-08	1.3e-05	Intron	chr4	52918258	NM_145263	SPATA18	+	466
chr1	155174837	155175237	401	7.97	7.49	8.33	-0.82	4.08e-08	1.33e-05	Exon/CD	chr1	155175237	NM_001252607	THBS3	-	2735
chr9	72368829	72369229	401	6.04	5.17	6.58	-1.4	4.06e-08	1.33e-05	Intron	chr9	72369229	NM_001099666	PTAR1	-	5847
chr2	8818226	8818626	401	6.23	5.41	6.75	-1.32	4.11e-08	1.34e-05	Upstream	chr2	8818626	NM_002166	ID2	+	-3686
chr16	75145095	75145495	401	6.6	5.87	7.07	-1.19	4.24e-08	1.38e-05	Downstream	chr16	75145495	NM_032268	ZNRF1	+	112381
chr5	140201379	140201779	401	4.49	5.27	2.7	2.56	4.35e-08	1.4e-05	Exon/CD	chr5	140201779	NM_018908	PCDHA5	+	219
chr6	109241791	109242191	401	5.75	6.32	4.81	1.52	4.4e-08	1.42e-05	Intron	chr6	109242191	NM_032131	ARMC2	+	72373
chr4	41271233	41271633	401	7.23	6.6	7.67	-1.06	4.45e-08	1.42e-05	Downstream	chr4	41271633	NM_004181	UCHL1	+	12536
chr9	72349719	72350119	401	5.34	4.17	5.98	-1.78	4.55e-08	1.45e-05	Intron	chr9	72350119	NM_001099666	PTAR1	-	24957
chr10	123236996	123237396	401	6.29	5.49	6.8	-1.29	4.8e-08	1.52e-05	Downstream	chr10	123237396	NM_001144917	FGFR2	-	120776
chr9	80918232	80918632	401	6.37	5.61	6.87	-1.24	4.82e-08	1.53e-05	Intron	chr9	80918632	NM_021154	PSAT1	+	6374
chr9	80920953	80921353	401	6.53	5.8	7.01	-1.2	4.93e-08	1.55e-05	Intron	chr9	80921353	NM_021154	PSAT1	+	9095
chr2	17996843	17997243	401	4.83	5.53	3.39	2.14	5e-08	1.56e-05	Upstream	chr2	17997243	NM_001105569	MSGN1	+	-742
chr11	3043289	3043689	401	5.83	4.88	6.39	-1.49	4.96e-08	1.56e-05	Intron	chr11	3043689	NM_001014437	CARS	-	35192
chr13	113862814	113863214	401	6.06	5.07	6.64	-1.56	5e-08	1.56e-05	5'UTR	chr13	113863214	NM_001258212	PCID2	-	15
chr7	33419830	33420230	401	5.35	5.97	4.22	1.76	5.05e-08	1.57e-05	Intron	chr7	33420230	NM_001033605	BBS9	+	250879
chr18	29258543	29258943	401	4.97	5.66	3.64	2.02	5.15e-08	1.6e-05	Intron	chr18	29258943	NM_004775	B4GALT6	-	5943
chr10	21806742	21807142	401	6.25	5.46	6.76	-1.29	5.27e-08	1.63e-05	5'UTR	chr10	21807142	NM_207371	SKIDA1	-	7669
chr2	151324069	151324469	401	7.12	7.55	6.51	1.06	5.38e-08	1.66e-05	Downstream	chr2	151324469	NM_001254738	RND3	-	19940
chr19	5891833	5892233	401	7.26	6.64	7.69	-1.04	5.4e-08	1.66e-05	3'UTR	chr19	5892233	NM_001193375	NDUFA11	-	11991
chr5	81570145	81570545	401	8.59	8.27	8.86	-0.58	5.45e-08	1.67e-05	3'UTR	chr5	81570545	NM_001025	RPS23	-	3890
chr11	1771507	1771907	401	6.53	5.79	7.01	-1.21	5.49e-08	1.68e-05	Intron	chr11	1771907	NM_053005	MOB2	-	13794
chr4	5895350	5895750	401	5.36	5.98	4.25	1.74	5.59e-08	1.69e-05	Upstream	chr4	5895750	NM_001014809	CRMP1	-	-765
chr8	91094823	91095223	401	5.88	6.44	4.97	1.48	5.57e-08	1.69e-05	5'UTR	chr8	91095223	NM_004929	CALB1	-	84
chr12	26830855	26831255	401	4.48	5.25	2.7	2.54	5.73e-08	1.71e-05	Intron	chr12	26831255	NM_002223	ITPR2	-	155076
chr11	46004427	46004827	401	6.33	5.55	6.84	-1.27	5.66e-08	1.71e-05	Intron	chr11	46004827	NM_001101802	PHF21A	-	138358
chr22	43011302	43011702	401	9.06	8.83	9.26	-0.42	5.98e-08	1.77e-05	Downstream	chr22	43011702	NR_029422	RNU12	+	252
chr16	2288429	2288829	401	7.43	6.84	7.84	-0.99	6.08e-08	1.8e-05	3'UTR	chr16	2288829	NM_001374	DNASE1L2	+	2162
chr2	172287364	172287764	401	6.99	7.42	6.35	1.08	6.3e-08	1.85e-05	Intron	chr2	172287764	NM_024770	METTL8	-	3748
chr6	2894124	2894524	401	5.81	4.85	6.37	-1.51	6.68e-08	1.95e-05	Intron	chr6	2894524	NM_004155	SERPINB9	-	9222
chr3	146262320	146262720	401	7.07	7.5	6.45	1.06	6.81e-08	1.98e-05	5'UTR	chr3	146262720	NM_021105	PLSCR1	-	108
chr12	6980377	6980777	401	7.76	7.24	8.14	-0.89	6.85e-08	1.98e-05	Intron	chr12	6980777	NM_032641	SPSB2	-	1944
chr2	233272204	233272604	401	6.18	5.37	6.69	-1.3	6.83e-08	1.98e-05	Exon/CD	chr2	233272604	NM_031313	ALPPL2	+	853
chr6	75986076	75986476	401	5.13	5.8	3.86	1.94	6.93e-08	2e-05	Intron	chr6	75986476	NM_001143958	TMEM30A	-	8356
chr12	24962733	24963133	401	5.6	4.59	6.19	-1.58	7.54e-08	2.17e-05	Downstream	chr12	24963133	NM_005504	BCAT1	-	139460
chr11	118766361	118766761	401	7.15	6.52	7.58	-1.05	7.59e-08	2.18e-05	3'UTR	chr11	118766761	NM_001716	CXCR5	+	12087
chr19	8657499	8657899	401	8.21	7.8	8.53	-0.71	8.02e-08	2.29e-05	Exon/CD	chr19	8657899	NM_030957	ADAMTS10	-	17889
chr10	131264078	131264478	401	6.03	6.55	5.19	1.37	8.09e-08	2.3e-05	Upstream	chr10	131264478	NM_002412	MGMT	+	-1175
chr6	159185367	159185767	401	7.61	7.06	8.01	-0.93	8.05e-08	2.3e-05	Exon/CD	chr6	159185767	NM_001242384	SYTL3	+	114522
chr11	67395092	67395492	401	7.13	6.51	7.56	-1.04	8.22e-08	2.33e-05	Downstream	chr11	67395492	NM_181843	NUDT8	-	2116
chr13	93879015	93879415	401	7.06	7.49	6.45	1.05	8.56e-08	2.41e-05	5'UTR	chr13	93879415	NM_005708	GPC6	+	138
chr1	120283919	120284319	401	6.3	5.54	6.79	-1.24	8.59e-08	2.41e-05	Intron	chr1	120284319	NM_006623	PHGDH	+	29701
chr7	70256635	70257035	401	5.94	5.07	6.48	-1.4	8.71e-08	2.43e-05	3'UTR	chr7	70257035	NM_015570	AUTS2	+	1192930
chr8	91657172	91657572	401	7.63	7.09	8.02	-0.91	8.75e-08	2.44e-05	Exon/CD	chr8	91657572	NM_001146273	TMEM64	-	761
chr21	46013584	46013984	401	5.17	5.81	4	1.81	8.89e-08	2.47e-05	Upstream	chr21	46013984	NM_198688	KRTAP10-6	-	-1398
chr5	125935879	125936279	401	7.75	8.12	7.26	0.87	9.29e-08	2.55e-05	Upstream	chr5	125936279	NM_032177	PHAX	+	-527
chr22	42904742	42905142	401	8.58	8.25	8.84	-0.58	9.26e-08	2.55e-05	Intron	chr22	42905142	NR_027786	SERHL	+	8358
chr9	139891055	139891455	401	6.58	5.88	7.05	-1.15	9.31e-08	2.55e-05	Upstream	chr9	139891455	NM_004669	CLIC3	-	-231
chr7	150107896	150108296	401	6.33	5.58	6.82	-1.22	9.27e-08	2.55e-05	5'UTR	chr7	150108296	NR_027237	LOC728743	+	5257
chr9	35096235	35096635	401	8.38	8	8.67	-0.65	9.49e-08	2.58e-05	Intron	chr9	35096635	NM_152850	PIGO	-	163
chr2	42274296	42274696	401	6.52	5.78	7	-1.21	9.58e-08	2.6e-05	Upstream	chr2	42274696	NM_138370	PKDCC	+	-664
chr3	38003629	38004029	401	4.93	5.61	3.59	2.02	9.62e-08	2.61e-05	Intron	chr3	38004029	NM_005808	CTDSPL	+	100161
chr5	7716587	7716987	401	4.76	5.47	3.32	2.15	1e-07	2.68e-05	Intron	chr5	7716987	NM_020546	ADCY2	+	320445
chr8	54898239	54898639	401	6.03	5.18	6.57	-1.37	1e-07	2.68e-05	Intron	chr8	54898639	NM_201437	TCEA1	-	36569
chr1	148928247	148928647	401	6.46	6.94	5.75	1.2	1.06e-07	2.81e-05	Intron	chr1	148928647	NR_027356	LOC645166	+	162
chr3	156543868	156544268	401	6.31	5.55	6.81	-1.24	1.06e-07	2.81e-05	Upstream	chr3	156544268	NM_001004316	LEKR1	+	-27
chr2	77322029	77322429	401	7.68	8.05	7.17	0.88	1.14e-07	3e-05	Intron	chr2	77322429	NM_001134745	LRRTM4	-	427273
chr12	57894859	57895259	401	6.64	5.96	7.1	-1.13	1.15e-07	3e-05	Intron	chr12	57895259	NM_004990	MARS	+	13324
chr5	54724168	54724568	401	5.72	4.78	6.28	-1.48	1.15e-07	3.01e-05	Intron	chr5	54724568	NM_176895	PPAP2A	-	106538
chr10	82295725	82296125	401	5.44	6.04	4.39	1.66	1.17e-07	3.04e-05	Upstream	chr10	82296125	NM_207372	SH2D4B	+	-1732
chrX	102972460	102972860	401	4.35	5.15	2.45	2.68	1.2e-07	3.1e-05	Intron	chrx	102972860	NM_001024452	GLRA4	-	10892
chr10	45473938	45474338	401	6.68	5.99	7.15	-1.14	1.21e-07	3.1e-05	Intron	chr10	45474338	NM_032023	RASSF4	+	18920
chr6	34847094	34847494	401	5.28	4.17	5.9	-1.71	1.21e-07	3.1e-05	Intron	chr6	34847494	NM_005643	TAF11	-	8554
chr7	100808936	100809336	401	6.39	5.67	6.87	-1.19	1.28e-07	3.26e-05	Upstream	chr7	100809336	NM_003378	VGF	-	-284
chr17	41165312	41165712	401	6.74	6.08	7.19	-1.1	1.37e-07	3.48e-05	Exon/CD	chr17	41165712	NM_005533	IFI35	+	6771
chr1	116377841	116378241	401	5.44	6.02	4.42	1.61	1.42e-07	3.59e-05	Downstream	chr1	116378241	NM_005599	NHLH2	-	5706
chr17	79677563	79677963	401	8.3	7.92	8.6	-0.67	1.49e-07	3.74e-05	Upstream	chr17	79677963	NM_012140	SLC25A10	+	-1502
chr1	173606710	173607110	401	6.1	6.6	5.32	1.3	1.51e-07	3.76e-05	Downstream	chr1	173607110	NM_001195190	LOC730159	+	2250
chrX	9686058	9686458	401	5.48	4.46	6.07	-1.59	1.51e-07	3.76e-05	3'UTR	chrx	9686458	NM_001139468	TBL1X	+	254924
chr2	241659853	241660253	401	6.26	5.46	6.77	-1.3	1.52e-07	3.77e-05	Intron	chr2	241660253	NM_001244008	KIF1A	-	99672
chr1	23695296	23695696	401	7.07	7.49	6.47	1.03	1.61e-07	3.99e-05	5'UTR	chr1	23695696	NR_033690	C1orf213	+	33
chr4	103940670	103941070	401	8.01	8.33	7.58	0.76	1.67e-07	4.11e-05	5'UTR	chr4	103941070	NM_001100874	SLC9B1	-	26
chr14	55491147	55491547	401	5.57	4.59	6.15	-1.54	1.69e-07	4.15e-05	Intron	chr14	55491547	NM_001008396	WDHD1	-	2472
chr1	226054131	226054531	401	5.57	6.14	4.61	1.53	1.75e-07	4.26e-05	Exon/CD	chr1	226054531	NM_014698	TMEM63A	-	16089
chrX	48887099	48887499	401	6.58	5.89	7.04	-1.14	1.75e-07	4.27e-05	3'UTR	chrx	48887499	NM_006521	TFE3	-	13691
chr11	101454398	101454798	401	6.09	5.3	6.6	-1.28	1.77e-07	4.29e-05	5'UTR	chr11	101454798	NM_004621	TRPC6	-	61
chr5	2750387	2750787	401	5.9	5.05	6.43	-1.37	1.77e-07	4.29e-05	Intron	chr5	2750787	NM_001134222	IRX2	-	1182
chr9	80924888	80925288	401	5.69	4.75	6.26	-1.49	1.77e-07	4.29e-05	Intron	chr9	80925288	NM_021154	PSAT1	+	13030
chr4	108909296	108909696	401	5.5	6.07	4.52	1.56	1.79e-07	4.32e-05	Upstream	chr4	108909696	NM_005327	HADH	+	-1373
chr5	7796259	7796659	401	6.28	6.75	5.56	1.21	1.8e-07	4.32e-05	Intron	chr5	7796659	NM_020546	ADCY2	+	400117
chr1	78403564	78403964	401	6.21	5.46	6.7	-1.23	1.88e-07	4.51e-05	Intron	chr1	78403964	NM_001172309	NEXN	+	49565
chr10	104935605	104936005	401	6.45	6.91	5.76	1.15	1.99e-07	4.74e-05	Intron	chr10	104936005	NM_001134373	NT5C2	-	17258
chr2	99656989	99657389	401	5.05	5.71	3.8	1.91	2.03e-07	4.82e-05	Intron	chr2	99657389	NM_025244	TSGA10	-	113998
chr8	28569588	28569988	401	5.5	6.08	4.53	1.56	2.05e-07	4.84e-05	Intron	chr8	28569988	NM_001440	EXTL3	+	10799
chr14	24564540	24564940	401	7.66	7.16	8.04	-0.87	2.11e-07	4.97e-05	Intron	chr14	24564940	NM_004563	PCK2	+	1258
chr3	185911512	185911912	401	6.76	7.19	6.13	1.07	2.21e-07	5.19e-05	Intron	chr3	185911912	NM_001080744	DGKG	-	168311
chr2	63271676	63272076	401	6.06	5.26	6.57	-1.29	2.27e-07	5.3e-05	Intron	chr2	63272076	NM_001142615	EHBP1	+	370891
chr6	43750893	43751293	401	6.09	5.3	6.6	-1.29	2.29e-07	5.36e-05	Intron	chr6	43751293	NM_001171622	VEGFA	+	13148
chr5	7614932	7615332	401	5.02	5.66	3.86	1.8	2.35e-07	5.48e-05	Intron	chr5	7615332	NM_020546	ADCY2	+	218790
chr17	2284761	2285161	401	5.85	5	6.39	-1.37	2.41e-07	5.59e-05	Downstream	chr17	2285161	NM_014853	SGSM2	+	44156
chr7	151768130	151768530	401	4.54	5.27	3	2.27	2.42e-07	5.6e-05	Intron	chr7	151768530	NM_022087	GALNT11	+	45553
chr5	7458899	7459299	401	5.42	6	4.43	1.58	2.43e-07	5.6e-05	Intron	chr5	7459299	NM_020546	ADCY2	+	62757
chr5	172750519	172750919	401	6.45	5.75	6.93	-1.17	2.47e-07	5.66e-05	Intron	chr5	172750919	NM_003714	STC2	-	5787
chr11	3023039	3023439	401	5.77	4.88	6.32	-1.43	2.46e-07	5.66e-05	Exon/CD	chr11	3023439	NM_001014437	CARS	-	55442
chr1	148930852	148931252	401	6.28	6.76	5.55	1.22	2.49e-07	5.69e-05	Intron	chr1	148931252	NR_027356	LOC645166	+	2767
chr11	117777793	117778193	401	5.68	6.23	4.77	1.46	2.58e-07	5.84e-05	Intron	chr11	117778193	NM_001206789	TMPRSS13	-	22175
chr5	7432473	7432873	401	5.43	6.02	4.42	1.6	2.59e-07	5.85e-05	Intron	chr5	7432873	NM_020546	ADCY2	+	36331
chr3	32913920	32914320	401	6.36	5.64	6.83	-1.18	2.62e-07	5.9e-05	Intron	chr3	32914320	NM_001039111	TRIM71	+	54611
chr7	134503694	134504094	401	4.71	5.41	3.31	2.09	2.65e-07	5.95e-05	Intron	chr7	134504094	NM_033157	CALD1	+	39731
chrX	102971485	102971885	401	4.89	5.54	3.64	1.9	2.73e-07	6.12e-05	Intron	chrx	102971885	NM_001024452	GLRA4	-	11867
chr2	17797646	17798046	401	5.14	5.75	4.04	1.71	2.74e-07	6.13e-05	Intron	chr2	17798046	NM_003385	VSNL1	+	76040
chr7	33405536	33405936	401	5.4	5.98	4.4	1.59	2.83e-07	6.29e-05	Intron	chr7	33405936	NM_001033605	BBS9	+	236585
chr8	38288459	38288859	401	6.12	5.36	6.62	-1.24	2.88e-07	6.36e-05	Intron	chr8	38288859	NM_001174063	FGFR1	-	37693
chr18	74965826	74966226	401	5.63	6.19	4.72	1.47	2.96e-07	6.52e-05	Intron	chr18	74966226	NM_001480	GALR1	+	4019
chr4	42487916	42488316	401	4.82	5.5	3.53	1.97	3e-07	6.59e-05	Intron	chr4	42488316	NM_006095	ATP8A1	-	171006
chr1	26361884	26362284	401	8.28	8.57	7.93	0.66	3.09e-07	6.77e-05	3'UTR	chr1	26362284	NM_004455	EXTL1	+	13814
chr16	2205127	2205527	401	8.98	8.75	9.17	-0.41	3.12e-07	6.81e-05	Upstream	chr16	2205527	NR_002736	SNORD60	-	-221
chr4	1216393	1216793	401	6.04	5.27	6.55	-1.27	3.18e-07	6.94e-05	Intron	chr4	1216793	NM_001328	CTBP1	-	26315
chr5	7438523	7438923	401	5.32	5.91	4.29	1.62	3.23e-07	7.01e-05	Intron	chr5	7438923	NM_020546	ADCY2	+	42381
chr2	239001413	239001813	401	6.35	5.64	6.82	-1.17	3.23e-07	7.01e-05	Intron	chr2	239001813	NM_016510	SCLY	+	32049
chr10	122264394	122264794	401	4.09	4.93	1.8	3.1	3.32e-07	7.18e-05	Intron	chr10	122264794	NM_001030059	PPAPDC1A	+	48129
chr8	72756657	72757057	401	5.4	5.98	4.43	1.56	3.33e-07	7.2e-05	Intron	chr8	72757057	NR_033652	LOC100132891	+	1500
chr13	58203863	58204263	401	7.01	7.43	6.43	1.01	3.36e-07	7.24e-05	Upstream	chr13	58204263	NM_001040429	PCDH17	+	-1725
chr9	114287218	114287618	401	6.83	7.27	6.19	1.09	3.55e-07	7.58e-05	Upstream	chr9	114287618	NM_001007169	ZNF483	+	-28
chr1	120277448	120277848	401	6.05	5.25	6.56	-1.29	3.55e-07	7.58e-05	Intron	chr1	120277848	NM_006623	PHGDH	+	23230
chr8	54919251	54919651	401	5.68	4.78	6.22	-1.43	3.55e-07	7.58e-05	Intron	chr8	54919651	NM_201437	TCEA1	-	15557
chr11	61717204	61717604	401	5.87	5.04	6.4	-1.34	3.67e-07	7.8e-05	5'UTR	chr11	61717604	NM_004183	BEST1	+	49
chr6	48036970	48037370	401	5.6	6.15	4.7	1.46	3.77e-07	7.97e-05	Upstream	chr6	48037370	NM_001013732	PTCHD4	-	-745
chr11	45950109	45950509	401	6.89	6.27	7.32	-1.04	3.77e-07	7.97e-05	Exon/CD	chr11	45950509	NM_152312	GYLTL1B	+	7114
chr18	74960917	74961317	401	5.76	6.3	4.91	1.39	3.84e-07	8.09e-05	Upstream	chr18	74961317	NM_001480	GALR1	+	-890
chr16	12999765	13000165	401	5.01	5.64	3.86	1.78	3.86e-07	8.11e-05	Intron	chr16	13000165	NM_001145204	SHISA9	+	4489
chr22	35818331	35818731	401	6.02	5.23	6.52	-1.28	3.86e-07	8.11e-05	Intron	chr22	35818731	NM_006739	MCM5	+	22416
chr16	86609452	86609852	401	5.76	6.29	4.91	1.38	3.94e-07	8.24e-05	Upstream	chr16	86609852	NM_005250	FOXL1	+	-2462
chr1	120274600	120275000	401	6.43	5.75	6.89	-1.13	4.05e-07	8.39e-05	Intron	chr1	120275000	NM_006623	PHGDH	+	20382
chr4	74860247	74860647	401	6.06	5.3	6.56	-1.24	4.03e-07	8.39e-05	Downstream	chr4	74860647	NM_002994	CXCL5	-	3999
chr5	7545878	7546278	401	5.31	5.9	4.29	1.61	4.09e-07	8.43e-05	Intron	chr5	7546278	NM_020546	ADCY2	+	149736
chr4	120133868	120134268	401	8.7	8.93	8.44	0.5	4.09e-07	8.43e-05	Intron	chr4	120134268	NM_019050	USP53	+	287
chr10	21782339	21782739	401	5.61	4.7	6.17	-1.45	4.08e-07	8.43e-05	Downstream	chr10	21782739	NM_001010911	C10orf114	-	3674
chr5	7703450	7703850	401	4.9	5.54	3.7	1.84	4.19e-07	8.61e-05	Intron	chr5	7703850	NM_020546	ADCY2	+	307308
chr17	8279819	8280219	401	9.21	9.03	9.38	-0.34	4.2e-07	8.61e-05	Downstream	chr17	8280219	NM_000987	RPL26	-	6546
chr1	65612571	65612971	401	6.61	7.04	5.98	1.07	4.23e-07	8.66e-05	Upstream	chr1	65612971	NM_203464	AK4	+	-460
chr10	101418721	101419121	401	7.66	8.02	7.19	0.84	4.32e-07	8.8e-05	Upstream	chr10	101419121	NM_020354	ENTPD7	+	-341
chr6	27791840	27792240	401	7.87	7.42	8.21	-0.78	4.38e-07	8.91e-05	Exon/CD	chr6	27792240	NM_021968	HIST1H4J	+	138
chr11	46365161	46365561	401	5.45	6.02	4.5	1.53	4.41e-07	8.93e-05	Intron	chr11	46365561	NM_201532	DGKZ	+	10907
chr22	18905739	18906139	401	6.01	5.23	6.52	-1.27	4.4e-07	8.93e-05	Exon/CD	chr22	18906139	NM_016335	PRODH	-	18127
chr9	80944138	80944538	401	5.43	4.46	6.01	-1.53	4.42e-07	8.95e-05	3'UTR	chr9	80944538	NM_021154	PSAT1	+	32280
chr1	26745214	26745614	401	6.49	5.83	6.94	-1.09	4.47e-07	9.02e-05	Intron	chr1	26745614	NM_024674	LIN28A	+	8146
chr1	2437593	2437993	401	6.5	5.82	6.95	-1.12	4.48e-07	9.03e-05	Downstream	chr1	2437993	NM_014638	PLCH2	+	30040
chr11	3028349	3028749	401	6.01	5.22	6.52	-1.28	4.55e-07	9.15e-05	Intron	chr11	3028749	NM_001014437	CARS	-	50132
chr11	63341093	63341493	401	5.98	5.18	6.49	-1.29	4.6e-07	9.23e-05	Downstream	chr11	63341493	NM_001128203	PLA2G16	-	40648
chr12	50188787	50189187	401	5.88	5.06	6.4	-1.33	4.72e-07	9.45e-05	Exon/CD	chr12	50189187	NM_001037806	NCKAP5L	-	33221
chr10	118033847	118034247	401	4.63	5.32	3.25	2.07	4.85e-07	9.66e-05	Upstream	chr10	118034247	NM_005264	GFRA1	-	-921
chr19	4504735	4505135	401	6.29	5.6	6.76	-1.15	4.86e-07	9.68e-05	Exon/CD	chr19	4505135	NM_001080400	PLIN4	-	12781
chr8	41675778	41676178	401	4.83	5.49	3.59	1.9	4.98e-07	9.82e-05	Intron	chr8	41676178	NM_001142446	ANK1	-	78302
chr16	46954031	46954431	401	6.16	5.41	6.64	-1.21	4.98e-07	9.82e-05	Intron	chr16	46954431	NM_133443	GPT2	+	35924
chr11	3044025	3044425	401	5.76	4.9	6.3	-1.38	4.96e-07	9.82e-05	Intron	chr11	3044425	NM_001014437	CARS	-	34456
chr9	117111902	117112302	401	5.52	4.55	6.09	-1.53	4.97e-07	9.82e-05	Intron	chr9	117112302	NM_030767	AKNA	-	44583
chr1	226133138	226133538	401	4.78	5.44	3.52	1.92	5.01e-07	9.86e-05	Upstream	chr1	226133538	NM_001172425	LEFTY2	-	-4255
chr17	4981330	4981730	401	6.2	6.68	5.46	1.23	5.03e-07	9.87e-05	Upstream	chr17	4981730	NM_153018	ZFP3	+	-223
chr2	239002309	239002709	401	6.21	5.49	6.68	-1.18	5.04e-07	9.87e-05	Exon/CD	chr2	239002709	NM_016510	SCLY	+	32945
chr1	203274605	203275005	401	6.32	6.78	5.64	1.15	5.53e-07	0.000108	Exon/CD	chr1	203275005	NM_006763	BTG2	+	142
chr16	23476438	23476838	401	6.19	5.48	6.67	-1.18	5.61e-07	0.000109	3'UTR	chr16	23476838	NM_015044	GGA2	-	45177
chrX	9694943	9695343	401	5.39	4.43	5.97	-1.53	5.74e-07	0.000111	Intron	chrx	9695343	NM_000273	GPR143	-	38862
chr1	59245380	59245780	401	5.7	6.23	4.86	1.38	5.82e-07	0.000112	Downstream	chr1	59245780	NM_002228	JUN	-	4205
chr17	26734654	26735054	401	6.6	7.03	5.98	1.06	5.84e-07	0.000112	Upstream	chr17	26735054	NM_001242366	SLC46A1	-	-1624
chr19	18496835	18497235	401	7.28	7.66	6.75	0.92	5.83e-07	0.000112	Exon/CD	chr19	18497235	NM_004864	GDF15	+	68
chr8	38295349	38295749	401	5.9	5.1	6.42	-1.3	5.89e-07	0.000112	Intron	chr8	38295749	NM_001174063	FGFR1	-	30803
chr5	7807355	7807755	401	5.36	5.93	4.39	1.55	5.95e-07	0.000113	Intron	chr5	7807755	NM_020546	ADCY2	+	411213
chr2	201577887	201578287	401	5.92	6.42	5.13	1.29	5.96e-07	0.000113	Intron	chr2	201578287	NR_001557	AOX2P	+	17642
chr5	7407046	7407446	401	5.67	6.22	4.79	1.43	6.04e-07	0.000114	Intron	chr5	7407446	NM_020546	ADCY2	+	10904
chr22	40389700	40390100	401	5.76	6.28	4.93	1.36	6.04e-07	0.000114	Upstream	chr22	40390100	NM_138435	FAM83F	+	-1052
chr3	185321121	185321521	401	4.96	3.75	5.6	-1.83	6.02e-07	0.000114	Intron	chr3	185321521	NM_021627	SENP2	+	17291
chr18	29250824	29251224	401	5.05	5.67	3.95	1.73	6.12e-07	0.000115	Intron	chr18	29251224	NM_004775	B4GALT6	-	13662
chr3	37983881	37984281	401	4.36	5.11	2.7	2.4	6.32e-07	0.000118	Intron	chr3	37984281	NM_005808	CTDSPL	+	80413
chr12	118021394	118021794	401	4.62	5.3	3.25	2.06	6.43e-07	0.00012	Intron	chr12	118021794	NM_173598	KSR2	-	384434
chr17	56405906	56406306	401	7.04	6.46	7.45	-0.97	6.49e-07	0.000121	Intron	chr17	56406306	NR_038410	BZRAP1-AS1	+	3296
chr8	103232013	103232413	401	4.53	5.24	3.09	2.15	6.6e-07	0.000122	Intron	chr8	103232413	NM_001172478	RRM2B	-	19133
chr6	75982587	75982987	401	5.29	5.88	4.28	1.61	6.69e-07	0.000123	Intron	chr6	75982987	NM_001143958	TMEM30A	-	11845
chr10	32735548	32735948	401	6.9	7.31	6.33	0.99	6.7e-07	0.000123	Intron	chr10	32735948	NM_001026383	CCDC7	+	708
chr18	44526689	44527089	401	5.94	6.44	5.17	1.28	6.78e-07	0.000124	Intron	chr18	44527089	NM_031303	KATNAL2	+	103
chr5	172747681	172748081	401	5.38	4.38	5.97	-1.57	6.79e-07	0.000124	Intron	chr5	172748081	NM_003714	STC2	-	8625
chr12	62586204	62586604	401	4.63	5.33	3.24	2.08	6.81e-07	0.000125	5'UTR	chr12	62586604	NM_178539	FAM19A2	-	216
chr12	48357249	48357649	401	6.39	6.84	5.74	1.11	7.08e-07	0.000128	Intron	chr12	48357649	NM_024056	TMEM106C	+	120
chr3	197895712	197896112	401	6.09	6.57	5.37	1.22	7.13e-07	0.000129	Intron	chr3	197896112	NM_001145248	FAM157A	+	16676
chr12	57561857	57562257	401	5.7	4.85	6.24	-1.37	7.28e-07	0.000131	Intron	chr12	57562257	NM_002332	LRP1	+	39776
chr1	59162449	59162849	401	5.35	5.92	4.4	1.53	7.4e-07	0.000133	Intron	chr1	59162849	NM_001085487	MYSM1	-	3098
chr16	70301663	70302063	401	6.96	6.38	7.37	-0.97	7.53e-07	0.000135	Intron	chr16	70302063	NM_001605	AARS	-	21549
chr2	17767367	17767767	401	4.46	5.2	2.9	2.29	7.62e-07	0.000136	Intron	chr2	17767767	NM_003385	VSNL1	+	45761
chr3	38005772	38006172	401	4.4	5.13	2.81	2.32	7.82e-07	0.000139	Intron	chr3	38006172	NM_005808	CTDSPL	+	102304
chr10	104945719	104946119	401	5.34	5.91	4.39	1.53	8e-07	0.000142	Intron	chr10	104946119	NM_001134373	NT5C2	-	7144
chr11	531386	531786	401	6.77	6.17	7.19	-1.01	8.07e-07	0.000143	Downstream	chr11	531786	NM_176795	HRAS	-	3964
chr9	131773608	131774008	401	6.04	5.3	6.53	-1.21	8.2e-07	0.000144	Intron	chr9	131774008	NM_020145	SH3GLB2	-	16771
chr3	170097140	170097540	401	4.9	5.54	3.75	1.79	8.24e-07	0.000145	Intron	chr3	170097540	NM_001145098	SKIL	+	21868
chr10	97098949	97099349	401	4.93	5.56	3.81	1.75	8.36e-07	0.000146	Intron	chr10	97099349	NM_024991	SORBS1	-	222022
chr1	45974284	45974684	401	8.08	7.68	8.39	-0.7	8.37e-07	0.000146	Exon/CD	chr1	45974684	NM_015506	MMACHC	+	8629
chr1	167424920	167425320	401	5.52	4.62	6.07	-1.44	8.66e-07	0.000151	Intron	chr1	167425320	NM_198053	CD247	-	62727
chr12	111890932	111891332	401	6.44	5.79	6.89	-1.08	8.75e-07	0.000152	Intron	chr12	111891332	NM_002973	ATXN2	-	146348
chr9	99416668	99417068	401	5.84	5.04	6.35	-1.29	8.92e-07	0.000155	Intron	chr9	99417068	NM_153698	AAED1	-	731
chr8	54917959	54918359	401	6.21	5.5	6.68	-1.16	9.07e-07	0.000156	Intron	chr8	54918359	NM_201437	TCEA1	-	16849
chr14	100799193	100799593	401	6.12	5.39	6.6	-1.2	9.12e-07	0.000157	Downstream	chr14	100799593	NM_173701	WARS	-	43287
chr2	17787447	17787847	401	5.19	5.77	4.17	1.61	9.27e-07	0.000158	Intron	chr2	17787847	NM_003385	VSNL1	+	65841
chr1	214612683	214613083	401	5.36	5.92	4.42	1.5	9.23e-07	0.000158	Intron	chr1	214613083	NM_005401	PTPN14	-	112141
chr3	185303827	185304227	401	7.1	7.5	6.56	0.94	9.27e-07	0.000158	Upstream	chr3	185304227	NM_021627	SENP2	+	-3
chr3	32896816	32897216	401	6.44	5.79	6.89	-1.09	9.18e-07	0.000158	Intron	chr3	32897216	NM_001039111	TRIM71	+	37507
chrX	9431953	9432353	401	6.22	5.52	6.69	-1.15	9.3e-07	0.000159	Intron	chrx	9432353	NM_001139468	TBL1X	+	819
chr11	9590570	9590970	401	5.46	6.01	4.55	1.47	9.4e-07	0.00016	Upstream	chr11	9590970	NM_003390	WEE1	+	-4457
chr3	197301086	197301486	401	6	6.48	5.26	1.22	9.5e-07	0.000161	Upstream	chr3	197301486	NM_203315	BDH1	-	-1092
chr13	48578391	48578791	401	5.53	6.08	4.63	1.45	9.93e-07	0.000168	Upstream	chr13	48578791	NM_003850	SUCLA2	-	-3129
chr7	33456100	33456500	401	4.48	5.2	3	2.19	1e-06	0.000169	Intron	chr7	33456500	NM_001033605	BBS9	+	287149
chr1	156219425	156219825	401	6.57	5.95	7	-1.04	9.99e-07	0.000169	3'UTR	chr1	156219825	NM_015327	SMG5	-	32995
chr2	37453092	37453492	401	7.14	6.58	7.54	-0.94	1.01e-06	0.00017	Intron	chr2	37453492	NM_005760	CEBPZ	-	5448
chr12	96184931	96185331	401	6.05	6.52	5.34	1.19	1.03e-06	0.000172	Upstream	chr12	96185331	NM_021229	NTN4	-	-595
chr5	37847937	37848337	401	4.01	4.85	1.81	3	1.04e-06	0.000173	Intron	chr5	37848337	NR_103441	GDNF-AS1	+	7598
chr1	210502490	210502890	401	5.12	5.72	4.09	1.63	1.04e-06	0.000173	Intron	chr1	210502890	NM_001122834	HHAT	+	1095
chr1	120279451	120279851	401	5.54	4.65	6.09	-1.42	1.04e-06	0.000173	Intron	chr1	120279851	NM_006623	PHGDH	+	25233
chr12	57547744	57548144	401	5.85	5.07	6.36	-1.27	1.06e-06	0.000175	Intron	chr12	57548144	NM_002332	LRP1	+	25663
chr5	68485213	68485613	401	7.53	6.94	7.94	-0.98	1.07e-06	0.000177	5'UTR	chr5	68485613	NM_022909	CENPH	+	39
chr19	57182794	57183194	401	5.95	6.44	5.21	1.23	1.08e-06	0.000178	5'UTR	chr19	57183194	NM_001005850	ZNF835	-	129
chr12	88974122	88974522	401	7.52	7.88	7.04	0.84	1.08e-06	0.000178	Upstream	chr12	88974522	NM_003994	KITLG	-	-72
chrX	46696221	46696621	401	7.6	7.95	7.14	0.83	1.08e-06	0.000178	5'UTR	chrx	46696621	NM_006915	RP2	+	75
chr16	3355269	3355669	401	7.33	6.76	7.74	-0.96	1.09e-06	0.000178	5'UTR	chr16	3355669	NM_153028	ZNF75A	+	37
chr5	16667189	16667589	401	5.51	4.61	6.05	-1.43	1.09e-06	0.000178	Intron	chr5	16667589	NM_012334	MYO10	-	268996
chr7	45025989	45026389	401	7.92	8.24	7.52	0.73	1.1e-06	0.000179	3'UTR	chr7	45026389	NR_003697	SNHG15	-	70
chr9	134376320	134376720	401	7.28	6.75	7.66	-0.9	1.1e-06	0.000179	Upstream	chr9	134376720	NM_001077365	POMT1	+	-1768
chr19	7992892	7993292	401	6.61	6	7.04	-1.03	1.1e-06	0.000179	Intron	chr19	7993292	NM_006351	TIMM44	-	15616
chr8	38307380	38307780	401	6.35	5.7	6.8	-1.09	1.1e-06	0.000179	Intron	chr8	38307780	NM_001174063	FGFR1	-	18772
chrX	41016559	41016959	401	7.55	7.06	7.91	-0.83	1.12e-06	0.000181	Intron	chrx	41016959	NM_001039591	USP9X	+	71872
chr6	33749256	33749656	401	6.99	6.42	7.39	-0.95	1.12e-06	0.000181	Intron	chr6	33749656	NM_181336	LEMD2	-	7450
chr14	57269463	57269863	401	5.46	4.55	6.02	-1.45	1.13e-06	0.000183	Intron	chr14	57269863	NM_001270524	OTX2	-	7531
chr4	57977006	57977406	401	6.03	6.51	5.32	1.19	1.15e-06	0.000185	Intron	chr4	57977406	NR_034081	LOC255130	+	1279
chr22	18916917	18917317	401	7.3	6.78	7.68	-0.89	1.18e-06	0.000189	Intron	chr22	18917317	NM_016335	PRODH	-	6949
chr1	1176767	1177167	401	6.74	6.14	7.16	-1	1.19e-06	0.000191	Downstream	chr1	1177167	NM_001014980	FAM132A	-	5135
chr7	56131781	56132181	401	8.35	8	8.64	-0.63	1.23e-06	0.000197	Exon/CD	chr7	56132181	NM_015411	SUMF2	+	65
chr2	241674616	241675016	401	6.13	5.42	6.6	-1.16	1.25e-06	0.000199	Intron	chr2	241675016	NM_001244008	KIF1A	-	84909
chr1	204655038	204655438	401	4.88	5.5	3.75	1.75	1.27e-06	0.000201	Upstream	chr1	204655438	NM_201630	LRRN2	-	-641
chr8	23016519	23016919	401	4.91	5.53	3.8	1.73	1.27e-06	0.000201	Intron	chr8	23016919	NM_003840	TNFRSF10D	-	4824
chr7	33615595	33615995	401	4.76	5.42	3.52	1.9	1.29e-06	0.000205	Intron	chr7	33615995	NM_001033605	BBS9	+	446644
chr19	14258997	14259397	401	6.91	6.34	7.32	-0.97	1.31e-06	0.000206	Intron	chr19	14259397	NR_045214	LOC100507373	+	11234
chr11	892436	892836	401	6.01	5.26	6.5	-1.23	1.32e-06	0.000207	Intron	chr11	892836	NM_001142675	CHID1	-	22422
chr8	54892144	54892544	401	6.5	5.87	6.95	-1.07	1.32e-06	0.000208	Intron	chr8	54892544	NM_201437	TCEA1	-	42664
chr11	3031673	3032073	401	6.29	5.63	6.74	-1.1	1.34e-06	0.00021	Intron	chr11	3032073	NM_001014437	CARS	-	46808
chr7	134537082	134537482	401	4.42	5.14	2.9	2.23	1.36e-06	0.000213	Intron	chr7	134537482	NM_033157	CALD1	+	73119
chr11	71814434	71814834	401	7.08	6.47	7.51	-1.03	1.37e-06	0.000213	Upstream	chr11	71814834	NM_017907	LAMTOR1	-	-201
chr7	134476574	134476974	401	4.58	5.26	3.24	2.02	1.37e-06	0.000214	Intron	chr7	134476974	NM_033157	CALD1	+	12611
chr7	134552616	134553016	401	4.28	5.04	2.59	2.44	1.38e-06	0.000215	Intron	chr7	134553016	NM_033157	CALD1	+	88653
chr19	37285060	37285460	401	4.18	4.96	2.32	2.62	1.41e-06	0.000219	Upstream	chr19	37285460	NR_040027	ZNF790-AS1	+	-3191
chr3	186507986	186508386	401	8.62	8.35	8.85	-0.49	1.42e-06	0.000219	Exon/CD	chr3	186508386	NM_181573	RFC4	-	16298
chr9	127420547	127420947	401	6.65	7.07	6.07	1.01	1.44e-06	0.000222	5'UTR	chr9	127420947	NR_038975	MIR181A2HG	+	33
chr1	36852222	36852622	401	8.24	7.89	8.52	-0.62	1.45e-06	0.000223	Upstream	chr1	36852622	NM_032017	STK40	-	-937
chr11	7927419	7927819	401	7.19	7.57	6.68	0.9	1.46e-06	0.000225	Upstream	chr11	7927819	NR_036678	LOC283299	-	-117
chr4	7980915	7981315	401	4.87	5.5	3.75	1.75	1.48e-06	0.000226	Intron	chr4	7981315	NM_001130087	ABLIM2	-	179444
chr10	72201996	72202396	401	5.79	6.3	4.99	1.33	1.5e-06	0.000229	Upstream	chr10	72202396	NM_018055	NODAL	-	-731
chr11	1772816	1773216	401	6.02	5.28	6.51	-1.22	1.58e-06	0.000239	Intron	chr11	1773216	NM_053005	MOB2	-	12485
chr17	66538033	66538433	401	6.45	5.82	6.89	-1.05	1.59e-06	0.000241	Exon/CD	chr17	66538433	NM_001243746	FAM20A	-	58862
chr1	120265962	120266362	401	6.11	5.37	6.59	-1.21	1.59e-06	0.000241	Intron	chr1	120266362	NM_006623	PHGDH	+	11744
chr7	150099625	150100025	401	7.05	6.5	7.44	-0.93	1.61e-06	0.000243	Upstream	chr7	150100025	NR_027237	LOC728743	+	-3014
chr8	54922064	54922464	401	5.52	4.65	6.06	-1.4	1.61e-06	0.000243	Intron	chr8	54922464	NM_201437	TCEA1	-	12744
chr19	1986841	1987241	401	6.34	5.7	6.79	-1.08	1.62e-06	0.000244	Intron	chr19	1987241	NM_017797	BTBD2	-	28661
chr12	64806633	64807033	401	5.88	5.1	6.38	-1.26	1.65e-06	0.000247	Intron	chr12	64807033	NM_007235	XPOT	+	8681
chr1	2432894	2433294	401	5.75	4.95	6.26	-1.3	1.64e-06	0.000247	Intron	chr1	2433294	NM_014638	PLCH2	+	25341
chr2	241662063	241662463	401	5.96	5.22	6.45	-1.21	1.65e-06	0.000248	Intron	chr2	241662463	NM_001244008	KIF1A	-	97462
chr1	85038892	85039292	401	5.92	6.4	5.18	1.23	1.69e-06	0.000253	Intron	chr1	85039292	NM_004388	CTBS	-	1071
chr3	112929935	112930335	401	5.89	5.12	6.4	-1.26	1.71e-06	0.000255	Upstream	chr3	112930335	NM_033254	BOC	+	-1239
chr8	54910189	54910589	401	6.08	5.37	6.55	-1.17	1.73e-06	0.000257	Intron	chr8	54910589	NM_201437	TCEA1	-	24619
chr22	18899907	18900307	401	6.29	5.62	6.74	-1.11	1.74e-06	0.000258	Downstream	chr22	18900307	NM_016335	PRODH	-	23959
chrX	53351071	53351471	401	4.54	5.23	3.17	2.06	1.76e-06	0.000261	Upstream	chrx	53351471	NM_001111125	IQSEC2	-	-749
chr5	93654769	93655169	401	6.53	6.95	5.94	1.02	1.77e-06	0.000261	Intron	chr5	93655169	NM_001145678	KIAA0825	-	299340
chr13	30102699	30103099	401	5.47	4.58	6.02	-1.42	1.76e-06	0.000261	Intron	chr13	30103099	NM_003045	SLC7A1	-	66926
chr20	377591	377991	401	5.58	4.72	6.11	-1.38	1.78e-06	0.000263	3'UTR	chr20	377991	NM_021158	TRIB3	+	16484
chr22	18914604	18915004	401	6.83	6.26	7.23	-0.96	1.8e-06	0.000264	Intron	chr22	18915004	NM_016335	PRODH	-	9262
chr20	42541887	42542287	401	4.62	5.29	3.33	1.96	1.8e-06	0.000265	Upstream	chr20	42542287	NM_001098797	TOX2	+	-1404
chr10	97054745	97055145	401	6.37	6.81	5.75	1.07	1.82e-06	0.000267	Upstream	chr10	97055145	NM_020992	PDLIM1	-	-4040
chr1	31907710	31908110	401	6.18	5.5	6.65	-1.13	1.82e-06	0.000267	Downstream	chr1	31908110	NM_001199038	SERINC2	+	25499
chr5	140479996	140480396	401	6.67	7.09	6.08	1.02	1.83e-06	0.000268	Upstream	chr5	140480396	NM_018937	PCDHB3	+	-37
chr7	134508023	134508423	401	4.31	5.05	2.69	2.34	1.85e-06	0.00027	Intron	chr7	134508423	NM_033157	CALD1	+	44060
chr10	104262115	104262515	401	8.01	8.31	7.63	0.69	1.85e-06	0.00027	Intron	chr10	104262515	NM_005736	ACTR1A	-	197
chr22	50358228	50358628	401	7.38	6.87	7.75	-0.87	1.85e-06	0.00027	Downstream	chr22	50358628	NM_001001852	PIM3	+	4286
chr8	22964775	22965175	401	4.69	5.35	3.46	1.89	1.88e-06	0.000274	Intron	chr8	22965175	NM_003841	TNFRSF10C	+	4649
chr17	79825499	79825899	401	8.18	7.82	8.47	-0.64	1.89e-06	0.000274	3'UTR	chr17	79825899	NM_001185078	ARHGDIA	-	3583
chr7	65229321	65229721	401	6.77	6.19	7.19	-0.98	1.9e-06	0.000275	Intron	chr7	65229721	NR_038378	LOC441242	-	6276
chr1	120284816	120285216	401	6.43	5.81	6.86	-1.04	1.91e-06	0.000275	Intron	chr1	120285216	NM_006623	PHGDH	+	30598
chr19	50820723	50821123	401	6	5.28	6.48	-1.18	1.89e-06	0.000275	Intron	chr19	50821123	NM_004977	KCNC3	-	11711
chr1	120270632	120271032	401	5.66	4.82	6.19	-1.35	1.91e-06	0.000275	Intron	chr1	120271032	NM_006623	PHGDH	+	16414
chr7	33610394	33610794	401	3.83	4.69	1.32	3.32	1.92e-06	0.000276	Intron	chr7	33610794	NM_001033605	BBS9	+	441443
chr19	52901001	52901401	401	7.56	7.9	7.1	0.81	1.95e-06	0.00028	Intron	chr19	52901401	NM_032423	ZNF528	+	81
chr8	38275974	38276374	401	6.8	6.23	7.21	-0.96	1.95e-06	0.00028	Intron	chr8	38276374	NM_001174063	FGFR1	-	50178
chr8	146078099	146078499	401	7.58	7.05	7.97	-0.91	1.98e-06	0.000283	Intron	chr8	146078499	NM_001081003	COMMD5	-	633
chr11	27740266	27740666	401	6.52	5.9	6.95	-1.04	1.98e-06	0.000283	Intron	chr11	27740666	NM_170731	BDNF	-	3139
chr7	33571545	33571945	401	4.96	5.56	3.9	1.66	2.05e-06	0.000292	Intron	chr7	33571945	NM_001033605	BBS9	+	402594
chr5	74160097	74160497	401	6.81	7.21	6.25	0.97	2.05e-06	0.000292	Intron	chr5	74160497	NM_015566	FAM169A	-	2366
chr3	142842148	142842548	401	5.27	5.83	4.36	1.48	2.07e-06	0.000294	3'UTR	chr3	142842548	NM_004267	CHST2	+	3731
chr7	32529836	32530236	401	7.43	6.94	7.8	-0.84	2.09e-06	0.000296	Intron	chr7	32530236	NM_001139499	LSM5	-	4834
chr19	49315757	49316157	401	5.95	5.17	6.45	-1.26	2.12e-06	0.000299	Downstream	chr19	49316157	NM_016246	HSD17B14	-	23977
chr19	2121177	2121577	401	5.8	5.02	6.3	-1.26	2.16e-06	0.000304	Intron	chr19	2121577	NM_003938	AP3D1	-	30179
chr5	7600659	7601059	401	4.6	5.26	3.32	1.94	2.22e-06	0.00031	Intron	chr5	7601059	NM_020546	ADCY2	+	204517
chr17	18011722	18012122	401	6.05	5.35	6.52	-1.15	2.24e-06	0.000312	Upstream	chr17	18012122	NM_016239	MYO15A	+	-97
chr11	5729371	5729771	401	5.27	5.83	4.35	1.48	2.35e-06	0.000325	Intron	chr11	5729771	NM_001199573	TRIM22	+	18755
chr6	2890162	2890562	401	6	5.25	6.49	-1.22	2.36e-06	0.000325	3'UTR	chr6	2890562	NM_004155	SERPINB9	-	13184
chr17	17121168	17121568	401	5.98	5.26	6.46	-1.19	2.38e-06	0.000328	Intron	chr17	17121568	NM_144997	FLCN	-	19134
chr10	21831248	21831648	401	5.67	4.85	6.19	-1.32	2.41e-06	0.000331	Intron	chr10	21831648	NM_004641	MLLT10	+	8348
chr12	26503711	26504111	401	4.55	5.23	3.25	1.97	2.42e-06	0.000332	Intron	chr12	26504111	NM_002223	ITPR2	-	482220
chr10	47385205	47385605	401	3.96	4.79	1.8	2.95	2.43e-06	0.000333	Intron	chr10	47385605	NR_027634	FAM35DP	+	5686
chr2	17808158	17808558	401	4.88	5.49	3.81	1.69	2.45e-06	0.000336	Intron	chr2	17808558	NM_003385	VSNL1	+	86552
chr1	43672424	43672824	401	6.05	6.52	5.37	1.15	2.47e-06	0.000338	Intron	chr1	43672824	NM_001195831	WDR65	+	34624
chr5	133900701	133901101	401	5.89	5.15	6.37	-1.21	2.48e-06	0.000339	Intron	chr5	133901101	NM_015288	PHF15	+	39104
chr22	39644546	39644946	401	5.46	5.99	4.62	1.38	2.51e-06	0.000341	Upstream	chr22	39644946	NM_002608	PDGFB	-	-3789
chr8	38281687	38282087	401	6.59	6.01	7.01	-0.98	2.52e-06	0.000342	Intron	chr8	38282087	NM_001174063	FGFR1	-	44465
chr12	58230631	58231031	401	6.31	6.75	5.69	1.07	2.54e-06	0.000343	Intron	chr12	58231031	NM_005730	CTDSP2	-	9916
chr20	60894061	60894461	401	5.41	4.48	5.96	-1.46	2.57e-06	0.000346	Intron	chr20	60894461	NM_005560	LAMA5	-	48107
chr10	106399418	106399818	401	5.35	5.9	4.46	1.44	2.62e-06	0.000353	Upstream	chr10	106399818	NM_014978	SORCS3	+	-1240
chr16	24832713	24833113	401	6.33	5.7	6.76	-1.05	2.65e-06	0.000356	Intron	chr16	24833113	NM_014494	TNRC6A	+	91865
chr20	60912196	60912596	401	5.9	5.15	6.38	-1.21	2.65e-06	0.000356	Intron	chr20	60912596	NM_005560	LAMA5	-	29972
chr8	54903025	54903425	401	6.07	5.39	6.54	-1.13	2.77e-06	0.00037	Intron	chr8	54903425	NM_201437	TCEA1	-	31783
chr6	33744842	33745242	401	6.73	6.16	7.14	-0.96	2.84e-06	0.000377	Intron	chr6	33745242	NM_181336	LEMD2	-	11864
chr9	95038602	95039002	401	6.38	5.77	6.81	-1.03	2.84e-06	0.000377	Intron	chr9	95039002	NR_073446	IARS	-	17236
chr5	669716	670116	401	5.9	5.17	6.38	-1.2	2.85e-06	0.000377	Intron	chr5	670116	NM_007030	TPPP	-	23594
chr11	3029290	3029690	401	5.81	5.04	6.31	-1.25	2.87e-06	0.000379	Intron	chr11	3029690	NM_001014437	CARS	-	49191
chr14	100815167	100815567	401	5.53	4.7	6.06	-1.35	2.87e-06	0.000379	Intron	chr14	100815567	NM_173701	WARS	-	27313
chr7	134512283	134512683	401	4.66	5.3	3.46	1.85	2.91e-06	0.000383	Intron	chr7	134512683	NM_033157	CALD1	+	48320
chr3	124602355	124602755	401	5.96	6.42	5.27	1.17	2.92e-06	0.000384	Intron	chr3	124602755	NM_002213	ITGB5	-	3589
chr17	17119385	17119785	401	5.91	5.17	6.4	-1.21	2.93e-06	0.000385	Intron	chr17	17119785	NM_144997	FLCN	-	20917
chr11	62608846	62609246	401	9.89	9.77	10	-0.22	2.96e-06	0.000388	Upstream	chr11	62609246	NM_018093	WDR74	-	-1418
chr6	27834971	27835371	401	7.48	7	7.83	-0.81	3.17e-06	0.000412	Exon/CD	chr6	27835371	NM_005322	HIST1H1B	-	188
chr6	2888618	2889018	401	6.3	5.67	6.74	-1.06	3.16e-06	0.000412	3'UTR	chr6	2889018	NM_004155	SERPINB9	-	14728
chrX	103810743	103811143	401	4.83	5.44	3.75	1.69	3.19e-06	0.000415	Upstream	chrx	103811143	NM_017416	IL1RAPL2	+	-52
chr19	22018734	22019134	401	8.49	8.2	8.73	-0.52	3.19e-06	0.000415	Intron	chr19	22019134	NM_001256653	ZNF43	-	15936
chr16	46938204	46938604	401	5.87	5.13	6.35	-1.2	3.2e-06	0.000415	Intron	chr16	46938604	NM_133443	GPT2	+	20097
chr9	23826108	23826508	401	7	7.38	6.48	0.92	3.21e-06	0.000416	Upstream	chr9	23826508	NM_004432	ELAVL2	-	-245
chr19	652497	652897	401	5.69	4.9	6.2	-1.29	3.28e-06	0.000424	Intron	chr19	652897	NM_194460	RNF126	-	10536
chr7	112758500	112758900	401	7.91	8.21	7.53	0.69	3.34e-06	0.00043	Upstream	chr7	112758900	NR_024412	LOC401397	-	-63
chr20	60899238	60899638	401	5.89	5.17	6.37	-1.19	3.34e-06	0.00043	Intron	chr20	60899638	NM_005560	LAMA5	-	42930
chrX	23761216	23761616	401	7.9	8.2	7.51	0.7	3.36e-06	0.000431	Upstream	chrx	23761616	NM_001033583	ACOT9	-	-9
chr11	63379787	63380187	401	5.55	4.73	6.07	-1.32	3.36e-06	0.000431	Intron	chr11	63380187	NM_001128203	PLA2G16	-	1954
chr11	69460046	69460446	401	6.69	6.12	7.1	-0.96	3.41e-06	0.000437	Intron	chr11	69460446	NM_053056	CCND1	+	4374
chr6	48036058	48036458	401	5.88	6.35	5.17	1.19	3.44e-06	0.00044	Exon/CD	chr6	48036458	NM_001013732	PTCHD4	-	167
chr6	26199113	26199513	401	7.6	7.14	7.94	-0.78	3.48e-06	0.000444	5'UTR	chr6	26199513	NM_003530	HIST1H3D	-	208
chr17	29032543	29032943	401	6.55	5.96	6.96	-0.99	3.49e-06	0.000444	Upstream	chr17	29032943	NR_024187	SUZ12P1	+	-3882
chr1	179056891	179057301	411	6.22	5.56	6.67	-1.09	3.52e-06	0.000447	Exon/CD	chr1	179057301	NM_022371	TOR3A	+	5985
chr2	241688074	241688474	401	5.61	4.77	6.13	-1.35	3.58e-06	0.000453	Intron	chr2	241688474	NM_001244008	KIF1A	-	71451
chr7	134478720	134479120	401	4.69	5.33	3.52	1.81	3.61e-06	0.000456	Intron	chr7	134479120	NM_033157	CALD1	+	14757
chr8	127563966	127564366	401	7.97	7.58	8.27	-0.68	3.66e-06	0.000461	Downstream	chr8	127564366	NM_174911	FAM84B	-	6545
chr15	41244770	41245170	401	7.31	6.82	7.68	-0.84	3.66e-06	0.000461	Upstream	chr15	41245170	NM_024111	CHAC1	+	-665
chr7	134557891	134558291	401	4.46	5.14	3.09	2.05	3.72e-06	0.000469	Intron	chr7	134558291	NM_033157	CALD1	+	93928
chr8	38832252	38832652	401	4.67	5.31	3.46	1.85	3.76e-06	0.000473	Intron	chr8	38832652	NM_153692	HTRA4	+	785
chr16	8946342	8946742	401	6.96	6.43	7.34	-0.91	3.76e-06	0.000473	Downstream	chr16	8946742	NM_014316	CARHSP1	-	16327
chr16	46951645	46952045	401	5.79	5.05	6.28	-1.21	3.81e-06	0.000477	Intron	chr16	46952045	NM_133443	GPT2	+	33538
chr7	44105219	44105619	401	7.53	7.06	7.88	-0.8	3.82e-06	0.000478	Upstream	chr7	44105619	NM_000290	PGAM2	-	-233
chr6	127840213	127840613	401	5.75	6.25	4.99	1.27	3.99e-06	0.000495	5'UTR	chr6	127840613	NM_001012279	SOGA3	-	87
chr1	17444624	17445024	401	5.15	5.73	4.17	1.56	4.01e-06	0.000497	Intron	chr1	17445024	NM_007365	PADI2	-	1124
chr19	10223684	10224084	401	7.72	7.29	8.05	-0.74	4.03e-06	0.000498	Intron	chr19	10224084	NM_002566	P2RY11	+	1688
chr7	33398776	33399176	401	4.36	5.06	2.91	2.15	4.12e-06	0.000508	Intron	chr7	33399176	NM_001033605	BBS9	+	229825
chr2	8822038	8822438	401	7.4	6.93	7.76	-0.82	4.21e-06	0.000518	5'UTR	chr2	8822438	NM_002166	ID2	+	126
chr19	10942146	10942546	401	6.8	6.25	7.19	-0.93	4.22e-06	0.000518	Downstream	chr19	10942546	NM_006858	TMED1	-	4637
chr19	956500	956900	401	5.95	5.24	6.42	-1.16	4.22e-06	0.000518	Intron	chr19	956900	NM_005224	ARID3A	+	30664
chr7	73014120	73014520	401	5.78	5.04	6.27	-1.21	4.23e-06	0.000518	Intron	chr7	73014520	NM_032952	MLXIPL	-	24550
chr2	241653305	241653705	401	7.03	6.5	7.41	-0.89	4.24e-06	0.000519	3'UTR	chr2	241653705	NM_001244008	KIF1A	-	106220
chr7	33487767	33488167	401	4.32	5.04	2.81	2.21	4.28e-06	0.000524	Intron	chr7	33488167	NM_001033605	BBS9	+	318816
chr16	70310890	70311290	401	6.68	6.13	7.09	-0.95	4.3e-06	0.000525	Intron	chr16	70311290	NM_001605	AARS	-	12322
chr12	32267860	32268260	401	5.18	4.24	5.75	-1.49	4.38e-06	0.000534	Intron	chr12	32268260	NM_001714	BICD1	+	7876
chr19	41744877	41745277	401	6.09	5.41	6.54	-1.12	4.4e-06	0.000535	Exon/CD	chr19	41745277	NM_001699	AXL	+	19970
chr12	113863343	113863743	401	6.29	5.67	6.72	-1.03	4.43e-06	0.000536	Intron	chr12	113863743	NM_138432	SDSL	+	3328
chr14	105912359	105912759	401	5.73	4.95	6.23	-1.26	4.41e-06	0.000536	Intron	chr14	105912759	NM_004689	MTA1	+	26374
chr19	49559477	49559877	401	6.93	7.3	6.42	0.9	4.46e-06	0.000539	Upstream	chr19	49559877	NM_033142	CGB7	-	-680
chr7	33553669	33554069	401	4.44	5.12	3.09	2.03	4.49e-06	0.000542	Intron	chr7	33554069	NM_001033605	BBS9	+	384718
chr6	27106970	27107370	401	7.4	6.92	7.75	-0.81	4.54e-06	0.000546	Intron	chr6	27107370	NM_080593	HIST1H2BK	-	7467
chr9	72332578	72332978	401	5.4	4.55	5.93	-1.36	4.55e-06	0.000546	3'UTR	chr9	72332978	NM_001099666	PTAR1	-	42098
chr6	48027566	48027966	401	4.42	5.12	2.99	2.13	4.61e-06	0.000552	Intron	chr6	48027966	NM_001013732	PTCHD4	-	8659
chr3	32879103	32879503	401	6	5.32	6.46	-1.12	4.64e-06	0.000556	Intron	chr3	32879503	NM_001039111	TRIM71	+	19794
chr16	11929798	11930198	401	7.44	6.97	7.79	-0.8	4.68e-06	0.000559	3'UTR	chr16	11930198	NM_015659	RSL1D1	-	15444
chr19	58715615	58716015	401	6.2	6.63	5.58	1.06	4.71e-06	0.000562	Intron	chr19	58716015	NM_133502	ZNF274	+	21420
chr4	114900666	114901066	401	6.21	6.64	5.59	1.06	4.77e-06	0.000569	5'UTR	chr4	114901066	NM_024590	ARSJ	-	12
chr1	77384724	77385124	401	4.78	5.39	3.7	1.7	4.82e-06	0.000572	Intron	chr1	77385124	NM_030965	ST6GALNAC5	+	51739
chr2	241687044	241687444	401	5.9	5.18	6.37	-1.17	4.81e-06	0.000572	Intron	chr2	241687444	NM_001244008	KIF1A	-	72481
chr5	175395035	175395435	401	7.79	7.34	8.13	-0.77	4.87e-06	0.000576	5'UTR	chr5	175395435	NM_032361	THOC3	-	83
chr2	44112366	44112766	401	5.83	5.11	6.31	-1.19	4.88e-06	0.000576	Downstream	chr2	44112766	NM_133259	LRPPRC	-	110578
chrX	9431053	9431453	401	5.81	5.06	6.29	-1.22	4.91e-06	0.000579	Upstream	chrx	9431453	NM_001139468	TBL1X	+	-81
chr10	135235990	135236390	401	6.5	5.9	6.91	-1	4.94e-06	0.000581	3'UTR	chr10	135236390	NM_001012508	SPRN	-	1931
chr14	51360134	51360534	401	5.71	6.2	4.96	1.25	5.01e-06	0.000589	Intron	chr14	51360534	NM_181814	ABHD12B	+	21457
chr7	134617209	134617609	401	4.58	5.24	3.31	1.93	5.05e-06	0.000592	Intron	chr7	134617609	NM_033157	CALD1	+	153246
chr5	172755418	172755818	401	8.35	8.04	8.6	-0.55	5.06e-06	0.000593	5'UTR	chr5	172755818	NM_003714	STC2	-	888
chr8	103240093	103240493	401	4.96	5.55	3.96	1.6	5.07e-06	0.000594	Intron	chr8	103240493	NM_001172478	RRM2B	-	11053
chr4	2964426	2964826	401	6.51	5.9	6.94	-1.02	5.1e-06	0.000597	Intron	chr4	2964826	NM_003703	NOP14	-	492
chr2	233246823	233247223	401	5.98	5.3	6.44	-1.13	5.13e-06	0.000599	3'UTR	chr2	233247223	NM_001632	ALPP	+	3676
chr8	38283307	38283707	401	6.43	5.84	6.84	-0.98	5.18e-06	0.000604	Intron	chr8	38283707	NM_001174063	FGFR1	-	42845
chr3	37901976	37902376	401	7.85	8.15	7.47	0.69	5.22e-06	0.000608	Upstream	chr3	37902376	NM_005808	CTDSPL	+	-1492
chr3	170105706	170106106	401	4.34	5.05	2.91	2.13	5.25e-06	0.000611	Intron	chr3	170106106	NM_001145098	SKIL	+	30434
chr4	53616823	53617223	401	4.82	5.42	3.75	1.68	5.3e-06	0.000615	Intron	chr4	53617223	NM_024534	ERVMER34-1	-	784
chr6	43971148	43971548	401	6.75	6.22	7.14	-0.91	5.38e-06	0.000624	3'UTR	chr6	43971548	NM_001171992	C6orf223	+	3012
chr19	55996346	55996746	401	7.33	6.83	7.7	-0.86	5.41e-06	0.000628	Upstream	chr19	55996746	NM_020378	NAT14	+	-10
chr11	1774268	1774668	401	5.42	4.58	5.95	-1.36	5.46e-06	0.000631	Intron	chr11	1774668	NM_053005	MOB2	-	11033
chr5	7493406	7493806	401	5.23	5.77	4.36	1.42	5.48e-06	0.000632	Intron	chr5	7493806	NM_020546	ADCY2	+	97264
chr5	65893062	65893462	401	6.22	6.64	5.61	1.04	5.48e-06	0.000632	Intron	chr5	65893462	NM_001164664	MAST4	+	1087
chr6	27839783	27840183	401	7.11	7.47	6.61	0.88	5.49e-06	0.000632	Exon/CD	chr6	27840183	NM_003533	HIST1H3I	-	116
chr5	7671690	7672090	401	4.64	5.28	3.47	1.82	5.55e-06	0.000638	Intron	chr5	7672090	NM_020546	ADCY2	+	275548
chr3	32871977	32872377	401	6.35	5.76	6.77	-1	5.62e-06	0.000644	Intron	chr3	32872377	NM_001039111	TRIM71	+	12668
chr5	7510865	7511265	401	5.06	5.63	4.13	1.5	5.65e-06	0.000647	Intron	chr5	7511265	NM_020546	ADCY2	+	114723
chr4	141334647	141335047	401	5.1	5.66	4.17	1.49	5.79e-06	0.000662	Intron	chr4	141335047	NM_004362	CLGN	-	13968
chr17	18148475	18148875	401	6.51	5.93	6.91	-0.97	5.95e-06	0.000677	Exon/CD	chr17	18148875	NM_002018	FLII	-	13555
chr18	29210481	29210881	401	4.7	5.33	3.58	1.75	6.11e-06	0.000694	Intron	chr18	29210881	NM_004775	B4GALT6	-	54005
chr19	54945147	54945547	401	7.32	6.83	7.68	-0.84	6.13e-06	0.000695	Intron	chr19	54945547	NM_020659	TTYH1	+	18743
chr10	43689294	43689694	401	6.19	5.57	6.63	-1.05	6.13e-06	0.000695	Downstream	chr10	43689694	NM_145313	RASGEF1A	-	72873
chr6	109312529	109312929	401	4.58	5.23	3.39	1.83	6.23e-06	0.000704	Intron	chr6	109312929	NM_014454	SESN1	-	102979
chr12	52281629	52282029	401	6.66	7.05	6.13	0.93	6.31e-06	0.000713	5'UTR	chr12	52282029	NM_001130015	ANKRD33	+	37
chr3	124530142	124530542	401	5.17	5.71	4.28	1.43	6.33e-06	0.000714	Intron	chr3	124530542	NM_002213	ITGB5	-	75802
chr22	50883621	50884021	401	6.58	6.03	6.98	-0.94	6.36e-06	0.000716	3'UTR	chr22	50884021	NM_002972	SBF1	-	29643
chr17	43718891	43719291	401	4.44	3.08	5.12	-2.01	6.36e-06	0.000716	Intron	chr17	43719291	NR_026906	CRHR1-IT1	+	2751
chr17	79889107	79889507	401	7.8	7.39	8.12	-0.71	6.44e-06	0.000723	Downstream	chr17	79889507	NR_015454	MAFG-AS1	+	3603
chr1	226075785	226076185	401	5.58	6.08	4.81	1.28	6.49e-06	0.000727	Intron	chr1	226076185	NM_020997	LEFTY1	-	861
chr8	38269279	38269679	401	6.6	6.05	7	-0.94	6.67e-06	0.000745	3'UTR	chr8	38269679	NM_001174063	FGFR1	-	56873
chr1	2434355	2434755	401	5.93	5.23	6.41	-1.17	6.7e-06	0.000746	Intron	chr1	2434755	NM_014638	PLCH2	+	26802
chr9	73735908	73736308	401	5.77	5.05	6.25	-1.19	6.69e-06	0.000746	Exon/CD	chr9	73736308	NM_001007471	TRPM3	-	406
chr3	124594533	124594933	401	4.87	5.46	3.86	1.6	6.79e-06	0.000753	Intron	chr3	124594933	NM_002213	ITGB5	-	11411
chr1	39624783	39625183	401	5.68	6.16	4.95	1.22	6.8e-06	0.000753	Intron	chr1	39625183	NM_012090	MACF1	+	75145
chr14	21769036	21769436	401	5.93	5.18	6.43	-1.24	6.86e-06	0.000759	Exon/CD	chr14	21769436	NM_020366	RPGRIP1	+	13101
chr16	29756593	29756993	401	7.14	6.65	7.5	-0.84	6.9e-06	0.00076	Intron	chr16	29756993	NM_175900	C16orf54	-	547
chr1	1151272	1151672	401	6.11	5.47	6.55	-1.06	6.9e-06	0.00076	Downstream	chr1	1151672	NM_016547	SDF4	-	15975
chr5	7587123	7587523	401	4.77	5.37	3.7	1.67	6.97e-06	0.000766	Intron	chr5	7587523	NM_020546	ADCY2	+	190981
chr6	26285497	26285897	401	7.35	6.88	7.7	-0.81	6.97e-06	0.000766	Exon/CD	chr6	26285897	NM_003543	HIST1H4H	-	30
chr5	140228071	140228471	401	5.95	6.4	5.29	1.12	7.02e-06	0.000769	Exon/CD	chr5	140228471	NM_031857	PCDHA9	+	915
chr18	77438832	77439232	401	5.92	5.17	6.4	-1.22	7.01e-06	0.000769	Upstream	chr18	77439232	NM_048368	CTDP1	+	-768
chr9	87466896	87467296	401	4.41	5.09	3.09	2	7.11e-06	0.000777	Intron	chr9	87467296	NM_001018064	NTRK2	+	183631
chr8	38300073	38300473	401	5.78	5.07	6.26	-1.18	7.13e-06	0.000777	Intron	chr8	38300473	NM_001174063	FGFR1	-	26079
chr1	201440801	201441201	401	4.47	5.14	3.16	1.97	7.16e-06	0.00078	Upstream	chr1	201441201	NR_073080	PHLDA3	-	-2702
chr2	232578667	232579067	401	8.83	8.6	9.03	-0.42	7.27e-06	0.000787	Downstream	chr2	232579067	NR_036052	MIR1244-1	+	844
chrX	13729562	13729962	401	6.26	5.66	6.68	-1.02	7.26e-06	0.000787	Downstream	chrx	13729962	NM_014563	TRAPPC2	-	22992
chr5	179218740	179219140	401	5.9	5.21	6.37	-1.14	7.26e-06	0.000787	Upstream	chr5	179219140	NM_145867	LTC4S	+	-2045
chr5	1573722	1574122	401	5.78	5.06	6.26	-1.18	7.27e-06	0.000787	Intron	chr5	1574122	NR_003263	SDHAP3	-	20724
chr19	624236	624636	401	5.88	5.19	6.35	-1.14	7.31e-06	0.00079	Intron	chr19	624636	NM_005035	POLRMT	-	9132
chr17	7493945	7494345	401	6.66	6.12	7.05	-0.92	7.38e-06	0.000797	Downstream	chr17	7494345	NM_004860	FXR2	-	24070
chr22	18922124	18922524	401	7.53	7.09	7.87	-0.77	7.52e-06	0.000809	Intron	chr22	18922524	NM_016335	PRODH	-	1742
chr2	241698488	241698888	401	6.14	5.52	6.58	-1.04	7.59e-06	0.000815	Intron	chr2	241698888	NM_001244008	KIF1A	-	61037
chr18	3611496	3611896	401	6.92	6.41	7.29	-0.87	7.64e-06	0.00082	Intron	chr18	3611896	NM_004746	DLGAP1	-	843570
chr8	38303831	38304231	401	5.6	4.83	6.1	-1.25	7.69e-06	0.000825	Intron	chr8	38304231	NM_001174063	FGFR1	-	22321
chr7	134556603	134557003	401	4.07	4.84	2.32	2.5	7.76e-06	0.000831	Intron	chr7	134557003	NM_033157	CALD1	+	92640
chr11	27648536	27648936	401	8.34	8.58	8.06	0.54	7.77e-06	0.000831	Intron	chr11	27648936	NR_033315	BDNF-AS	+	120338
chr1	114632161	114632561	401	5.89	5.17	6.37	-1.18	7.76e-06	0.000831	3'UTR	chr1	114632561	NM_001270805	SYT6	-	64111
chr16	70642277	70642677	401	5.41	5.93	4.61	1.32	7.85e-06	0.000838	Intron	chr16	70642677	NM_152456	IL34	+	28680
chr11	375622	376022	401	5.36	4.53	5.89	-1.35	7.89e-06	0.000841	Intron	chr11	376022	NM_178537	B4GALNT4	+	6028
chr6	27342707	27343107	401	6.94	7.3	6.45	0.86	7.92e-06	0.000844	Intron	chr6	27343107	NR_024553	ZNF204P	-	246
chr5	7442278	7442678	401	5.27	5.79	4.43	1.37	7.95e-06	0.000846	Intron	chr5	7442678	NM_020546	ADCY2	+	46136
chr8	54895351	54895751	401	6	5.31	6.46	-1.13	7.96e-06	0.000846	Intron	chr8	54895751	NM_201437	TCEA1	-	39457
chr7	134541246	134541646	401	4.27	4.98	2.81	2.17	8.06e-06	0.000855	Intron	chr7	134541646	NM_033157	CALD1	+	77283
chr1	76262196	76262596	401	7.83	7.42	8.14	-0.7	8.08e-06	0.000856	Upstream	chr1	76262596	NM_002440	MSH4	+	-159
chr7	134655541	134655941	401	5.56	6.06	4.81	1.26	8.09e-06	0.000857	Downstream	chr7	134655941	NM_033157	CALD1	+	191578
chr22	51015726	51016126	401	6.01	5.33	6.46	-1.12	8.12e-06	0.000859	Intron	chr22	51016126	NM_001145134	CPT1B	-	1170
chr8	146013028	146013428	401	8.21	7.89	8.48	-0.58	8.24e-06	0.000868	Upstream	chr8	146013428	NM_030580	ZNF34	-	-503
chr19	4511354	4511754	401	5.75	5.01	6.24	-1.21	8.3e-06	0.000874	Exon/CD	chr19	4511754	NM_001080400	PLIN4	-	6162
chr9	95041259	95041659	401	6.06	5.42	6.51	-1.08	8.35e-06	0.000877	Intron	chr9	95041659	NR_073446	IARS	-	14579
chr7	70258336	70258736	401	5.89	5.21	6.35	-1.13	8.48e-06	0.000889	Downstream	chr7	70258736	NM_015570	AUTS2	+	1194631
chr9	115055487	115055887	401	4.65	5.27	3.53	1.74	8.52e-06	0.000892	Intron	chr9	115055887	NM_005156	PTBP3	-	40257
chr9	94997070	94997470	401	5.95	5.27	6.41	-1.12	8.52e-06	0.000892	Intron	chr9	94997470	NR_073446	IARS	-	58768
chr7	130126054	130126454	401	6.87	6.36	7.25	-0.87	8.54e-06	0.000893	Intron	chr7	130126454	NM_177524	MEST	+	239
chr7	30663154	30663554	401	5.68	4.94	6.16	-1.21	8.58e-06	0.000896	Intron	chr7	30663554	NM_002047	GARS	+	29174
chr14	51363035	51363435	401	6.19	6.61	5.6	1.02	8.68e-06	0.000903	Intron	chr14	51363435	NM_181814	ABHD12B	+	24358
chr19	39435252	39435652	401	5.68	4.95	6.17	-1.2	8.67e-06	0.000903	Intron	chr19	39435652	NM_024907	FBXO17	-	30928
chr12	133360817	133361217	401	5.88	5.19	6.34	-1.13	8.81e-06	0.000915	Intron	chr12	133361217	NM_005895	GOLGA3	-	44271
chr12	96183213	96183613	401	6.48	6.87	5.94	0.94	9.09e-06	0.000935	Intron	chr12	96183613	NM_021229	NTN4	-	1123
chr1	120280031	120280431	401	6.13	5.5	6.57	-1.06	9.11e-06	0.000936	Intron	chr1	120280431	NM_006623	PHGDH	+	25813
chr1	17299446	17299846	401	6.26	5.67	6.68	-1	9.17e-06	0.000941	Downstream	chr1	17299846	NM_014675	CROCC	+	51202
chr5	54722365	54722765	401	5.96	5.3	6.41	-1.09	9.33e-06	0.000956	Intron	chr5	54722765	NM_176895	PPAP2A	-	108341
chr12	48362435	48362835	401	4.57	5.21	3.39	1.82	9.37e-06	0.000958	3'UTR	chr12	48362835	NM_024056	TMEM106C	+	5306
chr4	5893315	5893715	401	5.33	5.85	4.52	1.33	9.39e-06	0.000959	Intron	chr4	5893715	NM_001014809	CRMP1	-	1270
chr14	100842201	100842601	401	7.51	7.06	7.85	-0.78	9.45e-06	0.000963	Intron	chr14	100842601	NM_173701	WARS	-	279
chr8	144379445	144379845	401	6.32	5.72	6.74	-1	9.44e-06	0.000963	3'UTR	chr8	144379845	NM_030895	ZNF696	+	6087
chr5	57750791	57751191	401	4.37	5.06	3	2.05	9.46e-06	0.000964	Intron	chr5	57751191	NM_001252226	PLK2	-	4975
chr1	52499120	52499520	401	7.26	6.79	7.61	-0.82	9.53e-06	0.000968	Intron	chr1	52499520	NM_015913	TXNDC12	-	22523
chr1	2443130	2443530	401	5.98	5.31	6.43	-1.11	9.51e-06	0.000968	Intron	chr1	2443530	NM_018216	PANK4	-	14705
chr12	57548833	57549233	401	5.85	5.17	6.32	-1.13	9.54e-06	0.000968	Intron	chr12	57549233	NM_002332	LRP1	+	26752
chr5	159399876	159400276	401	5.02	5.6	4.05	1.55	9.56e-06	0.00097	Downstream	chr5	159400276	NM_000679	ADRA1B	+	56337
chr10	43133613	43134013	401	8.47	8.18	8.71	-0.52	9.6e-06	0.000972	Intron	chr10	43134013	NM_006955	ZNF33B	-	179
chr4	114482533	114482933	401	4.06	4.82	2.32	2.49	9.63e-06	0.000974	Intron	chr4	114482933	NM_001221	CAMK2D	-	200350
chr18	650239	650639	401	5.29	5.81	4.46	1.35	9.68e-06	0.000976	Intron	chr18	650639	NM_001012716	C18orf56	-	7901
chr8	53478513	53478913	401	5.22	5.75	4.36	1.4	9.7e-06	0.000977	Upstream	chr8	53478913	NM_207413	FAM150A	-	-692
chr17	42247910	42248486	577	6.96	6.45	7.33	-0.86	9.72e-06	0.000977	Exon/CD	chr17	42248486	NM_080863	ASB16	+	125
chr5	172749475	172749875	401	5.92	5.25	6.37	-1.11	9.71e-06	0.000977	Intron	chr5	172749875	NM_003714	STC2	-	6831
chr12	57890756	57891156	401	7.01	6.52	7.38	-0.84	9.81e-06	0.000985	Intron	chr12	57891156	NM_004990	MARS	+	9221
chr20	62169263	62169663	401	6.21	5.61	6.64	-1.01	9.93e-06	0.000996	Upstream	chr20	62169663	NM_005975	PTK6	-	-740
chr2	16845817	16846217	401	4.92	5.49	3.96	1.53	1.02e-05	0.00102	Intron	chr2	16846217	NM_030797	FAM49A	-	1117
chr7	30672758	30673158	401	5.52	4.75	6.02	-1.25	1.03e-05	0.00102	Intron	chr7	30673158	NM_002047	GARS	+	38778
chr7	33411497	33411897	401	4.52	5.16	3.32	1.84	1.04e-05	0.00103	Intron	chr7	33411897	NM_001033605	BBS9	+	242546
chr12	57584176	57584576	401	6.14	5.52	6.57	-1.03	1.03e-05	0.00103	Intron	chr12	57584576	NM_002332	LRP1	+	62095
chr16	23489931	23490331	401	5.83	5.14	6.3	-1.15	1.03e-05	0.00103	Intron	chr16	23490331	NM_015044	GGA2	-	31684
chr5	7512588	7512988	401	4.6	5.22	3.46	1.77	1.05e-05	0.00104	Intron	chr5	7512988	NM_020546	ADCY2	+	116446
chr1	11730815	11731215	401	7	6.51	7.36	-0.84	1.05e-05	0.00104	Intron	chr1	11731215	NM_018438	FBXO6	+	6866
chr19	542283	542683	401	6.5	5.95	6.9	-0.94	1.05e-05	0.00104	Downstream	chr19	542683	NM_004359	CDC34	+	10751
chr10	74114216	74114616	401	6.78	6.25	7.18	-0.92	1.08e-05	0.00106	Intron	chr10	74114616	NM_017626	DNAJB12	-	491
chr4	1802449	1802849	401	5.96	5.3	6.41	-1.1	1.07e-05	0.00106	Intron	chr4	1802849	NM_000142	FGFR3	+	7611
chr19	41830922	41831322	401	7.31	6.85	7.66	-0.79	1.08e-05	0.00107	Downstream	chr19	41831322	NM_052848	CCDC97	+	15029
chr5	1483318	1483718	401	6.35	5.76	6.77	-1	1.11e-05	0.00108	Intron	chr5	1483718	NM_024830	LPCAT1	-	40558
chr1	201350432	201350832	401	5.63	4.87	6.12	-1.23	1.1e-05	0.00108	3'UTR	chr1	201350832	NM_005558	LAD1	-	18037
chr11	7989319	7989719	401	4.47	5.13	3.24	1.89	1.11e-05	0.00109	Upstream	chr11	7989719	NM_176821	NLRP10	-	-4460
chr5	74330949	74331349	401	4.6	5.22	3.46	1.76	1.12e-05	0.00109	Upstream	chr5	74331349	NM_016591	GCNT4	-	-4425
chr16	3078473	3078873	401	6.52	5.97	6.91	-0.93	1.13e-05	0.0011	Intron	chr16	3078873	NM_001103175	CCDC64B	-	6869
chr1	43223559	43223959	401	5	5.56	4.09	1.47	1.14e-05	0.00111	Intron	chr1	43223959	NM_022356	LEPRE1	-	8996
chr4	111115070	111115470	401	6.41	6.8	5.87	0.94	1.14e-05	0.00111	Intron	chr4	111115470	NM_024090	ELOVL6	-	4550
chr19	13885219	13885619	401	8.68	8.44	8.88	-0.43	1.14e-05	0.00111	Intron	chr19	13885619	NM_014047	C19orf53	+	163
chr22	22053300	22053700	401	5.71	4.99	6.19	-1.18	1.14e-05	0.00111	3'UTR	chr22	22053700	NM_013313	YPEL1	-	36571
chr5	7465412	7465812	401	5.07	5.62	4.16	1.46	1.15e-05	0.00112	Intron	chr5	7465812	NM_020546	ADCY2	+	69270
chr1	169102429	169102829	401	5.15	5.68	4.28	1.4	1.16e-05	0.00112	Intron	chr1	169102829	NM_013330	NME7	-	234557
chr19	36352036	36352436	401	6.78	7.15	6.28	0.89	1.16e-05	0.00112	Intron	chr19	36352436	NM_199180	KIRREL2	+	4427
chr6	43478265	43478665	401	7.05	6.57	7.42	-0.84	1.16e-05	0.00112	Upstream	chr6	43478665	NM_001012974	LRRC73	-	-384
chr16	231508	231908	401	6.3	5.7	6.72	-1	1.17e-05	0.00113	Downstream	chr16	231908	NM_005331	HBQ1	+	1376
chr11	5718854	5719254	401	5.23	5.76	4.4	1.36	1.21e-05	0.00116	Intron	chr11	5719254	NM_001199573	TRIM22	+	8238
chr20	62317408	62317808	401	5.86	5.17	6.33	-1.14	1.21e-05	0.00116	Intron	chr20	62317808	NM_016434	RTEL1	+	28446
chr12	57575461	57575861	401	5.71	5	6.18	-1.17	1.2e-05	0.00116	Intron	chr12	57575861	NM_002332	LRP1	+	53380
chr1	156211121	156211521	401	7.37	6.93	7.72	-0.78	1.23e-05	0.00118	Intron	chr1	156211521	NM_001199664	PMF1-BGLAP	+	28543
chr17	66534620	66535020	401	5.89	5.23	6.34	-1.1	1.24e-05	0.00118	Intron	chr17	66535020	NM_001243746	FAM20A	-	62275
chr5	140855404	140855804	401	6.05	6.48	5.43	1.06	1.25e-05	0.00119	5'UTR	chr5	140855804	NM_002588	PCDHGC3	+	36
chr3	25831384	25831784	401	6.5	6.89	5.98	0.92	1.25e-05	0.00119	5'UTR	chr3	25831784	NM_001145391	OXSM	+	22
chr4	170841304	170841704	401	6.19	6.61	5.61	1.01	1.26e-05	0.0012	3'UTR	chr4	170841704	NR_037878	LOC100506085	-	55549
chr2	43448863	43449263	401	7.66	7.25	7.98	-0.71	1.27e-05	0.0012	Downstream	chr2	43449263	NM_006887	ZFP36L2	-	4682
chr12	133158098	133158498	401	6.07	5.43	6.51	-1.06	1.26e-05	0.0012	Intron	chr12	133158498	NM_001142641	FBRSL1	+	91142
chr10	21809003	21809403	401	5.67	4.96	6.15	-1.18	1.28e-05	0.00121	Intron	chr10	21809403	NM_207371	SKIDA1	-	5408
chr19	4426359	4426759	401	5.66	4.93	6.14	-1.2	1.28e-05	0.00121	Intron	chr19	4426759	NM_005483	CHAF1A	+	23900
chr9	88359325	88359725	401	4.58	5.21	3.46	1.75	1.29e-05	0.00122	Upstream	chr9	88359725	NM_015239	AGTPBP1	-	-2581
chr4	90668553	90668953	401	4.84	5.41	3.86	1.56	1.3e-05	0.00122	Intron	chr4	90668953	NM_001146055	SNCA	-	90694
chr8	41649649	41650049	401	6.58	6.96	6.07	0.9	1.29e-05	0.00122	Intron	chr8	41650049	NM_001142446	ANK1	-	104431
chr12	57906447	57906847	401	6.75	6.24	7.12	-0.87	1.3e-05	0.00122	Exon/CD	chr12	57906847	NM_004990	MARS	+	24912
chr7	30665162	30665562	401	5.34	4.53	5.85	-1.31	1.31e-05	0.00123	Intron	chr7	30665562	NM_002047	GARS	+	31182
chr11	46405739	46406139	401	6.35	5.78	6.75	-0.96	1.32e-05	0.00124	Downstream	chr11	46406139	NM_001270550	MDK	+	3606
chr4	1204792	1205192	401	5.6	4.85	6.1	-1.23	1.34e-05	0.00125	Downstream	chr4	1205192	NM_001328	CTBP1	-	37916
chr5	125892006	125892406	401	4.52	5.16	3.33	1.83	1.34e-05	0.00126	Intron	chr5	125892406	NM_001202404	ALDH7A1	-	38876
chr14	64854454	64854854	401	7.09	6.61	7.44	-0.82	1.36e-05	0.00127	Upstream	chr14	64854854	NM_005956	MTHFD1	+	-104
chr12	26509334	26509734	401	4.29	4.98	2.9	2.07	1.38e-05	0.00128	Intron	chr12	26509734	NM_002223	ITPR2	-	476597
chr7	134472203	134472603	401	4.73	5.33	3.7	1.63	1.38e-05	0.00128	Intron	chr7	134472603	NM_033157	CALD1	+	8240
chr7	33413633	33414033	401	4.73	5.32	3.7	1.62	1.38e-05	0.00128	Intron	chr7	33414033	NM_001033605	BBS9	+	244682
chr7	150105720	150106120	401	5.74	5.04	6.22	-1.17	1.38e-05	0.00128	Intron	chr7	150106120	NR_027237	LOC728743	+	3081
chr5	54823765	54824165	401	5.4	4.62	5.91	-1.28	1.37e-05	0.00128	Downstream	chr5	54824165	NR_001575	RNF138P1	-	6405
chr2	17806788	17807188	401	4.24	4.95	2.81	2.13	1.4e-05	0.00129	Intron	chr2	17807188	NM_003385	VSNL1	+	85182
chr5	7679658	7680058	401	5.22	5.74	4.39	1.35	1.4e-05	0.00129	Intron	chr5	7680058	NM_020546	ADCY2	+	283516
chr1	159750597	159750997	401	5.94	5.2	6.42	-1.21	1.39e-05	0.00129	Intron	chr1	159750997	NM_017823	DUSP23	+	39
chr17	66595098	66595498	401	5.38	4.58	5.89	-1.29	1.39e-05	0.00129	Intron	chr17	66595498	NM_001243746	FAM20A	-	1797
chrX	40029058	40029458	401	6.12	5.52	6.55	-1.01	1.41e-05	0.0013	Intron	chrx	40029458	NM_001123383	BCOR	-	7324
chr9	139329279	139329679	401	5.95	5.3	6.4	-1.09	1.41e-05	0.0013	Intron	chr9	139329679	NM_019892	INPP5E	-	4777
chr11	45953359	45953759	401	5.97	5.31	6.41	-1.09	1.41e-05	0.0013	3'UTR	chr11	45953759	NM_001101802	PHF21A	-	189426
chr19	1268913	1269313	401	6.98	6.49	7.35	-0.84	1.42e-05	0.00131	Intron	chr19	1269313	NR_027271	CIRBP-AS1	-	1146
chr18	9135717	9136117	401	6.87	6.33	7.25	-0.91	1.43e-05	0.00131	Upstream	chr18	9136117	NM_015208	ANKRD12	+	-833
chr2	8824871	8825271	401	5.93	5.28	6.37	-1.08	1.43e-05	0.00131	Downstream	chr2	8825271	NM_002166	ID2	+	2959
chr16	1499973	1500373	401	5.58	4.84	6.06	-1.21	1.43e-05	0.00131	Intron	chr16	1500373	NM_001114331	CLCN7	-	24912
chr20	44633513	44633913	401	5.39	5.9	4.61	1.29	1.44e-05	0.00132	Upstream	chr20	44633913	NM_004994	MMP9	+	-3833
chr5	93571114	93571514	401	5.51	6	4.78	1.23	1.46e-05	0.00132	Intron	chr5	93571514	NM_001145678	KIAA0825	-	382995
chr19	1259274	1259674	401	7.79	7.41	8.09	-0.67	1.45e-05	0.00132	Downstream	chr19	1259674	NM_177401	MIDN	+	10923
chr1	156216877	156217277	401	7.04	6.55	7.4	-0.84	1.45e-05	0.00132	Intron	chr1	156217277	NM_198406	PAQR6	-	831
chr14	68140888	68141288	401	6.86	6.32	7.25	-0.92	1.44e-05	0.00132	Intron	chr14	68141288	NM_006370	VTI1B	-	514
chr4	1326167	1326567	401	5.84	5.17	6.3	-1.12	1.45e-05	0.00132	Intron	chr4	1326567	NM_005882	MAEA	+	42696
chr9	94988191	94988591	401	5.61	4.88	6.09	-1.19	1.45e-05	0.00132	Intron	chr9	94988591	NR_073446	IARS	-	67647
chr16	89761650	89762050	401	6.93	6.44	7.29	-0.84	1.47e-05	0.00133	Intron	chr16	89762050	NM_052988	CDK10	+	8775
chr7	134621016	134621416	401	5.04	5.59	4.14	1.47	1.49e-05	0.00135	Intron	chr7	134621416	NM_033157	CALD1	+	157053
chr5	7541191	7541591	401	5.04	5.59	4.14	1.46	1.5e-05	0.00135	Intron	chr5	7541591	NM_020546	ADCY2	+	145049
chr9	3526237	3526637	401	8.34	8.02	8.61	-0.58	1.49e-05	0.00135	Upstream	chr9	3526637	NM_134428	RFX3	-	-454
chr8	38304811	38305211	401	5.82	5.15	6.28	-1.11	1.49e-05	0.00135	Intron	chr8	38305211	NM_001174063	FGFR1	-	21341
chr18	74972441	74972841	401	4.79	5.37	3.81	1.57	1.52e-05	0.00136	Intron	chr18	74972841	NM_001480	GALR1	+	10634
chr7	14029333	14029733	401	7.91	8.19	7.56	0.65	1.53e-05	0.00137	Intron	chr7	14029733	NM_001163148	ETV1	-	1517
chrX	9694222	9694622	401	5.17	4.32	5.7	-1.36	1.53e-05	0.00137	Intron	chrx	9694622	NM_000273	GPR143	-	39583
chr5	7687767	7688167	401	4.03	4.79	2.31	2.46	1.55e-05	0.00138	Intron	chr5	7688167	NM_020546	ADCY2	+	291625
chr18	29238721	29239121	401	4.55	5.18	3.4	1.78	1.55e-05	0.00138	Intron	chr18	29239121	NM_004775	B4GALT6	-	25765
chr8	23003342	23003742	401	4.9	5.47	3.95	1.52	1.54e-05	0.00138	Intron	chr8	23003742	NM_003840	TNFRSF10D	-	18001
chr16	62069957	62070357	401	5.72	6.19	5.01	1.19	1.55e-05	0.00138	5'UTR	chr16	62070357	NM_001796	CDH8	-	582
chr6	27725039	27725439	401	6	6.43	5.38	1.06	1.54e-05	0.00138	Upstream	chr6	27725439	NR_038929	LOC100131289	+	-4283
chr8	97571364	97571764	401	4.14	4.87	2.59	2.27	1.57e-05	0.00139	Intron	chr8	97571764	NM_002998	SDC2	+	65683
chr5	93650255	93650655	401	6.01	6.44	5.41	1.04	1.58e-05	0.00139	Intron	chr5	93650655	NM_001145678	KIAA0825	-	303854
chr20	32676564	32676964	401	6.88	6.39	7.25	-0.85	1.58e-05	0.00139	3'UTR	chr20	32676964	NM_003908	EIF2S2	-	23321
chr5	883436	883836	401	5.89	5.22	6.34	-1.1	1.57e-05	0.00139	Intron	chr5	883836	NM_023924	BRD9	-	9303
chr12	57552991	57553391	401	5.97	5.33	6.42	-1.07	1.59e-05	0.0014	Intron	chr12	57553391	NM_002332	LRP1	+	30910
chr5	179012094	179012494	401	5.77	5.08	6.23	-1.13	1.63e-05	0.00143	Intron	chr5	179012494	NM_025158	RUFY1	+	34733
chr4	16895986	16896386	401	4.09	4.84	2.45	2.38	1.64e-05	0.00144	Intron	chr4	16896386	NM_001290	LDB2	-	4238
chr18	71003199	71003599	401	5.2	5.72	4.36	1.37	1.63e-05	0.00144	Intron	chr18	71003599	NR_038340	LOC100505817	+	11224
chr4	8159272	8159672	401	5.45	5.94	4.7	1.25	1.65e-05	0.00145	Intron	chr4	8159672	NM_001130087	ABLIM2	-	1087
chr20	62572444	62572844	401	6.48	5.94	6.87	-0.92	1.65e-05	0.00145	Intron	chr20	62572844	NM_017859	UCKL1	-	15156
chr7	128452831	128453231	401	5.77	5.08	6.23	-1.14	1.68e-05	0.00147	Intron	chr7	128453231	NM_001201372	CCDC136	+	21568
chr6	151147629	151148029	401	4.03	4.79	2.31	2.47	1.71e-05	0.00149	Intron	chr6	151148029	NM_001029884	PLEKHG1	+	226831
chr15	84864191	84864591	401	8.43	8.15	8.66	-0.5	1.71e-05	0.0015	Intron	chr15	84864591	NR_033738	LOC440300	+	3792
chr16	58018983	58019383	401	6.22	6.62	5.65	0.98	1.73e-05	0.00151	Intron	chr16	58019383	NM_199046	TEPP	+	8845
chrX	41041381	41041781	401	5.85	5.19	6.3	-1.09	1.74e-05	0.00152	Intron	chrx	41041781	NM_001039591	USP9X	+	96694
chr1	1179350	1179750	401	5.91	5.26	6.36	-1.09	1.75e-05	0.00152	Intron	chr1	1179750	NM_001014980	FAM132A	-	2552
chr20	60936692	60937092	401	6.11	5.51	6.53	-1.01	1.75e-05	0.00153	Intron	chr20	60937092	NM_005560	LAMA5	-	5476
chr11	3072011	3072411	401	5.71	5.02	6.18	-1.14	1.76e-05	0.00153	Intron	chr11	3072411	NM_001014437	CARS	-	6470
chr5	7450310	7450710	401	5.45	5.94	4.7	1.24	1.78e-05	0.00154	Intron	chr5	7450710	NM_020546	ADCY2	+	54168
chr19	584077	584477	401	6.69	6.19	7.07	-0.86	1.77e-05	0.00154	Downstream	chr19	584477	NM_198590	BSG	+	13001
chr16	46963215	46963615	401	5.88	5.23	6.32	-1.08	1.78e-05	0.00154	3'UTR	chr16	46963615	NM_133443	GPT2	+	45108
chr14	57268604	57269004	401	5.62	4.9	6.1	-1.18	1.8e-05	0.00156	Exon/CD	chr14	57269004	NM_001270524	OTX2	-	8390
chr6	75966606	75967006	401	5.05	5.59	4.17	1.42	1.81e-05	0.00157	Intron	chr6	75967006	NM_001143958	TMEM30A	-	27826
chr16	46946580	46946980	401	5.73	5.04	6.19	-1.13	1.82e-05	0.00157	Intron	chr16	46946980	NM_133443	GPT2	+	28473
chr3	185768700	185769100	401	4.71	5.3	3.7	1.6	1.84e-05	0.00158	Intron	chr3	185769100	NM_004454	ETV5	-	58001
chr20	43154613	43155013	401	5.06	5.6	4.21	1.4	1.84e-05	0.00158	Upstream	chr20	43155013	NM_198941	SERINC3	-	-4087
chr14	21558256	21558656	401	6.92	6.44	7.28	-0.83	1.83e-05	0.00158	3'UTR	chr14	21558656	NM_001102454	ZNF219	-	14407
chr7	100875291	100875691	401	6.96	6.45	7.34	-0.88	1.84e-05	0.00158	3'UTR	chr7	100875691	NM_001185080	CLDN15	-	6610
chr19	16979387	16979787	401	5.56	4.8	6.05	-1.24	1.85e-05	0.00159	Intron	chr19	16979787	NM_015260	SIN3B	+	39379
chr8	38285948	38286348	401	6.26	5.69	6.67	-0.97	1.87e-05	0.0016	Intron	chr8	38286348	NM_001174063	FGFR1	-	40204
chr9	139404161	139404561	401	5.62	4.84	6.12	-1.26	1.87e-05	0.0016	Exon/CD	chr9	139404561	NM_017617	NOTCH1	-	35877
chr1	120281628	120282028	401	6.19	5.62	6.61	-0.97	1.88e-05	0.00161	Intron	chr1	120282028	NM_006623	PHGDH	+	27410
chrX	9693255	9693655	401	5.31	4.48	5.83	-1.33	1.89e-05	0.00161	3'UTR	chrx	9693655	NM_000273	GPR143	-	40550
chr5	7553622	7554022	401	5.22	5.74	4.4	1.35	1.91e-05	0.00162	Intron	chr5	7554022	NM_020546	ADCY2	+	157480
chr3	124536830	124537230	401	5.25	5.76	4.46	1.32	1.89e-05	0.00162	Intron	chr3	124537230	NM_002213	ITGB5	-	69114
chr16	70319374	70319774	401	6.65	6.15	7.03	-0.87	1.92e-05	0.00162	Intron	chr16	70319774	NM_001605	AARS	-	3838
chr16	90071245	90071645	401	6.69	6.18	7.07	-0.88	1.9e-05	0.00162	3'UTR	chr16	90071645	NM_001042610	DBNDD1	-	14492
chr20	33857032	33857432	401	6.18	5.58	6.61	-1.01	1.92e-05	0.00162	Intron	chr20	33857432	NM_006690	MMP24	+	42694
chr19	41742665	41743065	401	6.13	5.53	6.56	-1.02	1.92e-05	0.00162	Intron	chr19	41743065	NM_001699	AXL	+	17758
chr19	2130775	2131175	401	6.05	5.44	6.48	-1.03	1.91e-05	0.00162	Intron	chr19	2131175	NM_003938	AP3D1	-	20581
chr8	38310617	38311017	401	5.99	5.37	6.43	-1.04	1.9e-05	0.00162	Intron	chr8	38311017	NM_001174063	FGFR1	-	15535
chr15	52955727	52956127	401	4.07	4.81	2.46	2.33	1.92e-05	0.00163	Intron	chr15	52956127	NM_019600	FAM214A	-	14893
chr7	134565811	134566211	401	4.68	5.27	3.64	1.63	1.93e-05	0.00163	Intron	chr7	134566211	NM_033157	CALD1	+	101848
chr8	145956029	145956429	401	6.3	5.74	6.71	-0.95	1.94e-05	0.00163	Intron	chr8	145956429	NM_138367	ZNF251	-	24741
chr16	87728408	87728808	401	5.86	5.21	6.3	-1.08	1.93e-05	0.00163	Intron	chr16	87728808	NR_073379	JPH3	+	93168
chr17	37876610	37877010	401	5.75	5.05	6.22	-1.16	1.94e-05	0.00163	Intron	chr17	37877010	NM_001005862	ERBB2	+	32418
chr22	28839331	28839731	401	6.17	6.58	5.58	1.01	1.98e-05	0.00166	Intron	chr22	28839731	NM_001145418	TTC28	-	236322
chr12	89845555	89845955	401	4.85	5.42	3.9	1.52	2.01e-05	0.00168	Intron	chr12	89845955	NM_172240	POC1B	-	74284
chr20	369559	369959	401	5.6	4.87	6.09	-1.2	2.01e-05	0.00168	Intron	chr20	369959	NM_021158	TRIB3	+	8452
chrX	9687850	9688250	401	5.71	5.02	6.17	-1.13	2.04e-05	0.0017	Downstream	chrx	9688250	NM_001139468	TBL1X	+	256716
chr17	7137863	7138263	401	7.39	6.96	7.72	-0.75	2.05e-05	0.00171	Upstream	chr17	7138263	NM_004422	DVL2	-	-200
chr1	200885423	200885823	401	6.48	5.96	6.87	-0.9	2.06e-05	0.00171	Downstream	chr1	200885823	NM_018265	C1orf106	+	24997
chr7	134546899	134547299	401	4.01	4.77	2.31	2.44	2.07e-05	0.00172	Intron	chr7	134547299	NM_033157	CALD1	+	82936
chr7	33627221	33627621	401	4.17	4.88	2.7	2.17	2.08e-05	0.00172	Intron	chr7	33627621	NM_001033605	BBS9	+	458270
chr17	43124709	43125109	401	5.66	6.12	4.96	1.17	2.07e-05	0.00172	Intron	chr17	43125109	NM_024819	DCAKD	-	13564
chr13	95365757	95366157	401	6.14	5.55	6.56	-1	2.07e-05	0.00172	Upstream	chr13	95366157	NM_007084	SOX21	-	-1568
chr5	1473410	1473810	401	6.17	5.56	6.59	-1.02	2.07e-05	0.00172	Intron	chr5	1473810	NM_024830	LPCAT1	-	50466
chr5	7511827	7512227	401	4.75	5.33	3.76	1.58	2.09e-05	0.00173	Intron	chr5	7512227	NM_020546	ADCY2	+	115685
chr11	45743768	45744168	401	5.68	6.13	5	1.14	2.09e-05	0.00173	5'UTR	chr11	45744168	NR_047569	LOC100507384	+	111
chrX	65815721	65816121	401	3.56	4.44	1	3.37	2.11e-05	0.00174	3'UTR	chrx	65816121	NM_001199687	EDA2R	-	43219
chr2	54175707	54176107	401	4.44	5.09	3.24	1.84	2.1e-05	0.00174	Intron	chr2	54176107	NM_014614	PSME4	-	22070
chr17	37330485	37330885	401	6.07	5.46	6.49	-1.02	2.12e-05	0.00174	3'UTR	chr17	37330885	NM_000723	CACNB1	-	23271
chr9	72352948	72353348	401	5.23	4.38	5.76	-1.36	2.11e-05	0.00174	Intron	chr9	72353348	NM_001099666	PTAR1	-	21728
chr18	644856	645256	401	4.56	5.17	3.46	1.71	2.14e-05	0.00175	Exon/CD	chr18	645256	NM_014410	CLUL1	+	48059
chr7	30670611	30671011	401	5.32	4.53	5.83	-1.28	2.13e-05	0.00175	Intron	chr7	30671011	NM_002047	GARS	+	36631
chr22	25457280	25457680	401	4.31	4.99	3	1.98	2.17e-05	0.00178	Intron	chr22	25457680	NM_001145206	KIAA1671	+	33540
chr10	105278307	105278707	401	4.45	5.1	3.25	1.84	2.17e-05	0.00178	Intron	chr10	105278707	NM_004210	NEURL	+	24773
chr12	57544335	57544735	401	5.97	5.34	6.4	-1.04	2.17e-05	0.00178	Intron	chr12	57544735	NM_002332	LRP1	+	22254
chr10	100205949	100206349	401	6.36	6.75	5.83	0.93	2.2e-05	0.00179	Intron	chr10	100206349	NM_000195	HPS1	-	555
chrX	102967456	102967856	401	4.35	5.02	3.08	1.94	2.22e-05	0.0018	Intron	chrx	102967856	NM_001024452	GLRA4	-	15896
chr7	33454968	33455368	401	4.57	5.19	3.47	1.72	2.22e-05	0.0018	Intron	chr7	33455368	NM_001033605	BBS9	+	286017
chr9	131768831	131769231	401	6.77	6.28	7.14	-0.84	2.22e-05	0.0018	3'UTR	chr9	131769231	NM_015354	NUP188	+	59060
chr3	122246876	122247276	401	3.58	4.46	0.98	3.4	2.23e-05	0.00181	3'UTR	chr3	122247276	NM_001146103	PARP9	-	36447
chr3	124580753	124581153	401	4.63	5.24	3.59	1.65	2.25e-05	0.00182	Intron	chr3	124581153	NM_002213	ITGB5	-	25191
chr7	33592538	33592938	401	4.6	5.21	3.53	1.68	2.29e-05	0.00185	Intron	chr7	33592938	NM_001033605	BBS9	+	423587
chr1	42847402	42847802	401	5.03	5.57	4.16	1.41	2.29e-05	0.00185	Intron	chr1	42847802	NM_173642	RIMKLA	+	1135
chr12	96251218	96251618	401	5.65	6.11	4.97	1.14	2.29e-05	0.00185	Upstream	chr12	96251618	NM_003095	SNRPF	+	-1290
chr10	13927705	13928105	401	4.8	5.37	3.86	1.52	2.31e-05	0.00186	Intron	chr10	13928105	NM_018027	FRMD4A	-	444961
chr20	33813827	33814227	401	6.43	5.9	6.82	-0.91	2.32e-05	0.00186	Upstream	chr20	33814227	NM_006690	MMP24	+	-511
chr5	172751737	172752137	401	6.17	5.6	6.58	-0.97	2.32e-05	0.00186	Intron	chr5	172752137	NM_003714	STC2	-	4569
chr3	186784117	186784517	401	5.76	5.08	6.22	-1.12	2.32e-05	0.00186	Intron	chr3	186784517	NM_173216	ST6GAL1	+	136003
chr17	46178835	46179235	401	6.14	5.48	6.59	-1.09	2.33e-05	0.00187	Upstream	chr17	46179235	NM_001127228	CBX1	-	-152
chr12	133219884	133220284	401	5.52	4.78	6.01	-1.22	2.34e-05	0.00187	Exon/CD	chr12	133220284	NM_006231	POLE	-	43861
chrX	23762458	23762858	401	4.92	5.48	3.99	1.5	2.37e-05	0.00189	Upstream	chrx	23762858	NM_001033583	ACOT9	-	-1251
chr11	3049929	3050329	401	5.53	4.81	6.02	-1.19	2.36e-05	0.00189	Intron	chr11	3050329	NM_001014437	CARS	-	28552
chr1	1180969	1181369	401	5.59	4.85	6.07	-1.21	2.38e-05	0.00189	Intron	chr1	1181369	NM_001014980	FAM132A	-	933
chrX	47019339	47019739	401	4.87	5.43	3.96	1.48	2.4e-05	0.00191	Intron	chrx	47019739	NM_001204466	RBM10	+	14923
chr6	24413108	24413508	401	6.45	5.92	6.83	-0.9	2.39e-05	0.00191	Intron	chr6	24413508	NM_020662	MRS2	+	10156
chr10	33195656	33196056	401	4.63	5.24	3.58	1.66	2.42e-05	0.00192	Intron	chr10	33196056	NM_002211	ITGB1	-	51437
chr16	13004840	13005240	401	5.64	6.1	4.96	1.15	2.45e-05	0.00194	Intron	chr16	13005240	NM_001145204	SHISA9	+	9564
chr17	76797629	76798029	401	5.58	4.86	6.05	-1.18	2.45e-05	0.00194	Intron	chr17	76798029	NM_025090	USP36	-	39140
chr8	103222519	103222919	401	4.01	4.76	2.32	2.42	2.47e-05	0.00195	Intron	chr8	103222919	NM_001172478	RRM2B	-	28627
chrX	44822179	44822579	401	4.83	5.39	3.9	1.49	2.48e-05	0.00196	Intron	chrx	44822579	NM_021140	KDM6A	+	89957
chr19	49133177	49133577	401	8.27	7.97	8.51	-0.53	2.48e-05	0.00196	3'UTR	chr19	49133577	NM_020126	SPHK2	+	10830
chr11	57508785	57509185	401	8.28	7.99	8.53	-0.53	2.49e-05	0.00196	5'UTR	chr11	57509185	NM_170746	C11orf31	+	264
chr5	7597781	7598181	401	4.96	5.5	4.09	1.42	2.5e-05	0.00197	Intron	chr5	7598181	NM_020546	ADCY2	+	201639
chr9	130208170	130208570	401	8.63	8.39	8.83	-0.42	2.5e-05	0.00197	Downstream	chr9	130208570	NM_007135	ZNF79	+	21718
chr7	134484016	134484416	401	4.16	4.88	2.69	2.18	2.55e-05	0.00201	Intron	chr7	134484416	NM_033157	CALD1	+	20053
chr8	22960260	22960660	401	6.77	7.13	6.3	0.84	2.57e-05	0.00201	5'UTR	chr8	22960660	NM_003841	TNFRSF10C	+	134
chr9	95015688	95016088	401	6.12	5.53	6.54	-1	2.57e-05	0.00201	Intron	chr9	95016088	NR_073446	IARS	-	40150
chr7	33416013	33416413	401	4.56	5.17	3.45	1.72	2.57e-05	0.00202	Intron	chr7	33416413	NM_001033605	BBS9	+	247062
chr3	124577938	124578338	401	4.83	5.39	3.91	1.49	2.58e-05	0.00202	Exon/CD	chr3	124578338	NM_002213	ITGB5	-	28006
chr5	125921986	125922386	401	5.31	5.81	4.55	1.27	2.6e-05	0.00204	Intron	chr5	125922386	NM_001202404	ALDH7A1	-	8896
chr7	134527605	134528220	616	4.64	5.24	3.59	1.65	2.63e-05	0.00205	Intron	chr7	134528220	NM_033157	CALD1	+	63749
chr7	44183086	44183486	401	5.09	5.62	4.25	1.37	2.65e-05	0.00206	Downstream	chr7	44183486	NM_000162	GCK	-	45736
chr7	65671400	65671800	401	6.03	6.44	5.44	1.01	2.64e-05	0.00206	Intron	chr7	65671800	NM_003596	TPST1	+	1342
chr5	66390569	66390969	401	4.25	4.93	2.91	2.02	2.69e-05	0.00209	Intron	chr5	66390969	NM_001164664	MAST4	+	498594
chr3	57577891	57578291	401	5.06	5.59	4.21	1.39	2.69e-05	0.00209	Intron	chr3	57578291	NM_001660	ARF4	-	5124
chr1	59146772	59147172	401	5.21	5.72	4.42	1.3	2.7e-05	0.0021	Intron	chr1	59147172	NM_001085487	MYSM1	-	18775
chr8	54890795	54891195	401	5.62	4.93	6.09	-1.14	2.72e-05	0.00211	Intron	chr8	54891195	NM_201437	TCEA1	-	44013
chr7	148710538	148710938	401	5.9	6.33	5.29	1.05	2.74e-05	0.00212	Intron	chr7	148710938	NM_004911	PDIA4	-	15044
chr11	7911225	7911625	401	4.94	5.48	4.04	1.44	2.76e-05	0.00213	Intron	chr11	7911625	NR_036678	LOC283299	-	16077
chr6	34432707	34433107	401	5.87	6.3	5.24	1.07	2.74e-05	0.00213	Upstream	chr6	34433107	NM_020804	PACSIN1	+	-930
chr12	89747877	89748277	401	6.4	6.78	5.89	0.9	2.75e-05	0.00213	Upstream	chr12	89748277	NM_001946	DUSP6	-	-1781
chr19	50822418	50822818	401	5.56	4.86	6.04	-1.17	2.74e-05	0.00213	Intron	chr19	50822818	NM_004977	KCNC3	-	10016
chr8	54914622	54915022	401	5.12	4.28	5.64	-1.34	2.77e-05	0.00214	Intron	chr8	54915022	NM_201437	TCEA1	-	20186
chr16	70641187	70641587	401	5.08	5.6	4.25	1.36	2.81e-05	0.00217	Intron	chr16	70641587	NM_152456	IL34	+	27590
chr2	97508635	97509035	401	6.58	6.07	6.95	-0.86	2.85e-05	0.00219	Intron	chr2	97509035	NM_144994	ANKRD23	-	923
chr8	144807945	144808345	401	6.2	5.65	6.61	-0.95	2.88e-05	0.00221	Exon/CD	chr8	144808345	NM_198488	FAM83H	-	7769
chr7	33510270	33510670	401	4.15	4.86	2.7	2.14	2.91e-05	0.00222	Intron	chr7	33510670	NM_001033605	BBS9	+	341319
chr2	54557634	54558034	401	7.17	7.5	6.74	0.77	2.91e-05	0.00222	Upstream	chr2	54558034	NM_001100396	C2orf73	+	-236
chr16	75150200	75150600	401	6.16	5.59	6.56	-0.96	2.92e-05	0.00222	Intron	chr16	75150600	NM_194436	LDHD	-	270
chr7	157201440	157201840	401	6.15	5.57	6.56	-0.98	2.91e-05	0.00222	Intron	chr7	157201840	NM_058246	DNAJB6	+	71930
chr1	19419894	19420294	401	5.62	4.93	6.08	-1.14	2.9e-05	0.00222	Intron	chr1	19420294	NM_020765	UBR4	-	116652
chr5	7535117	7535517	401	4.66	5.24	3.65	1.6	2.94e-05	0.00223	Intron	chr5	7535517	NM_020546	ADCY2	+	138975
chr5	7568932	7569332	401	5.1	5.62	4.28	1.34	2.93e-05	0.00223	Intron	chr5	7569332	NM_020546	ADCY2	+	172790
chr13	79232933	79233333	401	6.67	6.18	7.04	-0.84	2.92e-05	0.00223	Intron	chr13	79233333	NM_024546	RNF219	-	181
chr1	114630942	114631342	401	6.88	6.4	7.23	-0.81	2.95e-05	0.00224	Downstream	chr1	114631342	NM_001270805	SYT6	-	65330
chr3	32880217	32880617	401	5.98	5.38	6.41	-1.02	2.94e-05	0.00224	Intron	chr3	32880617	NM_001039111	TRIM71	+	20908
chr19	58987102	58987502	401	8.08	7.72	8.36	-0.62	2.98e-05	0.00225	Upstream	chr19	58987502	NM_017908	ZNF446	+	-492
chr16	89785385	89785785	401	7.33	6.9	7.66	-0.75	2.98e-05	0.00225	Intron	chr16	89785785	NM_004913	VPS9D1	-	1809
chr1	17293854	17294254	401	5.87	5.24	6.31	-1.05	2.97e-05	0.00225	Intron	chr1	17294254	NM_014675	CROCC	+	45610
chr1	33271106	33271506	401	5.54	4.83	6.01	-1.17	2.96e-05	0.00225	Intron	chr1	33271506	NM_003680	YARS	-	12327
chr1	36621047	36621447	401	6.56	6.92	6.07	0.86	2.99e-05	0.00226	Intron	chr1	36621447	NM_001270895	TRAPPC3	-	407
chr8	143279534	143279934	401	7.43	7.75	7.02	0.74	2.99e-05	0.00226	5'UTR	chr8	143279934	NR_024378	LINC00051	+	18
chr7	134513891	134514291	401	4.04	4.78	2.45	2.31	3.01e-05	0.00227	Intron	chr7	134514291	NM_033157	CALD1	+	49928
chrX	44817229	44817629	401	4.89	5.44	4	1.44	3.01e-05	0.00227	Intron	chrx	44817629	NM_021140	KDM6A	+	85007
chr17	46135828	46136228	401	6.59	6.08	6.97	-0.87	3.01e-05	0.00227	Exon/CD	chr17	46136228	NM_003204	NFE2L1	+	10343
chr4	953203	953603	401	5.47	4.72	5.95	-1.21	3.01e-05	0.00227	3'UTR	chr4	953603	NM_001347	DGKQ	-	13945
chr18	60622197	60622597	401	4.65	5.24	3.64	1.6	3.03e-05	0.00228	Intron	chr18	60622597	NM_194449	PHLPP1	+	239726
chr18	74958726	74959126	401	4.29	4.96	3	1.95	3.06e-05	0.0023	Upstream	chr18	74959126	NM_001480	GALR1	+	-3081
chr1	116381875	116382275	401	7.63	7.93	7.25	0.69	3.06e-05	0.0023	Intron	chr1	116382275	NM_005599	NHLH2	-	1672
chr11	71950316	71950716	401	6.72	6.22	7.08	-0.85	3.09e-05	0.00232	3'UTR	chr11	71950716	NM_005169	PHOX2A	-	4704
chr17	33753984	33754384	401	4.28	4.95	3	1.95	3.13e-05	0.00234	Intron	chr17	33754384	NM_018042	SLFN12	-	5359
chr5	7537972	7538372	401	4.92	5.46	4.04	1.42	3.14e-05	0.00234	Intron	chr5	7538372	NM_020546	ADCY2	+	141830
chr20	30595788	30596188	401	6.7	7.06	6.23	0.84	3.14e-05	0.00234	Upstream	chr20	30596188	NM_080625	CCM2L	+	-2256
chr12	69139923	69140323	401	8.08	7.73	8.37	-0.63	3.12e-05	0.00234	5'UTR	chr12	69140323	NM_018656	SLC35E3	+	188
chr4	90670152	90670552	401	4.55	5.16	3.46	1.71	3.15e-05	0.00235	Intron	chr4	90670552	NM_001146055	SNCA	-	89095
chr15	34874808	34875208	401	6.63	6.99	6.15	0.85	3.15e-05	0.00235	Intron	chr15	34875208	NR_027410	GOLGA8B	-	763
chr9	134357612	134358012	401	6.81	6.34	7.17	-0.82	3.16e-05	0.00235	Exon/CD	chr9	134358012	NM_013318	PRRC2B	+	52336
chr17	18231707	18232107	401	6.43	5.91	6.81	-0.89	3.16e-05	0.00235	3'UTR	chr17	18232107	NM_004169	SHMT1	-	34949
chr9	72345083	72345483	401	5.63	4.95	6.1	-1.13	3.16e-05	0.00235	Intron	chr9	72345483	NM_001099666	PTAR1	-	29593
chr10	105280095	105280495	401	4.82	5.38	3.9	1.48	3.2e-05	0.00237	Intron	chr10	105280495	NM_004210	NEURL	+	26561
chr7	83824042	83824442	401	5.7	6.15	5.05	1.11	3.24e-05	0.00239	Upstream	chr7	83824442	NM_006080	SEMA3A	-	-25
chr16	2581690	2582090	401	7.49	7.07	7.81	-0.73	3.23e-05	0.00239	Downstream	chr16	2582090	NR_036139	MIR3178	-	116
chr22	18926328	18926728	401	6.64	6.15	7.01	-0.84	3.22e-05	0.00239	Upstream	chr22	18926728	NM_016335	PRODH	-	-2462
chr7	121552285	121552685	401	5.28	4.49	5.79	-1.28	3.22e-05	0.00239	Intron	chr7	121552685	NM_001206838	PTPRZ1	+	39327
chr3	185326592	185326992	401	5.03	4.17	5.56	-1.37	3.23e-05	0.00239	Intron	chr3	185326992	NM_021627	SENP2	+	22762
chr6	48029146	48029546	401	4.25	4.93	2.91	2.01	3.28e-05	0.00241	Intron	chr6	48029546	NM_001013732	PTCHD4	-	7079
chr13	21736430	21736830	401	5.71	6.15	5.06	1.1	3.27e-05	0.00241	Intron	chr13	21736830	NM_001166017	SKA3	-	14111
chr7	74109779	74110179	401	5.27	4.49	5.77	-1.26	3.27e-05	0.00241	Intron	chr7	74110179	NM_033001	GTF2I	+	37950
chr5	54741712	54742112	401	5.21	4.38	5.73	-1.33	3.27e-05	0.00241	Intron	chr5	54742112	NM_176895	PPAP2A	-	88994
chr3	185767187	185767587	401	4.82	5.37	3.9	1.47	3.29e-05	0.00242	Intron	chr3	185767587	NM_004454	ETV5	-	59514
chr7	97501520	97501920	401	7.13	6.66	7.49	-0.81	3.3e-05	0.00242	5'UTR	chr7	97501920	NM_001673	ASNS	-	134
chr12	31147852	31148252	401	5.35	5.83	4.61	1.23	3.32e-05	0.00243	3'UTR	chr12	31148252	NM_001080509	TSPAN11	+	68215
chr12	6975512	6976265	754	7.61	7.21	7.92	-0.7	3.32e-05	0.00243	Downstream	chr12	6976265	NM_001098536	USP5	+	14604
chr12	26941594	26941994	401	4.19	4.88	2.8	2.07	3.33e-05	0.00244	Intron	chr12	26941994	NM_002223	ITPR2	-	44337
chr2	17732378	17732778	401	4.46	5.08	3.32	1.76	3.35e-05	0.00244	Intron	chr2	17732778	NM_003385	VSNL1	+	10772
chr2	74651969	74652369	401	7.37	6.95	7.7	-0.74	3.33e-05	0.00244	Intron	chr2	74652369	NM_032118	WDR54	+	3285
chr5	1487953	1488353	401	5.36	4.61	5.85	-1.22	3.33e-05	0.00244	Intron	chr5	1488353	NM_024830	LPCAT1	-	35923
chr12	69238610	69239010	401	6.81	7.16	6.35	0.82	3.37e-05	0.00245	3'UTR	chr12	69239010	NM_001145339	MDM2	+	36859
chr21	45561293	45561693	401	7.25	6.82	7.58	-0.75	3.37e-05	0.00245	Intron	chr21	45561693	NM_004649	C21orf33	+	8000
chr7	33429741	33430141	401	4.1	4.82	2.59	2.21	3.37e-05	0.00246	Intron	chr7	33430141	NM_001033605	BBS9	+	260790
chr1	78470101	78470501	401	7.98	8.25	7.65	0.61	3.4e-05	0.00247	Upstream	chr1	78470501	NM_007034	DNAJB4	+	-334
chr12	58138719	58139119	401	8.1	7.79	8.36	-0.56	3.39e-05	0.00247	5'UTR	chr12	58139119	NM_005981	TSPAN31	+	136
chr7	112429980	112430380	401	7.43	7.02	7.75	-0.72	3.41e-05	0.00247	Intron	chr7	112430380	NM_022484	TMEM168	-	298
chr2	43454426	43454826	401	7.04	6.56	7.4	-0.83	3.43e-05	0.00248	5'UTR	chr2	43454826	NR_027251	LOC100129726	+	277
chr14	24641196	24641596	401	6.64	6.14	7.02	-0.86	3.42e-05	0.00248	5'UTR	chr14	24641596	NM_001048205	REC8	+	163
chr5	179050671	179051071	401	9.02	8.85	9.17	-0.31	3.46e-05	0.0025	Upstream	chr5	179051071	NM_005520	HNRNPH1	-	-149
chr9	140464778	140465178	401	6.02	5.4	6.45	-1.03	3.47e-05	0.00251	Intron	chr9	140465178	NM_138778	WDR85	-	8409
chr6	101187072	101187472	401	4.82	5.37	3.91	1.47	3.49e-05	0.00252	Intron	chr6	101187472	NM_006828	ASCC3	-	141952
chr1	149858031	149858431	401	8.74	8.53	8.92	-0.38	3.49e-05	0.00252	5'UTR	chr1	149858431	NM_003528	HIST2H2BE	-	1
chr5	133948940	133949340	401	4.63	5.22	3.59	1.63	3.59e-05	0.00258	Intron	chr5	133949340	NM_016103	SAR1B	-	19393
chr8	54900566	54900966	401	5.93	5.32	6.36	-1.02	3.58e-05	0.00258	Exon/CD	chr8	54900966	NM_201437	TCEA1	-	34242
chr1	26645081	26645481	401	5.75	5.1	6.2	-1.08	3.59e-05	0.00258	Intron	chr1	26645481	NM_001803	CD52	+	871
chr16	1819598	1819998	401	6.46	5.94	6.83	-0.88	3.61e-05	0.00259	Downstream	chr16	1819998	NM_002513	NME3	-	1912
chr13	46748253	46748653	401	3.93	4.7	2.17	2.51	3.63e-05	0.0026	Intron	chr13	46748653	NM_002298	LCP1	-	8006
chr12	54786148	54786548	401	4.41	5.05	3.24	1.81	3.63e-05	0.0026	Upstream	chr12	54786548	NM_001130968	ZNF385A	-	-1265
chr12	7028610	7029010	401	6.08	5.49	6.5	-0.99	3.63e-05	0.0026	Exon/CD	chr12	7029010	NM_001975	ENO2	+	5197
chr3	185332339	185332739	401	4.93	4.05	5.47	-1.41	3.62e-05	0.0026	Intron	chr3	185332739	NM_021627	SENP2	+	28509
chr12	14923686	14924086	401	8.36	8.09	8.59	-0.49	3.65e-05	0.00261	Exon/CD	chr12	14924086	NM_175054	HIST4H4	-	179
chrX	108976728	108977128	401	4.92	5.46	4.05	1.41	3.69e-05	0.00263	Upstream	chrx	108977128	NM_022977	ACSL4	-	-307
chr5	77590302	77590702	401	8.85	9.01	8.67	0.36	3.69e-05	0.00263	5'UTR	chr5	77590702	NM_003664	AP3B1	-	77
chr5	7566368	7566768	401	4.91	5.45	4.04	1.42	3.73e-05	0.00265	Intron	chr5	7566768	NM_020546	ADCY2	+	170226
chr9	134955037	134955437	401	7.03	7.37	6.59	0.79	3.73e-05	0.00265	5'UTR	chr9	134955437	NM_004269	MED27	-	37
chr4	1809686	1810086	401	5.47	4.75	5.95	-1.18	3.72e-05	0.00265	3'UTR	chr4	1810086	NM_000142	FGFR3	+	14848
chr16	87866651	87867051	401	5.69	5.02	6.14	-1.11	3.74e-05	0.00266	Intron	chr16	87867051	NM_003486	SLC7A5	-	36249
chr12	48356450	48356850	401	4.23	4.91	2.91	1.99	3.78e-05	0.00268	Upstream	chr12	48356850	NM_024056	TMEM106C	+	-679
chr7	134496114	134496514	401	4.6	5.19	3.58	1.61	3.8e-05	0.00269	Intron	chr7	134496514	NM_033157	CALD1	+	32151
chr5	7514972	7515372	401	5.03	5.56	4.18	1.39	3.8e-05	0.00269	Intron	chr5	7515372	NM_020546	ADCY2	+	118830
chr16	87726292	87726692	401	6.29	5.75	6.68	-0.91	3.79e-05	0.00269	Intron	chr16	87726692	NR_073379	JPH3	+	91052
chr8	41674788	41675188	401	3.77	4.57	1.8	2.74	3.82e-05	0.0027	Intron	chr8	41675188	NM_001142446	ANK1	-	79292
chr7	134563448	134563848	401	4.29	4.95	3.01	1.94	3.82e-05	0.0027	Intron	chr7	134563848	NM_033157	CALD1	+	99485
chr9	72339229	72339629	401	5.24	4.46	5.74	-1.26	3.83e-05	0.0027	Intron	chr9	72339629	NM_001099666	PTAR1	-	35447
chr5	7769532	7769932	401	4.41	5.04	3.25	1.79	3.84e-05	0.00271	Intron	chr5	7769932	NM_020546	ADCY2	+	373390
chr3	49053807	49054207	401	7.43	7.02	7.75	-0.72	3.86e-05	0.00272	Intron	chr3	49054207	NM_018114	DALRD3	-	4497
chr3	13591486	13591886	401	5.86	6.29	5.24	1.06	3.91e-05	0.00274	Intron	chr3	13591886	NM_001004019	FBLN2	+	1062
chr16	3021620	3022020	401	7.17	6.73	7.51	-0.77	3.89e-05	0.00274	Exon/CD	chr16	3022020	NM_152341	PAQR4	+	2479
chr12	57574583	57574983	401	5.61	4.93	6.07	-1.13	3.89e-05	0.00274	Intron	chr12	57574983	NM_002332	LRP1	+	52502
chr5	7654166	7654566	401	4.83	5.38	3.91	1.48	3.93e-05	0.00275	Intron	chr5	7654566	NM_020546	ADCY2	+	258024
chr5	140180799	140181199	401	5.57	6.03	4.89	1.15	3.93e-05	0.00275	Exon/CD	chr5	140181199	NM_018906	PCDHA3	+	217
chr14	70179563	70179963	401	6.5	6.86	6.01	0.86	3.93e-05	0.00275	3'UTR	chr14	70179963	NM_014734	KIAA0247	+	101454
chr1	3649300	3649700	401	7.31	6.88	7.63	-0.74	3.93e-05	0.00275	3'UTR	chr1	3649700	NM_001204184	TP73	+	80372
chr12	31659877	31660277	401	5.34	5.82	4.61	1.21	3.95e-05	0.00276	Intron	chr12	31660277	NM_144973	DENND5B	-	83875
chr1	41486336	41486736	401	6.66	6.18	7.02	-0.83	3.94e-05	0.00276	Intron	chr1	41486736	NR_037868	SLFNL1-AS1	+	6275
chr21	44299558	44299958	401	7.73	7.35	8.02	-0.66	3.98e-05	0.00278	Upstream	chr21	44299958	NM_033661	WDR4	-	-65
chr1	233389140	233389540	401	4.71	5.28	3.75	1.53	4.01e-05	0.00279	Intron	chr1	233389540	NM_014801	PCNXL2	-	42119
chr8	22962059	22962459	401	5.01	5.54	4.16	1.38	4.02e-05	0.00279	Intron	chr8	22962459	NM_003841	TNFRSF10C	+	1933
chr11	46366799	46367199	401	6.77	7.12	6.31	0.82	4.02e-05	0.00279	Intron	chr11	46367199	NM_201532	DGKZ	+	12545
chr12	57551777	57552177	401	5.96	5.36	6.38	-1.01	4e-05	0.00279	Intron	chr12	57552177	NM_002332	LRP1	+	29696
chr16	85697505	85697905	401	5.85	5.23	6.28	-1.04	4e-05	0.00279	Intron	chr16	85697905	NM_001134473	GSE1	+	52677
chr5	93631794	93632194	401	6.87	7.22	6.43	0.8	4.06e-05	0.00282	Intron	chr5	93632194	NM_001145678	KIAA0825	-	322315
chr5	125876979	125877379	401	5.63	6.08	4.98	1.11	4.1e-05	0.00283	Downstream	chr5	125877379	NM_001202404	ALDH7A1	-	53903
chr1	145438085	145438485	401	7.29	6.87	7.62	-0.74	4.11e-05	0.00284	Upstream	chr1	145438485	NM_006472	TXNIP	+	-176
chr7	134614843	134615243	401	3.62	4.47	1.34	3.08	4.15e-05	0.00286	Intron	chr7	134615243	NM_033157	CALD1	+	150880
chr1	233316603	233317003	401	5.73	6.17	5.11	1.07	4.14e-05	0.00286	Intron	chr1	233317003	NM_014801	PCNXL2	-	114656
chr16	734395	734795	401	5.35	4.58	5.86	-1.26	4.15e-05	0.00286	Downstream	chr16	734795	NM_032259	WDR24	-	5805
chr11	74970772	74971172	401	7.63	7.25	7.93	-0.67	4.19e-05	0.00288	Downstream	chr11	74971172	NM_004041	ARRB1	-	91903
chr11	63361871	63362271	401	5.45	4.73	5.92	-1.18	4.18e-05	0.00288	Intron	chr11	63362271	NM_001128203	PLA2G16	-	19870
chr2	17793640	17794040	401	4.91	5.44	4.04	1.41	4.23e-05	0.0029	Intron	chr2	17794040	NM_003385	VSNL1	+	72034
chr17	59489367	59489767	401	5.32	5.83	4.54	1.29	4.24e-05	0.0029	Exon/CD	chr17	59489767	NM_203425	C17orf82	+	456
chr7	134650856	134651256	401	5.41	5.89	4.7	1.19	4.23e-05	0.0029	Intron	chr7	134651256	NM_033157	CALD1	+	186893
chr9	102861064	102861464	401	7.68	7.97	7.33	0.65	4.27e-05	0.00292	5'UTR	chr9	102861464	NM_015051	ERP44	-	66
chr12	120032536	120032936	401	5.66	6.11	5.02	1.09	4.28e-05	0.00293	Intron	chr12	120032936	NM_001136534	TMEM233	+	1473
chr19	11532410	11532810	401	7.98	8.24	7.67	0.58	4.29e-05	0.00293	Intron	chr19	11532810	NM_145045	CCDC151	-	13370
chr19	41696310	41696710	401	5.91	5.3	6.33	-1.02	4.3e-05	0.00294	Upstream	chr19	41696710	NM_030622	CYP2S1	+	-2604
chr10	61468862	61469262	401	5.61	4.93	6.08	-1.13	4.3e-05	0.00294	Intron	chr10	61469262	NM_194298	SLC16A9	-	587
chr11	63259119	63259519	401	6.48	5.98	6.85	-0.86	4.33e-05	0.00295	Intron	chr11	63259519	NR_037451	MIR3680-1	-	61805
chr1	1268690	1269090	401	6.45	5.93	6.83	-0.88	4.32e-05	0.00295	Exon/CD	chr1	1269090	NM_152228	TAS1R3	+	2165
chr16	46949030	46949430	401	5.64	4.98	6.1	-1.1	4.35e-05	0.00296	Intron	chr16	46949430	NM_133443	GPT2	+	30923
chr14	55420199	55420599	401	4.82	3.9	5.38	-1.45	4.36e-05	0.00296	Intron	chr14	55420599	NM_001008396	WDHD1	-	73420
chr10	104909902	104910302	401	5.03	5.55	4.21	1.34	4.4e-05	0.00298	Intron	chr10	104910302	NM_001134373	NT5C2	-	42961
chr11	94502306	94502706	401	5.19	5.68	4.43	1.26	4.4e-05	0.00299	Intron	chr11	94502706	NM_130847	AMOTL1	+	999
chrX	40506984	40507384	401	5.33	4.54	5.83	-1.27	4.41e-05	0.00299	Upstream	chrx	40507384	NM_144970	CXorf38	-	-365
chr17	47575114	47575514	401	5.93	6.35	5.35	1.01	4.43e-05	0.003	Intron	chr17	47575514	NM_002507	NGFR	+	2660
chr3	37997492	37997892	401	4.81	5.36	3.9	1.46	4.45e-05	0.00301	Intron	chr3	37997892	NM_005808	CTDSPL	+	94024
chr13	30082572	30082972	401	6.3	5.77	6.69	-0.9	4.45e-05	0.00301	Downstream	chr13	30082972	NM_003045	SLC7A1	-	87053
chr16	2146130	2146530	401	5.9	5.29	6.32	-1.02	4.45e-05	0.00301	Intron	chr16	2146530	NM_000296	PKD1	-	39569
chr8	101157077	101157477	401	4.48	5.09	3.39	1.7	4.49e-05	0.00303	3'UTR	chr8	101157477	NR_036491	FBXO43	-	822
chr7	29603066	29603466	401	7.58	7.87	7.21	0.67	4.5e-05	0.00303	Upstream	chr7	29603466	NM_175887	PRR15	+	-160
chr5	7544440	7544840	401	4.74	5.3	3.81	1.49	4.52e-05	0.00304	Intron	chr5	7544840	NM_020546	ADCY2	+	148298
chr17	45924065	45924465	401	6.11	6.51	5.56	0.95	4.52e-05	0.00304	3'UTR	chr17	45924465	NM_199262	SP6	-	8975
chr19	56981572	56981972	401	5.11	5.62	4.32	1.3	4.54e-05	0.00305	Intron	chr19	56981972	NM_022103	ZNF667	-	6998
chr1	155157645	155158045	401	6.52	6.03	6.89	-0.84	4.54e-05	0.00305	Downstream	chr1	155158045	NR_046327	TRIM46	+	11583
chr20	362736	363136	401	6.1	5.53	6.51	-0.96	4.54e-05	0.00305	Intron	chr20	363136	NM_021158	TRIB3	+	1629
chr17	17126794	17127194	401	6.27	5.73	6.66	-0.92	4.57e-05	0.00306	Intron	chr17	17127194	NM_144997	FLCN	-	13508
chr19	1449356	1449756	401	5.64	4.98	6.09	-1.1	4.57e-05	0.00306	Upstream	chr19	1449756	NM_005883	APC2	+	-591
chr16	30411640	30412040	401	8.17	7.86	8.42	-0.54	4.6e-05	0.00308	Downstream	chr16	30412040	NM_001214906	ZNF48	+	22208
chr17	73822116	73822516	401	6.07	5.51	6.48	-0.96	4.62e-05	0.00308	Downstream	chr17	73822516	NM_001080419	UNK	+	41397
chr22	31022765	31023165	401	5.57	4.87	6.04	-1.15	4.61e-05	0.00308	3'UTR	chr22	31023165	NM_001184726	TCN2	+	19896
chr7	33520933	33521333	401	3.54	4.41	1.02	3.32	4.64e-05	0.00309	Intron	chr7	33521333	NM_001033605	BBS9	+	351982
chr3	37857774	37858174	401	4.52	5.13	3.45	1.67	4.63e-05	0.00309	Intron	chr3	37858174	NM_002207	ITGA9	+	364162
chr2	17737588	17737988	401	4.36	5.01	3.16	1.85	4.67e-05	0.00311	Intron	chr2	17737988	NM_003385	VSNL1	+	15982
chr9	19418572	19418972	401	4.55	5.15	3.52	1.62	4.7e-05	0.00312	Intron	chr9	19418972	NM_001010887	ACER2	+	9848
chr12	46751433	46751833	401	8.61	8.38	8.8	-0.41	4.71e-05	0.00312	Downstream	chr12	46751833	NM_018976	SLC38A2	-	15012
chr9	72351426	72351826	401	5.58	4.9	6.04	-1.12	4.7e-05	0.00312	Intron	chr9	72351826	NM_001099666	PTAR1	-	23250
chr19	48906719	48907119	401	5.33	5.81	4.61	1.2	4.73e-05	0.00313	Intron	chr19	48907119	NM_000836	GRIN2D	+	8788
chr5	7531724	7532124	401	5.13	5.63	4.36	1.28	4.73e-05	0.00314	Intron	chr5	7532124	NM_020546	ADCY2	+	135582
chr5	90676479	90676879	401	6.52	6.87	6.04	0.85	4.74e-05	0.00314	Intron	chr5	90676879	NM_020801	ARRDC3	-	2470
chr5	83678318	83678718	401	6.63	6.98	6.17	0.82	4.77e-05	0.00314	Intron	chr5	83678718	NM_005711	EDIL3	-	2093
chr6	72130438	72130838	401	7.56	7.86	7.18	0.69	4.74e-05	0.00314	Upstream	chr6	72130838	NR_026807	LINC00472	-	-190
chrX	40981882	40982282	401	6.99	6.54	7.33	-0.78	4.76e-05	0.00314	Intron	chrx	40982282	NM_001039591	USP9X	+	37195
chr12	121124479	121124879	401	7.29	7.6	6.88	0.73	4.81e-05	0.00316	Upstream	chr12	121124879	NM_014730	MLEC	+	-269
chr5	1479955	1480355	401	5.66	4.99	6.11	-1.1	4.82e-05	0.00316	Intron	chr5	1480355	NM_024830	LPCAT1	-	43921
chr10	30349124	30349524	401	4.77	5.32	3.85	1.47	4.85e-05	0.00318	Upstream	chr10	30349524	NM_020848	KIAA1462	-	-836
chr8	128807915	128808315	401	6.5	6.86	6	0.87	4.84e-05	0.00318	Upstream	chr8	128808315	NR_031609	MIR1204	+	-92
chr19	989356	989756	401	5.44	4.73	5.91	-1.17	4.87e-05	0.00319	Intron	chr19	989756	NM_024100	WDR18	+	5229
chr7	116963682	116964082	401	4.47	5.08	3.39	1.69	4.89e-05	0.0032	Upstream	chr7	116964082	NR_024047	WNT2	-	-539
chr13	98648437	98648837	401	5.49	4.77	5.96	-1.17	4.89e-05	0.0032	Intron	chr13	98648837	NM_002271	IPO5	+	42709
chr8	41526343	41526743	401	4.31	4.97	3.09	1.87	4.94e-05	0.00322	Intron	chr8	41526743	NM_001142446	ANK1	-	227737
chr5	7502274	7502674	401	5.26	5.74	4.52	1.23	4.93e-05	0.00322	Intron	chr5	7502674	NM_020546	ADCY2	+	106132
chr17	17114962	17115362	401	6.03	5.46	6.44	-0.97	4.93e-05	0.00322	Downstream	chr17	17115362	NM_144997	FLCN	-	25340
chr10	121578201	121578601	401	7.66	7.95	7.3	0.67	4.95e-05	0.00323	Intron	chr10	121578601	NM_014937	INPP5F	+	92843
chr5	156735025	156735425	401	4.47	5.08	3.39	1.69	4.99e-05	0.00324	Intron	chr5	156735425	NM_001037333	CYFIP2	+	42135
chr6	26217124	26217524	401	7.97	7.64	8.23	-0.58	4.98e-05	0.00324	Exon/CD	chr6	26217524	NM_021052	HIST1H2AE	+	177
chr5	670457	670857	401	6.17	5.63	6.57	-0.93	4.98e-05	0.00324	Intron	chr5	670857	NM_007030	TPPP	-	22853
chr7	134524867	134525267	401	3.9	4.67	2.15	2.5	5.03e-05	0.00326	Intron	chr7	134525267	NM_033157	CALD1	+	60904
chr18	29242892	29243292	401	4.55	5.15	3.52	1.62	5.04e-05	0.00326	Intron	chr18	29243292	NM_004775	B4GALT6	-	21594
chr15	44486164	44486564	401	6.54	6.9	6.06	0.85	5.05e-05	0.00326	Intron	chr15	44486564	NM_032892	FRMD5	-	1065
chr9	134388948	134389348	401	6.3	5.77	6.68	-0.9	5.04e-05	0.00326	Intron	chr9	134389348	NM_001077365	POMT1	+	10860
chr19	33878346	33878746	401	5.88	5.25	6.32	-1.05	5.03e-05	0.00326	Intron	chr19	33878746	NM_000285	PEPD	-	134253
chr5	54826529	54826929	401	5.5	4.81	5.97	-1.14	5.04e-05	0.00326	3'UTR	chr5	54826929	NR_001575	RNF138P1	-	3641
chr19	2253855	2254255	401	5.39	4.67	5.87	-1.18	5.07e-05	0.00328	Intron	chr19	2254255	NM_144616	JSRP1	-	2367
chr16	89948061	89948461	401	5.32	4.58	5.8	-1.21	5.09e-05	0.00329	Intron	chr16	89948461	NM_014972	TCF25	+	8268
chr12	96149063	96149463	401	4.58	5.17	3.58	1.59	5.12e-05	0.0033	Intron	chr12	96149463	NM_021229	NTN4	-	35273
chr3	53915935	53916335	401	7.31	6.83	7.68	-0.84	5.12e-05	0.0033	5'UTR	chr3	53916335	NM_022899	ACTR8	-	94
chr19	2120138	2120538	401	5.81	5.19	6.24	-1.04	5.11e-05	0.0033	Intron	chr19	2120538	NM_003938	AP3D1	-	31218
chr1	201348141	201348541	401	6.45	5.95	6.83	-0.87	5.14e-05	0.00331	Upstream	chr1	201348541	NM_001001432	TNNT2	-	-1513
chr7	70254523	70254923	401	5.48	4.78	5.94	-1.15	5.16e-05	0.00332	Intron	chr7	70254923	NM_015570	AUTS2	+	1190818
chr16	1507542	1507942	401	5.3	4.55	5.79	-1.22	5.17e-05	0.00332	Exon/CD	chr16	1507942	NM_001114331	CLCN7	-	17343
chr2	64871442	64871842	401	6.99	7.33	6.56	0.78	5.18e-05	0.00333	Intron	chr2	64871842	NM_014755	SERTAD2	-	9404
chr3	40565973	40566373	401	8.45	8.11	8.73	-0.61	5.21e-05	0.00334	Upstream	chr3	40566373	NM_001098414	ZNF621	+	-202
chr2	99640554	99640954	401	5.1	5.61	4.32	1.29	5.24e-05	0.00335	Intron	chr2	99640954	NM_025244	TSGA10	-	130433
chr8	68632279	68632679	401	6.03	6.43	5.47	0.97	5.27e-05	0.00337	Intron	chr8	68632679	NM_020361	CPA6	-	26141
chr11	63358984	63359384	401	5.83	5.18	6.28	-1.09	5.27e-05	0.00337	Intron	chr11	63359384	NM_001128203	PLA2G16	-	22757
chr10	75936000	75936400	401	7.24	6.77	7.59	-0.81	5.31e-05	0.00339	Intron	chr10	75936400	NM_006721	ADK	+	25258
chr12	10376101	10376501	401	5.5	4.81	5.97	-1.14	5.3e-05	0.00339	Downstream	chr12	10376501	NM_031412	GABARAPL1	+	10813
chr9	139391939	139392339	401	5.22	4.46	5.71	-1.24	5.35e-05	0.00341	Intron	chr9	139392339	NM_017617	NOTCH1	-	48099
chr11	502535	502935	401	5.93	5.32	6.35	-1.02	5.37e-05	0.00342	Intron	chr11	502935	NM_203386	RNH1	-	4548
chrX	40027105	40027505	401	6.37	5.86	6.74	-0.87	5.43e-05	0.00345	Intron	chrx	40027505	NM_001123383	BCOR	-	9277
chr5	7416596	7416996	401	5.35	5.82	4.64	1.18	5.47e-05	0.00347	Intron	chr5	7416996	NM_020546	ADCY2	+	20454
chr17	12569149	12569549	401	5.5	5.95	4.83	1.13	5.48e-05	0.00347	5'UTR	chr17	12569549	NM_153604	MYOCD	+	143
chr18	59562039	59562439	401	5.4	5.86	4.7	1.17	5.5e-05	0.00348	Upstream	chr18	59562439	NM_173557	RNF152	-	-1935
chr19	10263001	10263401	401	5.59	4.93	6.04	-1.1	5.49e-05	0.00348	Intron	chr19	10263401	NM_001130823	DNMT1	-	42554
chr7	33522462	33522862	401	3.75	4.55	1.79	2.73	5.52e-05	0.00349	Intron	chr7	33522862	NM_001033605	BBS9	+	353511
chr2	220083761	220084161	401	6.84	6.38	7.19	-0.81	5.5e-05	0.00349	Downstream	chr2	220084161	NM_001077198	ATG9A	-	10400
chr16	46965785	46966185	401	5.95	5.35	6.37	-1.01	5.54e-05	0.0035	Downstream	chr16	46966185	NM_133443	GPT2	+	47678
chr1	148555859	148556259	401	6.77	7.11	6.33	0.79	5.55e-05	0.00351	Upstream	chr1	148556259	NM_001170755	NBPF15	+	-2128
chr19	3940905	3941305	401	6.15	5.61	6.55	-0.92	5.61e-05	0.00354	Exon/CD	chr19	3941305	NM_170678	NMRK2	+	8005
chr9	138397002	138397402	401	6.98	6.54	7.31	-0.76	5.64e-05	0.00355	Downstream	chr9	138397402	NM_016034	MRPS2	+	4726
chr7	75022695	75023095	401	6.05	5.49	6.46	-0.95	5.66e-05	0.00356	Upstream	chr7	75023095	NM_198853	TRIM74	+	-2007
chr19	4103494	4103894	401	5.87	5.27	6.3	-1.01	5.65e-05	0.00356	Intron	chr19	4103894	NM_030662	MAP2K2	-	20432
chr14	105924523	105924923	401	5.96	5.35	6.38	-1.01	5.67e-05	0.00356	Intron	chr14	105924923	NM_004689	MTA1	+	38538
chr4	1324718	1325118	401	5.7	5.06	6.14	-1.06	5.71e-05	0.00358	Intron	chr4	1325118	NM_005882	MAEA	+	41247
chr16	46955302	46955702	401	5.29	4.51	5.8	-1.26	5.72e-05	0.00358	Intron	chr16	46955702	NM_133443	GPT2	+	37195
chr5	7495384	7495784	401	4.51	5.13	3.38	1.74	5.73e-05	0.00359	Intron	chr5	7495784	NM_020546	ADCY2	+	99242
chrX	41051239	41051639	401	6.57	6.1	6.93	-0.82	5.73e-05	0.00359	Intron	chrx	41051639	NM_001039591	USP9X	+	106552
chr20	33811866	33812266	401	5.14	4.35	5.65	-1.28	5.74e-05	0.00359	Upstream	chr20	33812266	NM_006690	MMP24	+	-2472
chr13	48809595	48809995	401	5.93	6.33	5.36	0.99	5.75e-05	0.0036	Intron	chr13	48809995	NM_021999	ITM2B	+	2522
chr7	137686595	137686995	401	6.22	6.6	5.69	0.92	5.77e-05	0.0036	5'UTR	chr7	137686995	NM_194071	CREB3L2	-	52
chr11	89867632	89868032	401	5.55	4.88	6.01	-1.11	5.76e-05	0.0036	5'UTR	chr11	89868032	NM_005467	NAALAD2	+	15
chr11	5722713	5723113	401	4.25	4.91	3	1.9	5.81e-05	0.00362	Intron	chr11	5723113	NM_001199573	TRIM22	+	12097
chr9	23822313	23822713	401	5.39	5.86	4.69	1.17	5.82e-05	0.00362	Intron	chr9	23822713	NM_004432	ELAVL2	-	3550
chr16	3138437	3138837	401	7.07	6.64	7.41	-0.76	5.83e-05	0.00362	Downstream	chr16	3138837	NM_032805	ZSCAN10	-	4224
chr2	241693347	241693747	401	6.23	5.69	6.62	-0.91	5.89e-05	0.00365	Intron	chr2	241693747	NM_001244008	KIF1A	-	66178
chr16	19867508	19867908	401	6.09	5.54	6.49	-0.94	5.87e-05	0.00365	Intron	chr16	19867908	NM_153208	IQCK	+	139931
chr1	44486353	44486753	401	5.18	4.39	5.68	-1.28	5.88e-05	0.00365	Intron	chr1	44486753	NR_048549	SLC6A9	-	10611
chr3	37929409	37929809	401	4.38	5.01	3.25	1.77	5.92e-05	0.00367	Intron	chr3	37929809	NM_005808	CTDSPL	+	25941
chr2	241711250	241711650	401	5.95	5.37	6.37	-0.99	5.95e-05	0.00368	Intron	chr2	241711650	NM_001244008	KIF1A	-	48275
chrX	136649788	136650188	401	6.29	5.78	6.67	-0.88	6.04e-05	0.00373	Intron	chrx	136650188	NM_003413	ZIC3	+	1643
chr16	68396106	68396506	401	5.47	4.77	5.94	-1.15	6.08e-05	0.00375	Intron	chr16	68396506	NM_018667	SMPD3	-	86103
chr19	11924829	11925229	401	6.52	6.87	6.05	0.83	6.13e-05	0.00377	Upstream	chr19	11925229	NM_152357	ZNF440	+	-77
chr19	2412329	2412729	401	6.86	6.41	7.2	-0.78	6.13e-05	0.00377	Intron	chr19	2412729	NM_182973	TMPRSS9	+	22746
chr4	1208000	1208400	401	6.2	5.66	6.59	-0.92	6.12e-05	0.00377	Exon/CD	chr4	1208400	NM_001328	CTBP1	-	34708
chr21	46713595	46713995	401	5.92	5.32	6.34	-1.01	6.15e-05	0.00378	5'UTR	chr21	46713995	NR_026943	LOC642852	+	5829
chr8	70745400	70745800	401	6.31	6.68	5.82	0.87	6.2e-05	0.00381	Intron	chr8	70745800	NM_030958	SLCO5A1	-	1699
chr2	85284205	85284605	401	6.77	6.3	7.12	-0.81	6.24e-05	0.00382	3'UTR	chr2	85284605	NM_020122	KCMF1	+	86175
chr16	88799410	88799810	401	4.99	4.17	5.51	-1.32	6.24e-05	0.00382	Intron	chr16	88799810	NM_001142864	PIEZO1	-	51762
chr4	96469887	96470287	401	5.3	5.78	4.56	1.22	6.27e-05	0.00384	5'UTR	chr4	96470287	NM_003728	UNC5C	-	274
chr5	73936937	73937337	401	6.58	6.93	6.12	0.82	6.28e-05	0.00384	5'UTR	chr5	73937337	NM_003633	ENC1	-	112
chr19	1643107	1643507	401	6.31	5.79	6.68	-0.87	6.27e-05	0.00384	Intron	chr19	1643507	NM_003200	TCF3	-	9021
chr16	3493542	3493942	401	7.29	7.6	6.89	0.72	6.33e-05	0.00385	5'UTR	chr16	3493942	NM_001083601	NAA60	+	75
chr1	1345932	1346332	401	7.79	7.44	8.07	-0.62	6.31e-05	0.00385	Upstream	chr1	1346332	NM_017971	MRPL20	-	-3439
chr2	241691030	241691430	401	6.02	5.46	6.43	-0.95	6.35e-05	0.00385	Intron	chr2	241691430	NM_001244008	KIF1A	-	68495
chr5	54809502	54809902	401	5.15	4.35	5.66	-1.29	6.36e-05	0.00386	Upstream	chr5	54809902	NR_049869	MIR5687	-	-4948
chr7	134495258	134495658	401	4.47	5.07	3.4	1.68	6.39e-05	0.00388	Intron	chr7	134495658	NM_033157	CALD1	+	31295
chr19	5905569	5905969	401	5.07	5.57	4.29	1.29	6.42e-05	0.00388	Intron	chr19	5905969	NM_001017921	VMAC	+	918
chr3	72937848	72938248	401	5.12	5.62	4.35	1.27	6.42e-05	0.00388	Intron	chr3	72938248	NM_001080393	GXYLT2	+	664
chr20	33850203	33850603	401	7.23	6.81	7.55	-0.72	6.41e-05	0.00388	Intron	chr20	33850603	NM_006690	MMP24	+	35865
chrX	153212366	153212766	401	5.11	4.32	5.61	-1.27	6.4e-05	0.00388	Downstream	chrx	153212766	NM_005334	HCFC1	-	24253
chr5	7751998	7752398	401	4.54	5.13	3.53	1.6	6.45e-05	0.00389	Intron	chr5	7752398	NM_020546	ADCY2	+	355856
chr16	11073899	11074299	401	5.12	5.61	4.36	1.26	6.52e-05	0.00393	Intron	chr16	11074299	NM_015226	CLEC16A	+	35755
chr19	1913791	1914191	401	5.26	4.52	5.75	-1.21	6.53e-05	0.00393	Intron	chr19	1914191	NM_079834	SCAMP4	+	8619
chr16	13034479	13034879	401	4.35	4.99	3.16	1.83	6.55e-05	0.00394	Intron	chr16	13034879	NM_001145204	SHISA9	+	39203
chr8	11656140	11656540	401	4.54	5.13	3.52	1.6	6.57e-05	0.00394	Upstream	chr8	11656540	NM_004462	FDFT1	+	-3849
chr22	45311433	45311833	401	6.14	6.53	5.6	0.94	6.55e-05	0.00394	Intron	chr22	45311833	NM_001135862	PHF21B	-	94176
chr19	41754504	41754904	401	5.9	5.32	6.32	-0.99	6.58e-05	0.00395	Exon/CD	chr19	41754904	NM_001699	AXL	+	29597
chr3	152879147	152879547	401	7.47	7.76	7.1	0.68	6.62e-05	0.00396	Upstream	chr3	152879547	NM_002886	RAP2B	+	-681
chr3	37906982	37907382	401	4.96	5.49	4.14	1.35	6.7e-05	0.00401	Intron	chr3	37907382	NM_005808	CTDSPL	+	3514
chr22	35814873	35815273	401	5.79	5.18	6.22	-1.03	6.7e-05	0.00401	Intron	chr22	35815273	NM_006739	MCM5	+	18958
chr6	36642256	36642656	401	4.66	5.23	3.7	1.54	6.72e-05	0.00402	Upstream	chr6	36642656	NM_001220777	CDKN1A	+	-1780
chr17	4852436	4852836	401	6.02	5.45	6.43	-0.96	6.76e-05	0.00404	Upstream	chr17	4852836	NM_005022	PFN1	-	-255
chr1	8083175	8083575	401	5.27	5.75	4.55	1.2	6.84e-05	0.00407	Intron	chr1	8083575	NM_018948	ERRFI1	-	3018
chr19	56987718	56988118	401	5.89	6.3	5.31	1	6.84e-05	0.00407	Intron	chr19	56988118	NM_022103	ZNF667	-	852
chr19	35556337	35556737	401	6.42	5.93	6.79	-0.84	6.86e-05	0.00408	Exon/CD	chr19	35556737	NM_182983	HPN	+	25128
chr6	147523675	147524075	401	6.59	6.94	6.14	0.81	6.9e-05	0.00411	Intron	chr6	147524075	NR_034115	STXBP5-AS1	-	1875
chr1	94034827	94035227	401	5.95	5.36	6.36	-0.98	6.91e-05	0.00411	Intron	chr1	94035227	NM_001261408	BCAR3	-	277679
chr16	2126828	2127228	401	5.7	5.07	6.14	-1.06	6.92e-05	0.00412	Intron	chr16	2127228	NM_001114382	TSC2	+	29039
chr1	11740584	11740984	401	6.29	5.77	6.66	-0.88	6.98e-05	0.00414	Intron	chr1	11740984	NM_001127325	MAD2L2	-	10894
chr1	2448627	2449027	401	5.56	4.9	6.02	-1.1	7.01e-05	0.00415	Intron	chr1	2449027	NM_018216	PANK4	-	9208
chr19	1925074	1925474	401	5.83	5.22	6.26	-1.03	7.04e-05	0.00416	3'UTR	chr19	1925474	NM_079834	SCAMP4	+	19902
chr7	134549824	134550224	401	4.85	5.38	4	1.38	7.07e-05	0.00418	Intron	chr7	134550224	NM_033157	CALD1	+	85861
chr7	134471388	134471788	401	4.96	5.49	4.12	1.37	7.11e-05	0.0042	Intron	chr7	134471788	NM_033157	CALD1	+	7425
chr1	17282172	17282572	401	5.37	4.67	5.84	-1.16	7.12e-05	0.0042	Intron	chr1	17282572	NM_014675	CROCC	+	33928
chr8	122653600	122654000	401	4.97	5.49	4.17	1.32	7.16e-05	0.00422	Intron	chr8	122654000	NR_002835	HAS2-AS1	+	2215
chr20	30333701	30334101	401	5.65	6.09	5.03	1.07	7.16e-05	0.00422	Intron	chr20	30334101	NM_012112	TPX2	+	6998
chr16	87868579	87868979	401	5.81	5.21	6.23	-1.01	7.18e-05	0.00422	Intron	chr16	87868979	NM_003486	SLC7A5	-	34321
chr1	19487410	19487810	401	5.76	5.15	6.19	-1.03	7.16e-05	0.00422	Exon/CD	chr1	19487810	NM_020765	UBR4	-	49136
chr14	90872381	90872781	401	6.06	5.51	6.46	-0.93	7.26e-05	0.00427	3'UTR	chr14	90872781	NM_006888	CALM1	+	9255
chr19	15289620	15290020	401	5.46	4.78	5.92	-1.13	7.27e-05	0.00427	Intron	chr19	15290020	NM_000435	NOTCH3	-	21972
chr22	50638226	50638626	401	7.01	6.58	7.34	-0.75	7.29e-05	0.00428	Downstream	chr22	50638626	NM_025204	TRABD	+	14067
chr5	7529749	7530149	401	5.06	5.56	4.28	1.28	7.31e-05	0.00429	Intron	chr5	7530149	NM_020546	ADCY2	+	133607
chr17	80017816	80018216	401	6.79	6.33	7.14	-0.79	7.32e-05	0.00429	Intron	chr17	80018216	NM_022156	DUS1L	-	5681
chr21	15742507	15742907	401	5.87	5.28	6.29	-0.99	7.32e-05	0.00429	Downstream	chr21	15742907	NM_006948	HSPA13	-	12802
chr7	158587494	158587894	401	5.71	5.09	6.14	-1.04	7.34e-05	0.0043	Intron	chr7	158587894	NM_020728	ESYT2	-	34625
chr17	29082202	29082602	401	5.49	4.81	5.95	-1.13	7.37e-05	0.00431	Intron	chr17	29082602	NR_024187	SUZ12P1	+	45777
chr11	69469231	69469631	401	7	6.57	7.33	-0.75	7.39e-05	0.00432	Downstream	chr11	69469631	NM_053056	CCND1	+	13559
chr10	104951153	104951553	401	5.63	6.07	5.01	1.07	7.43e-05	0.00434	Intron	chr10	104951553	NM_001134373	NT5C2	-	1710
chr6	147365000	147365400	401	3.64	4.46	1.57	2.85	7.46e-05	0.00436	Intron	chr6	147365400	NR_034115	STXBP5-AS1	-	160550
chr18	29232744	29233144	401	4.94	5.46	4.12	1.34	7.5e-05	0.00438	Intron	chr18	29233144	NM_004775	B4GALT6	-	31742
chr20	56222574	56222974	401	4.95	5.47	4.14	1.34	7.51e-05	0.00438	Downstream	chr20	56222974	NM_199171	PMEPA1	-	63818
chr2	39664908	39665308	401	6.43	6.79	5.97	0.83	7.52e-05	0.00438	Intron	chr2	39665308	NR_037875	LOC728730	+	552
chr17	17720009	17720409	401	5.91	5.32	6.32	-0.98	7.53e-05	0.00439	Intron	chr17	17720409	NM_001005291	SREBF1	-	20116
chr10	75792918	75793318	401	5.84	6.25	5.27	1	7.56e-05	0.0044	Intron	chr10	75793318	NM_014000	VCL	+	35247
chr3	126756287	126756687	401	6.18	5.66	6.57	-0.9	7.56e-05	0.0044	Downstream	chr3	126756687	NM_032242	PLXNA1	+	49051
chr15	65677291	65677691	401	6.04	6.43	5.51	0.93	7.59e-05	0.00441	Intron	chr15	65677691	NM_020962	IGDCC4	-	37919
chr1	2441245	2441645	401	5.23	4.49	5.72	-1.21	7.63e-05	0.00443	Intron	chr1	2441645	NM_018216	PANK4	-	16590
chr5	172748321	172748721	401	5.67	5.04	6.11	-1.05	7.66e-05	0.00445	Intron	chr5	172748721	NM_003714	STC2	-	7985
chr12	88972848	88973248	401	5.19	5.68	4.43	1.25	7.72e-05	0.00448	Intron	chr12	88973248	NM_003994	KITLG	-	1202
chr4	93362969	93363369	401	6.79	6.34	7.13	-0.78	7.73e-05	0.00448	Intron	chr4	93363369	NM_001510	GRID2	+	137620
chr17	37861499	37861899	401	5.69	5.06	6.13	-1.06	7.74e-05	0.00448	Intron	chr17	37861899	NM_001005862	ERBB2	+	17307
chr11	105480618	105481018	401	6.39	6.75	5.91	0.85	7.77e-05	0.00449	5'UTR	chr11	105481018	NM_000829	GRIA4	+	19
chr12	57623429	57623829	401	7.17	6.76	7.49	-0.72	7.78e-05	0.00449	Intron	chr12	57623829	NM_001166356	SHMT2	+	274
chr11	3060258	3060658	401	5.75	5.13	6.17	-1.03	7.76e-05	0.00449	Exon/CD	chr11	3060658	NM_001014437	CARS	-	18223
chr16	19704009	19704409	401	5.71	5.09	6.14	-1.04	7.83e-05	0.00452	Intron	chr16	19704409	NM_020314	C16orf62	+	137473
chr3	37979936	37980336	401	4	4.73	2.45	2.26	7.87e-05	0.00453	Intron	chr3	37980336	NM_005808	CTDSPL	+	76468
chr7	33401862	33402262	401	4.75	5.29	3.86	1.44	7.86e-05	0.00453	Intron	chr7	33402262	NM_001033605	BBS9	+	232911
chr10	99309492	99309892	401	5.74	6.17	5.14	1.03	7.9e-05	0.00455	Intron	chr10	99309892	NM_024954	UBTD1	+	50925
chr20	43281794	43282194	401	5.24	5.71	4.52	1.2	7.97e-05	0.00459	Upstream	chr20	43282194	NM_000022	ADA	-	-1618
chr6	121771432	121771832	401	6.91	6.47	7.24	-0.76	8.01e-05	0.0046	Downstream	chr6	121771832	NM_000165	GJA1	+	14888
chr7	134492981	134493381	401	4.5	5.1	3.46	1.64	8.02e-05	0.00461	Intron	chr7	134493381	NM_033157	CALD1	+	29018
chr2	128395642	128396042	401	6.71	7.05	6.27	0.79	8.03e-05	0.00461	Downstream	chr2	128396042	NM_001161404	LIMS2	-	43518
chr11	27494374	27494774	401	6.62	6.96	6.16	0.82	8.06e-05	0.00462	Upstream	chr11	27494774	NM_018490	LGR4	-	-240
chr1	182585909	182586309	401	5.37	4.67	5.84	-1.16	8.05e-05	0.00462	Downstream	chr1	182586309	NR_036490	LOC284648	+	1835
chr12	48354001	48354401	401	4.18	4.85	2.91	1.94	8.09e-05	0.00463	Upstream	chr12	48354401	NM_024056	TMEM106C	+	-3128
chr18	56654454	56654854	401	6.99	6.57	7.32	-0.74	8.09e-05	0.00463	Downstream	chr18	56654854	NM_018181	ZNF532	+	124594
chr1	19452240	19452640	401	5.76	5.15	6.18	-1.02	8.08e-05	0.00463	Intron	chr1	19452640	NM_020765	UBR4	-	84306
chr16	2142227	2142627	401	6.19	5.67	6.57	-0.89	8.13e-05	0.00464	Intron	chr16	2142627	NM_000296	PKD1	-	43472
chr5	140561932	140562332	401	5.94	6.34	5.38	0.97	8.17e-05	0.00466	5'UTR	chr5	140562332	NM_020957	PCDHB16	+	1153
chrX	80377298	80377698	401	6.05	6.44	5.52	0.93	8.19e-05	0.00466	Intron	chrx	80377698	NM_030763	HMGN5	-	79943
chr1	11727263	11727663	401	6.55	6.07	6.9	-0.81	8.18e-05	0.00466	Intron	chr1	11727663	NM_018438	FBXO6	+	3314
chr5	850605	851005	401	6.2	5.68	6.59	-0.9	8.18e-05	0.00466	5'UTR	chr5	851005	NM_024786	ZDHHC11	-	296
chr4	165801376	165801776	401	5.61	4.95	6.06	-1.1	8.16e-05	0.00466	Intron	chr4	165801776	NR_038825	LOC100506013	+	3421
chr1	8079586	8079986	401	4.32	4.95	3.17	1.78	8.23e-05	0.00467	Intron	chr1	8079986	NM_018948	ERRFI1	-	6607
chr3	161087470	161087870	401	4.13	4.81	2.8	2	8.27e-05	0.00468	Intron	chr3	161087870	NM_001040100	SPTSSB	-	2201
chr13	38650796	38651196	401	4.37	4.99	3.25	1.74	8.28e-05	0.00468	Intron	chr13	38651196	NR_047500	LINC00571	-	66373
chr1	201438533	201438933	401	6.38	6.74	5.91	0.84	8.25e-05	0.00468	Upstream	chr1	201438933	NR_073080	PHLDA3	-	-434
chr16	31724431	31724831	401	7.94	7.62	8.21	-0.58	8.26e-05	0.00468	5'UTR	chr16	31724831	NM_001130913	ZNF720	+	82
chr6	19839142	19839542	401	5.56	4.84	6.03	-1.18	8.34e-05	0.00471	Intron	chr6	19839542	NM_001546	ID4	+	1742
chr4	184828043	184828443	401	5.49	5.94	4.83	1.12	8.36e-05	0.00472	Intron	chr4	184828443	NM_020225	STOX2	+	1735
chr7	30669233	30669633	401	5.17	4.43	5.66	-1.22	8.38e-05	0.00473	Intron	chr7	30669633	NM_002047	GARS	+	35253
chr4	91048359	91048759	401	7.54	7.83	7.19	0.66	8.39e-05	0.00474	Upstream	chr4	91048759	NM_001145065	CCSER1	+	-124
chr4	54457427	54457827	401	5.28	5.75	4.56	1.21	8.44e-05	0.00475	Upstream	chr4	54457827	NR_046827	LNX1-AS2	+	-1495
chr14	57272067	57272467	401	6.96	6.53	7.29	-0.75	8.45e-05	0.00475	5'UTR	chr14	57272467	NM_001270524	OTX2	-	4927
chr13	30101916	30102316	401	5.48	4.8	5.94	-1.12	8.44e-05	0.00475	Intron	chr13	30102316	NM_003045	SLC7A1	-	67709
chr3	47385062	47385462	401	4.65	3.7	5.21	-1.49	8.43e-05	0.00475	Exon/CD	chr3	47385462	NM_025010	KLHL18	+	60933
chr1	112163038	112163438	401	6.04	6.43	5.51	0.93	8.49e-05	0.00476	Intron	chr1	112163438	NM_001010935	RAP1A	+	834
chr19	45738733	45739133	401	6.7	7.04	6.26	0.79	8.51e-05	0.00476	Upstream	chr19	45739133	NM_138568	EXOC3L2	-	-1464
chr4	1021435	1021835	401	5.87	5.29	6.28	-0.98	8.49e-05	0.00476	Downstream	chr4	1021835	NM_001004356	FGFRL1	+	16026
chrX	44813833	44814233	401	5.37	5.83	4.69	1.15	8.53e-05	0.00477	Intron	chrx	44814233	NM_021140	KDM6A	+	81611
chr22	35804758	35805158	401	5.82	5.23	6.24	-1	8.53e-05	0.00477	Intron	chr22	35805158	NM_006739	MCM5	+	8843
chr7	134232176	134232576	401	5.63	6.06	5.02	1.05	8.56e-05	0.00478	Upstream	chr7	134232576	NM_001080538	AKR1B15	+	-1472
chr1	1377807	1378207	401	6.49	6.01	6.85	-0.82	8.56e-05	0.00478	3'UTR	chr1	1378207	NM_199121	VWA1	+	7105
chr4	77819303	77819703	401	5.5	5.94	4.86	1.1	8.58e-05	0.00479	Upstream	chr4	77819703	NM_001029870	SOWAHB	-	-501
chr8	141561967	141562367	401	5.96	5.39	6.36	-0.96	8.6e-05	0.0048	Intron	chr8	141562367	NM_001164623	AGO2	-	83479
chr15	42327455	42327855	401	4.7	5.25	3.81	1.45	8.63e-05	0.00481	Intron	chr15	42327855	NM_001206670	PLA2G4E	-	15246
chr5	67512510	67512910	401	5.46	5.91	4.81	1.11	8.65e-05	0.00481	Intron	chr5	67512910	NM_181523	PIK3R1	+	1127
chr4	88140251	88140651	401	6.06	6.45	5.53	0.93	8.63e-05	0.00481	Intron	chr4	88140651	NM_020803	KLHL8	-	1223
chr11	5710874	5711274	401	6.37	6.73	5.89	0.85	8.63e-05	0.00481	5'UTR	chr11	5711274	NM_001199573	TRIM22	+	258
chr22	41731724	41732124	401	5.83	5.25	6.25	-0.99	8.63e-05	0.00481	Intron	chr22	41732124	NM_017590	ZC3H7B	+	34418
chr6	109308300	109308700	401	4.31	4.96	3.1	1.85	8.68e-05	0.00482	3'UTR	chr6	109308700	NM_014454	SESN1	-	107208
chr1	28278871	28279271	401	5.83	5.23	6.25	-1.01	8.73e-05	0.00484	Intron	chr1	28279271	NM_014474	SMPDL3B	+	17568
chr7	33481595	33481995	401	3.78	4.55	2	2.52	8.74e-05	0.00485	Intron	chr7	33481995	NM_001033605	BBS9	+	312644
chr7	134562816	134563216	401	3.91	4.65	2.31	2.32	8.79e-05	0.00486	Intron	chr7	134563216	NM_033157	CALD1	+	98853
chr8	28594034	28594434	401	4.61	5.18	3.64	1.54	8.77e-05	0.00486	Intron	chr8	28594434	NM_001440	EXTL3	+	35245
chr19	50979759	50980159	401	7.27	6.86	7.59	-0.72	8.78e-05	0.00486	5'UTR	chr19	50980159	NM_138411	FAM71E1	-	44
chr5	52775390	52775790	401	5.48	4.81	5.93	-1.11	8.78e-05	0.00486	Upstream	chr5	52775790	NM_006350	FST	+	-673
chr7	33552165	33552565	401	4.27	4.92	3.09	1.83	8.82e-05	0.00488	Intron	chr7	33552565	NM_001033605	BBS9	+	383214
chr16	89342370	89342770	401	6.64	6.17	6.99	-0.81	8.83e-05	0.00488	Intron	chr16	89342770	NM_013275	ANKRD11	-	214399
chr6	109326378	109326778	401	4.23	4.89	2.99	1.89	8.91e-05	0.00492	Intron	chr6	109326778	NM_014454	SESN1	-	89130
chr14	24682360	24682760	401	8.93	8.75	9.08	-0.32	8.92e-05	0.00492	Intron	chr14	24682760	NM_014169	CHMP4A	-	476
chrX	48889139	48889539	401	6.59	6.13	6.94	-0.8	8.94e-05	0.00493	Intron	chrx	48889539	NM_006521	TFE3	-	11651
chr8	9756691	9757091	401	6.53	6.07	6.89	-0.81	8.95e-05	0.00493	Downstream	chr8	9757091	NR_024281	LINC00599	-	3948
chr6	43165657	43166057	401	4.46	5.06	3.4	1.66	8.98e-05	0.00494	Intron	chr6	43166057	NM_015089	CUL9	+	15936
chr11	63531231	63531631	401	6.13	5.58	6.53	-0.94	9.01e-05	0.00495	Intron	chr11	63531631	NM_001144936	C11orf95	-	4682
chr12	133148462	133148862	401	5.12	4.35	5.61	-1.24	9.06e-05	0.00497	Intron	chr12	133148862	NM_001142641	FBRSL1	+	81506
chr8	42064877	42065277	401	5.18	5.66	4.46	1.21	9.1e-05	0.00498	5'UTR	chr8	42065277	NM_033011	PLAT	-	117
chr7	32629047	32629447	401	6.09	5.55	6.48	-0.92	9.09e-05	0.00498	Intron	chr7	32629447	NR_036680	DPY19L1P1	-	129533
chr16	23595923	23596323	401	6.06	5.52	6.45	-0.92	9.1e-05	0.00498	Intron	chr16	23596323	NM_005003	NDUFAB1	-	11516
chr5	57752721	57753121	401	4.52	5.1	3.52	1.58	9.15e-05	0.005	Intron	chr5	57753121	NM_001252226	PLK2	-	3045
chr8	103220558	103220958	401	3.98	4.7	2.47	2.21	9.25e-05	0.00505	Intron	chr8	103220958	NM_001172478	RRM2B	-	30588
chr16	1501706	1502106	401	5.61	4.98	6.05	-1.06	9.27e-05	0.00506	Intron	chr16	1502106	NM_001114331	CLCN7	-	23179
chr17	56409633	56410033	401	6.03	5.49	6.43	-0.93	9.3e-05	0.00507	Upstream	chr17	56410033	NR_029683	MIR142	-	-1154
chr18	11851036	11851436	401	8.42	8.62	8.19	0.44	9.33e-05	0.00508	Intron	chr18	11851436	NM_182978	GNAL	+	162223
chr9	33025228	33025628	401	7.28	6.82	7.63	-0.8	9.34e-05	0.00509	Intron	chr9	33025628	NM_001539	DNAJA1	+	220
chr11	3045915	3046315	401	5.89	5.32	6.3	-0.97	9.35e-05	0.00509	Intron	chr11	3046315	NM_001014437	CARS	-	32566
chr18	70995894	70996294	401	4.93	5.44	4.12	1.33	9.37e-05	0.0051	Intron	chr18	70996294	NR_038340	LOC100505817	+	3919
chr4	170943921	170944321	401	5.01	5.51	4.25	1.27	9.49e-05	0.00515	Intron	chr4	170944321	NM_021647	MFAP3L	-	3308
chr16	87898357	87898757	401	5.48	4.8	5.94	-1.13	9.49e-05	0.00515	Intron	chr16	87898757	NM_003486	SLC7A5	-	4543
chr15	66789972	66790372	401	8.72	8.52	8.9	-0.37	9.58e-05	0.00519	Upstream	chr15	66790372	NM_006049	SNAPC5	-	-26
chr1	214620177	214620577	401	5.42	5.89	4.72	1.17	9.63e-05	0.00521	Intron	chr1	214620577	NM_005401	PTPN14	-	104647
chr2	37416780	37417180	401	5.86	6.27	5.29	0.99	9.68e-05	0.00522	Upstream	chr2	37417180	NM_001032377	SULT6B1	-	-1290
chr22	19868020	19868420	401	5.95	6.35	5.41	0.94	9.68e-05	0.00522	Exon/CD	chr22	19868420	NM_006440	TXNRD2	-	61139
chr7	99689104	99689504	401	7.87	7.54	8.13	-0.58	9.66e-05	0.00522	Exon/CD	chr7	99689504	NM_006833	COPS6	+	2722
chr17	47005798	47006198	401	7.4	7.02	7.71	-0.67	9.65e-05	0.00522	3'UTR	chr17	47006198	NM_023079	UBE2Z	+	20268
chr9	91979177	91979577	401	6.09	5.54	6.49	-0.93	9.68e-05	0.00522	Intron	chr9	91979577	NM_001142287	SEMA4D	-	115234
chr7	74867795	74868195	401	5.33	4.59	5.82	-1.22	9.67e-05	0.00522	Upstream	chr7	74868195	NM_001145064	GATSL2	-	-654
chr12	133149576	133149976	401	5.11	4.35	5.61	-1.24	9.69e-05	0.00522	Intron	chr12	133149976	NM_001142641	FBRSL1	+	82620
chr21	45745539	45745939	401	5.45	4.77	5.91	-1.12	9.8e-05	0.00527	Intron	chr21	45745939	NR_024108	PFKL	+	25815
chr6	109318299	109318699	401	4.4	5.01	3.32	1.69	9.82e-05	0.00528	Intron	chr6	109318699	NM_014454	SESN1	-	97209
chr5	7411229	7411629	401	6.14	6.51	5.63	0.89	9.83e-05	0.00528	Intron	chr5	7411629	NM_020546	ADCY2	+	15087
chr18	20513383	20513783	401	7.03	6.61	7.36	-0.74	9.82e-05	0.00528	Downstream	chr18	20513783	NR_039895	MIR4741	+	272
chr10	100201209	100201609	401	4.64	5.2	3.7	1.5	9.95e-05	0.00532	Intron	chr10	100201609	NM_000195	HPS1	-	5295
chr3	124570939	124571339	401	5.63	6.05	5.02	1.04	9.93e-05	0.00532	Intron	chr3	124571339	NM_002213	ITGB5	-	35005
chr13	95363024	95363424	401	6.34	5.84	6.71	-0.86	9.94e-05	0.00532	3'UTR	chr13	95363424	NM_007084	SOX21	-	1165
chr8	22132753	22133153	401	4.77	5.31	3.9	1.41	9.99e-05	0.00533	Intron	chr8	22133153	NM_018068	PIWIL2	+	144
chr19	47552747	47553147	401	5.51	5.96	4.87	1.1	9.96e-05	0.00533	Upstream	chr19	47553147	NM_017854	TMEM160	-	-1065
chr1	27718106	27718506	401	6.52	6.88	6.05	0.84	9.98e-05	0.00533	Upstream	chr1	27718506	NM_005281	GPR3	+	-841
chr1	33261652	33262052	401	5.24	4.52	5.71	-1.17	9.98e-05	0.00533	Intron	chr1	33262052	NM_003680	YARS	-	21781
chr11	102323703	102324103	401	5.54	5.98	4.91	1.08	0.0001	0.00534	Upstream	chr11	102324103	NM_052932	TMEM123	-	-128
chr12	123451332	123451732	401	5.57	6.01	4.95	1.07	0.0001	0.00534	Upstream	chr12	123451732	NM_001243014	ABCB9	-	-476
chr7	30645938	30646338	401	5.04	4.24	5.55	-1.29	0.0001	0.00534	Intron	chr7	30646338	NM_002047	GARS	+	11958
chr7	33511260	33511660	401	3.77	4.54	2	2.51	0.000101	0.00535	Intron	chr7	33511660	NM_001033605	BBS9	+	342309
chr10	124219544	124219944	401	4.79	5.32	3.95	1.37	0.000101	0.00535	Upstream	chr10	124219944	NM_002775	HTRA1	+	-1296
chr2	17763268	17763668	401	4.95	5.47	4.14	1.34	0.0001	0.00535	Intron	chr2	17763668	NM_003385	VSNL1	+	41662
chr19	54931607	54932007	401	6.43	5.95	6.79	-0.83	0.000101	0.00535	Intron	chr19	54932007	NM_020659	TTYH1	+	5203
chr19	4510481	4510881	401	6.24	5.73	6.61	-0.87	0.000101	0.00535	Exon/CD	chr19	4510881	NM_001080400	PLIN4	-	7035
chr8	99131961	99132361	401	4.31	4.93	3.17	1.76	0.000102	0.0054	Intron	chr8	99132361	NM_001145860	POP1	+	2641
chr6	72129244	72129644	401	5.25	5.72	4.55	1.18	0.000102	0.0054	Intron	chr6	72129644	NR_026807	LINC00472	-	1004
chr17	74076057	74076457	401	7.89	7.57	8.15	-0.57	0.000102	0.0054	Intron	chr17	74076457	NM_180990	ZACN	+	995
chr15	83240458	83240858	401	6.13	5.61	6.52	-0.9	0.000102	0.0054	Intron	chr15	83240858	NM_030594	CPEB1	-	76070
chr4	165804052	165804452	401	5.65	5.02	6.08	-1.04	0.000102	0.0054	Intron	chr4	165804452	NR_038825	LOC100506013	+	6097
chr7	134526170	134526570	401	4.22	4.87	3.01	1.86	0.000102	0.00541	Intron	chr7	134526570	NM_033157	CALD1	+	62207
chr10	101664134	101664534	401	6.22	5.7	6.61	-0.9	0.000103	0.00543	Intron	chr10	101664534	NM_015221	DNMBP	-	105342
chr5	1475846	1476246	401	5.86	5.29	6.27	-0.97	0.000103	0.00543	Intron	chr5	1476246	NM_024830	LPCAT1	-	48030
chr1	9210651	9211051	401	5.49	5.93	4.84	1.1	0.000103	0.00545	Downstream	chr1	9211051	NR_029610	MIR34A	-	985
chr19	24004031	24004431	401	6.09	5.57	6.48	-0.9	0.000103	0.00545	Intron	chr19	24004431	NR_003662	RPSAP58	+	58416
chr9	134556901	134557301	401	4.47	5.06	3.46	1.6	0.000104	0.00547	Intron	chr9	134557301	NM_005312	RAPGEF1	-	55824
chr20	62120015	62120415	401	5.08	4.32	5.58	-1.24	0.000104	0.00548	Intron	chr20	62120415	NM_001958	EEF1A2	-	10453
chr1	62339203	62339603	401	5.18	5.66	4.45	1.21	0.000104	0.00549	Intron	chr1	62339603	NM_176877	INADL	+	131255
chr9	80261253	80261653	401	5.47	5.92	4.8	1.12	0.000104	0.00549	Intron	chr9	80261653	NM_004297	GNA14	-	1779
chr1	243653017	243653417	401	5.55	5.99	4.93	1.06	0.000105	0.0055	Intron	chr1	243653417	NM_181690	AKT3	-	353367
chr8	38317831	38318231	401	5.66	5.04	6.09	-1.04	0.000105	0.0055	Intron	chr8	38318231	NM_001174063	FGFR1	-	8321
chr5	7394141	7394541	401	7.1	7.41	6.7	0.72	0.000105	0.00552	Upstream	chr5	7394541	NM_020546	ADCY2	+	-2001
chr7	134523041	134523441	401	4.27	4.91	3.09	1.81	0.000106	0.00554	Intron	chr7	134523441	NM_033157	CALD1	+	59078
chr5	176823175	176823575	401	4.64	5.21	3.71	1.5	0.000106	0.00554	Intron	chr5	176823575	NM_003052	SLC34A1	+	11944
chr7	151217048	151217448	401	5.93	6.32	5.38	0.96	0.000106	0.00554	Upstream	chr7	151217448	NM_005614	RHEB	-	-238
chrX	41080617	41081017	401	6.81	6.38	7.15	-0.75	0.000106	0.00555	Intron	chrx	41081017	NM_001039591	USP9X	+	135930
chrX	53240968	53241368	401	5.66	5.05	6.09	-1.03	0.000106	0.00555	Intron	chrx	53241368	NM_004187	KDM5C	-	13436
chr7	33479389	33479789	401	4.27	4.91	3.09	1.83	0.000106	0.00556	Intron	chr7	33479789	NM_001033605	BBS9	+	310438
chr4	120983366	120983766	401	4.51	5.09	3.52	1.58	0.000106	0.00556	Intron	chr4	120983766	NM_002358	MAD2L1	-	4447
chr6	132722986	132723386	401	5.5	5.95	4.85	1.1	0.000106	0.00556	Upstream	chr6	132723386	NM_015529	MOXD1	-	-522
chr19	15662169	15662569	401	7.23	6.83	7.55	-0.7	0.000106	0.00556	3'UTR	chr19	15662569	NM_173483	CYP4F22	+	43034
chr2	36588908	36589308	401	4.7	5.25	3.81	1.44	0.000107	0.00557	Intron	chr2	36589308	NM_016441	CRIM1	+	5739
chr5	7453612	7454012	401	4.9	5.41	4.09	1.33	0.000107	0.00561	Intron	chr5	7454012	NM_020546	ADCY2	+	57470
chr3	57197274	57197674	401	5.07	5.56	4.32	1.25	0.000108	0.00565	Intron	chr3	57197674	NM_017563	IL17RD	-	1929
chr21	45969248	45969648	401	5.92	6.31	5.38	0.94	0.000109	0.00566	Downstream	chr21	45969648	NM_198693	KRTAP10-2	-	1940
chr5	7823644	7824044	401	5.91	6.31	5.35	0.97	0.000109	0.00567	Intron	chr5	7824044	NM_020546	ADCY2	+	427502
chr1	52818359	52818759	401	5.79	5.19	6.21	-1	0.000109	0.00567	3'UTR	chr1	52818759	NM_032449	CC2D1B	-	13318
chr2	228028220	228028620	401	5.07	5.55	4.32	1.23	0.000109	0.00568	Intron	chr2	228028620	NM_000092	COL4A4	-	855
chr5	172346896	172347296	401	5.36	4.66	5.83	-1.15	0.000109	0.00568	Intron	chr5	172347296	NM_001031711	ERGIC1	+	85874
chrX	44912187	44912587	401	4.39	5	3.33	1.67	0.00011	0.0057	Intron	chrx	44912587	NM_021140	KDM6A	+	179965
chr9	27528285	27528685	401	7.18	7.49	6.79	0.71	0.00011	0.0057	Intron	chr9	27528685	NM_024761	MOB3B	-	1365
chr1	22179618	22180018	401	5.44	4.78	5.89	-1.1	0.00011	0.0057	Intron	chr1	22180018	NM_005529	HSPG2	-	83932
chr18	65179971	65180371	401	4.83	5.35	4	1.36	0.00011	0.00571	Exon/CD	chr18	65180371	NM_032160	DSEL	-	3796
chr1	43427135	43427535	401	6.02	6.41	5.49	0.92	0.00011	0.00571	Intron	chr1	43427535	NR_033967	SLC2A1-AS1	+	2616
chr6	64286900	64287300	401	4.98	5.48	4.21	1.28	0.000111	0.00572	Intron	chr6	64287300	NM_003463	PTP4A1	+	5181
chrX	16964240	16964640	401	5.79	6.2	5.22	0.99	0.000111	0.00572	Upstream	chrx	16964640	NM_001080975	REPS2	+	-373
chr20	43540233	43540633	401	5.88	5.3	6.29	-0.97	0.000111	0.00573	Intron	chr20	43540633	NM_001124756	PABPC1L	+	1731
chr21	27499164	27499564	401	4.58	5.15	3.64	1.5	0.000112	0.00574	Intron	chr21	27499564	NM_001136131	APP	-	44082
chr12	123378586	123378986	401	4.69	5.23	3.8	1.43	0.000112	0.00574	Intron	chr12	123378986	NM_024667	VPS37B	-	1926
chr19	41749307	41749707	401	5.76	5.16	6.18	-1.01	0.000111	0.00574	Intron	chr19	41749707	NM_001699	AXL	+	24400
chr3	9731876	9732276	401	5.7	5.09	6.12	-1.02	0.000111	0.00574	Intron	chr3	9732276	NM_022485	MTMR14	+	40960
chr12	57572731	57573131	401	5.66	5.05	6.09	-1.03	0.000111	0.00574	Intron	chr12	57573131	NM_002332	LRP1	+	50650
chr5	7676535	7676935	401	4.06	4.75	2.69	2.05	0.000112	0.00575	Intron	chr5	7676935	NM_020546	ADCY2	+	280393
chr7	33550277	33550677	401	4.69	5.23	3.81	1.43	0.000112	0.00575	Intron	chr7	33550677	NM_001033605	BBS9	+	381326
chr1	19283543	19283943	401	6.3	6.66	5.83	0.84	0.000112	0.00575	Upstream	chr1	19283943	NM_001136265	IFFO2	-	-917
chr16	3058148	3058548	401	7.83	7.5	8.1	-0.58	0.000112	0.00575	Upstream	chr16	3058548	NM_020982	CLDN9	+	-4108
chr12	57559007	57559407	401	5.81	5.22	6.23	-1	0.000112	0.00575	Intron	chr12	57559407	NM_002332	LRP1	+	36926
chr18	67067427	67067827	401	5.31	5.77	4.62	1.16	0.000112	0.00576	Upstream	chr18	67067827	NM_152721	DOK6	+	-656
chr4	93365216	93365616	401	7.71	7.36	7.98	-0.61	0.000112	0.00576	Intron	chr4	93365616	NM_001510	GRID2	+	139867
chr5	149934028	149934428	401	5.15	4.4	5.64	-1.22	0.000113	0.00578	3'UTR	chr5	149934428	NM_001543	NDST1	+	46555
chr3	185811259	185811659	401	4.66	5.2	3.76	1.45	0.000113	0.00579	Intron	chr3	185811659	NM_004454	ETV5	-	15442
chr12	26849767	26850167	401	3.95	4.67	2.45	2.2	0.000114	0.0058	Intron	chr12	26850167	NM_002223	ITPR2	-	136164
chr9	38047613	38048013	401	5.59	6.01	4.97	1.05	0.000114	0.00581	Intron	chr9	38048013	NM_003028	SHB	-	21397
chr2	17785313	17785713	401	5.3	5.76	4.62	1.15	0.000114	0.00583	Intron	chr2	17785713	NM_003385	VSNL1	+	63707
chr1	93742323	93742723	401	4.88	4.05	5.4	-1.33	0.000114	0.00583	Intron	chr1	93742723	NM_206886	CCDC18	+	96243
chr7	134529033	134529433	401	4.32	4.95	3.18	1.77	0.000115	0.00584	Intron	chr7	134529433	NM_033157	CALD1	+	65070
chr8	103245242	103245642	401	4.65	5.21	3.75	1.46	0.000115	0.00584	Intron	chr8	103245642	NM_001172478	RRM2B	-	5904
chr13	46727868	46728268	401	4.69	5.24	3.8	1.44	0.000115	0.00584	Intron	chr13	46728268	NM_002298	LCP1	-	28391
chr1	156472961	156473361	401	6.52	6.86	6.07	0.8	0.000115	0.00584	Upstream	chr1	156473361	NM_005920	MEF2D	-	-2527
chr3	126748089	126748489	401	5.28	4.58	5.75	-1.16	0.000115	0.00584	Exon/CD	chr3	126748489	NM_032242	PLXNA1	+	40853
chr4	178230995	178231395	401	7.45	7.75	7.07	0.69	0.000116	0.00588	Exon/CD	chr4	178231395	NM_018248	NEIL3	+	205
chr1	2335768	2336168	401	7.22	6.81	7.53	-0.71	0.000116	0.00588	3'UTR	chr1	2336168	NM_007033	RER1	+	12755
chr8	22478981	22479381	401	6.63	6.18	6.97	-0.77	0.000116	0.00588	Intron	chr8	22479381	NM_018688	BIN3	-	47480
chr10	102767794	102768194	401	6.7	6.26	7.03	-0.77	0.000116	0.00588	3'UTR	chr10	102768194	NM_001195263	PDZD7	-	22920
chr7	134603368	134603768	401	4.62	5.17	3.7	1.47	0.000117	0.00591	Intron	chr7	134603768	NM_033157	CALD1	+	139405
chr3	108251081	108251481	401	4.61	5.17	3.7	1.47	0.000117	0.00591	Upstream	chr3	108251481	NM_014981	MYH15	-	-3112
chr14	102198059	102198459	401	4.68	5.23	3.8	1.43	0.000117	0.00592	5'UTR	chr14	102198459	NR_026774	LINC00239	+	1486
chr5	172756931	172757331	401	6.53	6.07	6.88	-0.79	0.000117	0.00593	Upstream	chr5	172757331	NM_003714	STC2	-	-625
chr12	102310495	102310895	401	3.9	4.64	2.34	2.29	0.000118	0.00595	Intron	chr12	102310895	NM_018370	DRAM1	+	39591
chr3	32861151	32861551	401	7.46	7.09	7.76	-0.65	0.000118	0.00595	Intron	chr3	32861551	NM_001039111	TRIM71	+	1842
chr10	101989378	101989778	401	6.8	6.34	7.14	-0.79	0.000118	0.00595	Upstream	chr10	101989778	NM_001278	CHUK	-	-234
chr9	14007	14407	401	5.96	5.41	6.35	-0.93	0.000119	0.00597	5'UTR	chr9	14407	NR_051986	DDX11L5	+	2221
chr17	47585325	47585725	401	5.85	6.25	5.29	0.97	0.000119	0.00598	Intron	chr17	47585725	NM_002507	NGFR	+	12871
chr12	72665152	72665552	401	5.11	5.6	4.36	1.25	0.000119	0.00599	Intron	chr12	72665552	NR_026837	TRHDE-AS1	-	1937
chr22	45253419	45253819	401	6.2	6.56	5.7	0.87	0.000119	0.006	Intron	chr22	45253819	NM_181335	ARHGAP8	+	105182
chr7	33538070	33538470	401	3.77	4.54	2.01	2.5	0.000119	0.00601	Intron	chr7	33538470	NM_001033605	BBS9	+	369119
chr2	242294544	242294944	401	6.72	6.28	7.06	-0.77	0.00012	0.00601	Upstream	chr2	242294944	NM_014808	FARP2	+	-919
chr10	124007402	124007802	401	5.79	5.21	6.2	-0.98	0.00012	0.00601	Intron	chr10	124007802	NM_206861	TACC2	+	258914
chr12	122955828	122956228	401	5.29	4.59	5.76	-1.15	0.00012	0.00601	Downstream	chr12	122956228	NM_017612	ZCCHC8	-	29515
chr14	105856648	105857048	401	5.76	5.17	6.17	-0.99	0.00012	0.00602	Intron	chr14	105857048	NM_001243127	PACS2	+	89679
chr7	33398128	33398528	401	3.68	4.47	1.8	2.64	0.00012	0.00603	Intron	chr7	33398528	NM_001033605	BBS9	+	229177
chr12	27150885	27151285	401	4.01	4.71	2.59	2.11	0.00012	0.00603	Intron	chr12	27151285	NM_016551	TM7SF3	-	16254
chr2	73148488	73148888	401	5.19	5.66	4.49	1.18	0.00012	0.00603	Intron	chr2	73148888	NM_004097	EMX1	+	4085
chr1	16264255	16264655	401	6.23	5.73	6.6	-0.86	0.00012	0.00603	Exon/CD	chr1	16264655	NM_015001	SPEN	+	90097
chr20	33574300	33574700	401	5.91	5.36	6.31	-0.94	0.00012	0.00603	Intron	chr20	33574700	NM_020884	MYH7B	+	30797
chr19	6767232	6767632	401	6.74	7.07	6.31	0.77	0.000121	0.00604	5'UTR	chr19	6767632	NM_005490	SH2D3A	-	91
chr12	64236931	64237331	401	5.26	5.72	4.58	1.15	0.000121	0.00606	Upstream	chr12	64237331	NM_020762	SRGAP1	+	-1409
chr12	26905640	26906040	401	3.89	4.62	2.32	2.29	0.000122	0.00611	Intron	chr12	26906040	NM_002223	ITPR2	-	80291
chr3	170115344	170115744	401	6.17	6.54	5.68	0.87	0.000122	0.00611	Downstream	chr3	170115744	NM_001145098	SKIL	+	40072
chr2	17759725	17760125	401	4.34	4.95	3.25	1.7	0.000123	0.00612	Intron	chr2	17760125	NM_003385	VSNL1	+	38119
chr10	14372591	14372991	401	5.25	5.71	4.56	1.16	0.000124	0.00617	5'UTR	chr10	14372991	NM_018027	FRMD4A	-	75
chr2	219252337	219252737	401	7.98	8.22	7.69	0.55	0.000124	0.00619	Exon/CD	chr2	219252737	NM_000578	SLC11A1	+	5786
chr15	75571086	75571486	401	5.09	5.58	4.36	1.22	0.000125	0.0062	Upstream	chr15	75571486	NM_001145224	GOLGA6D	+	-3895
chr7	157191791	157192191	401	6.01	5.48	6.4	-0.91	0.000125	0.0062	Intron	chr7	157192191	NM_058246	DNAJB6	+	62281
chr2	241695449	241695849	401	6.09	5.57	6.48	-0.89	0.000125	0.00622	Intron	chr2	241695849	NM_001244008	KIF1A	-	64076
chr8	103859702	103860102	401	5.87	6.27	5.31	0.97	0.000126	0.00625	Intron	chr8	103860102	NM_148174	AZIN1	-	16495
chr5	172111872	172112272	401	5.62	6.05	5.02	1.04	0.000127	0.00628	Intron	chr5	172112272	NM_001142651	NEURL1B	+	43797
chr1	27330808	27331208	401	8.59	8.37	8.78	-0.39	0.000127	0.0063	Downstream	chr1	27331208	NM_052943	FAM46B	-	8325
chr19	42800340	42800740	401	7.31	6.92	7.61	-0.68	0.000127	0.0063	Downstream	chr19	42800740	NM_015125	CIC	+	11724
chr10	121579101	121579501	401	5.39	5.84	4.73	1.11	0.000128	0.00632	Intron	chr10	121579501	NM_014937	INPP5F	+	93743
chr9	139009194	139009594	401	7.11	6.71	7.42	-0.7	0.000128	0.00632	Intron	chr9	139009594	NM_152833	C9orf69	-	1337
chr12	88953374	88953774	401	3.68	4.47	1.81	2.62	0.000128	0.00633	Intron	chr12	88953774	NM_003994	KITLG	-	20676
chr22	39628288	39628688	401	5.56	6	4.94	1.07	0.000128	0.00634	Intron	chr22	39628688	NM_002608	PDGFB	-	12469
chr5	7723344	7723744	401	4.59	5.15	3.65	1.5	0.000129	0.00636	Intron	chr5	7723744	NM_020546	ADCY2	+	327202
chr5	140248766	140249166	401	6.78	7.1	6.36	0.75	0.000129	0.00636	Exon/CD	chr5	140249166	NM_018902	PCDHA11	+	1136
chr17	79858939	79859339	401	6.98	6.57	7.3	-0.72	0.000129	0.00636	Downstream	chr17	79859339	NM_016476	ANAPC11	+	9541
chr8	28577743	28578143	401	4.36	4.97	3.26	1.71	0.00013	0.00639	Intron	chr8	28578143	NM_001440	EXTL3	+	18954
chr16	4388566	4388966	401	7.24	6.84	7.56	-0.7	0.00013	0.00639	3'UTR	chr16	4388966	NM_032575	GLIS2	+	6542
chr8	33368905	33369305	401	4.91	5.41	4.13	1.29	0.00013	0.0064	Intron	chr8	33369305	NM_001102401	TTI2	-	1598
chr21	18964192	18964592	401	5.85	6.25	5.3	0.96	0.00013	0.00642	Intron	chr21	18964592	NM_001207066	CXADR	+	79169
chr7	2884263	2884663	401	7.05	7.36	6.66	0.71	0.000131	0.00642	Upstream	chr7	2884663	NM_007353	GNA12	-	-504
chr19	2129454	2129854	401	6.02	5.47	6.41	-0.93	0.000131	0.00642	Intron	chr19	2129854	NM_003938	AP3D1	-	21902
chr5	179027178	179027578	401	5.83	5.26	6.24	-0.97	0.000131	0.00642	Intron	chr5	179027578	NM_025158	RUFY1	+	49817
chr7	33498913	33499313	401	4.46	5.04	3.46	1.58	0.000131	0.00643	Intron	chr7	33499313	NM_001033605	BBS9	+	329962
chr7	33494185	33494585	401	4.6	5.17	3.65	1.52	0.000131	0.00643	Intron	chr7	33494585	NM_001033605	BBS9	+	325234
chr3	126732438	126732838	401	5.35	4.67	5.81	-1.13	0.000131	0.00643	Intron	chr3	126732838	NM_032242	PLXNA1	+	25202
chr1	29446858	29447258	401	6.7	6.27	7.04	-0.76	0.000132	0.00644	3'UTR	chr1	29447258	NM_001003682	TMEM200B	-	3363
chr11	82443089	82443489	401	4.47	5.05	3.45	1.6	0.000132	0.00645	3'UTR	chr11	82443489	NM_175885	FAM181B	-	1617
chrX	16965922	16966322	401	5.38	5.82	4.72	1.11	0.000132	0.00646	Intron	chrx	16966322	NM_001080975	REPS2	+	1309
chr6	127907549	127907949	401	4.29	4.92	3.17	1.75	0.000132	0.00647	Intron	chr6	127907949	NM_001010905	C6orf58	+	9431
chr4	1803746	1804146	401	5.49	4.82	5.94	-1.1	0.000133	0.00647	Intron	chr4	1804146	NM_000142	FGFR3	+	8908
chr8	39775011	39775411	401	5.72	5.11	6.14	-1.02	0.000133	0.00648	Intron	chr8	39775411	NM_002164	IDO1	+	3884
chr19	15354372	15354772	401	5.97	5.42	6.37	-0.94	0.000133	0.00649	Intron	chr19	15354772	NM_058243	BRD4	-	36690
chr1	149784878	149785278	401	8.65	8.45	8.83	-0.37	0.000133	0.00651	Exon/CD	chr1	149785278	NM_001123375	HIST2H3D	-	158
chr20	60708818	60709218	401	6.73	6.29	7.06	-0.76	0.000134	0.00653	Intron	chr20	60709218	NM_144703	LSM14B	+	11502
chr2	37492119	37492519	401	5.79	5.2	6.2	-0.99	0.000134	0.00653	Intron	chr2	37492519	NM_005813	PRKD3	-	51903
chr8	128907857	128908257	401	5.46	5.91	4.79	1.13	0.000135	0.00658	Intron	chr8	128908257	NR_003367	PVT1	+	5184
chr5	179013136	179013536	401	5.63	5.02	6.06	-1.02	0.000135	0.00658	Intron	chr5	179013536	NM_025158	RUFY1	+	35775
chrX	44966559	44966959	401	4.33	4.95	3.25	1.7	0.000136	0.0066	Exon/CD	chrx	44966959	NM_021140	KDM6A	+	234337
chr5	1515021	1515421	401	6.31	5.82	6.67	-0.84	0.000136	0.00661	Intron	chr5	1515421	NM_024830	LPCAT1	-	8855
chr16	27519910	27520310	401	5.04	4.28	5.53	-1.24	0.000137	0.00662	Intron	chr16	27520310	NM_001520	GTF3C1	-	41141
chr7	33542621	33543021	401	3.88	4.61	2.33	2.27	0.000137	0.00663	Intron	chr7	33543021	NM_001033605	BBS9	+	373670
chr3	124565961	124566361	401	5.02	5.51	4.28	1.23	0.000137	0.00664	Intron	chr3	124566361	NM_002213	ITGB5	-	39983
chr2	114372412	114372812	401	3.89	4.62	2.31	2.3	0.000138	0.00666	Intron	chr2	114372812	NR_024529	RPL23AP7	-	12103
chr11	64479309	64479709	401	4.76	5.29	3.91	1.39	0.000138	0.00667	Intron	chr11	64479709	NM_015080	NRXN2	-	11151
chr11	65479611	65480011	401	7.97	7.66	8.22	-0.55	0.000139	0.00669	Exon/CD	chr11	65480011	NM_182710	KAT5	+	339
chr9	100891578	100891978	401	5.13	5.61	4.42	1.19	0.000139	0.0067	Intron	chr9	100891978	NM_052820	CORO2A	-	63178
chr21	38366808	38367208	401	6.48	6.82	6.04	0.79	0.00014	0.00671	Upstream	chr21	38367208	NM_000411	HLCS	-	-4463
chr19	45156582	45156982	401	5.63	5.02	6.06	-1.02	0.00014	0.00671	Intron	chr19	45156982	NM_001135768	PVR	+	9685
chr3	170089348	170089748	401	5.03	5.51	4.29	1.23	0.00014	0.00673	Intron	chr3	170089748	NM_001145098	SKIL	+	14076
chr20	60910128	60910528	401	5.32	4.64	5.78	-1.13	0.00014	0.00673	Intron	chr20	60910528	NM_005560	LAMA5	-	32040
chr5	7714858	7715258	401	4.73	5.27	3.85	1.43	0.00014	0.00674	Intron	chr5	7715258	NM_020546	ADCY2	+	318716
chr10	101662734	101663134	401	5.86	5.31	6.26	-0.94	0.000141	0.00676	Intron	chr10	101663134	NM_015221	DNMBP	-	106742
chr11	69455939	69456339	401	7.35	6.96	7.65	-0.68	0.000141	0.00678	Exon/CD	chr11	69456339	NM_053056	CCND1	+	267
chr5	7651752	7652152	401	4.74	5.27	3.91	1.37	0.000142	0.00681	Intron	chr5	7652152	NM_020546	ADCY2	+	255610
chr19	18699878	18700278	401	6.24	5.74	6.61	-0.85	0.000142	0.00681	Intron	chr19	18700278	NM_001100419	C19orf60	+	584
chr22	27068790	27069190	401	8.25	7.98	8.47	-0.47	0.000143	0.00682	5'UTR	chr22	27069190	NR_003491	MIAT	+	15545
chr6	109574076	109574476	401	4.41	5.01	3.39	1.62	0.000143	0.00684	Intron	chr6	109574476	NM_001277339	LOC100996634	+	16460
chr16	49525546	49525946	401	5.3	5.76	4.62	1.15	0.000143	0.00684	Intron	chr16	49525946	NM_001271620	ZNF423	-	366084
chr8	38642831	38643231	401	5.94	6.32	5.41	0.93	0.000144	0.00685	Intron	chr8	38643231	NM_001146216	TACC1	+	57328
chr7	1520216	1520616	401	5.29	4.61	5.76	-1.13	0.000144	0.00686	Intron	chr7	1520616	NM_001080453	INTS1	-	23602
chr17	33757304	33757704	401	3.88	4.61	2.31	2.29	0.000144	0.00688	Intron	chr17	33757704	NM_018042	SLFN12	-	2039
chr19	3939399	3939799	401	5.52	4.87	5.96	-1.07	0.000144	0.00688	Intron	chr19	3939799	NM_170678	NMRK2	+	6499
chr1	206785574	206785974	401	6.55	6.02	6.94	-0.91	0.000145	0.0069	5'UTR	chr1	206785974	NM_006893	EIF2D	-	130
chr1	202309525	202309925	401	4.68	5.21	3.8	1.41	0.000145	0.00691	Intron	chr1	202309925	NM_014176	UBE2T	-	1369
chr8	145136978	145137378	401	8.02	7.72	8.26	-0.54	0.000146	0.00693	Upstream	chr8	145137378	NM_003801	GPAA1	+	-345
chr5	7467548	7467948	401	4.93	5.43	4.17	1.27	0.000147	0.00696	Intron	chr5	7467948	NM_020546	ADCY2	+	71406
chr9	34989032	34989432	401	7.24	7.54	6.86	0.69	0.000146	0.00696	Upstream	chr9	34989432	NM_012266	DNAJB5	+	-405
chr19	50825309	50825709	401	6.31	5.83	6.67	-0.82	0.000147	0.00696	Intron	chr19	50825709	NM_004977	KCNC3	-	7125
chr19	462490	462890	401	6.28	5.78	6.65	-0.86	0.000147	0.00696	Downstream	chr19	462890	NM_182577	ODF3L2	-	12293
chr16	1444210	1444610	401	5.52	4.89	5.95	-1.05	0.000147	0.00696	Intron	chr16	1444610	NM_001193388	UNKL	-	20311
chr22	30635364	30635764	401	5.44	5.87	4.81	1.07	0.000148	0.00698	Downstream	chr22	30635764	NM_001257135	LIF	-	7276
chr14	103985090	103985490	401	7.25	6.86	7.55	-0.68	0.000147	0.00698	Downstream	chr14	103985490	NM_001823	CKB	-	3906
chr12	57546386	57546786	401	5.78	5.2	6.2	-0.98	0.000147	0.00698	Intron	chr12	57546786	NM_002332	LRP1	+	24305
chr16	87881822	87882222	401	5.57	4.95	6	-1.03	0.000148	0.00698	Intron	chr16	87882222	NM_003486	SLC7A5	-	21078
chr7	5565859	5566259	401	8.32	8.06	8.54	-0.47	0.000148	0.007	Downstream	chr7	5566259	NM_001101	ACTB	-	4173
chr10	126692264	126692664	401	5.85	5.28	6.26	-0.96	0.000148	0.007	Intron	chr10	126692664	NM_001083914	CTBP2	-	157160
chr7	33506581	33506981	401	4.19	4.83	3	1.83	0.000149	0.00701	Intron	chr7	33506981	NM_001033605	BBS9	+	337630
chr8	35100942	35101342	401	4.78	5.3	3.95	1.35	0.000149	0.00701	Intron	chr8	35101342	NM_080872	UNC5D	+	8168
chr10	81904380	81904780	401	6.21	5.71	6.57	-0.85	0.000149	0.00701	Intron	chr10	81904780	NM_001012973	PLAC9	+	12323
chr17	37329798	37330198	401	6.14	5.64	6.52	-0.86	0.000149	0.00701	3'UTR	chr17	37330198	NM_000723	CACNB1	-	23958
chr3	185823243	185823643	401	4.2	4.85	3	1.84	0.000149	0.00702	Exon/CD	chr3	185823643	NM_004454	ETV5	-	3458
chr7	33641614	33642014	401	4.19	4.83	3	1.83	0.00015	0.00704	Intron	chr7	33642014	NM_001033605	BBS9	+	472663
chr14	75893556	75893956	401	6.25	5.77	6.61	-0.83	0.000149	0.00704	Upstream	chr14	75893956	NM_001135047	JDP2	+	-752
chr3	111393366	111393766	401	6.45	6.79	6.01	0.79	0.000151	0.00708	5'UTR	chr3	111393766	NM_001185106	PLCXD2	+	44
chr4	187168240	187168640	401	8.31	8.05	8.52	-0.46	0.000151	0.00708	Intron	chr4	187168640	NM_000892	KLKB1	+	19769
chr14	62168299	62168699	401	4.65	5.2	3.75	1.45	0.000151	0.00711	Intron	chr14	62168699	NM_181054	HIF1A	+	6381
chr17	74089590	74089990	401	5.82	5.25	6.22	-0.96	0.000151	0.00711	Intron	chr17	74089990	NM_001145299	EXOC7	-	10078
chr2	17730490	17730890	401	4.28	4.9	3.16	1.74	0.000152	0.00712	Intron	chr2	17730890	NM_003385	VSNL1	+	8884
chr12	56975712	56976112	401	4.53	5.1	3.59	1.52	0.000152	0.00713	Exon/CD	chr12	56976112	NM_002898	RBMS2	+	60304
chrX	44924536	44924936	401	5.07	5.55	4.36	1.2	0.000152	0.00713	Intron	chrx	44924936	NM_021140	KDM6A	+	192314
chr7	144062239	144062639	401	5.46	5.89	4.84	1.07	0.000152	0.00713	Exon/CD	chr7	144062639	NM_005435	ARHGEF5	+	9951
chr19	1226720	1227120	401	5.97	5.43	6.36	-0.91	0.000153	0.00715	Intron	chr19	1227120	NM_000455	STK11	+	21123
chr22	41734244	41734644	401	6.03	5.5	6.42	-0.91	0.000153	0.00715	Intron	chr22	41734644	NM_017590	ZC3H7B	+	36938
chr6	43546863	43547263	401	5.16	5.63	4.46	1.17	0.000153	0.00716	Intron	chr6	43547263	NM_006502	POLH	+	3186
chr1	212769895	212770295	401	4.58	5.14	3.65	1.49	0.000154	0.00717	Intron	chr1	212770295	NM_001030287	ATF3	+	31420
chr18	654149	654549	401	5.4	5.84	4.76	1.09	0.000153	0.00717	Intron	chr18	654549	NM_001012716	C18orf56	-	3991
chr6	34203851	34204251	401	7.77	7.44	8.04	-0.59	0.000154	0.00717	Upstream	chr6	34204251	NM_145903	HMGA1	+	-525
chr19	4032408	4032808	401	6	5.45	6.39	-0.92	0.000154	0.00717	Intron	chr19	4032808	NM_015897	PIAS4	+	24860
chr10	46222096	46222496	401	6.33	5.84	6.69	-0.84	0.000154	0.00719	Upstream	chr10	46222496	NM_001169106	FAM21C	+	-351
chr19	37257053	37257453	401	5.1	5.57	4.39	1.19	0.000155	0.0072	Intron	chr19	37257453	NM_001267779	ZNF850	-	6463
chr11	3048038	3048438	401	5.75	5.17	6.16	-0.98	0.000154	0.0072	Intron	chr11	3048438	NM_001014437	CARS	-	30443
chr7	69061728	69062128	401	4.78	5.3	3.95	1.35	0.000155	0.00721	Upstream	chr7	69062128	NM_015570	AUTS2	+	-1977
chr1	3397690	3398090	401	5.32	4.64	5.77	-1.11	0.000155	0.00723	Downstream	chr1	3398090	NM_014448	ARHGEF16	+	26744
chr1	47069686	47070086	401	7.69	7.95	7.37	0.6	0.000158	0.00731	Intron	chr1	47070086	NM_198973	MKNK1	-	80
chr1	202896075	202896475	401	7.79	7.45	8.07	-0.6	0.000157	0.00731	5'UTR	chr1	202896475	NM_021633	KLHL12	-	96
chr19	1926494	1926894	401	6	5.48	6.39	-0.9	0.000158	0.00731	Downstream	chr19	1926894	NM_079834	SCAMP4	+	21322
chr17	4986768	4987168	401	4.52	5.09	3.58	1.51	0.000159	0.00733	Intron	chr17	4987168	NM_153018	ZFP3	+	5215
chr8	41531739	41532139	401	4.6	5.15	3.7	1.45	0.000159	0.00735	Intron	chr8	41532139	NM_001142446	ANK1	-	222341
chr21	27526625	27527025	401	5.11	5.59	4.4	1.19	0.00016	0.00738	Intron	chr21	27527025	NM_001136131	APP	-	16621
chr2	63800856	63801256	401	5.58	6	4.98	1.03	0.00016	0.00738	Intron	chr2	63801256	NM_015910	WDPCP	-	14811
chr8	103251597	103251997	401	6.53	6.86	6.09	0.78	0.00016	0.00738	Upstream	chr8	103251997	NM_001172478	RRM2B	-	-451
chr1	33269244	33269644	401	5.81	5.25	6.21	-0.95	0.00016	0.00738	Intron	chr1	33269644	NM_003680	YARS	-	14189
chr11	57070756	57071156	401	5.51	4.88	5.95	-1.05	0.00016	0.00738	Intron	chr11	57071156	NM_033396	TNKS1BP1	-	21457
chr16	58699170	58699570	401	5.53	4.9	5.97	-1.05	0.00016	0.00738	Downstream	chr16	58699570	NM_018231	SLC38A7	-	19304
chr3	195808721	195809121	401	6.38	5.82	6.78	-0.95	0.000161	0.00739	5'UTR	chr3	195809121	NM_001128148	TFRC	-	111
chr19	1644299	1644699	401	6.22	5.73	6.59	-0.84	0.000162	0.00746	Intron	chr19	1644699	NM_003200	TCF3	-	7829
chr2	200781495	200781895	401	5.18	5.64	4.48	1.17	0.000163	0.00747	Intron	chr2	200781895	NM_153689	C2orf69	+	5717
chr14	24887644	24888044	401	6.33	5.85	6.68	-0.82	0.000163	0.00747	3'UTR	chr14	24888044	NM_025081	NYNRIN	+	19853
chr5	7522160	7522560	401	4.89	5.39	4.13	1.27	0.000163	0.00748	Intron	chr5	7522560	NM_020546	ADCY2	+	126018
chr2	159824449	159824849	401	6.45	6.79	6.01	0.79	0.000163	0.00748	Upstream	chr2	159824849	NM_001145909	TANC1	+	-496
chr10	22021055	22021455	401	5.36	4.7	5.81	-1.1	0.000163	0.00748	Intron	chr10	22021455	NM_004641	MLLT10	+	198155
chr8	42941513	42941913	401	5.59	4.97	6.02	-1.03	0.000164	0.0075	Downstream	chr8	42941913	NM_002027	FNTA	+	30272
chr1	109777509	109777909	401	4.93	4.12	5.45	-1.31	0.000164	0.0075	Intron	chr1	109777909	NM_006513	SARS	+	21195
chr19	23436915	23437315	401	7.06	6.66	7.38	-0.7	0.000165	0.00756	Upstream	chr19	23437315	NR_045525	ZNF724P	-	-3943
chr16	1463847	1464247	401	5.19	4.46	5.67	-1.19	0.000167	0.00761	Exon/CD	chr16	1464247	NM_001193388	UNKL	-	674
chr5	7612429	7612829	401	4.81	5.32	4.01	1.32	0.000167	0.00763	Intron	chr5	7612829	NM_020546	ADCY2	+	216287
chr11	118622948	118623348	401	6.32	5.85	6.67	-0.81	0.000168	0.00764	Intron	chr11	118623348	NM_004397	DDX6	-	38824
chr9	139268400	139268800	401	6.25	5.77	6.61	-0.83	0.000168	0.00765	Upstream	chr9	139268800	NM_052814	CARD9	-	-467
chr1	110582366	110582766	401	5.6	4.99	6.03	-1.02	0.000168	0.00765	Intron	chr1	110582766	NM_001270768	STRIP1	+	8368
chr9	100913101	100913501	401	4.37	4.97	3.32	1.65	0.000169	0.00768	Intron	chr9	100913501	NM_052820	CORO2A	-	41655
chr1	108506596	108506996	401	6.18	6.54	5.7	0.85	0.000169	0.00769	Intron	chr1	108506996	NM_006113	VAV3	-	749
chr5	179223579	179223979	401	7.07	6.67	7.38	-0.7	0.000169	0.00769	Downstream	chr5	179223979	NM_145867	LTC4S	+	2794
chr2	233247973	233248373	401	5.52	4.87	5.97	-1.08	0.000169	0.00769	Downstream	chr2	233248373	NM_001632	ALPP	+	4826
chr3	124542892	124543292	401	4.39	4.99	3.33	1.66	0.00017	0.0077	Intron	chr3	124543292	NM_002213	ITGB5	-	63052
chrX	46770908	46771308	401	4.72	5.25	3.87	1.39	0.00017	0.0077	Upstream	chrx	46771308	NM_001077445	PHF16	+	-627
chr5	172757841	172758241	401	5.87	5.32	6.27	-0.93	0.00017	0.0077	Upstream	chr5	172758241	NM_003714	STC2	-	-1535
chr17	1675320	1675720	401	5.78	5.2	6.18	-0.97	0.000169	0.0077	Intron	chr17	1675720	NM_002615	SERPINF1	+	10262
chr3	183532792	183533192	401	6.01	5.49	6.39	-0.89	0.00017	0.00773	Downstream	chr3	183533192	NM_024871	MAP6D1	-	10401
chr7	1521584	1521984	401	5.59	4.98	6.02	-1.02	0.000172	0.00779	Intron	chr7	1521984	NM_001080453	INTS1	-	22234
chr5	10562330	10562730	401	5.35	5.79	4.71	1.1	0.000172	0.0078	Upstream	chr5	10562730	NM_001164440	ANKRD33B	+	-1904
chr7	157165262	157165662	401	6.82	6.41	7.15	-0.73	0.000172	0.0078	Intron	chr7	157165662	NM_058246	DNAJB6	+	35752
chr6	40996226	40996626	401	6.94	6.52	7.27	-0.74	0.000173	0.0078	Intron	chr6	40996626	NM_173561	UNC5CL	-	10512
chr3	124550956	124551356	401	5.44	5.88	4.79	1.1	0.000173	0.00782	Intron	chr3	124551356	NM_002213	ITGB5	-	54988
chr2	799859	800259	401	4.74	5.27	3.91	1.36	0.000173	0.00783	Intron	chr2	800259	NR_033880	LOC339822	-	64053
chr19	34990897	34991297	401	5.93	5.39	6.32	-0.91	0.000174	0.00783	Exon/CD	chr19	34991297	NM_001080436	WTIP	+	18218
chr12	56346576	56346976	401	5.81	5.25	6.21	-0.95	0.000173	0.00783	Intron	chr12	56346976	NM_001345	DGKA	+	21831
chr6_qbl_hap6	1605781	1606181	401	5.45	4.7	5.95	-1.23	0.000173	0.00783	Exon/CD	chr6_qbl_hap6	1606181	NM_024839	RPP21	+	175
chr2	3707266	3707666	401	5.28	5.74	4.62	1.13	0.000174	0.00784	Intron	chr2	3707666	NM_018436	ALLC	+	1681
chr1	26797861	26798261	401	7.95	7.65	8.2	-0.54	0.000175	0.00788	Downstream	chr1	26798261	NM_001243565	DHDDS	+	39289
chr5	1481580	1481980	401	6.55	6.11	6.89	-0.77	0.000175	0.00788	Intron	chr5	1481980	NM_024830	LPCAT1	-	42296
chr18	29254827	29255227	401	4.23	4.86	3.08	1.77	0.000176	0.0079	Intron	chr18	29255227	NM_004775	B4GALT6	-	9659
chr5	7683668	7684068	401	4.87	5.37	4.09	1.29	0.000176	0.00791	Intron	chr5	7684068	NM_020546	ADCY2	+	287526
chr16	30772698	30773098	401	5.9	5.32	6.31	-0.97	0.000176	0.00791	Exon/CD	chr16	30773098	NM_001014979	C16orf93	-	667
chr1	44461445	44461845	401	6.02	5.49	6.4	-0.89	0.000177	0.00794	Exon/CD	chr1	44461845	NM_152499	CCDC24	+	4366
chr11	9330833	9331233	401	4.24	4.87	3.08	1.79	0.000178	0.00796	Intron	chr11	9331233	NM_015012	TMEM41B	-	5282
chr17	17123554	17123954	401	5.82	5.27	6.22	-0.94	0.000178	0.00796	Intron	chr17	17123954	NM_144997	FLCN	-	16748
chr20	18476765	18477165	401	5.24	5.7	4.55	1.15	0.000178	0.00797	Intron	chr20	18477165	NM_006606	RBBP9	-	922
chr5	7623911	7624311	401	5.18	5.64	4.5	1.15	0.000178	0.00797	Intron	chr5	7624311	NM_020546	ADCY2	+	227769
chr1	19414513	19414913	401	5.79	5.23	6.2	-0.95	0.000178	0.00797	Intron	chr1	19414913	NM_020765	UBR4	-	122033
chr7	111846642	111847042	401	6.4	6.75	5.95	0.81	0.000179	0.00799	Exon/CD	chr7	111847042	NM_021994	ZNF277	+	200
chr11	61049108	61049508	401	6.88	6.44	7.21	-0.76	0.000179	0.00799	Exon/CD	chr11	61049508	NM_152718	VWCE	-	13480
chr11	9596709	9597109	401	7.2	7.49	6.82	0.68	0.000179	0.008	Intron	chr11	9597109	NM_003390	WEE1	+	1682
chr22	38245022	38245422	401	8.88	8.7	9.03	-0.31	0.00018	0.00801	Upstream	chr22	38245422	NM_016091	EIF3L	+	-156
chr3	9426504	9426904	401	7.15	6.76	7.46	-0.68	0.00018	0.00801	3'UTR	chr3	9426904	NM_001114092	THUMPD3	+	21988
chr20	45867816	45868216	401	6.15	5.65	6.52	-0.85	0.00018	0.00802	Intron	chr20	45868216	NM_012408	ZMYND8	-	117458
chr16	23491415	23491815	401	5.96	5.43	6.34	-0.9	0.00018	0.00802	Intron	chr16	23491815	NM_015044	GGA2	-	30200
chr6	26028867	26029267	401	5.86	5.29	6.26	-0.96	0.00018	0.00803	Upstream	chr6	26029267	NM_003544	HIST1H4B	-	-1587
chr4	171012480	171012880	401	5.68	5.09	6.1	-1	0.000181	0.00804	Upstream	chr4	171012880	NM_182662	AADAT	-	-1308
chr3	37996412	37996812	401	4.76	5.28	3.95	1.34	0.000181	0.00805	Intron	chr3	37996812	NM_005808	CTDSPL	+	92944
chr5	7594256	7594656	401	5.03	5.52	4.28	1.25	0.000181	0.00805	Intron	chr5	7594656	NM_020546	ADCY2	+	198114
chr1	110595675	110596075	401	5.4	4.75	5.85	-1.09	0.000181	0.00805	Intron	chr1	110596075	NM_001270768	STRIP1	+	21677
chr22	45298748	45299148	401	6.78	7.09	6.37	0.73	0.000182	0.00807	Intron	chr22	45299148	NM_001135862	PHF21B	-	106861
chr5	5135374	5135774	401	5.84	5.29	6.24	-0.93	0.000182	0.00807	Upstream	chr5	5135774	NM_139056	ADAMTS16	+	-4868
chr7	30648631	30649031	401	5.21	4.52	5.67	-1.13	0.000182	0.00807	Intron	chr7	30649031	NM_002047	GARS	+	14651
chr7	33508226	33508626	401	3.85	4.58	2.32	2.24	0.000182	0.00808	Intron	chr7	33508626	NM_001033605	BBS9	+	339275
chr2	17792734	17793134	401	5.01	5.49	4.29	1.21	0.000183	0.00808	Intron	chr2	17793134	NM_003385	VSNL1	+	71128
chr22	18897077	18897477	401	7.04	6.64	7.35	-0.7	0.000182	0.00808	Intron	chr22	18897477	NM_005675	DGCR6	+	3542
chr19	10246949	10247349	401	6.26	5.78	6.61	-0.83	0.000182	0.00808	Intron	chr19	10247349	NM_001130823	DNMT1	-	58606
chr6	161553315	161553715	401	5.66	5.04	6.09	-1.04	0.000183	0.00808	3'UTR	chr6	161553715	NM_020133	AGPAT4	-	141592
chr7	123354685	123355085	401	4.88	4.09	5.39	-1.28	0.000182	0.00808	Intron	chr7	123355085	NM_003941	WASL	-	34231
chr12	133154344	133154744	401	5.75	5.19	6.16	-0.96	0.000183	0.00809	Intron	chr12	133154744	NM_001142641	FBRSL1	+	87388
chr7	816270	816670	401	5.11	4.39	5.58	-1.18	0.000183	0.00809	Intron	chr7	816670	NM_017802	HEATR2	+	50133
chr8	11676470	11676870	401	4.91	5.42	4.12	1.3	0.000184	0.00811	Intron	chr8	11676870	NM_004462	FDFT1	+	16481
chr3	157260935	157261335	401	6	6.37	5.49	0.89	0.000184	0.00811	5'UTR	chr3	157261335	NM_001130002	C3orf55	+	3
chr8	27465997	27466397	401	6.06	5.55	6.44	-0.88	0.000184	0.00812	Intron	chr8	27466397	NM_001831	CLU	-	6131
chr19	36367895	36368295	401	4.89	5.39	4.13	1.26	0.000185	0.00814	Intron	chr19	36368295	NM_005166	APLP1	+	8695
chr2	241669826	241670226	401	6.3	5.82	6.66	-0.82	0.000186	0.00817	Intron	chr2	241670226	NM_001244008	KIF1A	-	89699
chr2	239008146	239008546	401	6.53	6.06	6.88	-0.8	0.000186	0.00818	Downstream	chr2	239008546	NM_016510	SCLY	+	38782
chr3	170085564	170085964	401	4.96	5.45	4.21	1.24	0.000186	0.00819	Intron	chr3	170085964	NM_001145098	SKIL	+	10292
chr6	75978778	75979178	401	5.35	5.8	4.71	1.1	0.000187	0.00819	Intron	chr6	75979178	NM_001143958	TMEM30A	-	15654
chr9	19408839	19409239	401	7.6	7.87	7.28	0.61	0.000187	0.0082	5'UTR	chr9	19409239	NM_001010887	ACER2	+	115
chr6	164000179	164000579	401	6.42	5.96	6.76	-0.79	0.000187	0.0082	Downstream	chr6	164000579	NM_206854	QKI	+	164705
chr1	17732696	17733096	401	7.08	6.68	7.39	-0.7	0.000187	0.00821	Downstream	chr1	17733096	NM_018715	RCC2	-	33354
chr12	133144969	133145369	401	5.78	5.21	6.18	-0.95	0.000187	0.00821	Intron	chr12	133145369	NM_001142641	FBRSL1	+	78013
chr13	113976268	113976668	401	7.12	6.73	7.42	-0.68	0.000188	0.00824	Intron	chr13	113976668	NM_005561	LAMP1	+	25000
chrX	40016872	40017272	401	6.07	5.56	6.44	-0.87	0.000189	0.00828	Intron	chrx	40017272	NM_001123383	BCOR	-	19510
chr4	87813623	87814023	401	5.99	5.48	6.37	-0.89	0.00019	0.0083	Upstream	chr4	87814023	NM_144645	C4orf36	-	-248
chr21	47676578	47676978	401	5.99	5.47	6.38	-0.89	0.00019	0.00831	Exon/CD	chr21	47676978	NM_003906	MCM3AP	-	28458
chr9	80915042	80915442	401	5.82	5.26	6.22	-0.95	0.00019	0.00831	Intron	chr9	80915442	NM_021154	PSAT1	+	3184
chr7	33548408	33548808	401	4.39	4.98	3.39	1.59	0.000191	0.00832	Intron	chr7	33548808	NM_001033605	BBS9	+	379457
chr2	42277289	42277689	401	6.06	5.55	6.45	-0.89	0.000191	0.00833	Intron	chr2	42277689	NM_138370	PKDCC	+	2329
chr2	191144650	191145050	401	4.48	5.05	3.53	1.52	0.000192	0.00836	Intron	chr2	191145050	NM_198047	HIBCH	-	39921
chr6	2893517	2893917	401	4.71	3.85	5.24	-1.37	0.000192	0.00836	Exon/CD	chr6	2893917	NM_004155	SERPINB9	-	9829
chr16	14394929	14395329	401	5.22	5.68	4.55	1.15	0.000192	0.00837	Upstream	chr16	14395329	NR_030177	MIR193B	+	-2694
chr7	134638541	134638941	401	4.18	4.82	2.99	1.83	0.000193	0.00839	Intron	chr7	134638941	NM_033157	CALD1	+	174578
chr9	115078383	115078783	401	4.66	5.2	3.8	1.4	0.000194	0.00843	Intron	chr9	115078783	NM_005156	PTBP3	-	17361
chr20	62510047	62510447	401	5.87	5.32	6.26	-0.93	0.000194	0.00843	Intron	chr20	62510447	NM_001243891	TPD52L2	+	13667
chr1	23811262	23811662	401	6.31	6.66	5.85	0.82	0.000196	0.00849	Upstream	chr1	23811662	NM_001143778	ASAP3	-	-712
chr2	149402534	149402994	461	6.44	5.98	6.79	-0.79	0.000197	0.00852	Intron	chr2	149402994	NM_015630	EPC2	+	205
chr9	115031792	115032192	401	4.27	4.89	3.17	1.72	0.000197	0.00853	Intron	chr9	115032192	NM_005156	PTBP3	-	63952
chr22	38685510	38685910	401	7.85	7.53	8.11	-0.57	0.000197	0.00855	Downstream	chr22	38685910	NM_001894	CSNK1E	-	28379
chr7	33471048	33471448	401	3.97	4.67	2.57	2.08	0.000198	0.00857	Intron	chr7	33471448	NM_001033605	BBS9	+	302097
chr3	170094427	170094827	401	4.7	5.22	3.86	1.37	0.000198	0.00857	Intron	chr3	170094827	NM_001145098	SKIL	+	19155
chr2	113541809	113542209	401	4.77	5.28	3.96	1.33	0.000198	0.00857	Intron	chr2	113542209	NM_000575	IL1A	-	962
chr13	21632768	21633168	401	5.4	5.83	4.78	1.06	0.0002	0.00862	Intron	chr13	21633168	NM_014572	LATS2	-	2754
chrX	53588941	53589341	401	5.05	4.32	5.53	-1.19	0.0002	0.00864	Upstream	chrx	53589341	NR_029484	MIRLET7F2	-	-4906
chr9	74385244	74385644	401	4.79	5.3	4	1.3	0.000201	0.00865	Upstream	chr9	74385644	NM_013390	TMEM2	-	-1644
chr1	11887638	11888038	401	5.13	4.42	5.6	-1.16	0.000201	0.00865	Intron	chr1	11888038	NM_001286	CLCN6	+	21686
chr19	18978428	18978828	401	6.32	5.83	6.68	-0.83	0.000201	0.00866	3'UTR	chr19	18978828	NM_002911	UPF1	+	35885
chr1	12655949	12656349	401	5.64	5.04	6.06	-1.01	0.000201	0.00866	Intron	chr1	12656349	NM_004753	DHRS3	-	21671
chr1	94034211	94034611	401	5.44	4.8	5.87	-1.05	0.000201	0.00866	Intron	chr1	94034611	NM_001261408	BCAR3	-	278295
chr16	1498034	1498434	401	5.29	4.6	5.76	-1.14	0.000202	0.00868	Intron	chr16	1498434	NM_001114331	CLCN7	-	26851
chr3	124502376	124502776	401	4.8	5.3	4	1.3	0.000203	0.0087	Intron	chr3	124502776	NM_002213	ITGB5	-	103568
chr11	64527201	64527601	401	6.65	6.23	6.98	-0.74	0.000202	0.0087	5'UTR	chr11	64527601	NM_001164716	PYGM	-	786
chr17	77909714	77910114	401	5.69	5.1	6.1	-0.99	0.000203	0.00871	3'UTR	chr17	77910114	NM_019020	TBC1D16	-	99743
chr16	11035262	11035662	401	6.36	6.7	5.92	0.79	0.000204	0.00875	3'UTR	chr16	11035662	NM_014015	DEXI	-	795
chrX	154007142	154007542	401	6.08	5.58	6.46	-0.86	0.000204	0.00875	3'UTR	chrx	154007542	NM_001166462	MPP1	-	26460
chr1	24151610	24152010	401	8.1	7.82	8.33	-0.5	0.000205	0.00878	Intron	chr1	24152010	NM_000191	HMGCL	-	139
chr8	145961243	145961643	401	5.67	5.09	6.08	-0.98	0.000205	0.00879	Intron	chr8	145961643	NM_138367	ZNF251	-	19527
chr12	26963362	26963762	401	4.17	4.81	3	1.81	0.000206	0.00882	Intron	chr12	26963762	NM_002223	ITPR2	-	22569
chr14	69454634	69455034	401	4.73	5.24	3.91	1.34	0.000206	0.00882	Downstream	chr14	69455034	NR_073422	ACTN1-AS1	+	8436
chr1	238646613	238647013	401	4.31	4.91	3.24	1.67	0.000207	0.00885	Intron	chr1	238647013	NR_015407	LOC339535	-	2504
chr17	41963025	41963425	401	4.51	5.07	3.58	1.49	0.000207	0.00885	Intron	chr17	41963425	NM_001278370	MPP2	-	23854
chr21	37472391	37472791	401	6.02	6.39	5.52	0.87	0.000208	0.00887	Intron	chr21	37472791	NR_040084	LOC100133286	-	26347
chr13	48565212	48565612	401	5.45	5.88	4.84	1.05	0.000208	0.00889	Intron	chr13	48565612	NM_003850	SUCLA2	-	10050
chr3	158288829	158289229	401	6.92	7.22	6.53	0.71	0.000209	0.0089	5'UTR	chr3	158289229	NM_001195432	MLF1	+	77
chr19	35769274	35769674	401	5.76	5.18	6.17	-0.97	0.000209	0.00891	Intron	chr19	35769674	NM_207291	USF2	+	9579
chr18	9742372	9742772	401	4.85	5.35	4.08	1.28	0.000209	0.00892	Intron	chr18	9742772	NM_006868	RAB31	+	34345
chr22	50924290	50924690	401	6.97	6.57	7.28	-0.7	0.000209	0.00892	3'UTR	chr22	50924690	NM_024866	ADM2	+	4506
chr19	15271243	15271643	401	4.93	4.16	5.43	-1.25	0.00021	0.00892	3'UTR	chr19	15271643	NM_000435	NOTCH3	-	40349
chr17	38136338	38136738	401	7.98	8.21	7.7	0.53	0.00021	0.00895	Upstream	chr17	38136738	NM_002809	PSMD3	+	-482
chr14	52327293	52327693	401	6.12	6.48	5.64	0.85	0.000212	0.00897	5'UTR	chr14	52327693	NM_053064	GNG2	+	472
chr4	113566383	113566783	401	8.87	8.69	9.02	-0.32	0.000211	0.00897	Intron	chr4	113566783	NM_016648	LARP7	+	8464
chr17	73814604	73815004	401	6.26	5.77	6.62	-0.83	0.000212	0.00897	Exon/CD	chr17	73815004	NM_001080419	UNK	+	33885
chr3	3854170	3854570	401	5.37	4.72	5.82	-1.08	0.000211	0.00897	Intron	chr3	3854570	NM_020873	LRRN1	+	13250
chr1	228681144	228681544	401	5.32	4.67	5.77	-1.08	0.000211	0.00897	Intron	chr1	228681544	NM_001010858	RNF187	+	6277
chr2	63801738	63802138	401	3.45	4.28	1.31	2.92	0.000212	0.00898	Intron	chr2	63802138	NM_015910	WDPCP	-	13929
chr18	70992012	70992412	401	5.07	5.54	4.36	1.18	0.000212	0.00898	5'UTR	chr18	70992412	NR_038340	LOC100505817	+	37
chr1	207818965	207819365	401	3.9	4.61	2.46	2.14	0.000212	0.00899	Intron	chr1	207819365	NM_175710	CR1L	+	708
chr12	27162550	27162950	401	4.07	4.74	2.8	1.93	0.000213	0.00901	Intron	chr12	27162950	NM_016551	TM7SF3	-	4589
chr13	48543558	48543958	401	4.69	5.21	3.86	1.36	0.000213	0.00901	Intron	chr13	48543958	NM_003850	SUCLA2	-	31704
chr19	40871537	40871937	401	7.6	7.87	7.26	0.62	0.000213	0.00901	5'UTR	chr19	40871937	NM_012268	PLD3	+	17406
chr8	91639679	91640079	401	5.45	4.81	5.9	-1.07	0.000213	0.00901	Intron	chr8	91640079	NM_001146273	TMEM64	-	18254
chr15	93585509	93585909	401	6.72	6.3	7.04	-0.73	0.000213	0.00902	Downstream	chr15	93585909	NM_020211	RGMA	-	46734
chr10	51827330	51827730	401	6.44	5.98	6.79	-0.8	0.000213	0.00902	3'UTR	chr10	51827730	NR_038275	FLJ31813	-	33
chr7	97925940	97926340	401	6.01	5.49	6.39	-0.88	0.000214	0.00902	Intron	chr7	97926340	NM_018842	BAIAP2L1	-	104287
chr12	133199713	133200113	401	5.54	4.92	5.97	-1.03	0.000214	0.00902	Downstream	chr12	133200113	NM_006231	POLE	-	64032
chrX	44810231	44810631	401	6.27	6.63	5.8	0.84	0.000214	0.00903	Intron	chrx	44810631	NM_021140	KDM6A	+	78009
chr6	101284301	101284701	401	3.71	4.47	2	2.45	0.000215	0.00905	Intron	chr6	101284701	NM_006828	ASCC3	-	44723
chr21	45749279	45749679	401	6.6	6.17	6.94	-0.75	0.000215	0.00905	3'UTR	chr21	45749679	NM_004928	C21orf2	-	9806
chr18	3603065	3603465	401	7.42	7.05	7.71	-0.65	0.000215	0.00907	Intron	chr18	3603465	NM_004746	DLGAP1	-	852001
chr19	4119765	4120165	401	6.37	5.91	6.71	-0.79	0.000216	0.00908	Intron	chr19	4120165	NM_030662	MAP2K2	-	4161
chr3	32921719	32922119	401	5.93	5.4	6.32	-0.91	0.000217	0.00911	Intron	chr3	32922119	NM_001039111	TRIM71	+	62410
chr5	176559839	176560239	401	6.82	6.4	7.15	-0.74	0.000217	0.00913	Upstream	chr5	176560239	NM_172349	NSD1	+	-40
chr8	103880659	103881059	401	4.69	5.21	3.86	1.35	0.000217	0.00914	Upstream	chr8	103881059	NM_148174	AZIN1	-	-4462
chr9	95821959	95822359	401	5.87	6.26	5.34	0.92	0.000218	0.00915	Intron	chr9	95822359	NM_145006	SUSD3	+	1171
chr20	32262574	32262974	401	7.28	6.9	7.58	-0.66	0.000218	0.00917	Downstream	chr20	32262974	NM_005225	E2F1	-	11436
chr13	32983778	32984178	401	6.06	5.55	6.44	-0.88	0.000219	0.00919	Intron	chr13	32984178	NM_052818	N4BP2L1	-	18337
chr3	185805644	185806044	401	3.9	4.61	2.45	2.14	0.00022	0.0092	Intron	chr3	185806044	NM_004454	ETV5	-	21057
chr8	15419064	15419464	401	5.63	6.04	5.07	0.98	0.000219	0.0092	Intron	chr8	15419464	NM_006765	TUSC3	+	21669
chr20	30071630	30072030	401	6.06	5.53	6.45	-0.91	0.00022	0.00922	Intron	chr20	30072030	NM_014012	REM1	+	8726
chrX	13707061	13707461	401	5.99	5.34	6.44	-1.08	0.00022	0.00922	5'UTR	chrx	13707461	NM_004251	RAB9A	+	22
chr7	70239880	70240280	401	4.7	3.85	5.23	-1.36	0.00022	0.00922	Intron	chr7	70240280	NM_015570	AUTS2	+	1176175
chr15	42142923	42143323	401	6.11	5.61	6.48	-0.86	0.000221	0.00923	Exon/CD	chr15	42143323	NM_016642	SPTBN5	-	43152
chrX	103357218	103357618	401	5.58	5.99	5	1	0.000222	0.00925	5'UTR	chrx	103357618	NM_001143978	ZCCHC18	+	312
chr8	54913659	54914059	401	5.21	4.52	5.68	-1.15	0.000222	0.00925	Intron	chr8	54914059	NM_201437	TCEA1	-	21149
chr5	851659	852059	401	5.7	5.13	6.11	-0.97	0.000222	0.00926	Upstream	chr5	852059	NM_024786	ZDHHC11	-	-758
chr7	158551055	158551455	401	5.14	4.43	5.61	-1.17	0.000222	0.00926	Intron	chr7	158551455	NM_020728	ESYT2	-	71064
chr2	171078055	171078455	401	4.17	4.81	2.99	1.82	0.000223	0.00931	Intron	chr2	171078455	NM_138995	MYO3B	+	43601
chr11	94963300	94963700	401	6.32	6.66	5.86	0.81	0.000224	0.00934	Intron	chr11	94963700	NM_001271594	SESN3	-	2205
chr7	134513040	134513440	401	4.01	4.69	2.7	1.99	0.000225	0.00935	Intron	chr7	134513440	NM_033157	CALD1	+	49077
chr6	101189802	101190202	401	4.85	5.35	4.09	1.27	0.000225	0.00935	Intron	chr6	101190202	NM_006828	ASCC3	-	139222
chr17	29049100	29049500	401	5.31	4.64	5.76	-1.11	0.000225	0.00935	Intron	chr17	29049500	NR_024187	SUZ12P1	+	12675
chr5	7533995	7534395	401	4.4	4.99	3.4	1.59	0.000225	0.00936	Intron	chr5	7534395	NM_020546	ADCY2	+	137853
chr9	23814285	23814685	401	4.51	5.07	3.59	1.48	0.000226	0.00939	Intron	chr9	23814685	NM_004432	ELAVL2	-	11578
chr3	139396488	139396888	401	6.22	6.57	5.76	0.82	0.000227	0.0094	5'UTR	chr3	139396888	NM_001200047	NMNAT3	-	197
chr17	48189041	48189441	401	6.09	5.6	6.46	-0.85	0.000227	0.0094	3'UTR	chr17	48189441	NM_174920	SAMD14	-	18005
chr17	26924746	26925146	401	5.52	4.91	5.95	-1.02	0.000226	0.0094	Intron	chr17	26925146	NM_006461	SPAG5	-	1110
chr10	13800392	13800792	401	4.9	5.39	4.14	1.26	0.000228	0.00943	Intron	chr10	13800792	NM_018027	FRMD4A	-	572274
chr9	102887448	102887848	401	5.42	5.85	4.8	1.06	0.000228	0.00943	Intron	chr9	102887848	NM_014425	INVS	+	26147
chr8	22917630	22918030	401	5.66	6.06	5.09	0.98	0.000229	0.00947	Intron	chr8	22918030	NM_003842	TNFRSF10B	-	8870
chr17	79222039	79222439	401	6.45	6.01	6.79	-0.77	0.000229	0.00947	Intron	chr17	79222439	NM_001037984	SLC38A10	-	46857
chr11	63365428	63365828	401	5.83	5.28	6.23	-0.93	0.000229	0.00947	Exon/CD	chr11	63365828	NM_001128203	PLA2G16	-	16313
chr15	90749671	90750071	401	4.9	5.4	4.13	1.27	0.00023	0.00952	Intron	chr15	90750071	NM_020210	SEMA4B	+	21720
chr10	118084591	118084991	401	5.3	4.64	5.75	-1.09	0.000231	0.00952	Intron	chr10	118084991	NM_198515	CCDC172	+	852
chr8	22970072	22970472	401	4.51	5.06	3.59	1.48	0.000232	0.00956	Intron	chr8	22970472	NM_003841	TNFRSF10C	+	9946
chrX	133302364	133302764	401	7.3	6.93	7.59	-0.65	0.000232	0.00956	Downstream	chrx	133302764	NR_029852	MIR363	-	918
chr8	143747149	143747549	401	5.27	4.61	5.73	-1.1	0.000232	0.00956	Exon/CD	chr8	143747549	NM_001077527	JRK	-	4052
chr8	35223967	35224367	401	4.06	4.73	2.8	1.92	0.000232	0.00957	Intron	chr8	35224367	NM_080872	UNC5D	+	131193
chr5	133915254	133915654	401	5.58	4.97	6	-1.02	0.000232	0.00957	3'UTR	chr5	133915654	NM_015288	PHF15	+	53657
chr16	8943507	8943907	401	7.03	6.63	7.34	-0.7	0.000233	0.00958	Downstream	chr16	8943907	NM_000303	PMM2	+	52038
chr3	128712660	128713060	401	6.68	7.01	6.24	0.78	0.000234	0.00962	5'UTR	chr3	128713060	NM_020741	KIAA1257	-	126
chr4	53612161	53612561	401	3.96	4.65	2.59	2.05	0.000234	0.00963	Intron	chr4	53612561	NM_024534	ERVMER34-1	-	5446
chr2	17753925	17754325	401	4.62	5.15	3.76	1.39	0.000235	0.00963	Intron	chr2	17754325	NM_003385	VSNL1	+	32319
chr5	16686772	16687172	401	5.15	4.46	5.62	-1.14	0.000234	0.00963	Intron	chr5	16687172	NM_012334	MYO10	-	249413
chr15	45490883	45491283	401	6.38	6.72	5.94	0.79	0.000235	0.00966	Exon/CD	chr15	45491283	NM_138356	SHF	-	2290
chr12	124834313	124834713	401	6.03	5.52	6.4	-0.87	0.000235	0.00966	Intron	chr12	124834713	NM_001077261	NCOR2	-	217497
chr5	66462148	66462548	401	6.5	6.83	6.08	0.76	0.000236	0.00968	Exon/CD	chr5	66462548	NM_001164664	MAST4	+	570173
chr12	53436360	53436760	401	7.46	7.1	7.74	-0.63	0.000238	0.00974	Downstream	chr12	53436760	NR_033854	LOC283335	-	11662
chr1	17446397	17446797	401	5.14	5.59	4.46	1.14	0.00024	0.00981	Upstream	chr1	17446797	NM_007365	PADI2	-	-649
chr3	146187067	146187467	401	6.88	6.47	7.2	-0.72	0.000241	0.00987	Intron	chr3	146187467	NM_001199979	PLSCR2	-	26511
chr5	7476418	7476818	401	5.02	5.49	4.32	1.18	0.000242	0.00988	Intron	chr5	7476818	NM_020546	ADCY2	+	80276
chr19	50125186	50125586	401	5.97	5.46	6.35	-0.88	0.000242	0.00988	Intron	chr19	50125586	NM_020719	PRR12	+	30475
chr4	153871148	153871548	401	5.02	5.49	4.32	1.18	0.000243	0.00989	Intron	chr4	153871548	NM_033393	FHDC1	+	7214
chr9	134398723	134399123	401	7.19	6.81	7.49	-0.67	0.000243	0.00989	3'UTR	chr9	134399123	NM_001077365	POMT1	+	20635
chr1	13944764	13945164	401	5.22	4.55	5.68	-1.11	0.000243	0.00989	Downstream	chr1	13945164	NM_006474	PDPN	+	34713
chr7	33428640	33429040	401	3.97	4.66	2.59	2.06	0.000244	0.00992	Intron	chr7	33429040	NM_001033605	BBS9	+	259689
chr14	57735507	57735907	401	7.45	7.08	7.75	-0.65	0.000244	0.00993	5'UTR	chr14	57735907	NM_018229	AP5M1	+	102
chr16	23563541	23563941	401	5.51	4.91	5.93	-1.01	0.000244	0.00993	Intron	chr16	23563941	NM_001083614	EARS2	-	4955
chr7	100773667	100774067	401	4.92	5.4	4.18	1.24	0.000245	0.00996	Exon/CD	chr7	100774067	NM_000602	SERPINE1	+	3498
chr9	131592053	131592453	401	7.38	6.99	7.68	-0.68	0.000245	0.00996	Upstream	chr9	131592453	NM_016390	C9orf114	-	-153
chr8	28570639	28571039	401	4.54	5.09	3.64	1.45	0.000247	0.01	Intron	chr8	28571039	NM_001440	EXTL3	+	11850
chr9	131181620	131182020	401	5.26	5.7	4.62	1.09	0.000246	0.01	Upstream	chr9	131182020	NM_016174	CERCAM	+	-938
chr6	3459080	3459480	401	4.59	5.14	3.71	1.43	0.000249	0.0101	Upstream	chr6	3459480	NM_015482	SLC22A23	-	-2487
chr13	48616534	48616934	401	5.28	5.72	4.64	1.08	0.000249	0.0101	Intron	chr13	48616934	NM_018283	NUDT15	+	5032
chr13	107222609	107223009	401	5.7	6.09	5.14	0.96	0.000248	0.0101	Upstream	chr13	107223009	NM_018011	ARGLU1	-	-2295
chr21	45226273	45226673	401	6.75	6.34	7.07	-0.72	0.000249	0.0101	Intron	chr21	45226673	NR_026961	LOC284837	-	5975
chr1	2444092	2444492	401	5.87	5.33	6.26	-0.92	0.000251	0.0101	Intron	chr1	2444492	NM_018216	PANK4	-	13743
chr8	11671700	11672100	401	4.62	5.16	3.75	1.41	0.000252	0.0102	Intron	chr8	11672100	NM_004462	FDFT1	+	11711
chr2	37874919	37875319	401	4.84	5.34	4.08	1.26	0.000254	0.0102	Intron	chr2	37875319	NM_001270436	CDC42EP3	-	24559
chr17	37309071	37309471	401	5.18	5.63	4.52	1.12	0.000254	0.0102	Upstream	chr17	37309471	NM_020405	PLXDC1	-	-1369
chr5	74092668	74093068	401	5.7	6.09	5.15	0.95	0.000254	0.0102	Intron	chr5	74093068	NM_015566	FAM169A	-	69795
chr16	21059578	21059978	401	6	6.38	5.48	0.91	0.000252	0.0102	Intron	chr16	21059978	NM_017539	DNAH3	-	110984
chr7	101129508	101129908	401	5.9	6.27	5.39	0.9	0.000251	0.0102	Intron	chr7	101129908	NM_133457	COL26A1	+	123587
chr11	122526268	122526668	401	6.22	6.57	5.74	0.84	0.000256	0.0102	5'UTR	chr11	122526668	NM_032873	UBASH3B	+	71
chr11	61891351	61891751	401	6.89	7.2	6.5	0.71	0.000256	0.0102	5'UTR	chr11	61891751	NM_001040694	INCENP	+	107
chr17	39684429	39684829	401	7.71	7.37	7.98	-0.59	0.000251	0.0102	5'UTR	chr17	39684829	NM_002276	KRT19	-	12
chr16	571312	571712	401	6.91	6.52	7.23	-0.7	0.000252	0.0102	3'UTR	chr16	571712	NM_014700	RAB11FIP3	+	95845
chr17	45748275	45748675	401	6.3	5.83	6.65	-0.81	0.000254	0.0102	Intron	chr17	45748675	NM_002265	KPNB1	+	21272
chr20	60907029	60907429	401	5.64	5.06	6.06	-0.98	0.000253	0.0102	Intron	chr20	60907429	NM_005560	LAMA5	-	35139
chr20	363789	364189	401	5.59	5	6.01	-1	0.000255	0.0102	Intron	chr20	364189	NM_021158	TRIB3	+	2682
chr20	62311614	62312014	401	5.51	4.91	5.94	-1.02	0.000254	0.0102	Intron	chr20	62312014	NM_016434	RTEL1	+	22652
chr1	228602773	228603173	401	5.31	4.67	5.76	-1.07	0.000254	0.0102	Intron	chr1	228603173	NM_001024940	TRIM17	-	1610
chr3	126744598	126744998	401	5.27	4.61	5.72	-1.09	0.000255	0.0102	Intron	chr3	126744998	NM_032242	PLXNA1	+	37362
chr7	134516869	134517269	401	4.34	4.93	3.33	1.6	0.000256	0.0103	Intron	chr7	134517269	NM_033157	CALD1	+	52906
chr5	114961870	114962270	401	6.93	7.23	6.55	0.69	0.000257	0.0103	Upstream	chr5	114962270	NM_181836	TMED7	-	-194
chr3	179280649	179281049	401	8.12	7.84	8.35	-0.5	0.000256	0.0103	5'UTR	chr3	179281049	NM_004301	ACTL6A	+	142
chr19	45888853	45889253	401	6.27	5.81	6.62	-0.8	0.00026	0.0103	Intron	chr19	45889253	NM_001142502	PPP1R13L	-	20554
chr16	2295310	2295710	401	6.04	5.54	6.41	-0.85	0.00026	0.0103	Intron	chr16	2295710	NM_001178029	ECI1	-	6092
chr19	4502284	4502684	401	5.97	5.45	6.35	-0.88	0.000257	0.0103	3'UTR	chr19	4502684	NM_001080400	PLIN4	-	15232
chr16	90075720	90076120	401	5.96	5.44	6.34	-0.88	0.000258	0.0103	Intron	chr16	90076120	NM_001042610	DBNDD1	-	10017
chr9	139279956	139280356	401	5.9	5.38	6.28	-0.89	0.000257	0.0103	Intron	chr9	139280356	NM_003086	SNAPC4	-	12733
chr21	45753085	45753485	401	5.85	5.31	6.25	-0.92	0.000259	0.0103	Intron	chr21	45753485	NM_004928	C21orf2	-	6000
chr9	99703056	99703456	401	5.82	5.28	6.22	-0.92	0.000259	0.0103	3'UTR	chr9	99703456	NM_001045477	NUTM2G	+	11971
chr4	165817008	165817408	401	5.1	4.4	5.58	-1.16	0.000257	0.0103	5'UTR	chr4	165817408	NR_038825	LOC100506013	+	19053
chr7	134539437	134539837	401	4.25	4.86	3.17	1.68	0.000263	0.0104	Intron	chr7	134539837	NM_033157	CALD1	+	75474
chr3	77089404	77089804	401	4.54	5.08	3.65	1.44	0.000263	0.0104	5'UTR	chr3	77089804	NM_002942	ROBO2	+	311
chr1	65614851	65615251	401	6.79	7.1	6.4	0.71	0.000262	0.0104	Intron	chr1	65615251	NM_203464	AK4	+	1820
chr4	119199746	119200146	401	8.26	8.47	8.03	0.45	0.000261	0.0104	5'UTR	chr4	119200146	NR_003584	SNHG8	+	30
chr19	57741984	57742384	401	7.81	7.5	8.06	-0.55	0.00026	0.0104	Upstream	chr19	57742384	NM_001015879	AURKC	+	-192
chr6	143832869	143833269	401	7.24	6.83	7.55	-0.71	0.000263	0.0104	Upstream	chr6	143833269	NM_032020	FUCA2	-	-49
chr19	13076202	13076602	401	6.2	5.71	6.56	-0.83	0.000263	0.0104	Upstream	chr19	13076602	NM_152654	DAND5	+	-4029
chr19	1230603	1231003	401	5.99	5.49	6.37	-0.86	0.000261	0.0104	3'UTR	chr19	1231003	NM_152769	C19orf26	-	7187
chr20	60911448	60911848	401	5.43	4.8	5.87	-1.05	0.000263	0.0104	Intron	chr20	60911848	NM_005560	LAMA5	-	30720
chr2	152287549	152287949	401	4.97	4.25	5.46	-1.19	0.000262	0.0104	Intron	chr2	152287949	NM_001177663	RIF1	+	21353
chr1	214702847	214703247	401	3.89	4.6	2.45	2.14	0.000265	0.0105	Intron	chr1	214703247	NM_005401	PTPN14	-	21977
chr5	7684956	7685356	401	4.2	4.82	3.09	1.74	0.000266	0.0105	Intron	chr5	7685356	NM_020546	ADCY2	+	288814
chr12	4448498	4448898	401	4.84	5.33	4.09	1.25	0.000266	0.0105	Intron	chr12	4448898	NM_020375	C12orf5	+	18340
chr2	36688205	36688605	401	4.87	5.36	4.13	1.24	0.000267	0.0105	Intron	chr2	36688605	NM_016441	CRIM1	+	105036
chr12	69220717	69221117	401	5.66	6.06	5.1	0.97	0.000265	0.0105	Intron	chr12	69221117	NM_001145339	MDM2	+	18966
chr5	172109716	172110116	401	5.65	6.05	5.09	0.97	0.000268	0.0105	Intron	chr5	172110116	NM_001142651	NEURL1B	+	41641
chr4	84205246	84205646	401	6.17	6.53	5.71	0.83	0.000265	0.0105	Intron	chr4	84205646	NM_015697	COQ2	-	621
chr19	46849842	46850242	401	7.6	7.25	7.89	-0.63	0.000268	0.0105	Upstream	chr19	46850242	NM_001204284	PPP5C	+	-208
chr9	130882553	130882953	401	6.65	6.23	6.98	-0.73	0.000267	0.0105	Downstream	chr9	130882953	NM_198938	PTGES2	-	7988
chr5	179220213	179220613	401	6.51	6.08	6.84	-0.75	0.000266	0.0105	Upstream	chr5	179220613	NM_145867	LTC4S	+	-572
chr9	139978863	139979263	401	6.58	6.15	6.91	-0.75	0.000267	0.0105	Downstream	chr9	139979263	NM_207309	UAP1L1	+	7111
chr10	21784935	21785335	401	5.6	5.02	6.02	-0.98	0.000265	0.0105	Intron	chr10	21785335	NM_001010911	C10orf114	-	1078
chr1	9665644	9666044	401	5.63	5.03	6.05	-1	0.000268	0.0105	Intron	chr1	9666044	NM_001130924	TMEM201	+	16913
chr1	19653134	19653534	401	5.51	4.91	5.93	-1.01	0.000265	0.0105	Intron	chr1	19653534	NM_017765	PQLC2	+	14595
chr7	33532164	33532564	401	4	4.67	2.69	1.97	0.000273	0.0106	Intron	chr7	33532564	NM_001033605	BBS9	+	363213
chr8	128910996	128911396	401	5.58	5.99	5	1	0.000272	0.0106	Intron	chr8	128911396	NR_003367	PVT1	+	8323
chr7	99214202	99214602	401	8.6	8.4	8.77	-0.37	0.000273	0.0106	Upstream	chr7	99214602	NM_145115	ZSCAN25	+	-168
chr7	157182549	157182949	401	6.62	6.19	6.94	-0.73	0.000271	0.0106	Intron	chr7	157182949	NM_058246	DNAJB6	+	53039
chr9	139837596	139837996	401	6.69	6.27	7.01	-0.73	0.000273	0.0106	Intron	chr9	139837996	NM_018998	FBXW5	-	1410
chr19	35993613	35994013	401	6.44	6.01	6.78	-0.76	0.000272	0.0106	Intron	chr19	35994013	NM_001190347	DMKN	-	10747
chr17	76105267	76105667	401	6.13	5.64	6.5	-0.84	0.000273	0.0106	3'UTR	chr17	76105667	NR_040071	TNRC6C-AS1	-	2413
chr1	19450234	19450634	401	5.76	5.21	6.15	-0.93	0.00027	0.0106	Intron	chr1	19450634	NM_020765	UBR4	-	86312
chr22	42527204	42527604	401	5.65	5.09	6.06	-0.96	0.000269	0.0106	Upstream	chr22	42527604	NM_000106	CYP2D6	-	-521
chr12	57587015	57587415	401	5.65	5.08	6.06	-0.96	0.000271	0.0106	Intron	chr12	57587415	NM_002332	LRP1	+	64934
chr19	580041	580441	401	5.59	4.99	6.01	-1	0.000271	0.0106	Intron	chr19	580441	NM_198590	BSG	+	8965
chr21	45735525	45735925	401	5.48	4.85	5.91	-1.05	0.000272	0.0106	Intron	chr21	45735925	NR_024108	PFKL	+	15801
chr5	179015632	179016032	401	5.28	4.62	5.73	-1.1	0.000269	0.0106	Intron	chr5	179016032	NM_025158	RUFY1	+	38271
chr3	124528266	124528666	401	5.42	5.85	4.8	1.06	0.000276	0.0107	Intron	chr3	124528666	NM_002213	ITGB5	-	77678
chr19	54937388	54937788	401	6.26	5.8	6.61	-0.8	0.000275	0.0107	Intron	chr19	54937788	NM_020659	TTYH1	+	10984
chr7	97918832	97919232	401	6.25	5.79	6.6	-0.8	0.000276	0.0107	Intron	chr7	97919232	NM_001159491	BRI3	+	8054
chr10	89602767	89603167	401	3.89	4.59	2.47	2.12	0.000279	0.0108	Intron	chr10	89603167	NR_028492	CFL1P1	+	24898
chr4	108941066	108941466	401	4.25	4.86	3.16	1.7	0.000279	0.0108	Intron	chr4	108941466	NM_005327	HADH	+	30397
chr2	17784374	17784774	401	4.74	5.25	3.95	1.3	0.000277	0.0108	Intron	chr2	17784774	NM_003385	VSNL1	+	62768
chr1	153510907	153511307	401	6.74	7.05	6.35	0.71	0.000277	0.0108	Intron	chr1	153511307	NM_002962	S100A5	-	3134
chr16	29822561	29822961	401	7.46	7.1	7.74	-0.63	0.000276	0.0108	Downstream	chr16	29822961	NM_001276275	MAZ	+	5345
chr6	159203407	159203807	401	6.49	6.06	6.83	-0.76	0.000277	0.0108	Intron	chr6	159203807	NM_001111077	EZR	-	36849
chr20	57487005	57487405	401	6.29	5.83	6.64	-0.79	0.00028	0.0108	Downstream	chr20	57487405	NM_016592	GNAS	+	72411
chr1	11192819	11193219	401	5.4	4.78	5.83	-1.03	0.000277	0.0108	Intron	chr1	11193219	NM_004958	MTOR	-	129589
chr14	55504582	55504982	401	5.21	4.52	5.67	-1.13	0.000279	0.0108	Intron	chr14	55504982	NM_199421	SOCS4	+	10939
chr5	125919457	125919857	401	4.65	5.17	3.81	1.36	0.000281	0.0109	Exon/CD	chr5	125919857	NM_001202404	ALDH7A1	-	11425
chr10	104881258	104881658	401	4.92	5.41	4.17	1.25	0.000283	0.0109	Intron	chr10	104881658	NM_001134373	NT5C2	-	71605
chr4	108918961	108919361	401	5.35	5.79	4.73	1.06	0.000282	0.0109	Intron	chr4	108919361	NM_005327	HADH	+	8292
chr17	4439215	4439615	401	6.99	6.6	7.3	-0.69	0.000282	0.0109	Exon/CD	chr17	4439615	NM_001124758	SPNS2	+	37287
chr16	2280941	2281341	401	6.29	5.83	6.63	-0.79	0.000283	0.0109	Intron	chr16	2281341	NM_004424	E4F1	+	7575
chr2	234116392	234116792	401	4	4.67	2.71	1.96	0.000286	0.011	Downstream	chr2	234116792	NM_001017915	INPP5D	+	191557
chr7	134587746	134588146	401	4.6	5.13	3.75	1.38	0.000285	0.011	Intron	chr7	134588146	NM_033157	CALD1	+	123783
chr7	75860656	75861056	401	5.23	5.67	4.59	1.09	0.000287	0.011	Intron	chr7	75861056	NM_001110199	SRRM3	+	29641
chr3	57198488	57198888	401	6.14	6.49	5.68	0.83	0.000284	0.011	Intron	chr3	57198888	NM_017563	IL17RD	-	715
chr9	132725117	132725517	401	6.39	6.73	5.95	0.79	0.000286	0.011	Intron	chr9	132725517	NM_015033	FNBP1	-	80156
chr11	125495725	125496125	401	8.18	7.92	8.41	-0.47	0.000286	0.011	Intron	chr11	125496125	NM_001114121	CHEK1	+	895
chr21	48055087	48055487	401	7.42	7.01	7.74	-0.71	0.000287	0.011	Upstream	chr21	48055487	NM_001242864	PRMT2	+	-219
chr11	66022585	66022985	401	5.73	5.17	6.13	-0.95	0.000285	0.011	Upstream	chr11	66022985	NM_001134775	KLC2	+	-1979
chr7	33406285	33406685	401	4.24	4.85	3.17	1.68	0.00029	0.0111	Intron	chr7	33406685	NM_001033605	BBS9	+	237334
chr8	70744609	70745009	401	5.12	5.58	4.43	1.15	0.000289	0.0111	Exon/CD	chr8	70745009	NM_030958	SLCO5A1	-	2490
chr12	26983821	26984221	401	5.29	5.73	4.67	1.07	0.00029	0.0111	Intron	chr12	26984221	NM_002223	ITPR2	-	2110
chr1	86041247	86041647	401	5.39	5.82	4.79	1.04	0.000288	0.0111	Intron	chr1	86041647	NM_001134445	DDAH1	-	2599
chr1	39876773	39877173	401	5.59	5.99	5.03	0.98	0.000291	0.0111	Exon/CD	chr1	39877173	NM_015038	KIAA0754	+	1798
chr19	2249318	2249718	401	7.59	7.23	7.87	-0.63	0.000289	0.0111	Exon/CD	chr19	2249718	NM_000479	AMH	+	406
chr19	12814150	12814550	401	6.2	5.73	6.55	-0.81	0.000288	0.0111	Intron	chr19	12814550	NM_001136195	TNPO2	-	20460
chr22	50895394	50895794	401	5.8	5.27	6.19	-0.91	0.00029	0.0111	Intron	chr22	50895794	NM_002972	SBF1	-	17870
chr8	38320463	38320863	401	5.76	5.21	6.15	-0.92	0.000291	0.0111	Intron	chr8	38320863	NM_001174063	FGFR1	-	5689
chr2	100719926	100720326	401	4.45	5.02	3.52	1.5	0.000293	0.0112	Intron	chr2	100720326	NM_002285	AFF3	-	38911
chr16	85708946	85709346	401	5.73	5.17	6.13	-0.95	0.000292	0.0112	3'UTR	chr16	85709346	NM_001134473	GSE1	+	64118
chr7	75212110	75212510	401	5.57	4.97	6	-1.02	0.000294	0.0112	Intron	chr7	75212510	NM_005338	HIP1	-	155973
chr5	7458035	7458435	401	4.52	5.07	3.64	1.43	0.000299	0.0113	Intron	chr5	7458435	NM_020546	ADCY2	+	61893
chr19	20115326	20115726	401	4.7	5.23	3.85	1.38	0.000297	0.0113	3'UTR	chr19	20115726	NM_033196	ZNF682	-	34751
chr10	104874649	104875049	401	4.82	5.33	4.03	1.3	0.000298	0.0113	Intron	chr10	104875049	NM_001134373	NT5C2	-	78214
chr10	104861473	104861873	401	4.96	5.44	4.25	1.19	0.000297	0.0113	Intron	chr10	104861873	NM_001134373	NT5C2	-	91390
chr3	124560499	124560899	401	5.01	5.48	4.32	1.17	0.000297	0.0113	Intron	chr3	124560899	NM_002213	ITGB5	-	45445
chr3	124548404	124548804	401	5.22	5.67	4.56	1.11	0.000298	0.0113	Intron	chr3	124548804	NM_002213	ITGB5	-	57540
chr12	21787125	21787525	401	6.91	6.52	7.22	-0.69	0.000297	0.0113	Downstream	chr12	21787525	NM_002300	LDHB	-	23464
chr12	133197660	133198060	401	6.61	6.18	6.93	-0.73	0.000297	0.0113	Exon/CD	chr12	133198060	NM_174873	P2RX2	+	2458
chr9	134329998	134330398	401	5.93	5.43	6.31	-0.87	0.000297	0.0113	Intron	chr9	134330398	NM_013318	PRRC2B	+	24722
chr12	120791134	120791534	401	5.53	4.93	5.95	-1	0.000298	0.0113	Intron	chr12	120791534	NM_002442	MSI1	-	15649
chr17	37867372	37867772	401	5.4	4.79	5.84	-1.03	0.000298	0.0113	Intron	chr17	37867772	NM_001005862	ERBB2	+	23180
chr8	48888848	48889248	401	5.19	4.53	5.64	-1.1	0.000297	0.0113	Intron	chr8	48889248	NM_005914	MCM4	+	16286
chr6	45389195	45389595	401	4.51	5.06	3.59	1.47	0.000302	0.0114	Intron	chr6	45389595	NM_001015051	RUNX2	+	93342
chr6	150920243	150920643	401	4.87	5.37	4.12	1.25	0.000303	0.0114	Upstream	chr6	150920643	NM_001029884	PLEKHG1	+	-555
chr8	146228295	146228695	401	8.11	7.84	8.33	-0.48	0.000302	0.0114	5'UTR	chr8	146228695	NR_026974	ZNF252P-AS1	+	299
chr9	139615502	139615902	401	7.42	7.06	7.7	-0.63	0.000302	0.0114	Intron	chr9	139615902	NM_152421	FAM69B	+	8679
chr6	159231349	159231749	401	6.21	5.74	6.57	-0.81	0.0003	0.0114	Intron	chr6	159231749	NM_001111077	EZR	-	8907
chr2	232574419	232574819	401	6.21	5.74	6.56	-0.81	0.000302	0.0114	Intron	chr2	232574819	NM_001099285	PTMA	+	1385
chr15	68487349	68487749	401	5.69	5.13	6.09	-0.95	0.0003	0.0114	Intron	chr15	68487749	NM_001031733	CALML4	-	10899
chr19	617637	618037	401	5.6	5.01	6.02	-0.99	0.000301	0.0114	Exon/CD	chr19	618037	NM_005035	POLRMT	-	15731
chr17	1944978	1945378	401	5.4	4.75	5.85	-1.08	0.000302	0.0114	Intron	chr17	1945378	NM_001383	DPH1	+	11748
chr9	27369364	27369764	401	4.6	5.13	3.76	1.37	0.000304	0.0115	Intron	chr9	27369764	NM_024761	MOB3B	-	160286
chr8	94932189	94932589	401	4.77	5.27	4	1.28	0.000306	0.0115	Intron	chr8	94932589	NM_018444	PDP1	+	3307
chr14	77608055	77608455	401	5.43	5.85	4.83	1.03	0.000305	0.0115	Upstream	chr14	77608455	NM_174976	ZDHHC22	-	-121
chr10	75783927	75784327	401	5.41	5.84	4.81	1.03	0.000306	0.0115	Intron	chr10	75784327	NM_014000	VCL	+	26256
chr17	68165635	68166035	401	5.85	6.23	5.34	0.89	0.000305	0.0115	5'UTR	chr17	68166035	NM_000891	KCNJ2	+	160
chr6	33662636	33663036	401	6.88	6.49	7.2	-0.7	0.000307	0.0115	Exon/CD	chr6	33663036	NM_002224	ITPR3	+	73681
chr12	53602457	53602857	401	6.14	5.66	6.49	-0.82	0.000307	0.0115	Upstream	chr12	53602857	NM_000889	ITGB7	-	-1657
chr19	38876915	38877315	401	6.11	5.63	6.47	-0.83	0.000306	0.0115	Exon/CD	chr19	38877315	NM_152657	GGN	-	1553
chr10	101639320	101639720	401	5.91	5.39	6.29	-0.89	0.000304	0.0115	Intron	chr10	101639720	NM_015221	DNMBP	-	130156
chr1	33254319	33254719	401	5.69	5.12	6.1	-0.96	0.000305	0.0115	Intron	chr1	33254719	NM_003680	YARS	-	29114
chr19	52719539	52719939	401	5.58	4.99	6	-1	0.000305	0.0115	Intron	chr19	52719939	NM_014225	PPP2R1A	+	26685
chr5	7767839	7768239	401	4.82	5.33	4.03	1.31	0.00031	0.0116	Intron	chr5	7768239	NM_020546	ADCY2	+	371697
chr13	46711525	46711925	401	5.07	5.53	4.39	1.15	0.000307	0.0116	Intron	chr13	46711925	NM_002298	LCP1	-	44734
chr3	124609394	124609794	401	5.29	5.72	4.67	1.06	0.00031	0.0116	Upstream	chr3	124609794	NM_002213	ITGB5	-	-3450
chr1	43418518	43418918	401	6.8	7.11	6.4	0.72	0.000308	0.0116	Intron	chr1	43418918	NM_006516	SLC2A1	-	6129
chr19	49512805	49513205	401	6.02	5.52	6.39	-0.86	0.00031	0.0116	Intron	chr19	49513205	NM_006666	RUVBL2	+	15850
chr9	94995534	94995934	401	5.42	4.8	5.86	-1.04	0.00031	0.0116	Intron	chr9	94995934	NR_073446	IARS	-	60304
chr2	196526802	196527202	401	4.95	4.21	5.43	-1.21	0.000308	0.0116	Intron	chr2	196527202	NM_001127257	SLC39A10	+	5471
chr5	106903896	106904296	401	3.82	4.54	2.33	2.19	0.000313	0.0117	Intron	chr5	106904296	NM_001962	EFNA5	-	102500
chr20	39700298	39700698	401	4.04	4.7	2.8	1.89	0.000313	0.0117	Intron	chr20	39700698	NM_003286	TOP1	+	43037
chr6	136598066	136598466	401	4.7	5.21	3.91	1.31	0.000312	0.0117	Intron	chr6	136598466	NM_001077440	BCLAF1	-	12723
chrX	13952654	13953054	401	4.77	5.27	3.99	1.28	0.000313	0.0117	Intron	chrx	13953054	NM_001001994	GPM6B	-	3977
chr3	190230989	190231389	401	5.22	5.66	4.59	1.08	0.000313	0.0117	Upstream	chr3	190231389	NM_001167931	IL1RAP	+	-650
chr5	125937950	125938350	401	5.69	6.08	5.15	0.94	0.000311	0.0117	Intron	chr5	125938350	NM_032177	PHAX	+	1544
chr12	122249425	122249825	401	6.59	6.18	6.92	-0.73	0.000312	0.0117	Intron	chr12	122249825	NM_015048	SETD1B	+	6988
chr12	133137575	133137975	401	6.43	6	6.76	-0.75	0.000313	0.0117	Intron	chr12	133137975	NM_001142641	FBRSL1	+	70619
chr1	154548147	154548547	401	6.25	5.79	6.6	-0.79	0.000314	0.0117	Exon/CD	chr1	154548547	NM_000748	CHRNB2	+	8091
chr8	38316580	38316980	401	5.96	5.43	6.35	-0.91	0.000313	0.0117	Intron	chr8	38316980	NM_001174063	FGFR1	-	9572
chr1	41492793	41493193	401	5.57	4.97	5.99	-1.01	0.000313	0.0117	3'UTR	chr1	41493193	NM_001172220	SCMH1	-	214822
chr9	34332079	34332479	401	5.04	5.5	4.36	1.15	0.000316	0.0118	Intron	chr9	34332479	NM_147173	NUDT2	+	2776
chr14	103656246	103656646	401	5.56	5.96	5	0.97	0.000317	0.0118	Upstream	chr14	103656646	NR_033938	LINC00605	-	-1081
chr19	10612702	10613102	401	6.67	6.26	6.99	-0.72	0.000319	0.0118	Intron	chr19	10613102	NM_203500	KEAP1	-	1152
chr19	4513908	4514308	401	6.03	5.54	6.4	-0.84	0.000316	0.0118	Intron	chr19	4514308	NM_001080400	PLIN4	-	3608
chr11	3024935	3025335	401	5.85	5.32	6.23	-0.89	0.000316	0.0118	Intron	chr11	3025335	NM_001014437	CARS	-	53546
chr19	55607113	55607513	401	5.51	4.9	5.94	-1.03	0.000318	0.0118	Intron	chr19	55607513	NM_017607	PPP1R12C	-	21655
chr6	151777033	151777433	401	4.82	4.04	5.32	-1.26	0.000317	0.0118	Intron	chr6	151777433	NM_024573	C6orf211	+	3812
chr7	134544779	134545179	401	4	4.68	2.68	1.99	0.000321	0.0119	Intron	chr7	134545179	NM_033157	CALD1	+	80816
chr1	15248016	15248416	401	4.01	4.69	2.71	1.96	0.00032	0.0119	Intron	chr1	15248416	NM_201628	KAZN	+	323004
chr11	87908602	87909002	401	7.26	6.89	7.55	-0.65	0.000321	0.0119	Upstream	chr11	87909002	NM_022337	RAB38	-	-167
chr5	179422606	179423006	401	5.46	4.86	5.88	-1.01	0.000322	0.0119	Intron	chr5	179423006	NM_018434	RNF130	-	76303
chr14	105171741	105172141	401	5.44	4.82	5.87	-1.03	0.000321	0.0119	Intron	chr14	105172141	NM_001031714	INF2	+	15999
chr6	101275341	101275741	401	3.67	4.42	2	2.4	0.000326	0.012	Intron	chr6	101275741	NM_006828	ASCC3	-	53683
chr5	83681102	83681502	401	5.79	6.17	5.27	0.91	0.000324	0.012	Upstream	chr5	83681502	NM_005711	EDIL3	-	-691
chr5	125914540	125914940	401	5.95	6.31	5.46	0.86	0.000326	0.012	Intron	chr5	125914940	NM_001202404	ALDH7A1	-	16342
chr1	65731083	65731483	401	5.98	5.39	6.39	-0.98	0.000324	0.012	Intron	chr1	65731483	NM_014787	DNAJC6	+	907
chr3	37918365	37918765	401	3.81	4.53	2.31	2.2	0.000327	0.0121	Intron	chr3	37918765	NM_005808	CTDSPL	+	14897
chr7	99774739	99775139	401	7.2	7.49	6.85	0.65	0.000328	0.0121	5'UTR	chr7	99775139	NM_152742	GPC2	-	51
chr4	134070290	134070690	401	7.45	7.72	7.12	0.61	0.000327	0.0121	5'UTR	chr4	134070690	NM_032961	PCDH10	+	21
chr12	49424768	49425168	401	6.05	5.55	6.42	-0.86	0.000327	0.0121	Exon/CD	chr12	49425168	NM_003482	KMT2D	-	24139
chr9	139263106	139263506	401	5.96	5.45	6.34	-0.87	0.000326	0.0121	Intron	chr9	139263506	NM_052814	CARD9	-	4827
chr7	803302	803702	401	5.18	4.52	5.64	-1.1	0.00033	0.0121	Exon/CD	chr7	803702	NM_017802	HEATR2	+	37165
chr2	17762106	17762506	401	3.99	4.66	2.71	1.95	0.000334	0.0122	Intron	chr2	17762506	NM_003385	VSNL1	+	40500
chr4	153453430	153453830	401	4.33	4.92	3.33	1.59	0.000334	0.0122	Intron	chr4	153453830	NM_033632	FBXW7	-	2555
chr8	128897788	128898188	401	5.19	5.63	4.55	1.09	0.000333	0.0122	Upstream	chr8	128898188	NR_003367	PVT1	+	-4885
chr19	49572274	49572674	401	5.48	5.89	4.91	0.99	0.000332	0.0122	3'UTR	chr19	49572674	NM_031886	KCNA7	-	3724
chr6	71999397	71999797	401	5.67	6.06	5.13	0.94	0.000332	0.0122	Intron	chr6	71999797	NM_024576	OGFRL1	+	1121
chr16	15471466	15471866	401	6.88	6.48	7.19	-0.7	0.000334	0.0122	Intron	chr16	15471866	NM_001277325	NPIPA5	-	485
chr6	33739876	33740276	401	6.59	6.18	6.91	-0.72	0.00033	0.0122	3'UTR	chr6	33740276	NM_181336	LEMD2	-	16830
chr7	157198303	157198703	401	6.37	5.93	6.71	-0.77	0.000334	0.0122	Intron	chr7	157198703	NM_058246	DNAJB6	+	68793
chr19	16991710	16992110	401	5.93	5.43	6.31	-0.86	0.000334	0.0122	Downstream	chr19	16992110	NM_015260	SIN3B	+	51702
chr5	1487373	1487773	401	5.74	5.18	6.14	-0.94	0.00033	0.0122	Intron	chr5	1487773	NM_024830	LPCAT1	-	36503
chr11	1012466	1012866	401	5.66	5.11	6.06	-0.94	0.00033	0.0122	Downstream	chr11	1012866	NM_005961	MUC6	-	24040
chr5	16682534	16682934	401	5.37	4.75	5.8	-1.03	0.000333	0.0122	Intron	chr5	16682934	NM_012334	MYO10	-	253651
chr9	114982345	114982745	401	4.14	4.77	3	1.77	0.000335	0.0123	3'UTR	chr9	114982745	NM_005156	PTBP3	-	113399
chr7	134589622	134590022	401	4.24	4.85	3.17	1.67	0.000338	0.0123	Intron	chr7	134590022	NM_033157	CALD1	+	125659
chr2	17811210	17811610	401	4.75	5.26	3.96	1.3	0.000335	0.0123	Intron	chr2	17811610	NM_003385	VSNL1	+	89604
chr1	16872916	16873316	401	4.93	5.4	4.21	1.2	0.000339	0.0123	Upstream	chr1	16873316	NR_037446	MIR3675	+	-2292
chr10	75768153	75768553	401	5.12	5.58	4.45	1.13	0.000338	0.0123	Intron	chr10	75768553	NM_014000	VCL	+	10482
chr17	75883871	75884271	401	5.09	5.54	4.43	1.12	0.000338	0.0123	Upstream	chr17	75884271	NR_028337	FLJ45079	-	-3902
chr1	205270322	205270722	401	7.19	6.83	7.48	-0.64	0.000339	0.0123	Downstream	chr1	205270722	NM_030952	NUAK2	-	20361
chr17	18147187	18147587	401	6.42	5.99	6.75	-0.75	0.000337	0.0123	3'UTR	chr17	18147587	NM_004140	LLGL1	+	18452
chr4	8612910	8613310	401	6.01	5.52	6.38	-0.85	0.000339	0.0123	Intron	chr4	8613310	NM_001014448	CPZ	+	18724
chr1	11128639	11129039	401	5.83	5.3	6.22	-0.9	0.000337	0.0123	Intron	chr1	11129039	NM_002685	EXOSC10	-	31099
chr22	51021038	51021438	401	5.44	4.78	5.88	-1.09	0.000336	0.0123	3'UTR	chr22	51021438	NR_027928	CHKB-CPT1B	-	190
chr1	22157449	22157849	401	5.09	4.38	5.56	-1.16	0.000335	0.0123	Intron	chr1	22157849	NM_005529	HSPG2	-	106101
chr6	48023529	48023929	401	3.88	4.58	2.47	2.1	0.000343	0.0124	Intron	chr6	48023929	NM_001013732	PTCHD4	-	12696
chr9	94648559	94648959	401	4.1	4.74	2.91	1.83	0.000339	0.0124	Intron	chr9	94648959	NM_004560	ROR2	-	63685
chr18	29257512	29257912	401	4.92	5.4	4.21	1.2	0.000341	0.0124	Intron	chr18	29257912	NM_004775	B4GALT6	-	6974
chr10	97416532	97416932	401	5.98	6.35	5.48	0.87	0.000342	0.0124	Upstream	chr10	97416932	NM_001017423	ALDH18A1	-	-165
chr21	45553081	45553481	401	8.06	7.79	8.28	-0.48	0.000341	0.0124	Upstream	chr21	45553481	NM_004649	C21orf33	+	-212
chr17	37868607	37869007	401	5.52	4.92	5.94	-1	0.000341	0.0124	Intron	chr17	37869007	NM_001005862	ERBB2	+	24415
chr7	70232414	70232814	401	4.89	4.12	5.39	-1.25	0.00034	0.0124	Intron	chr7	70232814	NM_015570	AUTS2	+	1168709
chr13	48559271	48559671	401	4.97	5.45	4.24	1.21	0.000345	0.0125	Intron	chr13	48559671	NM_003850	SUCLA2	-	15991
chr17	56756801	56757201	401	8.22	8.42	7.98	0.45	0.000345	0.0125	Intron	chr17	56757201	NM_001201457	TEX14	-	12415
chr6	41863453	41863853	401	6.67	6.27	6.99	-0.71	0.000345	0.0125	Upstream	chr6	41863853	NM_018561	USP49	-	-554
chr16	22347088	22347488	401	6.2	5.74	6.55	-0.8	0.000345	0.0125	Downstream	chr16	22347488	NM_018119	POLR3E	+	38593
chr12	133325802	133326202	401	6.02	5.53	6.39	-0.85	0.000346	0.0125	Intron	chr12	133326202	NM_015114	ANKLE2	-	12449
chr8	143349194	143349594	401	5.85	5.32	6.23	-0.89	0.000346	0.0125	Intron	chr8	143349594	NM_145003	TSNARE1	-	135149
chr14	100758183	100758583	401	5.76	5.22	6.16	-0.92	0.000346	0.0125	3'UTR	chr14	100758583	NM_001039355	SLC25A29	-	14477
chr1	54694780	54695180	401	5.61	5.04	6.01	-0.95	0.000346	0.0125	Intron	chr1	54695180	NM_018070	SSBP3	-	177088
chr19	50827538	50827938	401	5.61	5.04	6.02	-0.96	0.000343	0.0125	Intron	chr19	50827938	NM_004977	KCNC3	-	4896
chr22	38628474	38628874	401	5.61	5.04	6.01	-0.96	0.000346	0.0125	Intron	chr22	38628874	NM_001195072	TMEM184B	-	40366
chr1	228459901	228460301	401	5.55	4.97	5.96	-0.98	0.000344	0.0125	Intron	chr1	228460301	NM_001098623	OBSCN	+	64271
chr16	69459702	69460102	401	3.8	4.52	2.32	2.18	0.000351	0.0126	Intron	chr16	69460102	NM_030579	CYB5B	+	1405
chr15	76632963	76633363	401	4.93	5.4	4.21	1.2	0.000352	0.0126	Intron	chr15	76633363	NM_145805	ISL2	+	4017
chr7	98990583	98990983	401	8.58	8.38	8.76	-0.37	0.00035	0.0126	Intron	chr7	98990983	NM_005720	ARPC1B	+	18486
chr10	135208302	135208702	401	6.72	6.32	7.04	-0.7	0.000348	0.0126	Intron	chr10	135208702	NM_138384	MTG1	+	882
chr16	89587680	89588080	401	6.24	5.79	6.59	-0.79	0.000349	0.0126	Intron	chr16	89588080	NM_003119	SPG7	+	13076
chr1	1482879	1483279	401	6.19	5.73	6.54	-0.8	0.00035	0.0126	Intron	chr1	1483279	NM_014188	SSU72	-	27183
chr15	93594040	93594440	401	5.99	5.49	6.35	-0.85	0.000349	0.0126	Intron	chr15	93594440	NM_020211	RGMA	-	38203
chr10	112836002	112836402	401	5.9	5.39	6.28	-0.87	0.000348	0.0126	Upstream	chr10	112836402	NM_000681	ADRA2A	+	-587
chr2	8821197	8821597	401	5.53	4.95	5.95	-0.98	0.000348	0.0126	Upstream	chr2	8821597	NM_002166	ID2	+	-715
chr19	4682284	4682684	401	5.31	4.67	5.75	-1.07	0.000348	0.0126	Intron	chr19	4682684	NM_139159	DPP9	-	41371
chr12	77450345	77450745	401	4.18	4.8	3.09	1.71	0.000353	0.0127	Intron	chr12	77450745	NM_203394	E2F7	-	8815
chr1	1473676	1474076	401	6.48	6.05	6.81	-0.74	0.000354	0.0127	Intron	chr1	1474076	NM_001114748	TMEM240	-	1864
chr9	130590742	130591142	401	6.65	6.18	7	-0.81	0.000353	0.0127	Intron	chr9	130591142	NM_000118	ENG	-	26110
chr3	52527049	52527449	401	5.83	5.3	6.22	-0.9	0.000352	0.0127	Downstream	chr3	52527449	NM_007184	NISCH	+	37726
chr11	61730599	61730999	401	8.31	8.07	8.52	-0.44	0.000357	0.0128	Intron	chr11	61730999	NM_004183	BEST1	+	13444
chr14	21559340	21559740	401	6.18	5.71	6.53	-0.81	0.000356	0.0128	Intron	chr14	21559740	NM_001102454	ZNF219	-	13323
chr11	60657301	60657701	401	6	5.49	6.37	-0.86	0.000359	0.0128	Downstream	chr11	60657701	NM_014502	PRPF19	-	16560
chr22	50187903	50188303	401	5.45	4.86	5.87	-1	0.000357	0.0128	Intron	chr22	50188303	NM_014577	BRD1	-	30349
chr12	124943379	124943779	401	5.5	4.9	5.92	-1.01	0.000358	0.0128	Intron	chr12	124943779	NM_001077261	NCOR2	-	108431
chr14	89260379	89260779	401	4.36	4.93	3.39	1.55	0.000362	0.0129	Upstream	chr14	89260779	NM_183387	EML5	-	-1483
chr9	139318546	139318946	401	6.25	5.79	6.59	-0.78	0.000362	0.0129	Downstream	chr9	139318946	NM_015160	PMPCA	+	13631
chr1	21901484	21901884	401	6.29	5.84	6.63	-0.78	0.000362	0.0129	Intron	chr1	21901884	NM_001177520	ALPL	+	65827
chr8	145958680	145959080	401	6.14	5.67	6.49	-0.82	0.000362	0.0129	Intron	chr8	145959080	NM_138367	ZNF251	-	22090
chr20	62578558	62578958	401	5.95	5.46	6.32	-0.85	0.000363	0.0129	Intron	chr20	62578958	NM_017859	UCKL1	-	9042
chr13	20248106	20248506	401	5.42	4.81	5.85	-1.02	0.000363	0.0129	Downstream	chr13	20248506	NR_003272	PSPC1	-	108853
chr16	89859389	89859789	401	5.37	4.75	5.8	-1.04	0.000363	0.0129	Intron	chr16	89859789	NM_000135	FANCA	-	23476
chr5	145513565	145513965	401	5.21	4.55	5.66	-1.1	0.00036	0.0129	Intron	chr5	145513965	NM_020117	LARS	-	48529
chr8	144896562	144896962	401	6.19	5.73	6.54	-0.8	0.000364	0.013	Intron	chr8	144896962	NM_015356	SCRIB	-	787
chr10	21805009	21805409	401	6.18	5.72	6.54	-0.8	0.000366	0.013	Exon/CD	chr10	21805409	NM_207371	SKIDA1	-	9402
chr20	45862605	45863005	401	5.89	5.37	6.26	-0.88	0.000366	0.013	Intron	chr20	45863005	NM_012408	ZMYND8	-	122669
chr11	1779523	1779923	401	5.79	5.25	6.18	-0.91	0.000366	0.013	Intron	chr11	1779923	NM_053005	MOB2	-	5778
chr7	134519063	134519463	401	4.07	4.73	2.83	1.89	0.000371	0.0131	Intron	chr7	134519463	NM_033157	CALD1	+	55100
chr5	7508305	7508705	401	4.82	5.31	4.09	1.23	0.00037	0.0131	Intron	chr5	7508705	NM_020546	ADCY2	+	112163
chr2	131112452	131112852	401	6.57	6.88	6.18	0.72	0.000369	0.0131	Upstream	chr2	131112852	NM_001142370	PTPN18	+	-927
chr1	21947627	21948027	401	6.53	6.85	6.13	0.72	0.000369	0.0131	Intron	chr1	21948027	NM_001145657	RAP1GAP	-	48029
chr19	35755390	35755790	401	7.27	6.91	7.56	-0.64	0.000368	0.0131	Intron	chr19	35755790	NM_205835	LSR	+	16032
chr17	36667596	36667996	401	6.97	6.59	7.27	-0.67	0.000369	0.0131	3'UTR	chr17	36667996	NM_001199417	ARHGAP23	+	83077
chr20	45865014	45865414	401	6.01	5.5	6.38	-0.87	0.00037	0.0131	Exon/CD	chr20	45865414	NM_012408	ZMYND8	-	120260
chr6	2972037	2972437	401	5.92	5.41	6.3	-0.88	0.000367	0.0131	5'UTR	chr6	2972437	NM_004568	SERPINB6	-	162
chr22	51109769	51110169	401	5.86	5.34	6.24	-0.89	0.000369	0.0131	Upstream	chr22	51110169	NM_033517	SHANK3	+	-3100
chr1	12007636	12008036	401	5.77	5.22	6.17	-0.94	0.000369	0.0131	Intron	chr1	12008036	NM_000302	PLOD1	+	13113
chr16	1503832	1504232	401	5.25	4.61	5.7	-1.07	0.00037	0.0131	Intron	chr16	1504232	NM_001114331	CLCN7	-	21053
chr13	22249946	22250346	401	3.87	4.57	2.45	2.11	0.000375	0.0132	Intron	chr13	22250346	NM_002010	FGF9	+	4932
chr7	134648240	134648640	401	4.66	5.17	3.86	1.31	0.000375	0.0132	Intron	chr7	134648640	NM_033157	CALD1	+	184277
chr3	185815616	185816016	401	5.51	5.92	4.95	0.98	0.000374	0.0132	Intron	chr3	185816016	NM_004454	ETV5	-	11085
chr5	7464116	7464516	401	5.51	5.92	4.95	0.98	0.000374	0.0132	Intron	chr5	7464516	NM_020546	ADCY2	+	67974
chr19	45260814	45261214	401	5.92	6.29	5.43	0.86	0.000373	0.0132	Intron	chr19	45261214	NM_005178	BCL3	+	9037
chr19	52598662	52599062	401	6.4	6.72	5.99	0.75	0.000372	0.0132	5'UTR	chr19	52599062	NM_001136499	ZNF841	-	156
chr16	30996407	30996807	401	7.06	6.68	7.35	-0.66	0.000375	0.0132	5'UTR	chr16	30996807	NM_025193	HSD3B7	+	89
chr16	14730405	14730805	401	6.4	5.98	6.73	-0.75	0.000373	0.0132	Intron	chr16	14730805	NM_016561	BFAR	+	3938
chr5	1587682	1588082	401	5.77	5.23	6.16	-0.92	0.000375	0.0132	Intron	chr5	1588082	NR_003263	SDHAP3	-	6764
chr18	20722659	20723059	401	5.47	4.87	5.9	-1.01	0.000376	0.0132	Intron	chr18	20723059	NM_001256438	CABLES1	+	8332
chr9	139252182	139252582	401	5.41	4.8	5.84	-1.02	0.000376	0.0132	Intron	chr9	139252582	NM_001145638	GPSM1	+	30451
chr7	33417212	33417612	401	3.93	4.62	2.57	2.04	0.000378	0.0133	Intron	chr7	33417612	NM_001033605	BBS9	+	248261
chr3	71833449	71833849	401	4.66	5.17	3.86	1.31	0.000378	0.0133	Intron	chr3	71833849	NM_021935	PROK2	-	708
chr3	136537180	136537580	401	6.93	7.22	6.56	0.67	0.000378	0.0133	Upstream	chr3	136537580	NM_001097599	SLC35G2	+	-480
chr2	74699658	74700058	401	8.73	8.54	8.89	-0.34	0.00038	0.0133	5'UTR	chr2	74700058	NM_053050	MRPL53	-	84
chr7	1527692	1528092	401	5.8	5.26	6.19	-0.92	0.000378	0.0133	Intron	chr7	1528092	NM_001080453	INTS1	-	16126
chr19	3936968	3937368	401	5.39	4.78	5.81	-1.02	0.000378	0.0133	Intron	chr19	3937368	NM_170678	NMRK2	+	4068
chr5	7610719	7611119	401	4.58	5.11	3.76	1.36	0.000381	0.0134	Intron	chr5	7611119	NM_020546	ADCY2	+	214577
chr11	118966040	118966440	401	8.27	7.99	8.5	-0.5	0.000383	0.0134	Upstream	chr11	118966440	NM_002105	H2AFX	-	-63
chr19	2252976	2253376	401	6.16	5.69	6.52	-0.82	0.000381	0.0134	Intron	chr19	2253376	NM_144616	JSRP1	-	3246
chr16	89926158	89926558	401	5.25	4.61	5.69	-1.06	0.000382	0.0134	Intron	chr16	89926558	NM_032451	SPIRE2	+	31452
chr4	96471664	96472064	401	3.8	4.52	2.33	2.17	0.000386	0.0135	Upstream	chr4	96472064	NM_003728	UNC5C	-	-1503
chr7	33512175	33512575	401	4.09	4.73	2.89	1.84	0.000387	0.0135	Intron	chr7	33512575	NM_001033605	BBS9	+	343224
chr5	7557744	7558144	401	4.66	5.17	3.86	1.31	0.000386	0.0135	Intron	chr5	7558144	NM_020546	ADCY2	+	161602
chr3	185772443	185772843	401	5	5.47	4.32	1.15	0.000386	0.0135	Intron	chr3	185772843	NM_004454	ETV5	-	54258
chr2	135413669	135414069	401	6.69	6.99	6.29	0.71	0.000388	0.0135	Intron	chr2	135414069	NM_030923	TMEM163	-	62702
chr12	104609642	104610042	401	6.73	6.32	7.05	-0.72	0.000384	0.0135	Intron	chr12	104610042	NM_001093771	TXNRD1	+	286
chr19	4368277	4368677	401	5.94	5.44	6.31	-0.85	0.000388	0.0135	Intron	chr19	4368677	NM_003025	SH3GL1	-	32088
chr8	38296983	38297383	401	5.78	5.24	6.17	-0.92	0.000386	0.0135	Intron	chr8	38297383	NM_001174063	FGFR1	-	29169
chr5	179300183	179300583	401	5.59	5.02	5.99	-0.95	0.000384	0.0135	Intron	chr5	179300583	NM_015043	TBC1D9B	-	34473
chr1	50514363	50514763	401	4.59	5.13	3.71	1.43	0.000392	0.0136	Intron	chr1	50514763	NM_001144777	ELAVL4	+	878
chr19	45250573	45250973	401	5.3	5.73	4.7	1.03	0.000392	0.0136	Upstream	chr19	45250973	NM_005178	BCL3	+	-1204
chr4	176922286	176922686	401	6.31	6.64	5.87	0.78	0.000392	0.0136	Intron	chr4	176922686	NM_005277	GPM6A	-	1356
chr6	27805753	27806153	401	7.81	7.52	8.06	-0.53	0.000391	0.0136	Exon/CD	chr6	27806153	NM_003510	HIST1H2AK	-	164
chr2	97500794	97501194	401	5.29	4.67	5.73	-1.04	0.00039	0.0136	3'UTR	chr2	97501194	NM_199078	CNNM3	+	19004
chr7	33547321	33547721	401	3.86	4.56	2.45	2.1	0.000395	0.0137	Intron	chr7	33547721	NM_001033605	BBS9	+	378370
chr20	3223378	3223778	401	4.88	5.36	4.17	1.19	0.000395	0.0137	Upstream	chr20	3223778	NM_001174089	SLC4A11	-	-3691
chrX	23720784	23721184	401	5.18	5.63	4.53	1.1	0.000393	0.0137	Downstream	chrx	23721184	NM_001033583	ACOT9	-	40423
chr17	47572875	47573275	401	5.89	6.27	5.37	0.91	0.000394	0.0137	Intron	chr17	47573275	NM_002507	NGFR	+	421
chr10	75820998	75821398	401	4.51	5.05	3.64	1.41	0.000397	0.0138	Intron	chr10	75821398	NM_014000	VCL	+	63327
chr10	33200308	33200708	401	4.72	5.22	3.95	1.27	0.000398	0.0138	Exon/CD	chr10	33200708	NM_002211	ITGB1	-	46785
chr4	88931645	88932045	401	4.98	5.44	4.29	1.16	0.000399	0.0138	Intron	chr4	88932045	NM_000297	PKD2	+	3047
chr6	3012442	3012842	401	5.53	5.93	4.97	0.97	0.000396	0.0138	Intron	chr6	3012842	NM_000904	NQO2	+	12576
chr10	101646381	101646781	401	5.74	5.21	6.13	-0.9	0.000399	0.0138	Intron	chr10	101646781	NM_015221	DNMBP	-	123095
chr2	136596149	136596549	401	5.04	4.36	5.5	-1.13	0.000397	0.0138	Downstream	chr2	136596549	NM_005915	MCM6	-	37698
chr19	23298513	23298913	401	4.93	4.21	5.4	-1.18	0.000397	0.0138	Upstream	chr19	23298913	NM_001277403	ZNF730	+	-1063
chr4	149368354	149368754	401	3.27	4.11	1	3.05	0.000401	0.0139	Upstream	chr4	149368754	NM_000901	NR3C2	-	-4882
chr10	105277620	105278020	401	3.85	4.55	2.45	2.08	0.000403	0.0139	Intron	chr10	105278020	NM_004210	NEURL	+	24086
chr15	74859217	74859617	401	4.88	5.35	4.17	1.19	0.000403	0.0139	Intron	chr15	74859617	NM_006465	ARID3B	+	25870
chr15	23083432	23083832	401	5.05	5.5	4.39	1.12	0.000403	0.0139	Intron	chr15	23083832	NM_001142275	NIPA1	-	3211
chr10	104922718	104923118	401	5.37	5.78	4.78	1.01	0.000403	0.0139	Intron	chr10	104923118	NM_001134373	NT5C2	-	30145
chr1	206137536	206137936	401	7.44	7.71	7.12	0.6	0.000402	0.0139	Upstream	chr1	206137936	NM_001123168	FAM72A	+	-1174
chr8	27632008	27632408	401	7.61	7.87	7.31	0.57	0.000405	0.0139	Intron	chr8	27632408	NM_001017420	ESCO2	+	151
chr9	136219705	136220105	401	8.36	8.13	8.56	-0.41	0.000405	0.0139	Intron	chr9	136220105	NM_003172	SURF1	-	3456
chr6	27860616	27861016	401	8.36	8.13	8.56	-0.42	0.000405	0.0139	Exon/CD	chr6	27861016	NM_003514	HIST1H2AM	-	147
chr9	137002048	137002448	401	6.57	6.16	6.88	-0.71	0.000404	0.0139	Intron	chr9	137002448	NM_017588	WDR5	+	1039
chr16	67572447	67572847	401	6.49	6.07	6.82	-0.74	0.000404	0.0139	Exon/CD	chr16	67572847	NM_024519	FAM65A	+	9931
chr1	44688629	44689029	401	6.29	5.84	6.63	-0.77	0.000402	0.0139	Intron	chr1	44689029	NM_024066	ERI3	-	132110
chr4	1224741	1225141	401	6.32	5.87	6.66	-0.77	0.000405	0.0139	Intron	chr4	1225141	NM_001328	CTBP1	-	17967
chr17	29043409	29043809	401	6.07	5.6	6.43	-0.82	0.000404	0.0139	Intron	chr17	29043809	NR_024187	SUZ12P1	+	6984
chr19	2215067	2215467	401	5.87	5.35	6.24	-0.87	0.000401	0.0139	Intron	chr19	2215467	NM_032482	DOT1L	+	51120
chr15	74007341	74007741	401	5.88	5.37	6.25	-0.87	0.000402	0.0139	Downstream	chr15	74007741	NM_025240	CD276	+	30920
chr16	3079979	3080379	401	5.92	5.4	6.3	-0.89	0.000406	0.0139	Intron	chr16	3080379	NM_001103175	CCDC64B	-	5363
chr2	129024149	129024549	401	5.59	5.02	5.99	-0.96	0.000402	0.0139	3'UTR	chr2	129024549	NM_004807	HS6ST1	-	51822
chr12	57865562	57865962	401	5.55	4.97	5.97	-0.99	0.000403	0.0139	Exon/CD	chr12	57865962	NM_001160045	GLI1	+	11845
chr17	4915811	4916211	401	5.22	4.58	5.66	-1.07	0.0004	0.0139	Intron	chr17	4916211	NM_006612	KIF1C	+	14769
chr3	178869817	178870217	401	3.97	4.64	2.7	1.93	0.000409	0.014	Intron	chr3	178870217	NM_006218	PIK3CA	+	3707
[truncated: 2,026 more rows]

## Sheet: Ser5
Differential RNAPII-Ser5 binding sites in control and CFIm25 mutant H9 cells identified by Diffbind software
chrom	start	end	Category	Gene.ID	Gene.Symbol	Strand	Distance.to.TSS	width	Conc	Conc_mutantSer5	Conc_H9Ser5	Fold	p.value	FDR
chr4	103940660	103941060	5'UTR	uc003hwu.3	SLC9B1	-	36	401	6.76	7.3	5.88	1.56	1.73e-22	1.34e-19
chr14	77843082	77843482	Exon/CD	uc001xto.1	TMED8	-	114	401	5.55	5.95	4.98	1.11	2.72e-07	1.5e-05
chr15	86337767	86338167	Intron	uc002bly.3	KLHL25	-	222	401	5.34	5.7	4.86	0.98	2.28e-05	0.000283
chr17	66097376	66097776	Upstream	uc002jgq.3	LOC100499466	+	-119	401	6.59	6.95	6.11	0.97	1.73e-09	2.67e-07
chr6	26056334	26056734	Exon/CD	uc003nfw.3	HIST1H1C	-	165	401	7.22	7.58	6.74	0.97	4.22e-13	8.13e-11
chr5	65892001	65892401	5'UTR	uc021xzk.1	MAST4	+	26	401	5.84	6.19	5.38	0.95	1.04e-06	3.49e-05
chr1	244211253	244211653	Downstream	uc001iac.3	LOC339529	+	130750	401	5.81	6.15	5.36	0.93	2.18e-06	5.1e-05
chr22	19166369	19166769	Upstream	uc002zoz.3	SLC25A1	-	-268	401	6.03	6.38	5.59	0.92	6.76e-07	2.37e-05
chr11	120206921	120207321	Upstream	uc001pxl.2	ARHGEF12	+	-496	401	6.03	6.36	5.6	0.89	1.61e-06	4.29e-05
chr2	64880920	64881320	Upstream	uc002sde.2	SERTAD2	-	-74	401	6.29	6.61	5.87	0.88	5.57e-07	2.05e-05
chr9	140118049	140118449	Downstream	uc004cma.1	AK128153	-	4016	401	6.56	6.88	6.16	0.85	1.52e-07	1.14e-05
chr16	11036044	11036444	5'UTR	uc002dal.3	DEXI	-	13	401	6.5	6.81	6.1	0.84	3.44e-07	1.56e-05
chr19	48972553	48972953	5'UTR	uc002pjg.3	BC042033	-	197	401	6.5	6.81	6.1	0.84	3.42e-07	1.56e-05
chr2	38829797	38830197	Intron	uc021vgb.1	HNRPLL	-	181	401	6.73	7.04	6.34	0.83	5.08e-08	6.52e-06
chr21	46359582	46359982	5'UTR	uc011afm.2	C21orf67	-	46	401	6.34	6.65	5.95	0.83	1.5e-06	4.12e-05
chr5	141704332	141704732	5'UTR	uc010jgi.1	SPRY4	-	88	401	6.69	6.99	6.3	0.83	1.04e-07	8.9e-06
chr12	93835725	93836125	5'UTR	uc001tcp.3	UBE2N	-	101	401	6.66	6.96	6.28	0.82	1.78e-07	1.14e-05
chr19	19431496	19431896	Exon/CD	uc002nmk.4	MAU2	+	67	401	6.24	6.54	5.86	0.82	4.15e-06	7.62e-05
chr10	64368053	64368453	Intron	uc001jmc.2	ZNF365	+	234338	401	6.1	6.4	5.73	0.81	9.38e-06	0.000139
chr11	67397895	67398295	Downstream	uc001omp.3	TBX10	-	8936	401	6.46	6.75	6.08	0.81	1.19e-06	3.83e-05
chr15	52861043	52861443	Intron	uc002ace.1	ARPP19	-	121	401	6.01	6.3	5.63	0.81	1.38e-05	0.00019
chr13	39611762	39612162	5'UTR	uc001uwy.3	PROSER1	-	290	401	5.85	6.14	5.48	0.8	3.41e-05	0.000374
chr16	81069302	81069702	Exon/CD	uc002ffz.1	ATMIN	+	45	401	5.1	5.39	4.73	0.8	0.00133	0.00591
chr1	40942727	40943127	Upstream	uc001cfo.3	ZNF642	+	-374	401	6.18	6.48	5.82	0.79	1.02e-05	0.000149
chr15	36871735	36872135	5'UTR	uc001zje.4	C15orf41	+	124	401	6.45	6.74	6.09	0.79	2.44e-06	5.38e-05
chr2	54198121	54198521	Upstream	uc002rxp.2	PSME4	-	-344	401	6.75	7.04	6.38	0.79	1.95e-07	1.16e-05
chr11	76495041	76495441	Intron	uc001oxt.3	TSKU	+	957	401	6.55	6.84	6.19	0.78	1.34e-06	3.97e-05
chr5	140998191	140998591	Exon/CD	uc003llb.4	DIAPH1	-	231	401	6.7	6.98	6.34	0.78	4.71e-07	1.82e-05
chr19	1095124	1095524	5'UTR	uc002lre.4	POLR2E	-	67	401	6.37	6.65	6.01	0.77	6.17e-06	9.91e-05
chr6	27858208	27858608	Exon/CD	uc003nka.3	HIST1H3J	-	162	401	6.42	6.7	6.07	0.77	5.26e-06	9.22e-05
chr11	70116370	70116770	Upstream	uc001opp.3	PPFIA1	+	-235	401	6.48	6.76	6.14	0.76	4.82e-06	8.63e-05
chr19	46406031	46406431	Upstream	uc002pdt.3	MYPOP	-	-369	401	6.55	6.83	6.21	0.75	3.45e-06	6.49e-05
chr19	633292	633692	Exon/CD	uc002lpf.1	POLRMT	-	76	401	6.35	6.62	6.01	0.75	1.45e-05	0.000196
chr8	59323749	59324149	Exon/CD	uc003xtl.3	UBXN2B	+	127	401	6.68	6.95	6.34	0.75	1.38e-06	3.97e-05
chr9	130661629	130662029	Intron	uc004bsr.2	ST6GALNAC6	-	5798	401	6.13	6.41	5.79	0.75	3.36e-05	0.000374
chr11	19733849	19734249	3'UTR	uc010rdl.2	LOC100126784	-	2169	401	6.05	6.32	5.71	0.74	5.39e-05	0.000533
chr15	52121799	52122199	5'UTR	uc002abn.3	TMOD3	+	175	401	6.64	6.91	6.31	0.74	2.84e-06	5.79e-05
chr16	75032840	75033240	5'UTR	uc002fdl.1	ZNRF1	+	126	401	5.48	5.75	5.15	0.74	0.000662	0.00372
chr3	183892539	183892939	5'UTR	uc003fmw.3	AP2M1	+	106	401	6.52	6.79	6.18	0.74	5.74e-06	9.53e-05
chr8	23315039	23315439	5'UTR	uc011kzu.1	ENTPD4	-	5	401	6.72	6.99	6.39	0.74	1.39e-06	3.97e-05
chr1	68150806	68151206	5'UTR	uc001ddz.2	GADD45A	+	147	401	7.02	7.29	6.69	0.73	1.67e-07	1.14e-05
chr19	37096048	37096448	5'UTR	uc010efa.3	ZNF382	+	530	401	6.89	7.16	6.56	0.73	3.85e-07	1.56e-05
chr2	27294284	27294684	5'UTR	uc002rig.3	OST4	-	83	401	6.73	6.99	6.4	0.73	1.77e-06	4.56e-05
chr3	118959323	118959723	Intron	uc003ece.1	B4GALT4	-	229	401	6	6.27	5.67	0.73	8.57e-05	0.000778
chr8	145159358	145159758	5'UTR	uc003zbc.1	MAF1	+	254	401	6.63	6.9	6.3	0.73	3.37e-06	6.49e-05
chr17	38137012	38137412	5'UTR	uc002htn.1	PSMD3	+	153	401	6.15	6.42	5.83	0.72	6.2e-05	0.000598
chr2	26726435	26726835	Intron	uc002rhk.3	OTOF	-	54931	401	6.36	6.62	6.03	0.72	2.42e-05	0.000285
chr7	75544286	75544686	5'UTR	uc003udy.3	POR	+	67	401	7.15	7.42	6.83	0.72	8.36e-08	8.05e-06
chr14	53418094	53418494	Upstream	uc001xac.3	FERMT2	-	-479	401	6.46	6.72	6.15	0.71	2.15e-05	0.000271
chr17	1171372	1171772	Upstream	uc021tnd.1	BHLHA9	+	-2285	401	6.38	6.64	6.07	0.71	3.44e-05	0.000374
chr17	73039990	73040390	Intron	uc002jmn.1	ATP5H	-	2884	401	5.04	5.3	4.73	0.71	0.00494	0.0152
chr22	32339912	32340312	Intron	uc003aly.3	C22orf24	-	1224	401	6.78	7.04	6.47	0.71	1.91e-06	4.76e-05
chr14	55737953	55738353	5'UTR	uc001xbu.3	FBXO34	+	133	401	5.4	5.66	5.09	0.7	0.00159	0.00661
chr16	23568858	23569258	5'UTR	uc002dlv.3	UBFD1	+	197	401	5.67	5.92	5.36	0.7	0.000635	0.0036
chr9	101867268	101867668	5'UTR	uc004azc.3	TGFBR1	+	57	401	5.61	5.87	5.3	0.7	0.000721	0.00386
chr1	101361541	101361941	5'UTR	uc001dtn.2	SLC30A7	+	110	401	6.53	6.78	6.23	0.69	2.36e-05	0.000284
chr10	105881761	105882161	Intron	uc001kxs.3	SFR1	+	146	401	6.41	6.67	6.11	0.69	4.07e-05	0.000429
chr11	1785232	1785632	Upstream	uc001luc.2	CTSD	-	-210	401	5.64	5.89	5.34	0.69	0.000778	0.00408
chr19	58038640	58039040	5'UTR	uc002qpb.2	ZNF549	+	148	401	6.18	6.43	5.88	0.69	0.000117	0.00103
chr3	153839079	153839479	Intron	uc021xgc.1	ARHGEF26	+	488	401	5.96	6.21	5.66	0.69	0.000243	0.0018
chr2	54557632	54558032	Upstream	uc002rxt.1	C2orf73	+	-238	401	5.85	6.1	5.55	0.68	0.000395	0.00253
chr1	112282031	112282431	Intron	uc001ebp.2	FAM212B	-	16188	401	6.47	6.71	6.18	0.67	5.3e-05	0.000531
chr15	79165260	79165660	Intron	uc002bel.3	MORF4L1	+	289	401	6.59	6.83	6.29	0.67	2.44e-05	0.000285
chr2	219232291	219232691	Exon/CD	uc002vhr.3	C2orf62	+	10913	401	7.24	7.48	6.95	0.67	3.63e-07	1.56e-05
chr4	6717742	6718142	Exon/CD	uc003gjp.1	CNO	+	101	401	5.99	6.23	5.7	0.66	0.000352	0.00234
chr9	88969304	88969704	Upstream	uc004aou.3	ZCCHC6	-	-102	401	6.94	7.18	6.65	0.66	2.85e-06	5.79e-05
chr1	246887411	246887811	5'UTR	uc001ibr.3	SCCPDH	+	234	401	6.1	6.33	5.82	0.65	0.00037	0.00244
chr10	72238510	72238910	5'UTR	uc001jrd.4	KIAA1274	+	147	401	5.62	5.86	5.34	0.65	0.00157	0.00659
chr12	132568606	132569006	Upstream	uc001ujs.4	EP400NL	+	-21	401	5.72	5.95	5.44	0.65	0.00121	0.00567
chr16	2226453	2226853	3'UTR	uc002cow.3	TRAF7	+	20855	401	5.23	5.46	4.95	0.64	0.00683	0.0194
chr16	67596010	67596410	Upstream	uc002etl.3	CTCF	+	-99	401	6.5	6.73	6.23	0.64	9.11e-05	0.000816
chr19	1566649	1567049	Intron	uc021uml.1	MEX3D	-	1208	401	5.88	6.11	5.6	0.64	0.00071	0.00383
chr6	27799022	27799422	Exon/CD	uc003njr.3	HIST1H4K	-	83	401	7.13	7.36	6.86	0.64	2.05e-06	4.93e-05
chr9	21802495	21802895	5'UTR	uc003zpi.1	MTAP	+	61	401	5.78	6.01	5.51	0.64	0.00109	0.00518
chr10	44069717	44070117	Intron	uc001jax.4	ZNF239	-	149	401	5.63	5.86	5.36	0.63	0.00204	0.0077
chr16	691756	692156	5'UTR	uc002cic.1	FAM195A	+	108	401	6.42	6.64	6.15	0.63	0.000179	0.00138
chr19	13842347	13842747	Upstream	uc010xnf.2	CCDC130	+	-26	401	6.88	7.11	6.61	0.63	1.29e-05	0.000184
chr19	44711618	44712018	Upstream	uc002oyu.3	ZNF227	+	-4872	401	6.08	6.3	5.81	0.63	0.000524	0.00313
chr20	44992724	44993124	Intron	uc002xrp.3	SLC35C2	-	140	401	7.18	7.41	6.91	0.63	2.47e-06	5.38e-05
chr3	52273162	52273562	3'UTR	uc003dde.3	BC039681	+	83	401	6.99	7.21	6.72	0.63	6.81e-06	0.000107
chr1	8021287	8021687	Upstream	uc001aou.4	PARK7	+	-226	401	7.21	7.43	6.94	0.62	2.51e-06	5.38e-05
chr11	45826580	45826980	Intron	uc001nbo.3	SLC35C1	+	1158	401	6.66	6.88	6.4	0.62	7.18e-05	0.000675
chr16	75656889	75657289	Intron	uc002fep.2	ADAT1	-	132	401	6.88	7.1	6.62	0.62	1.91e-05	0.000245
chr17	72983604	72984004	5'UTR	uc002jml.4	CDR2L	+	78	401	6.67	6.89	6.4	0.62	5.95e-05	0.000581
chr7	150075964	150076364	Upstream	uc003whf.1	ZNF775	+	-241	401	6.54	6.76	6.28	0.62	0.000126	0.00108
chr9	109622332	109622732	Upstream	uc004bcz.3	ZNF462	+	-2845	401	6.4	6.62	6.14	0.62	0.000252	0.00183
chr9	131940289	131940689	5'UTR	uc010myt.1	IER5L	-	51	401	6.34	6.56	6.08	0.62	0.000298	0.00206
chr1	84944933	84945333	Exon/CD	uc001djv.4	RPF1	+	214	401	6.31	6.53	6.06	0.61	0.000401	0.00253
chr16	83841462	83841862	5'UTR	uc002fgy.1	HSBP1	+	70	401	5.97	6.19	5.71	0.61	0.00103	0.00493
chr2	219646419	219646819	5'UTR	uc002viz.4	CYP27A1	+	148	401	5.78	6	5.52	0.61	0.00174	0.00689
chr1	94883561	94883961	Upstream	uc001dqn.4	ABCD3	+	-171	401	6.96	7.17	6.71	0.6	1.82e-05	0.000238
chr11	67195783	67196183	5'UTR	uc001old.3	RPS6KB2	+	49	401	7.01	7.22	6.76	0.6	1.6e-05	0.000213
chr14	68140900	68141300	Exon/CD	uc001xjt.3	VTI1B	-	502	401	6.54	6.75	6.29	0.6	0.000222	0.00166
chr15	68549285	68549685	Upstream	uc010ujz.2	CLN6	-	-41	401	6.76	6.97	6.51	0.6	6.71e-05	0.000639
chr2	114341270	114341670	3'UTR	uc002tka.3	WASH2P	+	241	401	7.59	7.8	7.34	0.6	3.2e-06	6.33e-05
chr4	146857706	146858106	Intron	uc003ikm.3	ZNF827	-	1701	401	5.63	5.85	5.38	0.6	0.00326	0.0108
chr1	86046263	86046663	5'UTR	uc001dle.3	CYR61	+	20	401	6.89	7.1	6.64	0.59	4.13e-05	0.000429
chr13	46039000	46039400	Exon/CD	uc001vak.3	COG3	+	171	401	6.44	6.65	6.2	0.59	0.000429	0.00265
chr19	1885196	1885596	5'UTR	uc002luf.3	FAM108A1	-	122	401	5.95	6.16	5.7	0.59	0.00146	0.00626
chr2	98262360	98262760	Exon/CD	uc002sya.3	COX5B	+	40	401	6.62	6.83	6.38	0.59	0.000195	0.00149
chr12	121837484	121837884	Upstream	uc001uak.1	RNF34	+	-217	401	7.41	7.62	7.17	0.58	5.81e-06	9.53e-05
chr12	80328831	80329231	Intron	uc010sud.2	PPP1R12A	-	204	401	7.51	7.71	7.27	0.58	5.54e-06	9.49e-05
chr17	73105875	73106275	Upstream	uc002jmw.1	ARMC7	+	-6	401	7.06	7.27	6.83	0.58	2.47e-05	0.000285
chr6	26597024	26597424	Exon/CD	uc003nii.3	ABT1	+	54	401	6.29	6.49	6.04	0.58	0.0008	0.00409
chr7	135347108	135347508	3'UTR	uc003vsz.4	C7orf73	+	88	401	6.92	7.13	6.69	0.58	4.71e-05	0.000478
chr9	106856683	106857083	Intron	uc004bbv.3	SMC2	+	343	401	5.51	5.71	5.27	0.58	0.00663	0.019
chr1	155036047	155036447	5'UTR	uc010pew.2	EFNA3	+	35	401	6.02	6.22	5.78	0.57	0.00184	0.00715
chr1	180991670	180992070	5'UTR	uc021pfr.1	STX6	-	176	401	6.6	6.8	6.37	0.57	0.000321	0.00215
chr12	33049924	33050324	Upstream	uc001rlj.4	PKP2	-	-344	401	6.02	6.22	5.78	0.57	0.00185	0.00715
chr13	52377892	52378292	Intron	uc001vfq.3	DHRS12	-	201	401	6.63	6.83	6.4	0.57	0.000294	0.00206
chr19	11039314	11039714	Exon/CD	uc002mqd.2	C19orf52	+	91	401	6.73	6.93	6.49	0.57	0.000153	0.00127
chr19	54960235	54960635	5'UTR	uc002qfw.2	LENG8	+	371	401	7.11	7.31	6.88	0.57	2.72e-05	0.000309
chr2	43893156	43893556	Intron	uc010yny.2	PLEKHH2	+	28918	401	5.96	6.16	5.73	0.57	0.00231	0.00847
chr4	141072587	141072987	Intron	uc021xsg.1	MAML3	-	2446	401	6.11	6.31	5.88	0.57	0.00172	0.00685
chr5	77071886	77072286	5'UTR	uc003kfh.1	TBCA	-	99	401	6.41	6.61	6.17	0.57	0.00067	0.00372
chr1	171711210	171711610	Upstream	uc001ghw.2	VAMP4	-	-31	401	6.76	6.96	6.53	0.56	0.000168	0.00133
chr10	101380644	101381044	Intron	uc001kpy.2	SLC25A28	-	38150	401	6.46	6.65	6.23	0.56	0.000774	0.00408
chr10	64576138	64576538	Intron	uc009xph.3	EGR2	-	2589	401	5.62	5.82	5.39	0.56	0.00631	0.0183
chr17	5322765	5323165	Exon/CD	uc002gbo.2	NUP88	-	94	401	6.92	7.12	6.69	0.56	7.92e-05	0.000736
chr2	96068201	96068601	Upstream	uc002sur.3	FAHD2A	+	-46	401	6.65	6.85	6.42	0.56	0.000305	0.00208
chr5	126231576	126231976	Intron	uc003kuf.3	2021-03-03	-	134664	401	5.53	5.73	5.3	0.56	0.00856	0.0231
chr6	43021310	43021710	Intron	uc003otr.1	KLC4	+	12996	401	7.5	7.69	7.27	0.56	1.38e-05	0.00019
chr11	118868572	118868972	Upstream	uc001pul.3	CCDC84	+	-79	401	7.34	7.53	7.12	0.55	2.34e-05	0.000284
chr12	12419647	12420047	Upstream	uc001rah.4	LRP6	-	-36	401	6.6	6.79	6.37	0.55	0.000542	0.0032
chr12	56521970	56522370	Exon/CD	uc001sjr.3	ESYT1	+	185	401	6.54	6.73	6.32	0.55	0.000681	0.00372
chr2	131130177	131130577	Intron	uc002trc.3	PTPN18	+	16798	401	6.74	6.94	6.52	0.55	0.000271	0.00193
chr20	44462292	44462692	5'UTR	uc002xpt.1	SNX21	+	23	401	6.99	7.18	6.77	0.55	8.53e-05	0.000778
chr3	141595247	141595647	Upstream	uc003eug.1	ATP1B3	+	-22	401	5.68	5.87	5.46	0.55	0.00687	0.0194
chr7	99149472	99149872	Intron	uc003urb.3	FAM200A	-	6443	401	6.58	6.77	6.36	0.55	0.000617	0.00355
chr11	2398301	2398701	Intron	uc001lwe.3	BC019904	-	721	401	6.2	6.39	5.99	0.54	0.0023	0.00847
chr16	84733184	84733584	Upstream	uc002fii.3	USP10	+	-170	401	6.29	6.48	6.07	0.54	0.00168	0.00683
chr2	28974341	28974741	Upstream	uc010ymj.2	PPP1CB	+	-70	401	6.48	6.67	6.27	0.54	0.000991	0.00478
chr2	97001457	97001857	Intron	uc002svz.1	NCAPH	+	174	401	6.94	7.13	6.72	0.54	0.00012	0.00104
chr20	4667655	4668055	Intron	uc002wku.3	PRNP	+	1059	401	6.3	6.49	6.09	0.54	0.00179	0.00705
chr1	36235202	36235602	Intron	uc001bzi.3	CLSPN	-	149	401	6.99	7.17	6.77	0.53	0.000138	0.00116
chr1	45452040	45452440	5'UTR	uc001cmt.2	EIF2B3	-	121	401	6.75	6.94	6.54	0.53	0.000392	0.00253
chr16	2273550	2273950	Exon/CD	uc002cpm.3	E4F1	+	184	401	6.75	6.94	6.54	0.53	0.000391	0.00253
chr2	39005174	39005574	3'UTR	uc002rrb.3	GEMIN6	+	26699	401	6.32	6.51	6.11	0.53	0.00187	0.00722
chr2	55844630	55845030	5'UTR	uc002rzc.3	SMEK2	-	283	401	6.75	6.93	6.54	0.53	0.000459	0.00279
chr3	10183388	10183788	Exon/CD	uc003bvc.3	VHL	+	270	401	6.63	6.81	6.42	0.53	0.000696	0.00378
chr3	52489471	52489871	Exon/CD	uc003ded.4	NISCH	+	148	401	6.19	6.38	5.98	0.53	0.00265	0.00917
chr6	7910850	7911250	Intron	uc003mxw.3	TXNDC5	-	153597	401	6.03	6.22	5.82	0.53	0.00353	0.0115
chr8	109799589	109799989	Upstream	uc003ymx.3	TMEM74	-	-19	401	5.77	5.95	5.55	0.53	0.00632	0.0183
chr9	70489928	70490328	5'UTR	uc004agb.4	CBWD5	-	49	401	6.22	6.41	6.01	0.53	0.00243	0.00876
chr13	99739812	99740212	Upstream	uc001vnt.2	DOCK9	-	-1352	401	6.54	6.71	6.33	0.52	0.00133	0.00591
chr14	58764573	58764973	5'UTR	uc010tro.2	C14orf37	-	82	401	6.83	7.01	6.63	0.52	0.000398	0.00253
chr15	90437063	90437463	5'UTR	uc010bns.3	AP3S2	-	354	401	7.03	7.2	6.82	0.52	0.00016	0.0013
chr19	19754144	19754544	5'UTR	uc002nnd.3	GMIP	-	111	401	6.9	7.08	6.69	0.52	0.000245	0.0018
chr2	160472115	160472515	Intron	uc002uao.3	BAZ2B	-	797	401	6.33	6.51	6.12	0.52	0.00227	0.00843
chr22	31476907	31477307	Upstream	uc003ajk.2	SMTN	+	-174	401	7.09	7.27	6.88	0.52	0.000107	0.000952
chr5	139487155	139487555	Upstream	uc010jfh.1	DJ031132	-	-99	401	5.96	6.14	5.75	0.52	0.00516	0.0158
chr6	42185345	42185745	Exon/CD	uc003osa.4	MRPS10	-	88	401	6.39	6.57	6.19	0.52	0.00224	0.00836
chr13	77565918	77566318	Exon/CD	uc001vkc.3	CLN5	+	60	401	6.75	6.92	6.55	0.51	0.000758	0.00403
chr18	33552461	33552861	5'UTR	uc002kzc.3	C18orf21	+	74	401	6.5	6.67	6.29	0.51	0.00171	0.00685
chr19	2945169	2945569	Upstream	uc002lws.4	ZNF77	-	-400	401	6.24	6.42	6.04	0.51	0.00365	0.0118
chr22	39097058	39097458	Upstream	uc003awf.3	JOSD1	-	-799	401	6.85	7.03	6.65	0.51	0.000417	0.00261
chr5	76788071	76788471	5'UTR	uc003kff.1	WDR41	-	61	401	6.38	6.55	6.18	0.51	0.00258	0.00914
chr5	79080265	79080665	Intron	uc003kgc.3	CMYA5	+	94807	401	5.9	6.08	5.7	0.51	0.00658	0.019
chr6	149638293	149638693	Intron	uc011eec.2	TAB2	+	98735	401	5.98	6.16	5.78	0.51	0.00548	0.0166
chr9	36190525	36190925	Upstream	uc003zzc.3	CLTA	+	-127	401	7.05	7.22	6.85	0.51	0.000205	0.00155
chr1	212781929	212782329	Intron	uc001hjf.3	ATF3	+	43454	401	6.46	6.63	6.27	0.5	0.00261	0.00914
chr1	230778072	230778472	5'UTR	uc001htw.3	COG2	+	71	401	6.24	6.41	6.04	0.5	0.0043	0.0135
chr10	6186579	6186979	Upstream	uc001ijd.3	PFKFB3	+	-63	401	6.04	6.21	5.85	0.5	0.00629	0.0183
chr15	80216138	80216538	3'UTR	uc002bfb.2	C15orf37	+	1226	401	7.19	7.36	7	0.5	0.00017	0.00134
chr16	2653295	2653695	3'UTR	uc002cqy.3	LOC652276	+	111	401	6.89	7.06	6.69	0.5	0.000456	0.00279
chr4	155471405	155471805	Upstream	uc003iny.3	PLRG1	-	-20	401	7.32	7.48	7.12	0.5	0.000134	0.00114
chr5	37249277	37249677	5'UTR	uc011cpa.1	C5orf42	-	53	401	6.5	6.67	6.3	0.5	0.00203	0.0077
chr1	178694007	178694407	Upstream	uc001glz.3	RALGPS2	+	-92	401	6.24	6.41	6.06	0.49	0.00516	0.0158
chr12	88535894	88536294	5'UTR	uc001tau.3	TMTC3	+	22	401	6.03	6.2	5.85	0.49	0.00748	0.0207
chr16	88729524	88729924	Upstream	uc002fli.4	MGC23284	+	-56	401	6.78	6.95	6.59	0.49	0.000943	0.0046
chr17	42853265	42853665	Intron	uc002ihh.3	ADAM11	+	16898	401	5.56	5.73	5.38	0.49	0.0202	0.0455
chr17	53045744	53046144	5'UTR	uc010wne.1	COX11	-	120	401	7.07	7.24	6.88	0.49	0.0003	0.00206
chr3	187463189	187463589	5'UTR	uc003frq.2	BCL6	-	124	401	5.67	5.83	5.48	0.49	0.0152	0.0363
chr4	120549618	120550018	5'UTR	uc003idj.1	AX746903	+	874	401	5.93	6.1	5.74	0.49	0.00853	0.0231
chr5	65017958	65018358	5'UTR	uc003juf.3	NLN	+	136	401	6.48	6.65	6.29	0.49	0.00273	0.00939
chr1	19536820	19537220	Upstream	uc001bbi.3	UBR4	-	-274	401	6.84	7.01	6.66	0.48	0.000903	0.00444
chr12	53473212	53473612	Upstream	uc001sbt.2	SPRYD3	-	-208	401	6.58	6.74	6.4	0.48	0.00276	0.00941
chr14	74960289	74960689	Exon/CD	uc001xpz.2	ISCA2	+	40	401	6.43	6.59	6.25	0.48	0.00398	0.0127
chr19	50030972	50031372	5'UTR	uc002poj.3	RCN3	+	298	401	6.68	6.85	6.5	0.48	0.00174	0.00689
chr2	48009850	48010250	Upstream	uc002rwd.4	MSH6	+	-170	401	6.16	6.32	5.98	0.48	0.00705	0.0198
chr20	61568928	61569328	Intron	uc002yds.2	DIDO1	-	176	401	6.09	6.25	5.91	0.48	0.00844	0.023
chr1	228353400	228353800	Exon/CD	uc001hsl.4	IBA57	+	172	401	6.63	6.78	6.45	0.47	0.00295	0.00992
chr10	102295547	102295947	Exon/CD	uc001krj.4	HIF1AN	+	107	401	7.06	7.21	6.88	0.47	0.000611	0.00354
chr11	61486176	61486576	Intron	uc001nsa.3	DAGLA	+	38472	401	5.76	5.92	5.58	0.47	0.0167	0.0391
chr17	4269703	4270103	5'UTR	uc002fxs.3	UBE2G1	-	66	401	6.21	6.37	6.03	0.47	0.00791	0.0218
chr18	21166358	21166758	5'UTR	uc002kum.4	NPC1	-	23	401	6.81	6.97	6.63	0.47	0.00135	0.00594
chr22	19842113	19842513	Intron	uc002zqf.1	GNB1L	-	149	401	7.43	7.59	7.26	0.47	0.000277	0.00196
chr6	52529068	52529468	3'UTR	uc003pav.2	LOC730101	+	70	401	6.81	6.97	6.63	0.47	0.00135	0.00594
chr9	99212251	99212651	5'UTR	uc010msg.3	HABP4	+	38	401	5.82	5.98	5.64	0.47	0.0147	0.0354
chr13	50265462	50265862	Upstream	uc001vdg.3	EBPL	-	-39	401	6.6	6.75	6.43	0.46	0.00384	0.0123
chr2	208576076	208576476	5'UTR	uc002vch.3	CCNYL1	+	13	401	7	7.15	6.83	0.46	0.00081	0.00411
chr2	242625915	242626315	Exon/CD	uc010zpa.2	DTYMK	-	268	401	6.68	6.83	6.51	0.46	0.00274	0.00939
chr2	3381656	3382056	Upstream	uc002qxj.2	TSSC1	-	-203	401	6.5	6.66	6.33	0.46	0.00452	0.0142
chr22	30987632	30988032	Intron	uc003aio.1	PES1	-	15168	401	5.81	5.97	5.64	0.46	0.0175	0.0407
chr22	38349646	38350046	Intron	uc003aum.3	POLR2F	+	173	401	7.05	7.2	6.88	0.46	0.000788	0.00409
chr6	134495853	134496253	Intron	uc003qeo.4	SGK1	-	143143	401	7.04	7.19	6.87	0.46	0.00089	0.0044
chr6	28367421	28367821	Upstream	uc010jre.3	ZSCAN12	-	-77	401	7.02	7.17	6.85	0.46	0.000856	0.00426
chr6	34433404	34433804	Upstream	uc003ojo.3	PACSIN1	+	-248	401	5.98	6.13	5.81	0.46	0.0134	0.0335
chr6	43138512	43138912	Upstream	uc003oui.3	SRF	+	-207	401	6.57	6.72	6.39	0.46	0.00365	0.0118
chr7	26904306	26904706	Intron	uc011jzj.2	SKAP2	-	130352	401	5.74	5.89	5.57	0.46	0.0197	0.0448
chr7	64541489	64541889	Upstream	uc003ttv.1	BC044608	-	-51	401	7.17	7.33	7	0.46	0.000491	0.00296
chr9	116037776	116038176	5'UTR	uc004bgx.3	PRPF4	+	63	401	7.37	7.52	7.2	0.46	0.000313	0.00212
chr9	22446640	22447040	5'UTR	uc003zpp.1	DMRTA1	+	1	401	5.86	6.01	5.69	0.46	0.0154	0.0367
chr16	90039009	90039409	Intron	uc002fpx.1	AFG3L1P	+	222	401	7.3	7.45	7.13	0.45	0.000543	0.0032
chr19	36545011	36545411	5'UTR	uc002oda.1	THAP8	-	453	401	7.56	7.71	7.4	0.45	0.000421	0.00262
chr19	50887157	50887557	Upstream	uc002psb.4	POLD1	+	-235	401	6.92	7.07	6.75	0.45	0.0014	0.00606
chr2	233414961	233415361	5'UTR	uc002vsy.1	TIGD1	-	65	401	6.95	7.1	6.78	0.45	0.0013	0.00589
chr5	151137931	151138331	5'UTR	uc003luk.3	ATOX1	-	79	401	6.78	6.93	6.61	0.45	0.00235	0.00854
chr6	10747812	10748212	3'UTR	uc011dim.1	SYCP2L	+	18	401	6.45	6.6	6.29	0.45	0.00659	0.019
chr6	150039122	150039522	5'UTR	uc003qmu.1	LATS1	-	70	401	7.27	7.41	7.1	0.45	0.000627	0.00358
chr11	6624855	6625255	Intron	uc001mee.3	ILK	+	92	401	6.85	6.99	6.69	0.44	0.00257	0.00914
chr12	9600466	9600866	5'UTR	uc001qvx.4	DDX12P	-	102	401	6.96	7.11	6.8	0.44	0.00154	0.00648
chr13	32889564	32889964	5'UTR	uc001uub.1	BRCA2	+	148	401	6.85	6.99	6.69	0.44	0.0026	0.00914
chr14	65879252	65879652	Upstream	uc001xim.4	LOC645431	-	-117	401	6.17	6.31	6.01	0.44	0.0139	0.0341
chr15	77363333	77363733	5'UTR	uc002bcj.3	TSPAN3	-	37	401	6.48	6.62	6.31	0.44	0.0068	0.0194
chr2	120770467	120770867	5'UTR	uc002tmg.3	EPB41L5	+	64	401	6.4	6.55	6.24	0.44	0.00823	0.0225
chr6	89791410	89791810	Intron	uc003pmv.3	PNRC1	+	1182	401	6.04	6.19	5.88	0.44	0.0152	0.0364
chr7	39988818	39989218	Upstream	uc003thh.4	CDK13	+	-940	401	7.29	7.43	7.12	0.44	0.000673	0.00372
chr1	236767677	236768077	Upstream	uc001hyd.2	HEATR1	-	-36	401	7.09	7.23	6.94	0.43	0.00154	0.00648
chr12	49961662	49962062	5'UTR	uc001ruk.1	MCRS1	-	49	401	7.13	7.27	6.98	0.43	0.00131	0.00589
chr16	15982486	15982886	Upstream	uc002dec.1	FOPNL	-	-239	401	6.74	6.88	6.59	0.43	0.0046	0.0143
chr19	52772695	52773095	Intron	uc002pyr.1	ZNF766	+	72	401	7.17	7.31	7.02	0.43	0.00129	0.00589
chr10	70231555	70231955	Exon/CD	uc021prt.1	DNA2	-	124	401	6.76	6.9	6.61	0.42	0.00471	0.0146
chr11	61159841	61160241	5'UTR	uc021qkf.1	TMEM216	+	210	401	7	7.13	6.85	0.42	0.00218	0.0082
chr12	56709793	56710193	5'UTR	uc001sku.2	CNPY2	-	135	401	7.45	7.58	7.3	0.42	0.00111	0.00524
chr2	58273531	58273931	Intron	uc010fcb.2	VRK2	+	138946	401	6.63	6.76	6.48	0.42	0.00707	0.0198
chr3	196159054	196159454	Exon/CD	uc003fwm.4	UBXN7	-	91	401	6.91	7.05	6.76	0.42	0.00284	0.00966
chr4	68566639	68567039	5'UTR	uc003hdg.4	UBA6	-	50	401	6.43	6.57	6.29	0.42	0.0116	0.03
chr5	143549976	143550376	5'UTR	uc003lnk.4	YIPF5	-	102	401	6.37	6.51	6.22	0.42	0.0122	0.0311
chr8	145137106	145137506	Upstream	uc003zax.3	GPAA1	+	-217	401	7.14	7.28	6.99	0.42	0.00153	0.00648
chr1	222988208	222988608	Upstream	uc001hnu.2	DISP1	+	-22	401	6.13	6.27	5.99	0.41	0.0207	0.0462
chr10	80062916	80063316	Intron	uc001jzw.1	AK126491	+	36018	401	7.16	7.29	7.01	0.41	0.00181	0.00709
chr12	58145765	58146165	5'UTR	uc001spv.3	CDK4	-	265	401	6.31	6.44	6.17	0.41	0.0175	0.0407
chr12	95610954	95611354	5'UTR	uc001tdp.4	FGD6	-	86	401	6.18	6.31	6.03	0.41	0.0192	0.0438
chr13	103497954	103498354	Intron	uc001vpu.2	BIVM-ERCC5	+	38659	401	6.46	6.58	6.31	0.41	0.0136	0.0337
chr16	86588653	86589053	Upstream	uc002fjo.3	MTHFSD	-	-12	401	7.1	7.22	6.95	0.41	0.00265	0.00917
chr17	17990930	17991330	Upstream	uc002gsh.1	DRG2	+	-152	401	6.17	6.29	6.02	0.41	0.0219	0.0484
chr17	43225838	43226238	5'UTR	uc002iig.3	HEXIM1	+	1355	401	7.37	7.5	7.23	0.41	0.00139	0.00606
chr17	8279826	8280226	5'UTR	uc002glg.1	KRBA2	-	3	401	7.95	8.07	7.8	0.41	0.00195	0.00749
chr19	8008727	8009127	Upstream	uc002miz.3	TIMM44	-	-219	401	7.08	7.21	6.94	0.41	0.00224	0.00836
chr2	150443990	150444390	5'UTR	uc002txc.3	MMADHC	-	140	401	7	7.13	6.86	0.41	0.00286	0.00967
chr22	31795160	31795560	Upstream	uc003aku.3	DRG1	+	-178	401	7.37	7.5	7.23	0.41	0.00138	0.00606
chr5	149379853	149380253	5'UTR	uc003lrj.3	TIGD6	-	677	401	6.75	6.88	6.61	0.41	0.00613	0.0182
chr6	80713945	80714345	Upstream	uc003pjc.3	TTK	+	-176	401	7.36	7.48	7.21	0.41	0.00165	0.00678
chr7	112090353	112090753	Intron	uc003vgh.3	IFRD1	+	27355	401	7.55	7.68	7.41	0.41	0.0013	0.00589
chr10	73610787	73611187	5'UTR	uc001jsm.3	PSAP	-	95	401	7.65	7.78	7.51	0.4	0.00164	0.00678
chr11	43702167	43702567	5'UTR	uc001mxq.4	HSD17B12	+	225	401	6.33	6.45	6.19	0.4	0.0205	0.0458
chr22	32057965	32058365	Exon/CD	uc003alm.4	PISD	-	87	401	7.1	7.23	6.97	0.4	0.00302	0.0101
chr3	53164170	53164570	Exon/CD	uc003dgj.3	RFT1	-	100	401	7.31	7.43	7.17	0.4	0.00198	0.00755
chr6	28193003	28193403	Intron	uc010jqz.2	ZNF193	+	175	401	6.55	6.67	6.41	0.4	0.013	0.0328
chr6	43603407	43603807	Intron	uc003ovu.3	MAD2L1BP	+	6329	401	7.51	7.64	7.38	0.4	0.00167	0.0068
chr7	19748421	19748821	Exon/CD	uc003sup.1	TWISTNB	-	39	401	6.5	6.63	6.37	0.4	0.0143	0.0348
chr1	149871052	149871452	Intron	uc001etf.3	BOLA1	+	98	401	6.48	6.6	6.35	0.39	0.0183	0.0421
chr15	23034406	23034806	Upstream	uc001yvb.3	NIPA2	-	-179	401	6.66	6.78	6.52	0.39	0.011	0.0286
chr11	86666943	86667343	Intron	uc001pcf.3	LOC100506368	+	481	401	6.62	6.73	6.49	0.38	0.0158	0.0373
chr12	76953521	76953921	Upstream	uc001sye.1	OSBPL8	-	-132	401	7.2	7.31	7.07	0.38	0.00421	0.0133
chr17	30668856	30669256	Exon/CD	uc002hhg.3	C17orf75	-	172	401	6.98	7.09	6.85	0.38	0.00681	0.0194
chr19	9251013	9251413	5'UTR	uc002mku.3	ZNF317	+	158	401	7	7.11	6.87	0.38	0.00616	0.0183
chr3	195808713	195809113	5'UTR	uc003fwa.4	TFRC	-	119	401	7.02	7.13	6.89	0.38	0.00559	0.0168
chr9	133569010	133569410	Exon/CD	uc004bzu.2	EXOSC2	+	53	401	6.85	6.97	6.73	0.38	0.00875	0.0236
chr15	44092732	44093132	Upstream	uc001zte.1	SERINC4	-	-677	401	7.41	7.52	7.28	0.37	0.00345	0.0113
chr19	56165318	56165718	5'UTR	uc002qlt.3	U2AF2	+	103	401	6.99	7.11	6.87	0.37	0.00693	0.0195
chr20	3184930	3185330	Intron	uc002wic.3	DDRGK1	-	165	401	7.87	7.98	7.74	0.37	0.00423	0.0134
chr4	467699	468099	5'UTR	uc003gac.2	ABCA11P	-	99	401	6.83	6.94	6.71	0.37	0.011	0.0286
chr5	149339906	149340306	Upstream	uc003lrh.3	SLC26A2	+	-193	401	7.08	7.19	6.96	0.37	0.00618	0.0183
chr6	90348205	90348605	Upstream	uc010kce.2	LYRM2	-	-189	401	7.38	7.5	7.26	0.37	0.00357	0.0116
chr1	24151590	24151990	Intron	uc001bic.3	HMGCL	-	13320	401	7.09	7.2	6.98	0.36	0.00783	0.0216
chr11	114270736	114271136	Exon/CD	uc001pot.1	C11orf71	-	203	401	6.92	7.02	6.8	0.36	0.0118	0.0302
chr12	120933838	120934238	Upstream	uc001tyk.2	LOC100506668	-	-289	401	7.23	7.34	7.11	0.36	0.00564	0.0168
chr22	30819589	30819989	Intron	uc010gvx.1	MTFP1	+	14614	401	7.02	7.12	6.9	0.36	0.00908	0.0242
chr7	149168	149568	Upstream	uc003sio.1	AK024243	+	-228	401	6.88	6.99	6.76	0.36	0.0114	0.0295
chr9	134000700	134001100	Upstream	uc004cag.3	NUP214	+	-80	401	7.62	7.72	7.5	0.36	0.00519	0.0158
chr1	209957678	209958078	5'UTR	uc001hhp.1	C1orf74	-	12	401	7.66	7.76	7.55	0.35	0.00564	0.0168
chr11	107328518	107328918	Upstream	uc010rvp.2	CWF19L2	-	-146	401	6.82	6.92	6.71	0.35	0.0177	0.0409
chr11	85358773	85359173	5'UTR	uc001par.3	TMEM126A	+	11	401	6.8	6.91	6.69	0.35	0.0176	0.0408
chr14	45553158	45553558	5'UTR	uc001wvz.4	PRPF39	+	57	401	7.03	7.13	6.92	0.35	0.0103	0.0273
chr6	136610994	136611394	Upstream	uc003qgw.1	BCLAF1	-	-205	401	7.68	7.78	7.57	0.35	0.00623	0.0183
chr11	65028983	65029383	Upstream	uc001odj.3	POLA2	+	-248	401	6.81	6.91	6.7	0.34	0.0198	0.0449
chr12	8234614	8235014	5'UTR	uc001qtx.2	NECAP1	+	8	401	6.8	6.89	6.69	0.34	0.0222	0.0491
chr20	32251176	32251576	Exon/CD	uc002wzs.2	C20orf144	+	1285	401	7.02	7.12	6.91	0.34	0.0128	0.0324
chr5	169010641	169011041	5'UTR	uc003mae.4	CCDC99	+	204	401	7.28	7.38	7.18	0.34	0.00887	0.0238
chr17	39845064	39845464	5'UTR	uc002hxj.3	EIF1	+	138	401	8.15	8.25	8.05	0.33	0.0136	0.0337
chr7	44613512	44613912	5'UTR	uc003tlg.3	DDX56	-	425	401	7.37	7.46	7.27	0.33	0.0108	0.0282
chr1	115259250	115259650	5'UTR	uc009wgu.3	NRAS	-	65	401	7.49	7.58	7.39	0.32	0.0118	0.0302
chr1	45097203	45097603	Intron	uc001clv.1	RNF220	+	226444	401	7.33	7.42	7.23	0.32	0.0119	0.0303
chr12	120884027	120884427	Upstream	uc001tyg.3	TRIAP1	-	-12	401	7.55	7.64	7.46	0.31	0.0139	0.0341
chr1	109642712	109643112	3'UTR	uc001dwo.1	SCARNA2	+	98	401	7.35	7.43	7.26	0.3	0.0199	0.0449
chr17	4046975	4047375	Exon/CD	uc002fxm.4	CYB5D2	+	714	401	7.6	7.68	7.52	0.3	0.019	0.0436
chr2	96874379	96874779	3'UTR	uc002svn.2	LOC285033	+	439	401	7.36	7.44	7.28	0.3	0.0203	0.0455
chr17	3564422	3564822	3'UTR	uc002fwa.3	CTNS	+	24861	401	5.87	5.52	6.15	-0.49	0.0105	0.0276
chr19	58745129	58745529	Intron	uc010euo.3	ZNF544	+	5260	401	5.65	5.23	5.98	-0.61	0.00315	0.0105
chr16	71890419	71890819	Intron	uc010vmi.1	ATXN1L	+	10721	401	4.97	4.52	5.3	-0.64	0.0145	0.0349
chr3	47630619	47631019	Intron	uc011bbd.1	SMARCC1	-	192777	401	4.98	4.52	5.32	-0.66	0.0117	0.0301
chr2	220048747	220049147	3'UTR	uc002vjw.4	FAM134A	+	6009	401	5.07	4.55	5.44	-0.75	0.00327	0.0108
chr4	138445308	138445708	Intron	uc011cgz.2	PCDH18	-	8140	401	4.94	4.39	5.34	-0.81	0.00251	0.00899
chr12	118476301	118476701	Intron	uc001twr.2	WSB2	-	22450	401	4.85	4.29	5.25	-0.82	0.00325	0.0108
chr12	56181145	56181545	Intron	uc009zoa.2	SARNP	-	30195	401	4.54	3.95	4.95	-0.86	0.00814	0.0223
chr5	128431029	128431429	Intron	uc003kva.3	ISOC1	+	788	401	4.39	3.81	4.81	-0.86	0.0139	0.0341
chr21	19154327	19154727	Intron	uc002ykm.3	C21orf91-OT1	-	10299	401	4.27	3.64	4.7	-0.91	0.0142	0.0346
chr16	74390286	74390686	Intron	uc010vms.1	LOC283922	-	11667	401	4.67	4	5.13	-0.99	0.00127	0.00589
chr6	90575121	90575521	Intron	uc003pnr.3	CASP8AP2	+	35703	401	4.6	3.86	5.09	-1.09	0.000677	0.00372

## Sheet: Ser2
Differential RNAPII-Ser2 binding sites in control and CFIm25 mutant H9 cells identified by Diffbind software
chrom	start	end	Category	Gene.ID	Gene.Symbol	Strand	Distance.to.TSS	width	Conc	Conc_mutantSer2	Conc_H9Ser2	Fold	p.value	FDR
chr2	40005996	40006396	Intron	uc002rrv.2	THUMPD2	-	220	401	4.54	5.07	3.7	1.3	0.00349	0.0445
chr8	145159373	145159773	5'UTR	uc003zbc.1	MAF1	+	269	401	5.26	5.78	4.43	1.29	1.73e-05	0.0016
chr17	40985180	40985580	Intron	uc002ibp.3	PSME3	+	8938	401	5.45	5.95	4.67	1.22	2.77e-05	0.00171
chr15	89877623	89878023	Intron	uc002bns.4	POLG	-	203	401	5.18	5.67	4.43	1.18	0.000328	0.011
chr19	13263708	13264108	5'UTR	uc002mwr.3	IER2	+	2627	401	6.8	7.28	6.08	1.14	4.16e-10	1.54e-07
chr16	31191697	31192097	Intron	uc002ebh.3	FUS	+	467	401	6.14	6.59	5.5	1.02	0.00124	0.0219
chr1	17222284	17222684	Upstream	uc021ohi.1	DL489931	+	-161	401	6.84	7.27	6.24	0.97	7.43e-05	0.00344
chr19	37329117	37329517	Intron	uc021utm.1	ZNF790	-	12372	401	6.4	6.81	5.83	0.91	0.00056	0.0144
chr17	37025782	37026182	Upstream	uc002hra.3	LASP1	+	-129	401	5.15	5.54	4.61	0.86	0.00113	0.0219
chr17	29233134	29233534	Upstream	uc002hfu.2	TEFM	-	-48	401	5.25	5.63	4.73	0.84	0.00114	0.0219
chr5	43556373	43556773	Intron	uc003joc.3	PAIP1	-	948	401	5.09	5.46	4.58	0.81	0.00236	0.0353
chr1	76251945	76252345	Intron	uc001dgy.1	RABGGTB	+	260	401	5.38	5.74	4.91	0.77	0.00306	0.0404
chr19	2945154	2945554	Upstream	uc002lws.4	ZNF77	-	-385	401	5.67	6.01	5.23	0.72	0.00138	0.0232
chr7	99036544	99036944	Intron	uc011kiw.2	ATP5J2-PTCD1	-	27080	401	5.53	5.87	5.09	0.72	0.00205	0.033
chr19	48983414	48983814	3'UTR	uc002pjj.4	CYTH2	+	11150	401	6.58	6.9	6.17	0.67	0.000579	0.0144
chr11	65374596	65374996	Exon/CD	uc001oew.3	MAP3K11	-	6924	401	6.62	6.92	6.25	0.61	0.000641	0.0148
chr5	139936899	139937299	5'UTR	uc003lga.3	SRA1	-	579	401	6.61	6.91	6.23	0.61	0.000751	0.0163
chr19	50887157	50887557	Upstream	uc002psb.4	POLD1	+	-235	401	6.87	7.16	6.5	0.6	8.85e-06	0.00109
chr3	109044381	109044781	Downstream	uc003dxq.4	DPPA4	-	11838	401	7.85	8.13	7.5	0.57	0.0029	0.0402
chr19	13029955	13030355	Upstream	uc002mvr.2	SYCE2	-	-69	401	7.05	7.33	6.72	0.55	4.72e-05	0.0025
chr19	46386397	46386797	Downstream	uc002pds.1	IRF2BP1	-	2779	401	6.94	7.18	6.66	0.46	0.000416	0.0128
chr21	34924343	34924743	Exon/CD	uc002yse.1	SON	+	9194	401	7.25	7.01	7.46	-0.51	0.000582	0.0144
chr21	34937568	34937968	Intron	uc002yse.1	SON	+	22419	401	5.43	5.04	5.73	-0.74	0.00363	0.0448
chr9	35068421	35068821	Intron	uc003zvy.2	VCP	-	4118	401	5.18	4.78	5.49	-0.77	0.00238	0.0353
chr7	75056772	75057172	Intron	uc003udk.4	POM121C	-	58596	401	5.14	4.64	5.51	-0.92	0.00119	0.0219

## Sheet: RNAPII in control and si-rex1 
Differential RNAPII binding sites in control and rex1 RNAi H9 cells identified by Diffbind software
chrom	start	end	Category	Gene.ID	Gene.Symbol	Strand	Distance.to.TSS	width	Conc	Conc_mutantSer2	Conc_H9Ser2	Fold	p.value	FDR
none

## Sheet: LEO1
Differential LEO1 binding sites in control and CFIm25 mutant H9 cells identified by Diffbind software
chrom	start	end	Category	Gene.ID	Gene.Symbol	Strand	Distance.to.TSS	width	Conc	Conc_mutantleo	Conc_H9leo	Fold	p.value	FDR
chr1	204283365	204283765	Intron	uc001hau.3	PLEKHA6	-	45479	401	6.11	5.44	6.57	-1.43	1.45e-07	8.7e-07
chr3	169939841	169940241	Upstream	uc003fgs.2	PRKCI	+	-178	401	6.01	5.71	6.25	-0.84	1.82e-05	3.64e-05

## Sheet: CFIm25 CUT&Tag
Peak calling analysis using MACS2 to identify significant CFIm25 CUT&Tag peaks
# This file is generated by MACS version 2.1.0.20151222
# Command line: callpeak -c KO8-25.rmdup.bam -t H9-25.rmdup.bam -f BAM -ghs -n SCFIm25-peaks -B
# ARGUMENTS LIST:
# name = SCFIm25-peaks
# format = BAM
# ChIP-seq file = ['H9-25.rmdup.bam']
# control file = ['KO8-25.rmdup.bam']
# effective genome size = 2.70e+09
# band width = 300
# model fold = [5, 50]
# qvalue cutoff = 5.00e-02
# Larger dataset will be scaled towards smaller dataset.
# Range for calculating regional lambda is: 1000 bps and 10000 bps
# Broad region calling is off
# tag size is determined as 150 bps
# total tags in treatment: 9165696
# tags after filtering in treatment: 8536025
# maximum duplicate tags at the same position in treatment = 1
# Redundant rate in treatment: 0.07
# total tags in control: 10179887
# tags after filtering in control: 9266873
# maximum duplicate tags at the same position in control = 1
# Redundant rate in control: 0.09
# d = 221
# alternative fragment length(s) may be 221 bps
chr	start	end	length	abs_summit	pileup	#NAME?	fold_enrichment	#NAME?	name
chr1	758284	758670	387	758396	15	6.80498	3.94715	3.07055	SCFIm25-peaks_peak_1
chr1	791732	792076	345	791862	10	7.92046	5.45134	3.8476	SCFIm25-peaks_peak_2
chr1	808733	809208	476	809042	10	5.41102	3.87015	2.10799	SCFIm25-peaks_peak_3
chr1	883312	883600	289	883499	12	5.02197	3.37664	1.91217	SCFIm25-peaks_peak_4
chr1	885866	886086	221	885969	14	5.10939	3.20203	1.94523	SCFIm25-peaks_peak_5
chr1	908817	909168	352	908965	19	10.6965	5.31434	5.86139	SCFIm25-peaks_peak_6
chr1	917494	917905	412	917516	12	7.08415	4.57381	3.26429	SCFIm25-peaks_peak_7
chr1	1010128	1010376	249	1010209	24	8.9264	3.83036	4.56722	SCFIm25-peaks_peak_8
chr1	1015220	1015637	418	1015493	17	6.49592	3.54931	2.83543	SCFIm25-peaks_peak_9
chr1	1158260	1158528	269	1158364	21	11.6497	5.42733	6.56391	SCFIm25-peaks_peak_10
chr1	1172688	1172916	229	1172765	15	7.38148	4.25147	3.44477	SCFIm25-peaks_peak_11
chr1	1173427	1174214	788	1173776	17	8.99283	4.78291	4.59347	SCFIm25-peaks_peak_12
chr1	1174923	1175395	473	1175207	14	5.10939	3.20203	1.94523	SCFIm25-peaks_peak_13
chr1	1176894	1177114	221	1177039	19	9.02835	4.4836	4.62226	SCFIm25-peaks_peak_14
chr1	1216584	1216918	335	1216889	14	6.61369	3.98576	2.91621	SCFIm25-peaks_peak_15
chr1	1220440	1220988	549	1220611	24	12.5653	5.33671	7.23467	SCFIm25-peaks_peak_16
chr1	1227173	1227393	221	1227324	29	12.465	4.59643	7.18572	SCFIm25-peaks_peak_17
chr1	1232155	1232448	294	1232325	18	8.67934	4.4631	4.38177	SCFIm25-peaks_peak_18
chr1	1238450	1238675	226	1238647	17	8.83471	4.70019	4.52285	SCFIm25-peaks_peak_19
chr1	1246715	1247006	292	1246764	23	7.03927	3.22237	3.24983	SCFIm25-peaks_peak_20
chr1	1248294	1248518	225	1248341	15	7.12001	4.11237	3.27699	SCFIm25-peaks_peak_21
chr1	1251324	1251701	378	1251624	12	6.64627	4.31128	2.94681	SCFIm25-peaks_peak_22
chr1	1263864	1264381	518	1264354	18	6.37083	3.38943	2.75886	SCFIm25-peaks_peak_23
chr1	1264644	1264988	345	1264841	17	5.65109	3.16783	2.29782	SCFIm25-peaks_peak_24
chr1	1265451	1265731	281	1265558	22	9.29252	4.19819	4.83362	SCFIm25-peaks_peak_25
chr1	1267465	1268617	1153	1268044	31	7.48083	2.87448	3.51749	SCFIm25-peaks_peak_26
chr1	1268916	1269318	403	1269270	23	7.03927	3.22237	3.24983	SCFIm25-peaks_peak_27
chr1	1270521	1270769	249	1270623	19	8.94345	4.44305	4.58196	SCFIm25-peaks_peak_28
chr1	1287062	1287387	326	1287247	18	8.67934	4.4631	4.38177	SCFIm25-peaks_peak_29
chr1	1292381	1292601	221	1292511	18	9.83373	5.04863	5.20596	SCFIm25-peaks_peak_30
chr1	1294056	1294481	426	1294429	19	9.02835	4.4836	4.62226	SCFIm25-peaks_peak_31
chr1	1306132	1306511	380	1306335	13	5.8732	3.72004	2.43944	SCFIm25-peaks_peak_32
chr1	1307040	1307438	399	1307380	19	4.84227	2.68531	1.78926	SCFIm25-peaks_peak_33
chr1	1335329	1335890	562	1335717	15	7.20211	4.15586	3.33314	SCFIm25-peaks_peak_34
chr1	1357862	1358082	221	1358078	10	5.57134	3.9696	2.24053	SCFIm25-peaks_peak_35
chr1	1367014	1367538	525	1367363	22	5.50621	2.74822	2.18414	SCFIm25-peaks_peak_36
chr1	1380125	1380652	528	1380464	13	7.96916	4.92565	3.86943	SCFIm25-peaks_peak_37
chr1	1385934	1386216	283	1386054	11	8.8068	5.8293	4.49578	SCFIm25-peaks_peak_38
chr1	1394647	1394959	313	1394758	14	6.61369	3.98576	2.91621	SCFIm25-peaks_peak_39
chr1	1429982	1430531	550	1430389	21	6.99896	3.37072	3.21758	SCFIm25-peaks_peak_40
chr1	1440719	1440973	255	1440779	23	9.78629	4.28138	5.20596	SCFIm25-peaks_peak_41
chr1	1443645	1444111	467	1444063	11	6.23063	4.22198	2.64919	SCFIm25-peaks_peak_42
chr1	1453242	1453548	307	1453348	12	8.74497	5.59571	4.44351	SCFIm25-peaks_peak_43
chr1	1468298	1468861	564	1468458	18	8.67934	4.4631	4.38177	SCFIm25-peaks_peak_44
chr1	1470790	1471182	393	1471093	16	9.45597	5.21531	4.96339	SCFIm25-peaks_peak_45
chr1	1541080	1541844	765	1541228	21	8.93842	4.17063	4.57705	SCFIm25-peaks_peak_46
chr1	1555185	1555483	299	1555396	14	7.72182	4.60175	3.70688	SCFIm25-peaks_peak_47
chr1	1559098	1559477	380	1559296	16	6.4247	3.62896	2.79722	SCFIm25-peaks_peak_48
chr1	1609819	1610134	316	1609996	15	8.10848	4.64732	3.98122	SCFIm25-peaks_peak_49
chr1	1629203	1629489	287	1629416	15	7.38148	4.25147	3.44477	SCFIm25-peaks_peak_50
chr1	1856202	1856813	612	1856652	18	7.83658	4.0559	3.79021	SCFIm25-peaks_peak_51
chr1	1902797	1903029	233	1902823	11	5.37072	3.70453	2.10343	SCFIm25-peaks_peak_52
chr1	2014323	2014547	225	2014352	10	8.35919	5.72579	4.13836	SCFIm25-peaks_peak_53
chr1	2121232	2121452	221	2121328	13	4.49145	2.98856	1.54979	SCFIm25-peaks_peak_54
chr1	2146868	2147542	675	2147424	13	7.4398	4.61178	3.47838	SCFIm25-peaks_peak_55
chr1	2210529	2210848	320	2210844	19	4.84227	2.68531	1.78926	SCFIm25-peaks_peak_56
chr1	2231472	2231692	221	2231577	13	7.96916	4.92565	3.86943	SCFIm25-peaks_peak_57
chr1	2251793	2252142	350	2251955	13	5.8732	3.72004	2.43944	SCFIm25-peaks_peak_58
chr1	2401227	2401579	353	2401273	10	5.00997	3.62354	1.90429	SCFIm25-peaks_peak_59
chr1	2426894	2427293	400	2427111	14	8.54434	5.07739	4.29026	SCFIm25-peaks_peak_60
chr1	2430618	2431007	390	2430796	13	5.8732	3.72004	2.43944	SCFIm25-peaks_peak_61
chr1	2437116	2437359	244	2437233	19	5.80662	3.06429	2.40292	SCFIm25-peaks_peak_62
chr1	2843323	2843603	281	2843477	17	5.74881	3.21104	2.36689	SCFIm25-peaks_peak_63
chr1	3256056	3256441	386	3256166	9	5.58101	4.12372	2.24053	SCFIm25-peaks_peak_64
chr1	3386921	3387505	585	3387095	16	6.4247	3.62896	2.79722	SCFIm25-peaks_peak_65
chr1	3396734	3397056	323	3396744	13	5.82752	3.69499	2.42135	SCFIm25-peaks_peak_66
chr1	3427066	3427347	282	3427324	15	5.75431	3.4155	2.36689	SCFIm25-peaks_peak_67
chr1	3482047	3482279	233	3482091	14	6.61369	3.98576	2.91621	SCFIm25-peaks_peak_68
chr1	3519369	3519748	380	3519579	14	5.10939	3.20203	1.94523	SCFIm25-peaks_peak_69
chr1	3731658	3731878	221	3731754	10	6.47376	4.5361	2.82093	SCFIm25-peaks_peak_70
chr1	3773605	3774053	449	3773940	13	4.49145	2.98856	1.54979	SCFIm25-peaks_peak_71
chr1	4033545	4033886	342	4033726	9	6.65401	4.81018	2.95329	SCFIm25-peaks_peak_72
chr1	4659818	4660058	241	4659846	8	6.23933	4.68473	2.64919	SCFIm25-peaks_peak_73
chr1	5772719	5772939	221	5772719	8	4.28499	3.42392	1.42059	SCFIm25-peaks_peak_74
chr1	5924289	5924509	221	5924345	8	5.03175	3.9082	1.91622	SCFIm25-peaks_peak_75
chr1	6272186	6272406	221	6272234	14	8.3113	4.94119	4.11952	SCFIm25-peaks_peak_76
chr1	6500810	6501123	314	6500972	14	5.10939	3.20203	1.94523	SCFIm25-peaks_peak_77
chr1	6640558	6640947	390	6640858	10	5.41102	3.87015	2.10799	SCFIm25-peaks_peak_78
chr1	6694877	6695108	232	6694983	16	6.4247	3.62896	2.79722	SCFIm25-peaks_peak_79
chr1	6967521	6967755	235	6967627	8	5.74897	4.37197	2.36689	SCFIm25-peaks_peak_80
chr1	7017020	7017245	226	7017159	11	9.09215	6.00752	4.67514	SCFIm25-peaks_peak_81
chr1	7701654	7701995	342	7701660	9	4.62809	3.51832	1.62876	SCFIm25-peaks_peak_82
chr1	7945466	7945819	354	7945650	14	5.10939	3.20203	1.94523	SCFIm25-peaks_peak_83
chr1	8087016	8087290	275	8087202	19	10.4641	5.19482	5.68187	SCFIm25-peaks_peak_84
chr1	9097905	9098300	396	9098277	10	5.91602	4.18479	2.45757	SCFIm25-peaks_peak_85
chr1	9165174	9165788	615	9165316	14	13.1981	7.9126	7.73291	SCFIm25-peaks_peak_86
chr1	9561135	9561361	227	9561162	9	7.27889	5.20526	3.36902	SCFIm25-peaks_peak_87
chr1	9661339	9661608	270	9661511	11	7.27285	4.86676	3.36902	SCFIm25-peaks_peak_88
chr1	9673268	9673561	294	9673462	14	6.07993	3.70045	2.60237	SCFIm25-peaks_peak_89
chr1	9690023	9690403	381	9690235	18	13.7314	7.22828	8.12488	SCFIm25-peaks_peak_90
chr1	9784941	9785180	240	9785101	28	6.8249	2.83998	3.08846	SCFIm25-peaks_peak_91
chr1	9823738	9824001	264	9823799	8	6.10472	4.59939	2.61308	SCFIm25-peaks_peak_92
chr1	9935271	9935500	230	9935378	17	11.0847	5.92943	6.13259	SCFIm25-peaks_peak_93
chr1	11404109	11404369	261	11404228	8	6.23933	4.68473	2.64919	SCFIm25-peaks_peak_94
chr1	11422503	11422723	221	11422522	11	6.23063	4.22198	2.64919	SCFIm25-peaks_peak_95
chr1	11721644	11722080	437	11721917	17	14.7445	8.10292	8.89841	SCFIm25-peaks_peak_96
chr1	11808680	11808978	299	11808976	10	4.29838	3.19503	1.42059	SCFIm25-peaks_peak_97
chr1	11847786	11848025	240	11847832	18	9.6146	4.93508	5.05709	SCFIm25-peaks_peak_98
chr1	11897397	11897709	313	11897591	12	5.16179	3.45432	1.97284	SCFIm25-peaks_peak_99
chr1	11929934	11930297	364	11930107	8	7.16228	5.25549	3.30223	SCFIm25-peaks_peak_100
chr1	11982856	11983148	293	11983012	12	8.36732	5.36084	4.13836	SCFIm25-peaks_peak_101
chr1	11994318	11994573	256	11994434	16	8.95495	4.93778	4.58745	SCFIm25-peaks_peak_102
chr1	12079347	12079658	312	12079521	12	5.16179	3.45432	1.97284	SCFIm25-peaks_peak_103
chr1	12570560	12570823	264	12570647	10	8.35919	5.72579	4.13836	SCFIm25-peaks_peak_104
chr1	12639005	12639417	413	12639242	7	5.40426	4.26586	2.10799	SCFIm25-peaks_peak_105
chr1	15852958	15853226	269	15853123	20	11.3345	5.45457	6.32447	SCFIm25-peaks_peak_106
chr1	16269886	16270193	308	16270068	14	9.45601	5.6195	4.96339	SCFIm25-peaks_peak_107
chr1	16317319	16317694	376	16317364	12	5.16179	3.45432	1.97284	SCFIm25-peaks_peak_108
chr1	16352880	16353194	315	16353138	18	7.87381	4.07352	3.8234	SCFIm25-peaks_peak_109
chr1	16371834	16372175	342	16372050	16	10.7936	5.98114	5.90391	SCFIm25-peaks_peak_110
chr1	16374588	16374973	386	16374627	10	5.21507	3.74925	2.0074	SCFIm25-peaks_peak_111
chr1	16376789	16377069	281	16376891	16	10.8301	6.00254	5.92625	SCFIm25-peaks_peak_112
chr1	16542466	16542709	244	16542545	24	10.5246	4.45977	5.73093	SCFIm25-peaks_peak_113
chr1	16693525	16693813	289	16693631	10	9.59154	6.47558	5.05668	SCFIm25-peaks_peak_114
chr1	16847282	16847582	301	16847468	11	10.5933	6.92499	5.79089	SCFIm25-peaks_peak_115
chr1	16939830	16940371	542	16940283	39	19.5638	5.79413	12.7941	SCFIm25-peaks_peak_116
chr1	16953399	16953878	480	16953428	30	4.87306	2.23088	1.81471	SCFIm25-peaks_peak_117
chr1	16993466	16993701	236	16993568	30	13.2168	4.74965	7.74342	SCFIm25-peaks_peak_118
chr1	17034319	17034607	289	17034475	16	6.4247	3.62896	2.79722	SCFIm25-peaks_peak_119
chr1	17066787	17067019	233	17066946	45	17.288	4.5048	10.8412	SCFIm25-peaks_peak_120
chr1	17084079	17084502	424	17084187	23	5.17634	2.58337	1.98561	SCFIm25-peaks_peak_121
chr1	17266209	17266429	221	17266250	9	4.62809	3.51832	1.62876	SCFIm25-peaks_peak_122
chr1	17298280	17298530	251	17298483	19	5.80662	3.06429	2.40292	SCFIm25-peaks_peak_123
chr1	17386016	17386236	221	17386153	15	11.4407	6.59796	6.40804	SCFIm25-peaks_peak_124
chr1	17412537	17412821	285	17412720	10	6.47376	4.5361	2.82093	SCFIm25-peaks_peak_125
chr1	17444349	17444651	303	17444503	13	6.94199	4.32195	3.16848	SCFIm25-peaks_peak_126
chr1	17766867	17767121	255	17767019	11	9.95616	6.5408	5.30776	SCFIm25-peaks_peak_127
chr1	17877722	17877985	264	17877806	10	5.41102	3.87015	2.10799	SCFIm25-peaks_peak_128
chr1	18002083	18002609	527	18002180	17	7.1192	3.84243	3.27699	SCFIm25-peaks_peak_129
chr1	18095603	18095823	221	18095615	8	5.74897	4.37197	2.36689	SCFIm25-peaks_peak_130
chr1	18467045	18467265	221	18467120	10	6.47376	4.5361	2.82093	SCFIm25-peaks_peak_131
chr1	18561302	18561522	221	18561335	8	6.67984	4.96064	2.96979	SCFIm25-peaks_peak_132
chr1	19587540	19587846	307	19587633	11	6.23063	4.22198	2.64919	SCFIm25-peaks_peak_133
chr1	19588084	19588427	344	19588407	10	4.29838	3.19503	1.42059	SCFIm25-peaks_peak_134
chr1	19669665	19670094	430	19669883	10	5.9681	4.21746	2.50373	SCFIm25-peaks_peak_135
chr1	19913244	19913464	221	19913398	9	7.97927	5.63835	3.87519	SCFIm25-peaks_peak_136
chr1	19974145	19974457	313	19974357	9	4.62809	3.51832	1.62876	SCFIm25-peaks_peak_137
chr1	19992474	19992760	287	19992582	15	4.57398	2.85425	1.61951	SCFIm25-peaks_peak_138
chr1	20248200	20248490	291	20248354	10	9.01882	6.13181	4.61598	SCFIm25-peaks_peak_139
chr1	20999348	20999568	221	20999457	9	7.12796	5.11043	3.27699	SCFIm25-peaks_peak_140
chr1	21503821	21504141	321	21504116	12	5.16179	3.45432	1.97284	SCFIm25-peaks_peak_141
chr1	21544334	21544846	513	21544452	13	5.8732	3.72004	2.43944	SCFIm25-peaks_peak_142
chr1	21817427	21817751	325	21817641	16	8.95495	4.93778	4.58745	SCFIm25-peaks_peak_143
chr1	21931946	21932222	277	21932036	16	8.95495	4.93778	4.58745	SCFIm25-peaks_peak_144
chr1	21968403	21968876	474	21968673	13	7.4398	4.61178	3.47838	SCFIm25-peaks_peak_145
chr1	22201138	22201358	221	22201165	12	7.11124	4.59018	3.27699	SCFIm25-peaks_peak_146
chr1	22202171	22202598	428	22202254	12	7.69487	4.94567	3.6808	SCFIm25-peaks_peak_147
chr1	22571085	22571335	251	22571089	9	4.62809	3.51832	1.62876	SCFIm25-peaks_peak_148
chr1	22590999	22591219	221	22591070	11	5.37072	3.70453	2.10343	SCFIm25-peaks_peak_149
chr1	23796855	23797114	260	23796941	10	7.8339	5.39689	3.79021	SCFIm25-peaks_peak_150
chr1	23894215	23894460	246	23894403	12	7.08415	4.57381	3.26429	SCFIm25-peaks_peak_151
chr1	25364444	25364664	221	25364601	14	8.88359	5.27748	4.54325	SCFIm25-peaks_peak_152
chr1	25912898	25913118	221	25913018	25	14.6309	6.1074	8.82179	SCFIm25-peaks_peak_153
chr1	26127118	26127382	265	26127267	13	10.0351	6.18884	5.37932	SCFIm25-peaks_peak_154
chr1	26482816	26483236	421	26482933	9	6.17099	4.50162	2.63799	SCFIm25-peaks_peak_155
chr1	26615899	26616275	377	26616201	13	6.49456	4.0664	2.83543	SCFIm25-peaks_peak_156
chr1	26617101	26617638	538	26617224	16	10.1352	5.60002	5.42912	SCFIm25-peaks_peak_157
chr1	26704868	26705112	245	26705064	10	7.12988	4.95178	3.27699	SCFIm25-peaks_peak_158
chr1	27114773	27115116	344	27114921	16	10.7936	5.98114	5.90391	SCFIm25-peaks_peak_159
chr1	27247811	27248031	221	27247906	10	8.35919	5.72579	4.13836	SCFIm25-peaks_peak_160
chr1	27248234	27248495	262	27248345	15	12.429	7.20259	7.15712	SCFIm25-peaks_peak_161
chr1	27330442	27330885	444	27330838	22	8.59126	3.90778	4.32077	SCFIm25-peaks_peak_162
chr1	27462642	27462865	224	27462788	14	8.3113	4.94119	4.11952	SCFIm25-peaks_peak_163
chr1	27677120	27677440	321	27677285	19	5.80662	3.06429	2.40292	SCFIm25-peaks_peak_164
chr1	27687068	27687288	221	27687186	18	10.5411	5.4225	5.74682	SCFIm25-peaks_peak_165
chr1	27718094	27718500	407	27718399	13	5.8732	3.72004	2.43944	SCFIm25-peaks_peak_166
chr1	27863813	27864191	379	27864018	13	7.96916	4.92565	3.86943	SCFIm25-peaks_peak_167
chr1	27887140	27887366	227	27887307	13	6.75748	4.21597	3.04195	SCFIm25-peaks_peak_168
chr1	28012726	28012983	258	28012851	7	4.93464	3.96461	1.85015	SCFIm25-peaks_peak_169
chr1	28240928	28241224	297	28241025	10	7.12988	4.95178	3.27699	SCFIm25-peaks_peak_170
chr1	28293115	28293386	272	28293174	10	5.41102	3.87015	2.10799	SCFIm25-peaks_peak_171
chr1	28836850	28837219	370	28837045	15	5.75431	3.4155	2.36689	SCFIm25-peaks_peak_172
chr1	29183061	29183423	363	29183256	8	5.49079	4.20562	2.16999	SCFIm25-peaks_peak_173
chr1	29240543	29240776	234	29240636	8	6.23933	4.68473	2.64919	SCFIm25-peaks_peak_174
chr1	29562568	29562920	353	29562782	14	6.61369	3.98576	2.91621	SCFIm25-peaks_peak_175
chr1	29587074	29587343	270	29587277	11	6.23063	4.22198	2.64919	SCFIm25-peaks_peak_176
chr1	29598294	29598577	284	29598421	9	6.17099	4.50162	2.63799	SCFIm25-peaks_peak_177
chr1	31043571	31043802	232	31043640	8	7.2334	5.2982	3.34619	SCFIm25-peaks_peak_178
chr1	31192081	31192350	270	31192277	11	6.23063	4.22198	2.64919	SCFIm25-peaks_peak_179
chr1	31886673	31886974	302	31886874	15	6.80498	3.94715	3.07055	SCFIm25-peaks_peak_180
chr1	32180941	32181170	230	32181117	25	7.11688	3.10668	3.27699	SCFIm25-peaks_peak_181
chr1	32199465	32199713	249	32199593	14	8.3113	4.94119	4.11952	SCFIm25-peaks_peak_182
chr1	32250714	32250988	275	32250870	12	7.69487	4.94567	3.6808	SCFIm25-peaks_peak_183
chr1	32261853	32262129	277	32262023	12	7.63288	4.90766	3.64101	SCFIm25-peaks_peak_184
chr1	32296186	32296615	430	32296284	7	5.24463	4.16421	2.0074	SCFIm25-peaks_peak_185
chr1	32404118	32404343	226	32404297	13	7.96916	4.92565	3.86943	SCFIm25-peaks_peak_186
chr1	32644931	32645152	222	32645031	13	8.6329	5.3261	4.34115	SCFIm25-peaks_peak_187
chr1	32705598	32705818	221	32705734	18	7.83658	4.0559	3.79021	SCFIm25-peaks_peak_188
chr1	32930546	32930986	441	32930940	12	9.15609	5.85211	4.71931	SCFIm25-peaks_peak_189
chr1	33182500	33182748	249	33182590	19	7.01444	3.56782	3.22739	SCFIm25-peaks_peak_190
chr1	33190308	33190720	413	33190638	12	5.73049	3.77595	2.36201	SCFIm25-peaks_peak_191
chr1	33202768	33202989	222	33202924	13	8.6329	5.3261	4.34115	SCFIm25-peaks_peak_192
chr1	33215369	33215744	376	33215666	14	8.3113	4.94119	4.11952	SCFIm25-peaks_peak_193
chr1	33219936	33220188	253	33220065	18	7.83658	4.0559	3.79021	SCFIm25-peaks_peak_194
chr1	33237287	33237507	221	33237404	15	10.2896	5.90408	5.55059	SCFIm25-peaks_peak_195
chr1	33238848	33239218	371	33239196	16	4.17404	2.60465	1.3656	SCFIm25-peaks_peak_196
chr1	33239912	33240311	400	33240113	16	10.7936	5.98114	5.90391	SCFIm25-peaks_peak_197
chr1	33361208	33361535	328	33361316	11	4.48145	3.18861	1.54849	SCFIm25-peaks_peak_198
chr1	33502368	33502660	293	33502471	18	9.6146	4.93508	5.05709	SCFIm25-peaks_peak_199
chr1	33807755	33807975	221	33807911	9	7.67322	5.45066	3.6751	SCFIm25-peaks_peak_200
chr1	34098883	34099259	377	34099096	14	8.88359	5.27748	4.54325	SCFIm25-peaks_peak_201
chr1	35351533	35351826	294	35351638	17	7.15407	3.85913	3.29856	SCFIm25-peaks_peak_202
chr1	36056349	36056616	268	36056481	15	8.10848	4.64732	3.98122	SCFIm25-peaks_peak_203
chr1	36349202	36349589	388	36349319	15	7.38148	4.25147	3.44477	SCFIm25-peaks_peak_204
chr1	36551647	36551877	231	36551820	13	7.88135	4.87321	3.82894	SCFIm25-peaks_peak_205
chr1	36689963	36690183	221	36690126	21	9.72699	4.51946	5.15732	SCFIm25-peaks_peak_206
chr1	36772724	36772971	248	36772861	24	8.9264	3.83036	4.56722	SCFIm25-peaks_peak_207
chr1	36787192	36787434	243	36787318	28	11.7273	4.44322	6.62318	SCFIm25-peaks_peak_208
chr1	36803787	36804032	246	36803952	16	10.7936	5.98114	5.90391	SCFIm25-peaks_peak_209
chr1	36818366	36818713	348	36818389	10	5.41102	3.87015	2.10799	SCFIm25-peaks_peak_210
chr1	36852318	36852553	236	36852472	14	6.61369	3.98576	2.91621	SCFIm25-peaks_peak_211
chr1	36929217	36929560	344	36929341	11	7.40348	4.94847	3.45428	SCFIm25-peaks_peak_212
chr1	37079120	37079434	315	37079311	14	5.10939	3.20203	1.94523	SCFIm25-peaks_peak_213
chr1	37881350	37881570	221	37881539	10	7.12988	4.95178	3.27699	SCFIm25-peaks_peak_214
chr1	38024907	38025127	221	38025002	9	6.80513	4.90627	3.07055	SCFIm25-peaks_peak_215
chr1	38189093	38189523	431	38189305	9	5.58101	4.12372	2.24053	SCFIm25-peaks_peak_216
chr1	38477982	38478259	278	38478158	14	6.61369	3.98576	2.91621	SCFIm25-peaks_peak_217
chr1	38494132	38494398	267	38494201	12	8.74497	5.59571	4.44351	SCFIm25-peaks_peak_218
chr1	38511349	38511569	221	38511471	10	7.50536	5.18957	3.53886	SCFIm25-peaks_peak_219
chr1	39980120	39980506	387	39980439	13	5.8732	3.72004	2.43944	SCFIm25-peaks_peak_220
chr1	39997280	39997536	257	39997341	9	6.17099	4.50162	2.63799	SCFIm25-peaks_peak_221
chr1	40071671	40071912	242	40071827	9	7.27889	5.20526	3.36902	SCFIm25-peaks_peak_222
chr1	40075210	40075910	701	40075641	15	11.4407	6.59796	6.40804	SCFIm25-peaks_peak_223
chr1	40853892	40854112	221	40853923	12	7.08415	4.57381	3.26429	SCFIm25-peaks_peak_224
chr1	41078185	41078450	266	41078348	18	14.7495	7.83507	8.89841	SCFIm25-peaks_peak_225
chr1	41285090	41285418	329	41285170	14	6.61369	3.98576	2.91621	SCFIm25-peaks_peak_226
chr1	41483251	41483577	327	41483429	11	6.73178	4.53015	3.01704	SCFIm25-peaks_peak_227
chr1	42633018	42633363	346	42633229	19	13.2913	6.72352	7.80511	SCFIm25-peaks_peak_228
chr1	43204047	43204294	248	43204150	14	6.61369	3.98576	2.91621	SCFIm25-peaks_peak_229
chr1	43829390	43829708	319	43829639	13	7.60047	4.70646	3.61786	SCFIm25-peaks_peak_230
chr1	43889034	43889617	584	43889353	25	4.65824	2.33551	1.64355	SCFIm25-peaks_peak_231
chr1	44062536	44063110	575	44063012	20	6.39301	3.2175	2.77823	SCFIm25-peaks_peak_232
chr1	44324414	44324653	240	44324474	16	6.4247	3.62896	2.79722	SCFIm25-peaks_peak_233
chr1	44423199	44423540	342	44423216	10	5.00997	3.62354	1.90429	SCFIm25-peaks_peak_234
chr1	44508637	44508857	221	44508759	7	5.24463	4.16421	2.0074	SCFIm25-peaks_peak_235
chr1	45007826	45008234	409	45008205	12	6.59764	4.28237	2.91582	SCFIm25-peaks_peak_236
chr1	45295114	45295345	232	45295265	10	5.71497	4.05905	2.35609	SCFIm25-peaks_peak_237
chr1	45793129	45793518	390	45793176	14	6.44754	3.89612	2.81023	SCFIm25-peaks_peak_238
chr1	46049230	46049452	223	46049274	26	8.87054	3.62517	4.54325	SCFIm25-peaks_peak_239
chr1	46084816	46085234	419	46084920	13	4.49145	2.98856	1.54979	SCFIm25-peaks_peak_240
chr1	46420010	46420230	221	46420096	10	8.35919	5.72579	4.13836	SCFIm25-peaks_peak_241
chr1	46632956	46633336	381	46633143	13	12.5191	7.71655	7.21174	SCFIm25-peaks_peak_242
chr1	46663526	46663897	372	46663653	12	7.08415	4.57381	3.26429	SCFIm25-peaks_peak_243
chr1	46907929	46908399	471	46908224	28	16.065	6.19059	9.86961	SCFIm25-peaks_peak_244
chr1	47026006	47026236	231	47026181	12	9.33118	5.96137	4.86029	SCFIm25-peaks_peak_245
chr1	48555208	48555604	397	48555535	8	6.67984	4.96064	2.96979	SCFIm25-peaks_peak_246
chr1	51795383	51795609	227	51795502	13	7.96916	4.92565	3.86943	SCFIm25-peaks_peak_247
chr1	52834344	52834588	245	52834461	16	10.7936	5.98114	5.90391	SCFIm25-peaks_peak_248
chr1	53927331	53927594	264	53927487	14	11.7261	7.00936	6.62318	SCFIm25-peaks_peak_249
chr1	54170201	54170495	295	54170324	9	4.62809	3.51832	1.62876	SCFIm25-peaks_peak_250
chr1	54445474	54445786	313	54445688	10	8.90593	6.063	4.55864	SCFIm25-peaks_peak_251
chr1	55072065	55072338	274	55072182	10	5.91602	4.18479	2.45757	SCFIm25-peaks_peak_252
chr1	55081235	55081540	306	55081391	12	9.79934	6.25324	5.20596	SCFIm25-peaks_peak_253
chr1	55277609	55278003	395	55277655	13	9.60456	5.92236	5.05709	SCFIm25-peaks_peak_254
chr1	55282671	55282987	317	55282822	9	7.27889	5.20526	3.36902	SCFIm25-peaks_peak_255
chr1	55312395	55312837	443	55312504	14	10.3879	6.18558	5.6261	SCFIm25-peaks_peak_256
chr1	62679225	62679598	374	62679433	15	8.6306	4.93938	4.34115	SCFIm25-peaks_peak_257
chr1	62731993	62732213	221	62732168	14	5.10939	3.20203	1.94523	SCFIm25-peaks_peak_258
chr1	64187493	64187713	221	64187621	8	6.23933	4.68473	2.64919	SCFIm25-peaks_peak_259
chr1	64814975	64815247	273	64815061	14	8.91543	5.29636	4.56026	SCFIm25-peaks_peak_260
chr1	68005463	68005699	237	68005656	9	6.88316	4.95576	3.12127	SCFIm25-peaks_peak_261
chr1	76262250	76262980	731	76262418	17	8.99283	4.78291	4.59347	SCFIm25-peaks_peak_262
chr1	78245408	78245737	330	78245546	17	11.0847	5.92943	6.13259	SCFIm25-peaks_peak_263
chr1	81813580	81813987	408	81813688	9	4.62809	3.51832	1.62876	SCFIm25-peaks_peak_264
chr1	86046536	86046868	333	86046651	11	6.23063	4.22198	2.64919	SCFIm25-peaks_peak_265
chr1	91307131	91307483	353	91307351	8	6.23933	4.68473	2.64919	SCFIm25-peaks_peak_266
chr1	109707188	109707408	221	109707316	10	8.35919	5.72579	4.13836	SCFIm25-peaks_peak_267
chr1	110211103	110211334	232	110211183	10	7.92046	5.45134	3.8476	SCFIm25-peaks_peak_268
chr1	110255083	110255496	414	110255361	11	9.95616	6.5408	5.30776	SCFIm25-peaks_peak_269
chr1	110698888	110699108	221	110698898	9	6.17099	4.50162	2.63799	SCFIm25-peaks_peak_270
chr1	110755107	110755476	370	110755372	11	4.48145	3.18861	1.54849	SCFIm25-peaks_peak_271
chr1	113392119	113392354	236	113392202	17	11.825	6.35563	6.66507	SCFIm25-peaks_peak_272
chr1	113457797	113458151	355	113458135	10	5.41102	3.87015	2.10799	SCFIm25-peaks_peak_273
chr1	113586317	113586537	221	113586454	18	14.7495	7.83507	8.89841	SCFIm25-peaks_peak_274
chr1	114471863	114472091	229	114471916	19	10.6965	5.31434	5.86139	SCFIm25-peaks_peak_275
chr1	114472885	114473105	221	114472941	9	7.57655	5.39085	3.59577	SCFIm25-peaks_peak_276
chr1	114888496	114888890	395	114888787	12	5.16179	3.45432	1.97284	SCFIm25-peaks_peak_277
chr1	117421813	117422110	298	117421938	12	8.36732	5.36084	4.13836	SCFIm25-peaks_peak_278
chr1	118823797	118824056	260	118823877	13	9.36284	5.77321	4.87746	SCFIm25-peaks_peak_279
chr1	144994455	144995019	565	144994645	26	10.2958	4.13679	5.55118	SCFIm25-peaks_peak_280
chr1	145574721	145575133	413	145574928	16	10.7936	5.98114	5.90391	SCFIm25-peaks_peak_281
chr1	146079471	146079785	315	146079679	10	7.92046	5.45134	3.8476	SCFIm25-peaks_peak_282
chr1	150954114	150954496	383	150954323	14	5.74125	3.5235	2.36689	SCFIm25-peaks_peak_283
chr1	153631151	153631594	444	153631228	19	13.8395	7.03664	8.1923	SCFIm25-peaks_peak_284
chr1	153963210	153963487	278	153963392	11	9.47677	6.24631	4.96865	SCFIm25-peaks_peak_285
chr1	154297300	154297882	583	154297370	25	7.11688	3.10668	3.27699	SCFIm25-peaks_peak_286
chr1	154988702	154989231	530	154988753	15	5.75431	3.4155	2.36689	SCFIm25-peaks_peak_287
chr1	155043006	155043226	221	155043056	12	7.16619	4.62341	3.30595	SCFIm25-peaks_peak_288
chr1	155145221	155145505	285	155145351	13	4.49145	2.98856	1.54979	SCFIm25-peaks_peak_289
chr1	155175786	155176227	442	155176056	19	8.57572	4.26937	4.31035	SCFIm25-peaks_peak_290
chr1	155182026	155182492	467	155182355	11	5.53157	3.80006	2.20801	SCFIm25-peaks_peak_291
chr1	155189325	155189760	436	155189603	10	5.91602	4.18479	2.45757	SCFIm25-peaks_peak_292
chr1	155197385	155197763	379	155197620	18	7.17057	3.74649	3.30855	SCFIm25-peaks_peak_293
chr1	155226371	155226591	221	155226460	11	7.08437	4.74913	3.26429	SCFIm25-peaks_peak_294
chr1	155231818	155232056	239	155232000	12	6.59764	4.28237	2.91582	SCFIm25-peaks_peak_295
chr1	155234207	155234488	282	155234424	12	10.1038	6.44249	5.42172	SCFIm25-peaks_peak_296
chr1	155293778	155294138	361	155294048	26	5.83078	2.64412	2.42441	SCFIm25-peaks_peak_297
chr1	155295169	155295533	365	155295262	16	7.1618	3.9933	3.30223	SCFIm25-peaks_peak_298
chr1	155880494	155880743	250	155880668	10	7.92046	5.45134	3.8476	SCFIm25-peaks_peak_299
chr1	155936340	155936767	428	155936389	11	5.37072	3.70453	2.10343	SCFIm25-peaks_peak_300
chr1	156030928	156031203	276	156031074	21	8.36259	3.9246	4.13836	SCFIm25-peaks_peak_301
chr1	156041223	156041629	407	156041544	12	7.08415	4.57381	3.26429	SCFIm25-peaks_peak_302
chr1	156085590	156085884	295	156085617	11	5.78691	3.95295	2.38763	SCFIm25-peaks_peak_303
chr1	156215349	156215710	362	156215542	23	8.62068	3.81386	4.34115	SCFIm25-peaks_peak_304
chr1	156261539	156261782	244	156261578	20	7.67866	3.74621	3.6751	SCFIm25-peaks_peak_305
chr1	156717977	156718417	441	156718021	12	7.75775	4.98427	3.73989	SCFIm25-peaks_peak_306
chr1	156836758	156837083	326	156836835	10	5.41102	3.87015	2.10799	SCFIm25-peaks_peak_307
chr1	156913593	156913813	221	156913604	9	4.26957	3.29413	1.42059	SCFIm25-peaks_peak_308
chr1	157043866	157044212	347	157044078	8	5.88652	4.46019	2.43944	SCFIm25-peaks_peak_309
chr1	157107675	157107993	319	157107778	7	5.24463	4.16421	2.0074	SCFIm25-peaks_peak_310
chr1	160236320	160236540	221	160236464	8	6.42084	4.7991	2.79722	SCFIm25-peaks_peak_311
chr1	160344921	160345447	527	160345040	14	11.4109	6.81488	6.38911	SCFIm25-peaks_peak_312
chr1	160943015	160943308	294	160943208	8	6.42084	4.7991	2.79722	SCFIm25-peaks_peak_313
chr1	161411443	161411714	272	161411504	28	5.96759	2.59426	2.50372	SCFIm25-peaks_peak_314
chr1	162184981	162185305	325	162185020	10	5.41102	3.87015	2.10799	SCFIm25-peaks_peak_315
chr1	168051445	168051851	407	168051479	12	6.59764	4.28237	2.91582	SCFIm25-peaks_peak_316
chr1	171750439	171750758	320	171750559	13	4.49145	2.98856	1.54979	SCFIm25-peaks_peak_317
chr1	173831432	173831929	498	173831531	11	8.99498	5.94692	4.59347	SCFIm25-peaks_peak_318
chr1	173836825	173837105	281	173836949	17	8.33065	4.44054	4.13333	SCFIm25-peaks_peak_319
chr1	179050753	179051035	283	179050917	15	9.85981	5.64945	5.22249	SCFIm25-peaks_peak_320
chr1	179051910	179052243	334	179051916	12	5.16179	3.45432	1.97284	SCFIm25-peaks_peak_321
chr1	180137172	180137497	326	180137380	12	7.08415	4.57381	3.26429	SCFIm25-peaks_peak_322
chr1	180199981	180200223	243	180200059	15	10.3646	5.94876	5.61354	SCFIm25-peaks_peak_323
chr1	180227263	180227542	280	180227368	12	5.16179	3.45432	1.97284	SCFIm25-peaks_peak_324
chr1	200300055	200300280	226	200300110	9	6.43878	4.67291	2.80677	SCFIm25-peaks_peak_325
chr1	200986710	200986997	288	200986892	11	4.48145	3.18861	1.54849	SCFIm25-peaks_peak_326
chr1	201083531	201083751	221	201083538	12	5.16179	3.45432	1.97284	SCFIm25-peaks_peak_327
chr1	201095924	201096213	290	201096027	10	6.41402	4.49833	2.79722	SCFIm25-peaks_peak_328
chr1	201857485	201857826	342	201857620	22	6.46244	3.0881	2.82093	SCFIm25-peaks_peak_329
chr1	201910793	201911019	227	201910969	19	5.60916	2.98509	2.26838	SCFIm25-peaks_peak_330
chr1	201924373	201924882	510	201924709	13	7.99862	4.94327	3.88546	SCFIm25-peaks_peak_331
chr1	202140954	202141195	242	202141095	13	7.96916	4.92565	3.86943	SCFIm25-peaks_peak_332
chr1	202558513	202558843	331	202558815	10	4.63442	3.39582	1.62876	SCFIm25-peaks_peak_333
chr1	202569564	202569784	221	202569585	10	5.41102	3.87015	2.10799	SCFIm25-peaks_peak_334
chr1	202592855	202593075	221	202593046	19	6.90268	3.51981	3.139	SCFIm25-peaks_peak_335
chr1	202896004	202896297	294	202896156	24	10.5246	4.45977	5.73093	SCFIm25-peaks_peak_336
chr1	203024435	203024712	278	203024607	12	9.33118	5.96137	4.86029	SCFIm25-peaks_peak_337
chr1	203120106	203120326	221	203120255	15	9.8256	5.62931	5.20596	SCFIm25-peaks_peak_338
chr1	203722363	203722601	239	203722482	12	11.2819	7.16537	6.29442	SCFIm25-peaks_peak_339
chr1	204095157	204095509	353	204095340	16	5.14946	3.03265	1.97284	SCFIm25-peaks_peak_340
chr1	204100598	204100897	300	204100879	12	5.73049	3.77595	2.36201	SCFIm25-peaks_peak_341
chr1	204164456	204164712	257	204164552	15	8.10848	4.64732	3.98122	SCFIm25-peaks_peak_342
chr1	204587166	204587463	298	204587271	13	7.96916	4.92565	3.86943	SCFIm25-peaks_peak_343
chr1	204908657	204908880	224	204908737	12	10.2097	6.50815	5.48629	SCFIm25-peaks_peak_344
chr1	204960249	204960469	221	204960281	12	5.73049	3.77595	2.36201	SCFIm25-peaks_peak_345
chr1	205253845	205254091	247	205253895	13	5.72024	3.63638	2.35677	SCFIm25-peaks_peak_346
chr1	205294305	205294671	367	205294509	16	10.7936	5.98114	5.90391	SCFIm25-peaks_peak_347
chr1	205321333	205321584	252	205321522	11	6.78844	4.56523	3.06203	SCFIm25-peaks_peak_348
chr1	205419799	205420111	313	205419950	11	4.48145	3.18861	1.54849	SCFIm25-peaks_peak_349
chr1	205490849	205491412	564	205491221	16	8.95495	4.93778	4.58745	SCFIm25-peaks_peak_350
chr1	205495736	205495956	221	205495860	15	8.7416	5.00225	4.44034	SCFIm25-peaks_peak_351
chr1	205503278	205503510	233	205503424	14	6.61369	3.98576	2.91621	SCFIm25-peaks_peak_352
chr1	205782566	205783008	443	205782812	13	6.49456	4.0664	2.83543	SCFIm25-peaks_peak_353
chr1	206299367	206299598	232	206299426	10	8.35919	5.72579	4.13836	SCFIm25-peaks_peak_354
chr1	207926021	207926262	242	207926060	12	5.35953	3.56514	2.10197	SCFIm25-peaks_peak_355
chr1	212933425	212933795	371	212933585	17	5.74881	3.21104	2.36689	SCFIm25-peaks_peak_356
chr1	213073160	213073410	251	213073205	9	7.27889	5.20526	3.36902	SCFIm25-peaks_peak_357
chr1	213140970	213141217	248	213141075	16	10.7936	5.98114	5.90391	SCFIm25-peaks_peak_358
chr1	214505323	214505595	273	214505418	9	6.17099	4.50162	2.63799	SCFIm25-peaks_peak_359
chr1	214637894	214638183	290	214638075	12	10.6287	6.76684	5.81025	SCFIm25-peaks_peak_360
chr1	222643529	222643769	241	222643605	14	11.3096	6.75243	6.30602	SCFIm25-peaks_peak_361
chr1	222790803	222791133	331	222790958	10	8.90593	6.063	4.55864	SCFIm25-peaks_peak_362
chr1	223196327	223196699	373	223196492	17	8.33065	4.44054	4.13333	SCFIm25-peaks_peak_363
chr1	223306819	223307085	267	223306933	11	4.48145	3.18861	1.54849	SCFIm25-peaks_peak_364
chr1	224566294	224566525	232	224566369	11	9.47677	6.24631	4.96865	SCFIm25-peaks_peak_365
chr1	225650964	225651501	538	225651459	14	8.88359	5.27748	4.54325	SCFIm25-peaks_peak_366
chr1	225662947	225663277	331	225663061	19	5.80662	3.06429	2.40292	SCFIm25-peaks_peak_367
chr1	226031085	226031350	266	226031248	12	5.76964	3.79841	2.38146	SCFIm25-peaks_peak_368
chr1	226033423	226034002	580	226033551	27	9.51259	3.75943	4.99197	SCFIm25-peaks_peak_369
chr1	226270634	226270898	265	226270769	12	8.36732	5.36084	4.13836	SCFIm25-peaks_peak_370
chr1	226297388	226297615	228	226297463	15	9.8256	5.62931	5.20596	SCFIm25-peaks_peak_371
chr1	226311742	226312027	286	226311811	14	5.74125	3.5235	2.36689	SCFIm25-peaks_peak_372
chr1	227916977	227917434	458	227917299	15	9.8256	5.62931	5.20596	SCFIm25-peaks_peak_373
chr1	227982530	227982764	235	227982556	12	6.50208	4.22569	2.84116	SCFIm25-peaks_peak_374
chr1	228108939	228109159	221	228109084	16	7.55569	4.19385	3.57721	SCFIm25-peaks_peak_375
chr1	228164716	228164990	275	228164791	11	6.23063	4.22198	2.64919	SCFIm25-peaks_peak_376
chr1	228233753	228234203	451	228233922	13	10.2181	6.30227	5.48629	SCFIm25-peaks_peak_377
chr1	228451662	228452081	420	228451881	15	7.38148	4.25147	3.44477	SCFIm25-peaks_peak_378
chr1	228456393	228456686	294	228456601	13	5.72024	3.63638	2.35677	SCFIm25-peaks_peak_379
chr1	228467015	228467935	921	228467453	22	9.06539	4.10299	4.65165	SCFIm25-peaks_peak_380
chr1	228473543	228473912	370	228473707	17	7.1192	3.84243	3.27699	SCFIm25-peaks_peak_381
chr1	228476524	228476755	232	228476589	20	7.67866	3.74621	3.6751	SCFIm25-peaks_peak_382
chr1	228494515	228494916	402	228494633	15	7.38148	4.25147	3.44477	SCFIm25-peaks_peak_383
chr1	228495179	228495474	296	228495316	12	6.54959	4.25384	2.88343	SCFIm25-peaks_peak_384
chr1	228526940	228527301	362	228527052	18	9.6146	4.93508	5.05709	SCFIm25-peaks_peak_385
chr1	228546676	228546915	240	228546810	18	10.1427	5.2106	5.43032	SCFIm25-peaks_peak_386
chr1	229208093	229208563	471	229208297	11	9.72418	6.3988	5.15703	SCFIm25-peaks_peak_387
chr1	231473746	231474042	297	231473839	15	7.63471	4.38787	3.64101	SCFIm25-peaks_peak_388
chr1	233249209	233249509	301	233249302	10	5.91602	4.18479	2.45757	SCFIm25-peaks_peak_389
chr1	233404592	233404836	245	233404755	10	9.59154	6.47558	5.05668	SCFIm25-peaks_peak_390
chr1	234508906	234509126	221	234509004	13	7.96916	4.92565	3.86943	SCFIm25-peaks_peak_391
chr1	236030507	236030763	257	236030586	12	7.08415	4.57381	3.26429	SCFIm25-peaks_peak_392
chr1	236650357	236650583	227	236650363	7	5.24463	4.16421	2.0074	SCFIm25-peaks_peak_393
chr1	241587165	241587385	221	241587258	13	5.8732	3.72004	2.43944	SCFIm25-peaks_peak_394
chr1	244558774	244559118	345	244558857	13	6.94199	4.32195	3.16848	SCFIm25-peaks_peak_395
chr1	244624651	244625001	351	244624702	12	5.16179	3.45432	1.97284	SCFIm25-peaks_peak_396
chr1	244875861	244876081	221	244876054	8	5.25258	4.05146	2.0074	SCFIm25-peaks_peak_397
chr1	246945935	246946155	221	246946074	10	6.78766	4.73483	3.06203	SCFIm25-peaks_peak_398
chr1	247253916	247254166	251	247254011	15	9.85981	5.64945	5.22249	SCFIm25-peaks_peak_399
chr1	247539157	247539377	221	247539228	12	9.42121	6.01754	4.92969	SCFIm25-peaks_peak_400
chr10	310582	311071	490	310749	30	7.87606	3.03584	3.82439	SCFIm25-peaks_peak_401
chr10	482904	483366	463	483174	21	8.36259	3.9246	4.13836	SCFIm25-peaks_peak_402
chr10	552226	552449	224	552399	12	7.69487	4.94567	3.6808	SCFIm25-peaks_peak_403
chr10	587702	587950	249	587752	13	6.94199	4.32195	3.16848	SCFIm25-peaks_peak_404
chr10	665722	665942	221	665798	9	7.0445	5.05782	3.25361	SCFIm25-peaks_peak_405
chr10	724389	724676	288	724540	9	7.77248	5.51182	3.74006	SCFIm25-peaks_peak_406
chr10	742527	742833	307	742694	15	7.38148	4.25147	3.44477	SCFIm25-peaks_peak_407
chr10	746035	746272	238	746203	19	7.01444	3.56782	3.22739	SCFIm25-peaks_peak_408
chr10	1084748	1085071	324	1084905	11	10.0767	6.61419	5.41353	SCFIm25-peaks_peak_409
chr10	1358455	1358682	228	1358619	13	11.8125	7.28737	6.66113	SCFIm25-peaks_peak_410
chr10	11493696	11493967	272	11493867	12	5.16179	3.45432	1.97284	SCFIm25-peaks_peak_411
chr10	11511802	11512061	260	11511971	15	10.5955	6.08697	5.79089	SCFIm25-peaks_peak_412
chr10	11779181	11779460	280	11779270	10	8.35919	5.72579	4.13836	SCFIm25-peaks_peak_413
chr10	12889553	12889967	415	12889696	9	6.17099	4.50162	2.63799	SCFIm25-peaks_peak_414
chr10	13276193	13276430	238	13276245	11	7.82193	5.21093	3.78766	SCFIm25-peaks_peak_415
chr10	13341393	13341627	235	13341601	16	6.4247	3.62896	2.79722	SCFIm25-peaks_peak_416
chr10	13905168	13905435	268	13905251	10	8.48284	5.80258	4.23273	SCFIm25-peaks_peak_417
chr10	21751499	21751737	239	21751579	7	6.11989	4.70951	2.61308	SCFIm25-peaks_peak_418
chr10	22040985	22041368	384	22041157	15	9.85981	5.64945	5.22249	SCFIm25-peaks_peak_419
chr10	23349889	23350406	518	23350188	7	6.11989	4.70951	2.61308	SCFIm25-peaks_peak_420
chr10	25240507	25240891	385	25240608	11	4.48145	3.18861	1.54849	SCFIm25-peaks_peak_421
chr10	28748551	28748777	227	28748641	8	6.23933	4.68473	2.64919	SCFIm25-peaks_peak_422
chr10	32293051	32293324	274	32293160	13	7.4398	4.61178	3.47838	SCFIm25-peaks_peak_423
chr10	34930647	34930971	325	34930957	11	6.78844	4.56523	3.06203	SCFIm25-peaks_peak_424
chr10	43354417	43354637	221	43354472	8	6.67984	4.96064	2.96979	SCFIm25-peaks_peak_425
chr10	43384177	43384397	221	43384341	9	7.27889	5.20526	3.36902	SCFIm25-peaks_peak_426
chr10	43723883	43724234	352	43724089	13	7.4398	4.61178	3.47838	SCFIm25-peaks_peak_427
chr10	44271646	44271866	221	44271734	8	5.88652	4.46019	2.43944	SCFIm25-peaks_peak_428
chr10	45647056	45647389	334	45647272	7	5.24463	4.16421	2.0074	SCFIm25-peaks_peak_429
chr10	45938136	45938419	284	45938401	13	6.49456	4.0664	2.83543	SCFIm25-peaks_peak_430
chr10	46961832	46962121	290	46961953	13	4.49145	2.98856	1.54979	SCFIm25-peaks_peak_431
chr10	48952299	48952532	234	48952446	13	9.36284	5.77321	4.87746	SCFIm25-peaks_peak_432
chr10	64923106	64923592	487	64923469	12	7.08415	4.57381	3.26429	SCFIm25-peaks_peak_433
chr10	64952102	64952327	226	64952217	11	10.8285	7.06427	5.92625	SCFIm25-peaks_peak_434
chr10	71152071	71152389	319	71152276	16	12.5195	7.01033	7.21174	SCFIm25-peaks_peak_435
chr10	71158467	71158814	348	71158657	9	6.17099	4.50162	2.63799	SCFIm25-peaks_peak_436
chr10	71173259	71173633	375	71173431	12	9.60654	6.13312	5.05709	SCFIm25-peaks_peak_437
chr10	71266557	71267026	470	71266693	15	9.21032	5.27061	4.76024	SCFIm25-peaks_peak_438
chr10	71390425	71390826	402	71390738	12	6.59764	4.28237	2.91582	SCFIm25-peaks_peak_439
chr10	71630623	71630964	342	71630796	14	8.88359	5.27748	4.54325	SCFIm25-peaks_peak_440
chr10	71661674	71661894	221	71661786	8	5.25258	4.05146	2.0074	SCFIm25-peaks_peak_441
chr10	71837931	71838246	316	71838104	8	6.23933	4.68473	2.64919	SCFIm25-peaks_peak_442
chr10	72141442	72141717	276	72141563	12	7.08415	4.57381	3.26429	SCFIm25-peaks_peak_443
chr10	72331317	72331628	312	72331457	10	5.41102	3.87015	2.10799	SCFIm25-peaks_peak_444
chr10	72393746	72393988	243	72393863	13	5.8732	3.72004	2.43944	SCFIm25-peaks_peak_445
chr10	72978101	72978547	447	72978397	11	6.25536	4.23709	2.65764	SCFIm25-peaks_peak_446
chr10	73483328	73483599	272	73483502	12	8.08617	5.18668	3.96733	SCFIm25-peaks_peak_447
chr10	73571922	73572142	221	73572054	13	7.99862	4.94327	3.88546	SCFIm25-peaks_peak_448
chr10	74033598	74033843	246	74033704	16	7.55569	4.19385	3.57721	SCFIm25-peaks_peak_449
chr10	74089021	74089241	221	74089223	12	5.02197	3.37664	1.91217	SCFIm25-peaks_peak_450
chr10	75099294	75099945	652	75099849	9	7.27889	5.20526	3.36902	SCFIm25-peaks_peak_451
chr10	76756045	76756381	337	76756111	8	7.2334	5.2982	3.34619	SCFIm25-peaks_peak_452
chr10	76870950	76871170	221	76870995	8	5.49079	4.20562	2.16999	SCFIm25-peaks_peak_453
chr10	80872978	80873258	281	80873177	13	7.99862	4.94327	3.88546	SCFIm25-peaks_peak_454
chr10	82224734	82225054	321	82224871	11	6.78844	4.56523	3.06203	SCFIm25-peaks_peak_455
chr10	82257603	82257904	302	82257606	7	5.24463	4.16421	2.0074	SCFIm25-peaks_peak_456
chr10	88720384	88720604	221	88720388	12	5.02197	3.37664	1.91217	SCFIm25-peaks_peak_457
chr10	89323752	89324050	299	89323853	10	7.92046	5.45134	3.8476	SCFIm25-peaks_peak_458
chr10	94456193	94456413	221	94456328	10	8.28659	5.68057	4.10699	SCFIm25-peaks_peak_459
chr10	98134942	98135182	241	98135105	13	9.44212	5.82209	4.95009	SCFIm25-peaks_peak_460
chr10	98378936	98379230	295	98379093	11	7.40348	4.94847	3.45428	SCFIm25-peaks_peak_461
chr10	98797380	98797713	334	98797595	10	5.41102	3.87015	2.10799	SCFIm25-peaks_peak_462
chr10	99400190	99400442	253	99400356	20	11.5802	5.58006	6.51835	SCFIm25-peaks_peak_463
chr10	99538351	99538571	221	99538458	8	6.10472	4.59939	2.61308	SCFIm25-peaks_peak_464
chr10	101610514	101610734	221	101610650	7	5.19327	4.13133	1.99996	SCFIm25-peaks_peak_465
chr10	102045977	102046345	369	102046187	15	4.57398	2.85425	1.61951	SCFIm25-peaks_peak_466
chr10	102266468	102266688	221	102266607	10	8.35919	5.72579	4.13836	SCFIm25-peaks_peak_467
chr10	103329208	103329456	249	103329420	11	6.06101	4.11867	2.58731	SCFIm25-peaks_peak_468
chr10	103589758	103590787	1030	103590578	30	15.286	5.53012	9.27575	SCFIm25-peaks_peak_469
chr10	104236162	104236405	244	104236366	13	7.96916	4.92565	3.86943	SCFIm25-peaks_peak_470
chr10	104263631	104263932	302	104263754	14	8.3113	4.94119	4.11952	SCFIm25-peaks_peak_471
chr10	104416555	104416873	319	104416592	9	5.03441	3.77512	1.91622	SCFIm25-peaks_peak_472
chr10	104439029	104439259	231	104439128	15	7.63471	4.38787	3.64101	SCFIm25-peaks_peak_473
chr10	104503585	104503898	314	104503823	16	7.1618	3.9933	3.30223	SCFIm25-peaks_peak_474
chr10	104677804	104678195	392	104678095	22	10.914	4.90977	5.99061	SCFIm25-peaks_peak_475
chr10	105156405	105156626	222	105156471	16	8.17499	4.51719	4.01806	SCFIm25-peaks_peak_476
chr10	105235924	105236256	333	105236055	12	7.08415	4.57381	3.26429	SCFIm25-peaks_peak_477
chr10	105677352	105677608	257	105677511	17	16.0862	8.92038	9.88693	SCFIm25-peaks_peak_478
chr10	120514311	120514681	371	120514481	13	7.96916	4.92565	3.86943	SCFIm25-peaks_peak_479
chr10	123097770	123098044	275	123097983	7	5.79483	4.51068	2.39448	SCFIm25-peaks_peak_480
chr10	123339891	123340172	282	123339958	12	7.08415	4.57381	3.26429	SCFIm25-peaks_peak_481
chr10	123933554	123933774	221	123933683	14	9.6004	5.70654	5.05668	SCFIm25-peaks_peak_482
chr10	125922269	125922643	375	125922607	10	5.00997	3.62354	1.90429	SCFIm25-peaks_peak_483
chr10	126166528	126166755	228	126166584	18	12.8017	6.68481	7.42409	SCFIm25-peaks_peak_484
chr10	126209062	126209313	252	126209219	11	8.04784	5.35289	3.93073	SCFIm25-peaks_peak_485
chr10	126246325	126246572	248	126246429	8	5.36936	4.1271	2.10343	SCFIm25-peaks_peak_486
chr10	126313257	126313500	244	126313395	14	8.54434	5.07739	4.29026	SCFIm25-peaks_peak_487
chr10	126316539	126316777	239	126316591	13	7.4398	4.61178	3.47838	SCFIm25-peaks_peak_488
chr10	126327191	126327411	221	126327288	11	8.89989	5.88752	4.5583	SCFIm25-peaks_peak_489
chr10	126339799	126340204	406	126340011	12	5.16179	3.45432	1.97284	SCFIm25-peaks_peak_490
chr10	126684159	126684420	262	126684272	14	8.7887	5.2213	4.47946	SCFIm25-peaks_peak_491
chr10	126764732	126765110	379	126764938	12	12.0999	7.65296	6.89006	SCFIm25-peaks_peak_492
chr10	127408095	127408507	413	127408306	17	8.78698	4.67534	4.47834	SCFIm25-peaks_peak_493
chr10	127847315	127847535	221	127847487	9	7.27889	5.20526	3.36902	SCFIm25-peaks_peak_494
chr10	127977140	127977464	325	127977318	12	7.08415	4.57381	3.26429	SCFIm25-peaks_peak_495
chr10	129185124	129185532	409	129185331	11	6.23063	4.22198	2.64919	SCFIm25-peaks_peak_496
chr10	129239679	129239899	221	129239856	9	7.27889	5.20526	3.36902	SCFIm25-peaks_peak_497
chr10	132019205	132019425	221	132019396	7	5.24463	4.16421	2.0074	SCFIm25-peaks_peak_498
chr10	132343212	132343443	232	132343243	7	5.24463	4.16421	2.0074	SCFIm25-peaks_peak_499
chr10	133368360	133368595	236	133368522	8	6.67984	4.96064	2.96979	SCFIm25-peaks_peak_500
chr10	133732353	133732730	378	133732564	9	4.64811	3.53091	1.63446	SCFIm25-peaks_peak_501
chr10	133774176	133774597	422	133774321	18	8.2623	4.25942	4.0907	SCFIm25-peaks_peak_502
chr10	133835385	133835629	245	133835499	10	9.59154	6.47558	5.05668	SCFIm25-peaks_peak_503
chr10	133925423	133925672	250	133925528	9	6.23602	4.54325	2.64919	SCFIm25-peaks_peak_504
chr10	133959807	133960091	285	133959981	16	8.17499	4.51719	4.01806	SCFIm25-peaks_peak_505
chr10	133976739	133977116	378	133976900	22	10.9608	4.93111	6.03283	SCFIm25-peaks_peak_506
chr10	134044337	134044675	339	134044457	9	5.98296	4.38117	2.51735	SCFIm25-peaks_peak_507
chr10	134238930	134239265	336	134238975	13	7.96916	4.92565	3.86943	SCFIm25-peaks_peak_508
chr10	134379183	134379403	221	134379297	7	6.11989	4.70951	2.61308	SCFIm25-peaks_peak_509
chr10	134611869	134612089	221	134612075	10	5.91602	4.18479	2.45757	SCFIm25-peaks_peak_510
chr10	134726429	134726649	221	134726472	10	7.35081	5.09176	3.43006	SCFIm25-peaks_peak_511
chr10	134806675	134807091	417	134807009	11	8.12588	5.40194	3.98573	SCFIm25-peaks_peak_512
chr10	134871315	134871633	319	134871424	13	7.96916	4.92565	3.86943	SCFIm25-peaks_peak_513
chr10	134977354	134977812	459	134977676	13	4.49145	2.98856	1.54979	SCFIm25-peaks_peak_514
chr10	134991249	134991469	221	134991350	18	4.34162	2.55104	1.45736	SCFIm25-peaks_peak_515
chr10	135034435	135034806	372	135034494	14	8.88359	5.27748	4.54325	SCFIm25-peaks_peak_516
chr10	135073721	135074017	297	135073897	14	8.42647	5.00836	4.1839	SCFIm25-peaks_peak_517
chr10	135122820	135123090	271	135122898	19	11.6357	5.80915	6.56005	SCFIm25-peaks_peak_518
chr10	135162742	135162962	221	135162902	18	7.83658	4.0559	3.79021	SCFIm25-peaks_peak_519
chr10	135164083	135164351	269	135164139	19	5.80662	3.06429	2.40292	SCFIm25-peaks_peak_520
chr10	135166527	135166964	438	135166706	18	9.46465	4.85802	4.96865	SCFIm25-peaks_peak_521
chr10	135190895	135191178	284	135190976	10	7.35081	5.09176	3.43006	SCFIm25-peaks_peak_522
chr10	135232129	135232392	264	135232292	13	7.49273	4.64291	3.5278	SCFIm25-peaks_peak_523
chr10	135235519	135235912	394	135235767	15	4.57398	2.85425	1.61951	SCFIm25-peaks_peak_524
chr11	257980	258318	339	258136	13	11.8125	7.28737	6.66113	SCFIm25-peaks_peak_525
chr11	396451	396699	249	396534	18	6.55002	3.46807	2.88343	SCFIm25-peaks_peak_526
chr11	414457	414755	299	414584	21	12.4839	5.84578	7.18907	SCFIm25-peaks_peak_527
chr11	429463	429719	257	429521	19	5.80662	3.06429	2.40292	SCFIm25-peaks_peak_528
chr11	435310	435827	518	435353	34	6.55986	2.51873	2.89319	SCFIm25-peaks_peak_529
chr11	490691	490911	221	490806	15	4.57398	2.85425	1.61951	SCFIm25-peaks_peak_530
chr11	497070	497355	286	497213	22	9.06539	4.10299	4.65165	SCFIm25-peaks_peak_531
chr11	506980	507215	236	507071	27	12.2365	4.7573	7.00362	SCFIm25-peaks_peak_532
chr11	532214	532533	320	532350	14	5.97546	3.64553	2.51076	SCFIm25-peaks_peak_533
chr11	538071	538317	247	538249	17	9.28323	4.93635	4.82702	SCFIm25-peaks_peak_534
chr11	550374	550938	565	550570	19	12.3078	6.17422	7.06271	SCFIm25-peaks_peak_535
chr11	553731	554106	376	553891	14	5.10939	3.20203	1.94523	SCFIm25-peaks_peak_536
chr11	563481	563743	263	563637	20	9.37759	4.50231	4.88951	SCFIm25-peaks_peak_537
chr11	567815	568108	294	567854	13	5.8732	3.72004	2.43944	SCFIm25-peaks_peak_538
chr11	585379	585625	247	585442	22	13.4066	6.1115	7.89013	SCFIm25-peaks_peak_539
chr11	589916	590206	291	589939	21	5.9035	2.95384	2.45486	SCFIm25-peaks_peak_540
chr11	637928	638499	572	638318	14	8.42647	5.00836	4.1839	SCFIm25-peaks_peak_541
chr11	686904	687129	226	686993	15	12.429	7.20259	7.15712	SCFIm25-peaks_peak_542
chr11	702847	703107	261	702914	16	8.4468	4.66211	4.1988	SCFIm25-peaks_peak_543
chr11	727918	728475	558	727972	23	11.7309	5.12324	6.62318	SCFIm25-peaks_peak_544
chr11	772876	773259	384	772922	12	6.50208	4.22569	2.84116	SCFIm25-peaks_peak_545
chr11	786185	786429	245	786276	18	7.83658	4.0559	3.79021	SCFIm25-peaks_peak_546
chr11	790719	791215	497	791088	21	11.6497	5.42733	6.56391	SCFIm25-peaks_peak_547
chr11	791629	792128	500	792093	15	5.75431	3.4155	2.36689	SCFIm25-peaks_peak_548
chr11	813544	813811	268	813677	19	8.57572	4.26937	4.31035	SCFIm25-peaks_peak_549
chr11	815988	816208	221	816161	13	6.32781	3.97245	2.72511	SCFIm25-peaks_peak_550
chr11	837394	837702	309	837573	17	7.1192	3.84243	3.27699	SCFIm25-peaks_peak_551
chr11	846608	846898	291	846727	15	5.57676	3.32864	2.24053	SCFIm25-peaks_peak_552
chr11	859675	859988	314	859879	17	7.1192	3.84243	3.27699	SCFIm25-peaks_peak_553
chr11	862140	862405	266	862286	29	10.1151	3.78721	5.42172	SCFIm25-peaks_peak_554
chr11	865740	866107	368	865794	22	7.62366	3.52393	3.6365	SCFIm25-peaks_peak_555
chr11	868928	869340	413	869239	19	7.86691	3.94368	3.81837	SCFIm25-peaks_peak_556
chr11	872640	872899	260	872776	12	6.14069	4.01324	2.62402	SCFIm25-peaks_peak_557
chr11	876319	876867	549	876509	14	6.61369	3.98576	2.91621	SCFIm25-peaks_peak_558
chr11	889459	890289	831	890128	16	9.69378	5.34893	5.12961	SCFIm25-peaks_peak_559
chr11	892683	892950	268	892750	11	4.99766	3.48549	1.90401	SCFIm25-peaks_peak_560
chr11	944947	945282	336	945131	22	16.1578	7.57649	9.93395	SCFIm25-peaks_peak_561
chr11	994931	995220	290	995005	11	6.78844	4.56523	3.06203	SCFIm25-peaks_peak_562
chr11	1017240	1017601	362	1017405	18	9.12862	4.68724	4.70592	SCFIm25-peaks_peak_563
chr11	1056152	1056477	326	1056337	12	7.08415	4.57381	3.26429	SCFIm25-peaks_peak_564
chr11	1088914	1089339	426	1089029	18	7.83658	4.0559	3.79021	SCFIm25-peaks_peak_565
chr11	1269973	1270375	403	1270323	12	6.59764	4.28237	2.91582	SCFIm25-peaks_peak_566
chr11	1324766	1324999	234	1324791	11	6.23063	4.22198	2.64919	SCFIm25-peaks_peak_567
chr11	1368094	1368314	221	1368264	14	6.61369	3.98576	2.91621	SCFIm25-peaks_peak_568
chr11	1412267	1412502	236	1412349	15	7.38148	4.25147	3.44477	SCFIm25-peaks_peak_569
chr11	1444586	1444806	221	1444763	12	7.08415	4.57381	3.26429	SCFIm25-peaks_peak_570
chr11	1465038	1465317	280	1465154	17	7.90909	4.2282	3.8476	SCFIm25-peaks_peak_571
chr11	1467611	1467858	248	1467729	13	7.4398	4.61178	3.47838	SCFIm25-peaks_peak_572
chr11	1475925	1476179	255	1476110	14	7.19655	4.30594	3.33314	SCFIm25-peaks_peak_573
chr11	1484059	1484509	451	1484352	15	7.20211	4.15586	3.33314	SCFIm25-peaks_peak_574
chr11	1485809	1486042	234	1486027	12	5.73049	3.77595	2.36201	SCFIm25-peaks_peak_575
chr11	1486488	1486770	283	1486697	13	7.4398	4.61178	3.47838	SCFIm25-peaks_peak_576
chr11	1536592	1536827	236	1536704	19	12.3078	6.17422	7.06271	SCFIm25-peaks_peak_577
chr11	1771038	1771450	413	1771143	15	5.75431	3.4155	2.36689	SCFIm25-peaks_peak_578
chr11	1876473	1876711	239	1876693	12	5.73049	3.77595	2.36201	SCFIm25-peaks_peak_579
chr11	2000471	2000782	312	2000590	12	7.11124	4.59018	3.27699	SCFIm25-peaks_peak_580
chr11	2014244	2014465	222	2014285	13	5.8732	3.72004	2.43944	SCFIm25-peaks_peak_581
chr11	2315607	2315830	224	2315674	9	6.88316	4.95576	3.12127	SCFIm25-peaks_peak_582
chr11	2410437	2410663	227	2410594	14	8.88359	5.27748	4.54325	SCFIm25-peaks_peak_583
chr11	2442278	2442507	230	2442290	15	4.57398	2.85425	1.61951	SCFIm25-peaks_peak_584
chr11	2743183	2743403	221	2743331	13	6.94199	4.32195	3.16848	SCFIm25-peaks_peak_585
chr11	2906800	2907020	221	2906846	14	8.88359	5.27748	4.54325	SCFIm25-peaks_peak_586
chr11	3013948	3014360	413	3014184	21	8.36259	3.9246	4.13836	SCFIm25-peaks_peak_587
chr11	3128937	3129157	221	3129002	16	9.5145	5.24809	4.99197	SCFIm25-peaks_peak_588
chr11	3187685	3187905	221	3187770	11	6.25536	4.23709	2.65764	SCFIm25-peaks_peak_589
chr11	3253375	3253595	221	3253478	9	4.62809	3.51832	1.62876	SCFIm25-peaks_peak_590
chr11	3278607	3279021	415	3278964	15	7.38148	4.25147	3.44477	SCFIm25-peaks_peak_591
chr11	3416551	3416926	376	3416839	10	5.91602	4.18479	2.45757	SCFIm25-peaks_peak_592
chr11	3443233	3443506	274	3443380	23	9.28682	4.07769	4.82918	SCFIm25-peaks_peak_593
chr11	3444021	3444325	305	3444133	36	6.09804	2.35098	2.61308	SCFIm25-peaks_peak_594
chr11	3499020	3499264	245	3499078	7	5.63219	4.40946	2.28044	SCFIm25-peaks_peak_595
chr11	3666953	3667173	221	3667008	13	10.9148	6.73426	5.99061	SCFIm25-peaks_peak_596
chr11	3845904	3846236	333	3846013	14	8.91543	5.29636	4.56026	SCFIm25-peaks_peak_597
chr11	4166750	4167026	277	4166836	7	4.93464	3.96461	1.85015	SCFIm25-peaks_peak_598
chr11	5841744	5841977	234	5841877	8	7.2334	5.2982	3.34619	SCFIm25-peaks_peak_599
chr11	6559766	6559988	223	6559904	13	6.94199	4.32195	3.16848	SCFIm25-peaks_peak_600
chr11	6607905	6608272	368	6608050	16	5.14946	3.03265	1.97284	SCFIm25-peaks_peak_601
chr11	8932098	8932318	221	8932279	11	6.23063	4.22198	2.64919	SCFIm25-peaks_peak_602
chr11	9111464	9111684	221	9111573	8	5.31041	4.08893	2.0596	SCFIm25-peaks_peak_603
chr11	9406154	9406394	241	9406301	11	8.12588	5.40194	3.98573	SCFIm25-peaks_peak_604
chr11	10331083	10331303	221	10331206	9	6.36987	4.62888	2.75886	SCFIm25-peaks_peak_605
chr11	10532781	10533030	250	10532911	16	10.7936	5.98114	5.90391	SCFIm25-peaks_peak_606
chr11	10680212	10680500	289	10680399	22	6.46244	3.0881	2.82093	SCFIm25-peaks_peak_607
chr11	10813946	10814181	236	10814066	25	17.5402	7.55189	11.0451	SCFIm25-peaks_peak_608
chr11	11560519	11560810	292	11560677	9	6.58079	4.76354	2.91106	SCFIm25-peaks_peak_609
chr11	11980172	11980392	221	11980231	8	6.23933	4.68473	2.64919	SCFIm25-peaks_peak_610
chr11	12310518	12310738	221	12310568	8	5.81699	4.41564	2.41091	SCFIm25-peaks_peak_611
chr11	13031353	13031832	480	13031526	11	4.48145	3.18861	1.54849	SCFIm25-peaks_peak_612
chr11	14283849	14284407	559	14284241	10	5.71497	4.05905	2.35609	SCFIm25-peaks_peak_613
chr11	14380864	14381223	360	14381008	10	8.35919	5.72579	4.13836	SCFIm25-peaks_peak_614
chr11	16812829	16813201	373	16813112	11	6.23063	4.22198	2.64919	SCFIm25-peaks_peak_615
chr11	17617845	17618428	584	17618248	9	6.96293	5.00627	3.18672	SCFIm25-peaks_peak_616
chr11	18137264	18137510	247	18137418	14	8.88359	5.27748	4.54325	SCFIm25-peaks_peak_617
chr11	18222777	18223169	393	18222993	7	5.33217	4.22005	2.07919	SCFIm25-peaks_peak_618
chr11	28399825	28400063	239	28400006	12	5.16179	3.45432	1.97284	SCFIm25-peaks_peak_619
chr11	31531357	31531887	531	31531509	12	5.16179	3.45432	1.97284	SCFIm25-peaks_peak_620
chr11	33009392	33009684	293	33009609	10	7.92046	5.45134	3.8476	SCFIm25-peaks_peak_621
chr11	33687655	33687944	290	33687780	6	4.29987	3.64368	1.42059	SCFIm25-peaks_peak_622
chr11	35640710	35640930	221	35640870	8	6.23933	4.68473	2.64919	SCFIm25-peaks_peak_623
chr11	43604770	43605002	233	43604918	10	6.72275	4.6937	3.01053	SCFIm25-peaks_peak_624
chr11	43970317	43970537	221	43970464	7	5.24463	4.16421	2.0074	SCFIm25-peaks_peak_625
chr11	44932575	44932795	221	44932615	8	5.88652	4.46019	2.43944	SCFIm25-peaks_peak_626
chr11	44965320	44965567	248	44965401	10	5.41102	3.87015	2.10799	SCFIm25-peaks_peak_627
chr11	44966545	44966778	234	44966589	10	6.98931	4.86266	3.21063	SCFIm25-peaks_peak_628
chr11	45628176	45628525	350	45628322	11	6.23063	4.22198	2.64919	SCFIm25-peaks_peak_629
chr11	45715081	45715310	230	45715121	6	4.29987	3.64368	1.42059	SCFIm25-peaks_peak_630
chr11	45929346	45929566	221	45929449	16	10.2012	5.63782	5.48206	SCFIm25-peaks_peak_631
chr11	45948817	45949049	233	45949000	13	7.99862	4.94327	3.88546	SCFIm25-peaks_peak_632
chr11	46401111	46401530	420	46401282	24	10.5246	4.45977	5.73093	SCFIm25-peaks_peak_633
chr11	46848240	46848460	221	46848288	12	9.15609	5.85211	4.71931	SCFIm25-peaks_peak_634
chr11	46867141	46867361	221	46867284	10	8.90593	6.06301	4.55864	SCFIm25-peaks_peak_635
chr11	47184208	47184601	394	47184562	9	5.52735	4.08939	2.2041	SCFIm25-peaks_peak_636
chr11	47363700	47363962	263	47363841	18	10.7198	5.51869	5.87508	SCFIm25-peaks_peak_637
chr11	57092914	57093134	221	57093013	9	4.62809	3.51832	1.62876	SCFIm25-peaks_peak_638
chr11	57102762	57103014	253	57102796	8	5.25258	4.05146	2.0074	SCFIm25-peaks_peak_639
chr11	57232427	57232722	296	57232582	12	9.15609	5.85211	4.71931	SCFIm25-peaks_peak_640
chr11	57406560	57406805	246	57406685	24	7.63331	3.35664	3.64101	SCFIm25-peaks_peak_641
chr11	57413187	57413586	400	57413475	19	7.01444	3.56782	3.22739	SCFIm25-peaks_peak_642
chr11	57415261	57415481	221	57415333	15	4.57398	2.85425	1.61951	SCFIm25-peaks_peak_643
chr11	57434952	57435226	275	57435132	33	22.406	7.98661	15.3426	SCFIm25-peaks_peak_644
chr11	57466272	57466591	320	57466424	10	7.12988	4.95178	3.27699	SCFIm25-peaks_peak_645
chr11	60719385	60719607	223	60719544	15	9.8256	5.62931	5.20596	SCFIm25-peaks_peak_646
chr11	60858764	60859021	258	60858919	8	5.88652	4.46019	2.43944	SCFIm25-peaks_peak_647
chr11	61041140	61041360	221	61041266	13	7.4398	4.61178	3.47838	SCFIm25-peaks_peak_648
chr11	61515907	61516152	246	61516058	19	9.02835	4.4836	4.62226	SCFIm25-peaks_peak_649
chr11	61516842	61517088	247	61516992	16	10.0701	5.56272	5.41215	SCFIm25-peaks_peak_650
chr11	61522563	61522970	408	61522673	15	8.6306	4.93938	4.34115	SCFIm25-peaks_peak_651
chr11	61660603	61660831	229	61660669	13	7.96916	4.92565	3.86943	SCFIm25-peaks_peak_652
chr11	61671829	61672157	329	61671998	19	10.6965	5.31434	5.86139	SCFIm25-peaks_peak_653
chr11	61687364	61687636	273	61687570	11	6.23063	4.22198	2.64919	SCFIm25-peaks_peak_654
chr11	61741020	61741291	272	61741179	14	11.2102	6.69111	6.24567	SCFIm25-peaks_peak_655
chr11	61744430	61744650	221	61744477	9	6.43878	4.67291	2.80677	SCFIm25-peaks_peak_656
chr11	62094343	62094572	230	62094404	13	11.8125	7.28737	6.66113	SCFIm25-peaks_peak_657
chr11	62359331	62359813	483	62359739	22	9.6732	4.36021	5.11093	SCFIm25-peaks_peak_658
chr11	62380589	62381269	681	62380643	16	5.14946	3.03265	1.97284	SCFIm25-peaks_peak_659
chr11	62529056	62529318	263	62529120	13	9.36284	5.77321	4.87746	SCFIm25-peaks_peak_660
chr11	62617967	62618207	241	62618059	14	13.4846	8.08627	7.93666	SCFIm25-peaks_peak_661
chr11	63638791	63639103	313	63639095	11	5.37072	3.70453	2.10343	SCFIm25-peaks_peak_662
chr11	63677592	63677845	254	63677721	13	4.49145	2.98856	1.54979	SCFIm25-peaks_peak_663
chr11	63775083	63775451	369	63775247	13	5.8732	3.72004	2.43944	SCFIm25-peaks_peak_664
chr11	63802223	63802559	337	63802506	12	7.11124	4.59018	3.27699	SCFIm25-peaks_peak_665
chr11	63821132	63821452	321	63821241	14	5.10939	3.20203	1.94523	SCFIm25-peaks_peak_666
chr11	63824117	63824363	247	63824194	11	6.01392	4.09009	2.54669	SCFIm25-peaks_peak_667
chr11	63828588	63828835	248	63828648	14	8.88359	5.27748	4.54325	SCFIm25-peaks_peak_668
chr11	63940404	63940676	273	63940473	9	6.17099	4.50162	2.63799	SCFIm25-peaks_peak_669
chr11	63992820	63993139	320	63992872	15	6.80498	3.94715	3.07055	SCFIm25-peaks_peak_670
chr11	64072580	64072813	234	64072688	19	8.57572	4.26937	4.31035	SCFIm25-peaks_peak_671
chr11	64090435	64091156	722	64090480	14	6.61369	3.98576	2.91621	SCFIm25-peaks_peak_672
chr11	64125545	64125892	348	64125564	15	5.75431	3.4155	2.36689	SCFIm25-peaks_peak_673
chr11	64126788	64127126	339	64126994	15	7.38148	4.25147	3.44477	SCFIm25-peaks_peak_674
chr11	64163213	64163544	332	64163263	8	6.1809	4.64774	2.64625	SCFIm25-peaks_peak_675
chr11	64339100	64339425	326	64339220	9	6.72876	4.85775	3.01454	SCFIm25-peaks_peak_676
chr11	64420551	64421037	487	64420896	20	14.6705	7.25839	8.8506	SCFIm25-peaks_peak_677
chr11	64422228	64422695	468	64422349	12	7.08415	4.57381	3.26429	SCFIm25-peaks_peak_678
chr11	64453885	64454105	221	64454008	9	5.58101	4.12372	2.24053	SCFIm25-peaks_peak_679
chr11	64478615	64479041	427	64478736	23	8.26638	3.67715	4.09123	SCFIm25-peaks_peak_680
chr11	64521414	64521709	296	64521493	14	8.3113	4.94119	4.11952	SCFIm25-peaks_peak_681
chr11	64527600	64527833	234	64527660	25	6.71996	2.9763	3.00862	SCFIm25-peaks_peak_682
chr11	64557085	64557638	554	64557338	17	9.82582	5.22823	5.20596	SCFIm25-peaks_peak_683
chr11	64572449	64572669	221	64572481	11	6.84591	4.60086	3.10708	SCFIm25-peaks_peak_684
chr11	64614494	64614959	466	64614882	21	10.1153	4.69631	5.42172	SCFIm25-peaks_peak_685
chr11	64683788	64684064	277	64683901	13	8.6329	5.3261	4.34115	SCFIm25-peaks_peak_686
chr11	64694411	64694642	232	64694560	14	6.61369	3.98576	2.91621	SCFIm25-peaks_peak_687
chr11	64825194	64825619	426	64825576	13	5.8732	3.72004	2.43944	SCFIm25-peaks_peak_688
chr11	64878766	64879128	363	64878986	23	10.8504	4.73241	5.94069	SCFIm25-peaks_peak_689
chr11	64882234	64882556	323	64882384	18	10.1981	5.23985	5.4797	SCFIm25-peaks_peak_690
chr11	64883003	64883256	254	64883149	15	8.20877	4.70293	4.0481	SCFIm25-peaks_peak_691
chr11	64885295	64885666	372	64885480	16	7.1618	3.9933	3.30223	SCFIm25-peaks_peak_692
chr11	64918426	64918717	292	64918582	13	7.96916	4.92565	3.86943	SCFIm25-peaks_peak_693
chr11	64992567	64992875	309	64992786	12	7.08415	4.57381	3.26429	SCFIm25-peaks_peak_694
chr11	65076020	65076240	221	65076113	11	7.97119	5.30472	3.8707	SCFIm25-peaks_peak_695
chr11	65091353	65091606	254	65091504	26	14.9255	6.05287	9.02977	SCFIm25-peaks_peak_696
chr11	65121772	65122032	261	65121962	18	9.12862	4.68724	4.70592	SCFIm25-peaks_peak_697
chr11	65149656	65149946	291	65149807	16	9.5145	5.24809	4.99197	SCFIm25-peaks_peak_698
chr11	65291523	65291781	259	65291625	17	7.1192	3.84243	3.27699	SCFIm25-peaks_peak_699
chr11	65305549	65305813	265	65305593	12	6.22807	4.06433	2.64919	SCFIm25-peaks_peak_700
chr11	65307004	65307338	335	65307200	18	7.83658	4.0559	3.79021	SCFIm25-peaks_peak_701
chr11	65308270	65308770	501	65308404	31	10.7546	3.8236	5.90281	SCFIm25-peaks_peak_702
chr11	65351666	65351886	221	65351845	14	6.61369	3.98576	2.91621	SCFIm25-peaks_peak_703
chr11	65375342	65375608	267	65375445	18	7.17057	3.74649	3.30855	SCFIm25-peaks_peak_704
chr11	65382861	65383162	302	65382971	34	10.1364	3.42756	5.42982	SCFIm25-peaks_peak_705
chr11	65412243	65412463	221	65412285	12	6.14069	4.01324	2.62402	SCFIm25-peaks_peak_706
chr11	65414597	65414831	235	65414749	19	12.4504	6.25281	7.17692	SCFIm25-peaks_peak_707
chr11	65484090	65484314	225	65484242	11	4.99766	3.48549	1.90401	SCFIm25-peaks_peak_708
chr11	65564924	65565581	658	65565116	17	4.69613	2.75786	1.67537	SCFIm25-peaks_peak_709
chr11	65696347	65696675	329	65696535	10	5.41102	3.87015	2.10799	SCFIm25-peaks_peak_710
chr11	65745068	65745312	245	65745123	12	7.08415	4.57381	3.26429	SCFIm25-peaks_peak_711
chr11	65781414	65781634	221	65781531	9	6.72876	4.85775	3.01454	SCFIm25-peaks_peak_712
chr11	65792879	65793111	233	65793049	9	6.10716	4.46074	2.61308	SCFIm25-peaks_peak_713
chr11	66034595	66035033	439	66034939	24	8.0822	3.5176	3.96426	SCFIm25-peaks_peak_714
chr11	66085448	66085684	237	66085559	18	11.3543	5.86551	6.33687	SCFIm25-peaks_peak_715
chr11	66103219	66103439	221	66103269	14	5.10939	3.20203	1.94523	SCFIm25-peaks_peak_716
chr11	66114647	66115008	362	66114948	17	7.1192	3.84243	3.27699	SCFIm25-peaks_peak_717
chr11	66127810	66128179	370	66128022	18	7.83658	4.0559	3.79021	SCFIm25-peaks_peak_718
chr11	66232600	66232820	221	66232688	10	6.98931	4.86266	3.21063	SCFIm25-peaks_peak_719
chr11	66332142	66332529	388	66332342	11	4.48145	3.18861	1.54849	SCFIm25-peaks_peak_720
chr11	66346469	66346906	438	66346826	11	4.48145	3.18861	1.54849	SCFIm25-peaks_peak_721
chr11	66616345	66616838	494	66616479	14	8.36855	4.97455	4.13836	SCFIm25-peaks_peak_722
chr11	66618430	66618781	352	66618568	15	6.80498	3.94715	3.07055	SCFIm25-peaks_peak_723
chr11	66629538	66629931	394	66629739	11	6.01392	4.09009	2.54669	SCFIm25-peaks_peak_724
chr11	66639019	66639331	313	66639197	11	6.78844	4.56523	3.06203	SCFIm25-peaks_peak_725
chr11	66646471	66646833	363	66646632	12	5.16179	3.45432	1.97284	SCFIm25-peaks_peak_726
chr11	66743514	66743810	297	66743695	13	4.49145	2.98856	1.54979	SCFIm25-peaks_peak_727
chr11	66849157	66849406	250	66849244	12	9.15609	5.85211	4.71931	SCFIm25-peaks_peak_728
chr11	66862921	66863141	221	66863015	16	7.55569	4.19385	3.57721	SCFIm25-peaks_peak_729
chr11	67027450	67027773	324	67027565	11	6.23063	4.22198	2.64919	SCFIm25-peaks_peak_730
chr11	67079326	67079546	221	67079344	12	5.16179	3.45432	1.97284	SCFIm25-peaks_peak_731
chr11	67138176	67138423	248	67138291	14	6.84839	4.11363	3.10708	SCFIm25-peaks_peak_732
chr11	67178932	67179315	384	67179265	17	8.33065	4.44054	4.13333	SCFIm25-peaks_peak_733
chr11	67203455	67203680	226	67203601	19	6.34464	3.28447	2.74035	SCFIm25-peaks_peak_734
chr11	67206944	67207172	229	67207061	20	5.36318	2.81957	2.10343	SCFIm25-peaks_peak_735
chr11	67250535	67250863	329	67250653	23	9.78629	4.28138	5.20596	SCFIm25-peaks_peak_736
chr11	67417120	67417412	293	67417305	10	7.12988	4.95178	3.27699	SCFIm25-peaks_peak_737
chr11	67478108	67478382	275	67478135	15	5.75431	3.4155	2.36689	SCFIm25-peaks_peak_738
chr11	67758124	67758622	499	67758179	19	7.52642	3.79148	3.55339	SCFIm25-peaks_peak_739
chr11	67817937	67818157	221	67818038	15	5.75431	3.4155	2.36689	SCFIm25-peaks_peak_740
chr11	68026890	68027191	302	68027062	11	6.23063	4.22198	2.64919	SCFIm25-peaks_peak_741
chr11	68152367	68152894	528	68152556	9	4.62809	3.51832	1.62876	SCFIm25-peaks_peak_742
chr11	68214776	68215096	321	68214987	17	7.1192	3.84243	3.27699	SCFIm25-peaks_peak_743
chr11	69313090	69313443	354	69313328	16	8.17499	4.51719	4.01806	SCFIm25-peaks_peak_744
chr11	69340624	69340977	354	69340802	11	9.09215	6.00752	4.67514	SCFIm25-peaks_peak_745
chr11	69368637	69368865	229	69368715	9	7.27889	5.20526	3.36902	SCFIm25-peaks_peak_746
chr11	69647389	69647620	232	69647519	11	9.47677	6.24631	4.96865	SCFIm25-peaks_peak_747
chr11	69802267	69802530	264	69802370	8	6.25892	4.69712	2.66031	SCFIm25-peaks_peak_748
chr11	70319833	70320250	418	70320093	14	7.77256	4.63067	3.74006	SCFIm25-peaks_peak_749
chr11	70377576	70377806	231	70377645	13	6.94199	4.32195	3.16848	SCFIm25-peaks_peak_750
chr11	70429081	70429303	223	70429106	12	7.08415	4.57381	3.26429	SCFIm25-peaks_peak_751
chr11	70442746	70443061	316	70442939	15	9.21032	5.27061	4.76024	SCFIm25-peaks_peak_752
chr11	70483174	70483490	317	70483379	12	7.08415	4.57381	3.26429	SCFIm25-peaks_peak_753
chr11	70614433	70614712	280	70614622	9	6.17099	4.50162	2.63799	SCFIm25-peaks_peak_754
chr11	70660978	70661236	259	70661036	9	5.08044	3.80436	1.92669	SCFIm25-peaks_peak_755
chr11	70713370	70713645	276	70713497	12	9.70197	6.1926	5.13719	SCFIm25-peaks_peak_756
chr11	70728663	70729098	436	70728939	16	10.7936	5.98114	5.90391	SCFIm25-peaks_peak_757
chr11	70761599	70761819	221	70761743	8	6.42084	4.7991	2.79722	SCFIm25-peaks_peak_758
chr11	70997556	70997908	353	70997743	14	6.61369	3.98576	2.91621	SCFIm25-peaks_peak_759
chr11	71144608	71145031	424	71144909	20	9.33562	4.48284	4.86029	SCFIm25-peaks_peak_760
chr11	71159724	71160061	338	71159882	13	7.4398	4.61178	3.47838	SCFIm25-peaks_peak_761
chr11	71318136	71318450	315	71318348	16	8.17499	4.51719	4.01806	SCFIm25-peaks_peak_762
chr11	71497888	71498153	266	71497957	22	4.70624	2.47573	1.68194	SCFIm25-peaks_peak_763
chr11	71639066	71639286	221	71639190	12	9.15609	5.85211	4.71931	SCFIm25-peaks_peak_764
chr11	71712103	71712418	316	71712417	13	4.49145	2.98856	1.54979	SCFIm25-peaks_peak_765
chr11	71726533	71726822	290	71726692	12	9.15609	5.85211	4.71931	SCFIm25-peaks_peak_766
chr11	71791811	71792106	296	71791888	13	4.49145	2.98856	1.54979	SCFIm25-peaks_peak_767
chr11	72295319	72295758	440	72295694	16	10.8301	6.00254	5.92625	SCFIm25-peaks_peak_768
chr11	72392432	72393593	1162	72392744	24	15.3061	6.64293	9.27894	SCFIm25-peaks_peak_769
chr11	72394702	72395116	415	72394808	16	6.79675	3.81106	3.06763	SCFIm25-peaks_peak_770
chr11	72417301	72417538	238	72417469	10	5.76418	4.08977	2.37614	SCFIm25-peaks_peak_771
chr11	72533452	72533673	222	72533568	17	8.33065	4.44054	4.13333	SCFIm25-peaks_peak_772
chr11	72911552	72911798	247	72911582	10	5.41102	3.87015	2.10799	SCFIm25-peaks_peak_773
chr11	73308936	73309541	606	73309366	17	10.4228	5.5568	5.65221	SCFIm25-peaks_peak_774
chr11	73372279	73372804	526	73372420	23	9.78629	4.28138	5.20596	SCFIm25-peaks_peak_775
chr11	74109900	74110120	221	74110025	12	8.36732	5.36084	4.13836	SCFIm25-peaks_peak_776
chr11	75062040	75062292	253	75062149	13	6.94199	4.32195	3.16848	SCFIm25-peaks_peak_777
chr11	75143879	75144099	221	75144073	12	7.05698	4.55742	3.26429	SCFIm25-peaks_peak_778
chr11	75276791	75277019	229	75276937	12	7.08415	4.57381	3.26429	SCFIm25-peaks_peak_779
chr11	75448265	75448485	221	75448360	10	8.35919	5.72579	4.13836	SCFIm25-peaks_peak_780
chr11	75455053	75455394	342	75455190	15	9.8256	5.62931	5.20596	SCFIm25-peaks_peak_781
chr11	76411131	76411437	307	76411262	13	5.8732	3.72004	2.43944	SCFIm25-peaks_peak_782
chr11	76753224	76753459	236	76753316	11	6.23063	4.22198	2.64919	SCFIm25-peaks_peak_783
chr11	77301249	77301511	263	77301450	18	10.7198	5.51869	5.87508	SCFIm25-peaks_peak_784
chr11	77348623	77348843	221	77348709	14	6.61369	3.98576	2.91621	SCFIm25-peaks_peak_785
chr11	78513478	78513759	282	78513659	9	4.62809	3.51832	1.62876	SCFIm25-peaks_peak_786
chr11	82656847	82657072	226	82656980	8	4.72858	3.71135	1.68733	SCFIm25-peaks_peak_787
chr11	83404342	83404562	221	83404483	8	6.67984	4.96064	2.96979	SCFIm25-peaks_peak_788
chr11	84399836	84400063	228	84399884	12	10.6287	6.76684	5.81025	SCFIm25-peaks_peak_789
chr11	92500646	92500969	324	92500753	9	6.96293	5.00627	3.18672	SCFIm25-peaks_peak_790
chr11	94763977	94764197	221	94764029	10	8.48284	5.80258	4.23273	SCFIm25-peaks_peak_791
chr11	99755659	99755879	221	99755747	9	7.27889	5.20526	3.36902	SCFIm25-peaks_peak_792
chr11	107729045	107729267	223	107729123	9	6.17099	4.50162	2.63799	SCFIm25-peaks_peak_793
chr11	113644171	113644431	261	113644388	13	7.99862	4.94327	3.88546	SCFIm25-peaks_peak_794
chr11	116528851	116529339	489	116529205	7	5.19327	4.13133	1.99996	SCFIm25-peaks_peak_795
chr11	116968363	116968685	323	116968525	10	8.35919	5.72579	4.13836	SCFIm25-peaks_peak_796
chr11	117793341	117793642	302	117793546	10	7.27576	5.04423	3.36902	SCFIm25-peaks_peak_797
chr11	118504002	118504278	277	118504080	13	7.23402	4.49131	3.34653	SCFIm25-peaks_peak_798
chr11	118758557	118758940	384	118758597	12	5.16179	3.45432	1.97284	SCFIm25-peaks_peak_799
chr11	118767186	118767702	517	118767545	17	4.69613	2.75786	1.67537	SCFIm25-peaks_peak_800
chr11	118769555	118769775	221	118769724	14	7.28782	4.35686	3.37124	SCFIm25-peaks_peak_801
chr11	118777990	118778546	557	118778495	13	6.45226	4.0425	2.81484	SCFIm25-peaks_peak_802
chr11	118965776	118966120	345	118965949	17	8.78698	4.67534	4.47834	SCFIm25-peaks_peak_803
chr11	118992092	118992319	228	118992176	19	9.94846	4.93394	5.30133	SCFIm25-peaks_peak_804
chr11	119039918	119040161	244	119040001	11	4.48145	3.18861	1.54849	SCFIm25-peaks_peak_805
chr11	119537348	119537724	377	119537623	13	6.94199	4.32195	3.16848	SCFIm25-peaks_peak_806
chr11	119612768	119612993	226	119612880	15	9.8256	5.62931	5.20596	SCFIm25-peaks_peak_807
chr11	119928474	119928831	358	119928674	15	8.10848	4.64732	3.98122	SCFIm25-peaks_peak_808
chr11	120979236	120979456	221	120979324	10	5.41102	3.87015	2.10799	SCFIm25-peaks_peak_809
chr11	125132964	125133199	236	125133062	11	5.78691	3.95295	2.38763	SCFIm25-peaks_peak_810
chr11	125932996	125933220	225	125933097	33	20.7652	7.25793	13.8299	SCFIm25-peaks_peak_811
chr11	126173676	126174180	505	126173809	15	9.8256	5.62931	5.20596	SCFIm25-peaks_peak_812
chr11	126261373	126261709	337	126261500	11	8.99498	5.94692	4.59347	SCFIm25-peaks_peak_813
chr11	130514298	130514526	229	130514314	9	6.17099	4.50162	2.63799	SCFIm25-peaks_peak_814
chr11	134267820	134268040	221	134267986	8	4.28499	3.42392	1.42059	SCFIm25-peaks_peak_815
chr11	134303991	134304211	221	134304028	7	5.47824	4.31268	2.16113	SCFIm25-peaks_peak_816
chr12	74023	74254	232	74151	25	10.7294	4.41749	5.88295	SCFIm25-peaks_peak_817
chr12	86481	86712	232	86529	16	8.95495	4.93778	4.58745	SCFIm25-peaks_peak_818
chr12	291003	291285	283	291213	12	8.36732	5.36084	4.13836	SCFIm25-peaks_peak_819
chr12	310292	310543	252	310389	13	9.36284	5.77321	4.87746	SCFIm25-peaks_peak_820
chr12	335600	335941	342	335802	12	7.08415	4.57381	3.26429	SCFIm25-peaks_peak_821
chr12	739772	740143	372	740047	11	6.23063	4.22198	2.64919	SCFIm25-peaks_peak_822
chr12	1025639	1025859	221	1025690	6	4.29987	3.64368	1.42059	SCFIm25-peaks_peak_823
chr12	1701952	1702198	247	1702134	15	7.38148	4.25147	3.44477	SCFIm25-peaks_peak_824
chr12	1702733	1703221	489	1702929	16	8.17499	4.51719	4.01806	SCFIm25-peaks_peak_825
chr12	1755059	1755379	321	1755221	12	5.16179	3.45432	1.97284	SCFIm25-peaks_peak_826
chr12	2113409	2113690	282	2113516	23	11.7309	5.12324	6.62318	SCFIm25-peaks_peak_827
chr12	2300974	2301217	244	2301081	14	9.6004	5.70654	5.05668	SCFIm25-peaks_peak_828
chr12	2485833	2486159	327	2486001	8	5.88652	4.46019	2.43944	SCFIm25-peaks_peak_829
chr12	3271201	3271459	259	3271297	8	6.23933	4.68473	2.64919	SCFIm25-peaks_peak_830
chr12	3306906	3307857	952	3307277	27	15.2255	6.00309	9.23466	SCFIm25-peaks_peak_831
chr12	4464988	4465318	331	4465136	17	16.827	9.36947	10.4783	SCFIm25-peaks_peak_832
chr12	5591230	5591482	253	5591348	16	8.17499	4.51719	4.01806	SCFIm25-peaks_peak_833
chr12	5658085	5658353	269	5658204	8	6.23933	4.68473	2.64919	SCFIm25-peaks_peak_834
chr12	6381614	6381834	221	6381740	8	6.67984	4.96064	2.96979	SCFIm25-peaks_peak_835
chr12	6483257	6483532	276	6483515	15	5.75431	3.4155	2.36689	SCFIm25-peaks_peak_836
chr12	6532985	6533205	221	6533135	9	7.27889	5.20526	3.36902	SCFIm25-peaks_peak_837
chr12	6554179	6554399	221	6554241	8	6.23933	4.68473	2.64919	SCFIm25-peaks_peak_838
chr12	6579955	6580215	261	6580101	26	14.2839	5.76365	8.55002	SCFIm25-peaks_peak_839
chr12	6641423	6641671	249	6641637	14	6.44754	3.89612	2.81023	SCFIm25-peaks_peak_840
chr12	6646621	6647101	481	6646979	15	5.75431	3.4155	2.36689	SCFIm25-peaks_peak_841
chr12	6648281	6648564	284	6648412	16	6.4247	3.62896	2.79722	SCFIm25-peaks_peak_842
chr12	6663472	6663718	247	6663541	19	10.6965	5.31434	5.86139	SCFIm25-peaks_peak_843
chr12	6665426	6665741	316	6665446	12	5.16179	3.45432	1.97284	SCFIm25-peaks_peak_844
chr12	6742141	6742492	352	6742303	12	9.51297	6.07478	4.99197	SCFIm25-peaks_peak_845
chr12	6744880	6745418	539	6745282	14	9.6004	5.70654	5.05668	SCFIm25-peaks_peak_846
chr12	6755980	6756373	394	6756223	9	4.62809	3.51832	1.62876	SCFIm25-peaks_peak_847
chr12	6854872	6855101	230	6854896	8	5.68239	4.32916	2.32634	SCFIm25-peaks_peak_848
chr12	6887953	6888534	582	6888395	31	12.2253	4.29649	6.99761	SCFIm25-peaks_peak_849
chr12	6931512	6931749	238	6931609	16	6.4247	3.62896	2.79722	SCFIm25-peaks_peak_850
chr12	6934473	6934816	344	6934579	21	9.32077	4.33804	4.8577	SCFIm25-peaks_peak_851
chr12	6936448	6936724	277	6936546	21	12.4839	5.84578	7.18907	SCFIm25-peaks_peak_852
chr12	6948162	6948436	275	6948261	11	6.23063	4.22198	2.64919	SCFIm25-peaks_peak_853
chr12	6952144	6952774	631	6952363	12	8.36732	5.36084	4.13836	SCFIm25-peaks_peak_854
chr12	6980356	6981003	648	6980845	16	6.4247	3.62896	2.79722	SCFIm25-peaks_peak_855
chr12	6982750	6982983	234	6982888	22	7.95944	3.65495	3.86943	SCFIm25-peaks_peak_856
chr12	7000865	7001085	221	7000944	10	6.47376	4.5361	2.82093	SCFIm25-peaks_peak_857
chr12	7014017	7014249	233	7014083	18	9.12862	4.68724	4.70592	SCFIm25-peaks_peak_858
chr12	7046939	7047460	522	7047133	31	10.7546	3.8236	5.90281	SCFIm25-peaks_peak_859
chr12	7051710	7051940	231	7051726	15	5.60582	3.3428	2.26528	SCFIm25-peaks_peak_860
chr12	7068493	7068713	221	7068530	13	5.5139	3.52456	2.19179	SCFIm25-peaks_peak_861
chr12	7073034	7073286	253	7073140	12	4.95804	3.3413	1.8729	SCFIm25-peaks_peak_862
chr12	7260831	7261102	272	7261031	17	8.78698	4.67534	4.47834	SCFIm25-peaks_peak_863
chr12	8069669	8069889	221	8069773	14	5.10939	3.20203	1.94523	SCFIm25-peaks_peak_864
chr12	8395810	8396282	473	8395895	44	12.6266	3.46828	7.28334	SCFIm25-peaks_peak_865
chr12	9572164	9572460	297	9572283	10	6.9209	4.81929	3.15572	SCFIm25-peaks_peak_866
chr12	10765956	10766477	522	10766102	8	6.23933	4.68473	2.64919	SCFIm25-peaks_peak_867
chr12	11094862	11095138	277	11094979	10	7.12988	4.95178	3.27699	SCFIm25-peaks_peak_868
chr12	11169013	11169239	227	11169116	10	8.35919	5.72579	4.13836	SCFIm25-peaks_peak_869
chr12	12625352	12625633	282	12625527	14	6.61369	3.98576	2.91621	SCFIm25-peaks_peak_870
chr12	13158427	13158647	221	13158532	9	7.77248	5.51182	3.74006	SCFIm25-peaks_peak_871
chr12	14637550	14637783	234	14637615	10	7.92046	5.45134	3.8476	SCFIm25-peaks_peak_872
chr12	14685265	14685550	286	14685421	10	7.92046	5.45134	3.8476	SCFIm25-peaks_peak_873
chr12	19383345	19383582	238	19383436	11	7.40348	4.94847	3.45428	SCFIm25-peaks_peak_874
chr12	22845859	22846174	316	22845996	8	5.25258	4.05146	2.0074	SCFIm25-peaks_peak_875
chr12	26555776	26556066	291	26555833	6	5.05661	4.12082	1.91622	SCFIm25-peaks_peak_876
chr12	29240065	29240285	221	29240208	10	8.35919	5.72579	4.13836	SCFIm25-peaks_peak_877
chr12	31129345	31129601	257	31129494	11	4.48145	3.18861	1.54849	SCFIm25-peaks_peak_878
chr12	31249730	31250041	312	31249932	11	7.82193	5.21093	3.78766	SCFIm25-peaks_peak_879
chr12	31531016	31531283	268	31531165	8	6.23933	4.68473	2.64919	SCFIm25-peaks_peak_880
chr12	32257359	32257579	221	32257531	9	7.67322	5.45066	3.6751	SCFIm25-peaks_peak_881
chr12	44894307	44894543	237	44894471	10	8.35919	5.72579	4.13836	SCFIm25-peaks_peak_882
chr12	47628728	47628961	234	47628878	15	5.75431	3.4155	2.36689	SCFIm25-peaks_peak_883
chr12	48137491	48137847	357	48137708	11	4.48145	3.18861	1.54849	SCFIm25-peaks_peak_884
chr12	48159250	48159613	364	48159416	8	5.36936	4.1271	2.10343	SCFIm25-peaks_peak_885
chr12	48179955	48180175	221	48180055	14	8.3113	4.94119	4.11952	SCFIm25-peaks_peak_886
chr12	48343497	48343874	378	48343608	11	4.48145	3.18861	1.54849	SCFIm25-peaks_peak_887
chr12	48431233	48431584	352	48431444	11	6.78844	4.56523	3.06203	SCFIm25-peaks_peak_888
chr12	48526830	48527050	221	48526925	8	6.67984	4.96064	2.96979	SCFIm25-peaks_peak_889
chr12	49319156	49319595	440	49319215	13	5.0709	3.2886	1.92605	SCFIm25-peaks_peak_890
chr12	49365886	49366196	311	49366030	11	6.78844	4.56523	3.06203	SCFIm25-peaks_peak_891
chr12	49435216	49435516	301	49435388	18	9.83373	5.04863	5.20596	SCFIm25-peaks_peak_892
chr12	49439811	49440213	403	49440016	15	11.9142	6.88703	6.74798	SCFIm25-peaks_peak_893
chr12	49491695	49491915	221	49491825	16	8.17499	4.51719	4.01806	SCFIm25-peaks_peak_894
chr12	49524044	49524274	231	49524083	11	6.25536	4.23709	2.65764	SCFIm25-peaks_peak_895
chr12	50035977	50036239	263	50036108	14	7.77256	4.63067	3.74006	SCFIm25-peaks_peak_896
chr12	50186881	50187228	348	50187039	12	7.08415	4.57381	3.26429	SCFIm25-peaks_peak_897
chr12	50260791	50261013	223	50260979	10	6.8537	4.77669	3.11036	SCFIm25-peaks_peak_898
chr12	50344604	50344920	317	50344711	11	6.23063	4.22198	2.64919	SCFIm25-peaks_peak_899
chr12	50464111	50464407	297	50464300	13	7.96916	4.92565	3.86943	SCFIm25-peaks_peak_900
chr12	50505937	50506220	284	50506031	27	9.51259	3.75943	4.99197	SCFIm25-peaks_peak_901
chr12	50968186	50968491	306	50968346	9	8.39202	5.88689	4.15033	SCFIm25-peaks_peak_902
chr12	51483050	51483289	240	51483126	8	6.23933	4.68473	2.64919	SCFIm25-peaks_peak_903
chr12	51745268	51745718	451	51745600	10	6.47376	4.5361	2.82093	SCFIm25-peaks_peak_904
chr12	52150230	52150492	263	52150303	9	8.39202	5.88689	4.15033	SCFIm25-peaks_peak_905
chr12	52336385	52336644	260	52336565	10	8.35919	5.72579	4.13836	SCFIm25-peaks_peak_906
chr12	52344979	52345253	275	52345108	15	14.2674	8.32842	8.55002	SCFIm25-peaks_peak_907
chr12	52399798	52400070	273	52399912	16	8.17499	4.51719	4.01806	SCFIm25-peaks_peak_908
chr12	52518674	52519106	433	52519052	12	7.69487	4.94567	3.6808	SCFIm25-peaks_peak_909
chr12	53438191	53438411	221	53438341	15	8.6306	4.93938	4.34115	SCFIm25-peaks_peak_910
chr12	53629903	53630123	221	53630005	11	6.23063	4.22198	2.64919	SCFIm25-peaks_peak_911
chr12	54069656	54069984	329	54069830	27	6.32048	2.74205	2.71788	SCFIm25-peaks_peak_912
chr12	54611518	54611883	366	54611680	16	4.17404	2.60465	1.3656	SCFIm25-peaks_peak_913
chr12	54621347	54621691	345	54621528	16	15.5349	8.84894	9.45363	SCFIm25-peaks_peak_914
chr12	54674096	54674316	221	54674177	24	9.99976	4.24759	5.34838	SCFIm25-peaks_peak_915
chr12	54779657	54780023	367	54779850	9	4.62809	3.51832	1.62876	SCFIm25-peaks_peak_916
chr12	54783999	54784220	222	54784076	13	6.49456	4.0664	2.83543	SCFIm25-peaks_peak_917
chr12	55282112	55282445	334	55282253	7	5.24463	4.16421	2.0074	SCFIm25-peaks_peak_918
chr12	56143352	56143774	423	56143739	11	7.40348	4.94847	3.45428	SCFIm25-peaks_peak_919
chr12	56333976	56334505	530	56334079	20	10.7891	5.18064	5.90391	SCFIm25-peaks_peak_920
chr12	56435683	56435905	223	56435785	15	9.85981	5.64945	5.22249	SCFIm25-peaks_peak_921
chr12	56515510	56515870	361	56515690	13	10.7061	6.6049	5.86848	SCFIm25-peaks_peak_922
chr12	56552995	56553308	314	56553153	12	6.59764	4.28237	2.91582	SCFIm25-peaks_peak_923
chr12	56554681	56555140	460	56554781	11	6.15695	4.17704	2.63799	SCFIm25-peaks_peak_924
chr12	56806935	56807211	277	56807091	12	6.59764	4.28237	2.91582	SCFIm25-peaks_peak_925
chr12	56959378	56959758	381	56959416	8	6.67984	4.96064	2.96979	SCFIm25-peaks_peak_926
chr12	57053006	57053268	263	57053154	12	7.08415	4.57381	3.26429	SCFIm25-peaks_peak_927
chr12	57055868	57056121	254	57055962	9	4.62809	3.51832	1.62876	SCFIm25-peaks_peak_928
chr12	57490694	57490917	224	57490734	16	8.17499	4.51719	4.01806	SCFIm25-peaks_peak_929
chr12	57569386	57569763	378	57569590	16	6.4247	3.62896	2.79722	SCFIm25-peaks_peak_930
chr12	57599076	57599296	221	57599257	15	4.57398	2.85425	1.61951	SCFIm25-peaks_peak_931
chr12	57611247	57611721	475	57611666	18	7.83658	4.0559	3.79021	SCFIm25-peaks_peak_932
chr12	57628885	57629154	270	57629009	19	7.86691	3.94368	3.81837	SCFIm25-peaks_peak_933
chr12	57849698	57850159	462	57849901	15	6.80498	3.94715	3.07055	SCFIm25-peaks_peak_934
chr12	57966088	57966363	276	57966167	7	6.11989	4.70951	2.61308	SCFIm25-peaks_peak_935
chr12	66217572	66217792	221	66217696	10	7.12988	4.95178	3.27699	SCFIm25-peaks_peak_936
chr12	68725880	68726143	264	68725990	9	7.27889	5.20526	3.36902	SCFIm25-peaks_peak_937
chr12	69672459	69672699	241	69672508	14	8.88359	5.27748	4.54325	SCFIm25-peaks_peak_938
chr12	69706025	69706366	342	69706196	10	7.12988	4.95178	3.27699	SCFIm25-peaks_peak_939
chr12	69723832	69724079	248	69723921	9	8.39202	5.88689	4.15033	SCFIm25-peaks_peak_940
chr12	70760581	70760975	395	70760776	10	5.41102	3.87015	2.10799	SCFIm25-peaks_peak_941
chr12	76424277	76424762	486	76424345	10	5.41102	3.87015	2.10799	SCFIm25-peaks_peak_942
chr12	76434312	76434536	225	76434417	16	8.95495	4.93778	4.58745	SCFIm25-peaks_peak_943
chr12	80083352	80083623	272	80083506	10	7.74918	5.34352	3.73183	SCFIm25-peaks_peak_944
chr12	89492479	89492718	240	89492676	11	9.47677	6.24631	4.96865	SCFIm25-peaks_peak_945
chr12	95598265	95598719	455	95598455	13	7.96916	4.92565	3.86943	SCFIm25-peaks_peak_946
chr12	95930449	95930689	241	95930601	12	10.1038	6.44249	5.42172	SCFIm25-peaks_peak_947
chr12	98605763	98606261	499	98606127	7	5.8797	4.56306	2.43944	SCFIm25-peaks_peak_948
chr12	98883189	98883409	221	98883291	9	7.77248	5.51182	3.74006	SCFIm25-peaks_peak_949
chr12	99038402	99038743	342	99038527	16	5.14946	3.03265	1.97284	SCFIm25-peaks_peak_950
chr12	100043523	100043743	221	100043570	11	8.12588	5.40194	3.98573	SCFIm25-peaks_peak_951
chr12	104750335	104750555	221	104750470	9	7.27889	5.20526	3.36902	SCFIm25-peaks_peak_952
chr12	106502211	106502448	238	106502261	11	9.47677	6.24631	4.96865	SCFIm25-peaks_peak_953
chr12	107712709	107712960	252	107712829	15	7.38148	4.25147	3.44477	SCFIm25-peaks_peak_954
chr12	108029073	108029386	314	108029192	11	4.48145	3.18861	1.54849	SCFIm25-peaks_peak_955
chr12	108505038	108505363	326	108505159	9	4.62809	3.51832	1.62876	SCFIm25-peaks_peak_956
chr12	108957030	108957291	262	108957037	9	5.08044	3.80436	1.92669	SCFIm25-peaks_peak_957
chr12	108989253	108989473	221	108989307	15	5.75431	3.4155	2.36689	SCFIm25-peaks_peak_958
chr12	109095751	109095971	221	109095806	16	8.17499	4.51719	4.01806	SCFIm25-peaks_peak_959
chr12	109250722	109251032	311	109250918	16	12.5195	7.01033	7.21174	SCFIm25-peaks_peak_960
chr12	110011059	110011279	221	110011126	21	8.36259	3.9246	4.13836	SCFIm25-peaks_peak_961
chr12	110062539	110062813	275	110062697	15	7.20211	4.15586	3.33314	SCFIm25-peaks_peak_962
chr12	110278590	110278843	254	110278644	9	7.87445	5.57437	3.8234	SCFIm25-peaks_peak_963
chr12	110787057	110787296	240	110787123	11	8.99498	5.94692	4.59347	SCFIm25-peaks_peak_964
chr12	110888039	110888315	277	110888044	9	4.62809	3.51832	1.62876	SCFIm25-peaks_peak_965
chr12	111152181	111152401	221	111152239	11	8.99498	5.94692	4.59347	SCFIm25-peaks_peak_966
chr12	111665515	111665794	280	111665621	12	7.08415	4.57381	3.26429	SCFIm25-peaks_peak_967
chr12	111744811	111745197	387	111745068	8	6.33887	4.74756	2.7352	SCFIm25-peaks_peak_968
chr12	111873550	111873858	309	111873834	17	5.74881	3.21104	2.36689	SCFIm25-peaks_peak_969
chr12	112563133	112563417	285	112563331	12	5.73049	3.77595	2.36201	SCFIm25-peaks_peak_970
chr12	112601150	112601370	221	112601263	11	6.25536	4.23709	2.65764	SCFIm25-peaks_peak_971
chr12	113534521	113534741	221	113534588	10	6.5962	4.61355	2.91582	SCFIm25-peaks_peak_972
chr12	113796450	113796859	410	113796824	10	5.41102	3.87015	2.10799	SCFIm25-peaks_peak_973
chr12	117259733	117260002	270	117259825	13	10.312	6.36056	5.56502	SCFIm25-peaks_peak_974
chr12	117579609	117579841	233	117579670	10	8.90593	6.063	4.55864	SCFIm25-peaks_peak_975
chr12	117593083	117593374	292	117593296	15	7.20211	4.15586	3.33314	SCFIm25-peaks_peak_976
chr12	117846238	117846474	237	117846314	12	6.14069	4.01324	2.62402	SCFIm25-peaks_peak_977
chr12	118230876	118231096	221	118230987	9	6.65401	4.81018	2.95329	SCFIm25-peaks_peak_978
chr12	120524898	120525304	407	120524918	17	8.78698	4.67534	4.47834	SCFIm25-peaks_peak_979
chr12	120587600	120587929	330	120587717	10	7.20214	4.99758	3.33314	SCFIm25-peaks_peak_980
chr12	120657641	120657925	285	120657722	12	6.14069	4.01324	2.62402	SCFIm25-peaks_peak_981
chr12	120666546	120666782	237	120666610	18	6.85096	3.60191	3.10832	SCFIm25-peaks_peak_982
chr12	120791030	120791250	221	120791156	8	7.2334	5.2982	3.34619	SCFIm25-peaks_peak_983
chr12	120796126	120796393	268	120796221	10	5.41102	3.87015	2.10799	SCFIm25-peaks_peak_984
chr12	120804828	120805052	225	120804884	9	5.47455	4.05563	2.15875	SCFIm25-peaks_peak_985
chr12	120826733	120826992	260	120826946	12	5.16179	3.45432	1.97284	SCFIm25-peaks_peak_986
chr12	121366761	121366993	233	121366844	17	8.99283	4.78291	4.59347	SCFIm25-peaks_peak_987
chr12	121570791	121571139	349	121570816	7	4.93464	3.96461	1.85015	SCFIm25-peaks_peak_988
chr12	121974006	121974319	314	121974161	15	7.63471	4.38787	3.64101	SCFIm25-peaks_peak_989
chr12	122078855	122079075	221	122079001	16	6.4247	3.62896	2.79722	SCFIm25-peaks_peak_990
chr12	122124849	122125075	227	122124964	16	12.5195	7.01033	7.21174	SCFIm25-peaks_peak_991
chr12	122231996	122232219	224	122232108	27	9.41571	3.72625	4.92462	SCFIm25-peaks_peak_992
chr12	122249524	122249839	316	122249549	16	4.17404	2.60465	1.3656	SCFIm25-peaks_peak_993
chr12	122690961	122691207	247	122691085	16	8.95495	4.93778	4.58745	SCFIm25-peaks_peak_994
chr12	122710466	122710787	322	122710564	20	9.33562	4.48284	4.86029	SCFIm25-peaks_peak_995
chr12	122888382	122888680	299	122888478	13	11.8125	7.28737	6.66113	SCFIm25-peaks_peak_996
chr12	123481609	123481902	294	123481825	15	8.10848	4.64732	3.98122	SCFIm25-peaks_peak_997
chr12	123868194	123868597	404	123868467	9	8.1981	5.77083	4.03865	SCFIm25-peaks_peak_998
chr12	123933967	123934187	221	123934046	8	5.88652	4.46019	2.43944	SCFIm25-peaks_peak_999
chr12	124018918	124019138	221	124018999	8	6.67984	4.96064	2.96979	SCFIm25-peaks_peak_1000
chr12	124385588	124385904	317	124385745	18	9.83373	5.04863	5.20596	SCFIm25-peaks_peak_1001
chr12	124427870	124428116	247	124428049	14	11.8352	7.07668	6.67465	SCFIm25-peaks_peak_1002
chr12	124838811	124839031	221	124838900	9	5.32107	3.95761	2.06957	SCFIm25-peaks_peak_1003
chr12	125023555	125023918	364	125023768	15	8.10848	4.64732	3.98122	SCFIm25-peaks_peak_1004
chr12	125271007	125271227	221	125271087	8	6.33887	4.74756	2.7352	SCFIm25-peaks_peak_1005
chr12	125761069	125761297	229	125761115	9	7.27889	5.20526	3.36902	SCFIm25-peaks_peak_1006
chr12	127940498	127940718	221	127940641	8	7.2334	5.2982	3.34619	SCFIm25-peaks_peak_1007
chr12	128751002	128751351	350	128751204	12	7.08415	4.57381	3.26429	SCFIm25-peaks_peak_1008
chr12	131561377	131561689	313	131561594	10	5.43339	3.884	2.11891	SCFIm25-peaks_peak_1009
chr12	131912836	131913127	292	131912934	9	4.62809	3.51832	1.62876	SCFIm25-peaks_peak_1010
chr12	132072236	132072456	221	132072436	7	5.24463	4.16421	2.0074	SCFIm25-peaks_peak_1011
chr12	132276516	132276763	248	132276656	21	10.6219	4.93196	5.81025	SCFIm25-peaks_peak_1012
chr12	132335518	132335918	401	132335732	26	14.9255	6.05287	9.02977	SCFIm25-peaks_peak_1013
chr12	132404080	132404312	233	132404153	14	7.77256	4.63067	3.74006	SCFIm25-peaks_peak_1014
chr12	132405802	132406075	274	132405891	16	7.55569	4.19385	3.57721	SCFIm25-peaks_peak_1015
chr12	132505785	132506154	370	132505993	11	10.8285	7.06427	5.92625	SCFIm25-peaks_peak_1016
chr12	132520183	132520496	314	132520359	8	4.72858	3.71135	1.68733	SCFIm25-peaks_peak_1017
chr12	132618637	132618878	242	132618691	17	7.15407	3.85913	3.29856	SCFIm25-peaks_peak_1018
chr12	132625797	132626017	221	132625985	9	4.62809	3.51832	1.62876	SCFIm25-peaks_peak_1019
chr12	132638723	132639064	342	132638801	13	7.38747	4.58106	3.44999	SCFIm25-peaks_peak_1020
chr12	132678596	132679145	550	132678744	12	6.59764	4.28237	2.91582	SCFIm25-peaks_peak_1021
chr12	132694964	132695184	221	132695115	9	7.12796	5.11043	3.27699	SCFIm25-peaks_peak_1022
chr12	132859410	132859724	315	132859720	12	5.02197	3.37664	1.91217	SCFIm25-peaks_peak_1023
chr12	132950713	132950933	221	132950863	8	5.88652	4.46019	2.43944	SCFIm25-peaks_peak_1024
chr12	133014278	133014513	236	133014457	11	7.40348	4.94847	3.45428	SCFIm25-peaks_peak_1025
chr12	133030585	133030805	221	133030671	8	5.31041	4.08893	2.0596	SCFIm25-peaks_peak_1026
chr12	133033093	133033638	546	133033230	15	12.429	7.20259	7.15712	SCFIm25-peaks_peak_1027
chr12	133076480	133076757	278	133076604	16	9.39805	5.18294	4.90778	SCFIm25-peaks_peak_1028
chr12	133098328	133098653	326	133098329	17	4.69613	2.75786	1.67537	SCFIm25-peaks_peak_1029
chr12	133100821	133101090	270	133101037	12	6.14069	4.01324	2.62402	SCFIm25-peaks_peak_1030
chr12	133155193	133155495	303	133155410	14	7.87567	4.68961	3.82439	SCFIm25-peaks_peak_1031
chr12	133158563	133158783	221	133158710	20	9.33562	4.48284	4.86029	SCFIm25-peaks_peak_1032
chr12	133175267	133175487	221	133175370	29	10.841	4.02796	5.9333	SCFIm25-peaks_peak_1033
chr12	133185618	133186032	415	133185727	9	6.04449	4.4206	2.57311	SCFIm25-peaks_peak_1034
chr12	133191770	133192159	390	133191902	10	5.41102	3.87015	2.10799	SCFIm25-peaks_peak_1035
chr12	133197227	133197712	486	133197292	17	7.1192	3.84243	3.27699	SCFIm25-peaks_peak_1036
chr12	133198368	133198784	417	133198585	17	5.74881	3.21104	2.36689	SCFIm25-peaks_peak_1037
chr12	133265697	133265917	221	133265817	17	10.4228	5.5568	5.65221	SCFIm25-peaks_peak_1038
chr12	133286816	133287193	378	133286899	12	7.08415	4.57381	3.26429	SCFIm25-peaks_peak_1039
chr12	133299775	133300229	455	133299867	11	4.48145	3.18861	1.54849	SCFIm25-peaks_peak_1040
chr12	133309578	133310188	611	133309933	16	6.4247	3.62896	2.79722	SCFIm25-peaks_peak_1041
chr12	133313207	133313427	221	133313371	12	7.08415	4.57381	3.26429	SCFIm25-peaks_peak_1042
chr12	133484830	133485172	343	133485025	17	5.16408	2.95602	1.97482	SCFIm25-peaks_peak_1043
chr13	20392262	20392519	258	20392451	13	9.36284	5.77321	4.87746	SCFIm25-peaks_peak_1044
chr13	20617305	20617726	422	20617455	18	12.8017	6.68481	7.42409	SCFIm25-peaks_peak_1045
chr13	20692572	20692812	241	20692640	10	8.48284	5.80258	4.23273	SCFIm25-peaks_peak_1046
chr13	21649695	21649936	242	21649834	11	8.99498	5.94692	4.59347	SCFIm25-peaks_peak_1047
chr13	21951453	21951709	257	21951605	19	10.6965	5.31434	5.86139	SCFIm25-peaks_peak_1048
chr13	25081038	25081258	221	25081097	10	6.47376	4.5361	2.82093	SCFIm25-peaks_peak_1049
chr13	25861336	25861631	296	25861494	15	9.85981	5.64945	5.22249	SCFIm25-peaks_peak_1050
chr13	26545745	26545965	221	26545749	7	4.93464	3.96461	1.85015	SCFIm25-peaks_peak_1051
chr13	26760431	26760651	221	26760622	9	7.27889	5.20526	3.36902	SCFIm25-peaks_peak_1052
chr13	27131451	27131710	260	27131585	25	9.60308	3.98358	5.05668	SCFIm25-peaks_peak_1053
chr13	27359069	27359469	401	27359399	10	7.92046	5.45134	3.8476	SCFIm25-peaks_peak_1054
chr13	27610122	27610347	226	27610216	10	8.38353	5.74093	4.15033	SCFIm25-peaks_peak_1055
chr13	27912592	27912812	221	27912692	9	7.27889	5.20526	3.36902	SCFIm25-peaks_peak_1056
chr13	28196027	28196282	256	28196150	19	13.0519	6.58826	7.60157	SCFIm25-peaks_peak_1057
chr13	28651982	28652329	348	28652154	8	6.23933	4.68473	2.64919	SCFIm25-peaks_peak_1058
chr13	28681607	28681842	236	28681750	11	9.47677	6.24631	4.96865	SCFIm25-peaks_peak_1059
chr13	29025845	29026065	221	29025918	11	9.47677	6.24631	4.96865	SCFIm25-peaks_peak_1060
chr13	29105711	29106058	348	29105893	18	12.8431	6.70872	7.44388	SCFIm25-peaks_peak_1061
chr13	29267824	29268055	232	29267829	10	5.41102	3.87015	2.10799	SCFIm25-peaks_peak_1062
chr13	30070300	30070623	324	30070447	15	14.1592	8.26265	8.45988	SCFIm25-peaks_peak_1063
chr13	37572634	37572991	358	37572829	13	10.2181	6.30227	5.48629	SCFIm25-peaks_peak_1064
chr13	40068219	40068560	342	40068434	14	5.10939	3.20203	1.94523	SCFIm25-peaks_peak_1065
chr13	42623541	42623761	221	42623726	10	5.41102	3.87015	2.10799	SCFIm25-peaks_peak_1066
chr13	45429952	45430172	221	45430128	9	8.0871	5.70382	3.96755	SCFIm25-peaks_peak_1067
chr13	45910183	45910403	221	45910220	8	5.9576	4.50564	2.49567	SCFIm25-peaks_peak_1068
chr13	50018189	50018616	428	50018505	18	6.37083	3.38943	2.75886	SCFIm25-peaks_peak_1069
chr13	50367713	50367961	249	50367751	10	6.47376	4.5361	2.82093	SCFIm25-peaks_peak_1070
chr13	50760093	50760405	313	50760284	9	4.62809	3.51832	1.62876	SCFIm25-peaks_peak_1071
chr13	50971031	50971251	221	50971123	10	8.90593	6.063	4.55864	SCFIm25-peaks_peak_1072
chr13	51709079	51709345	267	51709280	9	4.62809	3.51832	1.62876	SCFIm25-peaks_peak_1073
chr13	52585769	52586067	299	52585940	23	9.78629	4.28138	5.20596	SCFIm25-peaks_peak_1074
chr13	79815909	79816129	221	79816004	6	4.29987	3.64368	1.42059	SCFIm25-peaks_peak_1075
chr13	96205065	96205358	294	96205150	12	7.08415	4.57381	3.26429	SCFIm25-peaks_peak_1076
chr13	99128826	99129049	224	99129037	16	6.4247	3.62896	2.79722	SCFIm25-peaks_peak_1077
chr13	99224437	99224673	237	99224494	9	4.62809	3.51832	1.62876	SCFIm25-peaks_peak_1078
chr13	100613107	100613441	335	100613305	11	9.72418	6.3988	5.15703	SCFIm25-peaks_peak_1079
chr13	101184633	101184988	356	101184696	11	9.39707	6.19699	4.90725	SCFIm25-peaks_peak_1080
chr13	111149004	111149237	234	111149103	14	8.88359	5.27748	4.54325	SCFIm25-peaks_peak_1081
chr13	111171371	111171635	265	111171568	16	4.17404	2.60465	1.3656	SCFIm25-peaks_peak_1082
chr13	111359353	111359589	237	111359427	39	9.83325	3.08292	5.20596	SCFIm25-peaks_peak_1083
chr13	113445553	113445795	243	113445578	12	5.16179	3.45432	1.97284	SCFIm25-peaks_peak_1084
chr13	113485715	113485983	269	113485820	10	6.47376	4.5361	2.82093	SCFIm25-peaks_peak_1085
chr13	113536385	113536750	366	113536406	11	6.67591	4.4956	2.96979	SCFIm25-peaks_peak_1086
chr13	113540330	113540573	244	113540439	28	13.6393	5.17334	8.04787	SCFIm25-peaks_peak_1087
chr13	113543134	113543354	221	113543257	15	8.57597	4.90853	4.31035	SCFIm25-peaks_peak_1088
chr13	113560739	113560981	243	113560811	13	10.2181	6.30227	5.48629	SCFIm25-peaks_peak_1089
chr13	113585719	113585942	224	113585778	11	8.12588	5.40194	3.98573	SCFIm25-peaks_peak_1090
chr13	113588567	113588821	255	113588741	11	6.23063	4.22198	2.64919	SCFIm25-peaks_peak_1091
chr13	113616014	113616328	315	113616150	9	4.62809	3.51832	1.62876	SCFIm25-peaks_peak_1092
chr13	113741647	113741907	261	113741856	10	5.41102	3.87015	2.10799	SCFIm25-peaks_peak_1093
chr13	113780091	113780408	318	113780296	13	8.49914	5.24486	4.24841	SCFIm25-peaks_peak_1094
chr13	113813433	113813667	235	113813558	14	10.3879	6.18558	5.6261	SCFIm25-peaks_peak_1095
chr13	113917205	113917456	252	113917277	19	13.8395	7.03664	8.1923	SCFIm25-peaks_peak_1096
chr13	113931499	113931817	319	113931800	7	5.12632	4.08835	1.96039	SCFIm25-peaks_peak_1097
chr13	113968529	113968772	244	113968648	10	6.65894	4.65328	2.95715	SCFIm25-peaks_peak_1098
chr13	113986586	113986945	360	113986652	8	5.49079	4.20562	2.16999	SCFIm25-peaks_peak_1099
chr13	113997748	113998111	364	113997900	12	7.08415	4.57381	3.26429	SCFIm25-peaks_peak_1100
chr13	114023602	114023822	221	114023710	10	7.42733	5.1402	3.47704	SCFIm25-peaks_peak_1101
chr13	114028900	114029187	288	114029011	13	5.8732	3.72004	2.43944	SCFIm25-peaks_peak_1102
chr13	114047929	114048149	221	114048115	13	7.4398	4.61178	3.47838	SCFIm25-peaks_peak_1103
chr13	114059682	114059916	235	114059742	12	6.14069	4.01324	2.62402	SCFIm25-peaks_peak_1104
chr13	114088641	114088861	221	114088768	20	9.33562	4.48284	4.86029	SCFIm25-peaks_peak_1105
chr13	114126785	114127150	366	114126867	14	11.3096	6.75243	6.30602	SCFIm25-peaks_peak_1106
chr13	114200198	114200546	349	114200497	12	6.59764	4.28237	2.91582	SCFIm25-peaks_peak_1107
chr13	114220159	114220379	221	114220298	13	10.5053	6.48043	5.71924	SCFIm25-peaks_peak_1108
chr13	114247260	114247612	353	114247458	21	8.23673	3.87179	4.07101	SCFIm25-peaks_peak_1109
chr13	114248034	114248814	781	114248173	29	12.5242	4.61794	7.2142	SCFIm25-peaks_peak_1110
chr13	114276037	114276257	221	114276152	8	5.25258	4.05146	2.0074	SCFIm25-peaks_peak_1111
chr13	114319882	114320102	221	114319934	12	8.36732	5.36084	4.13836	SCFIm25-peaks_peak_1112
chr13	114526914	114527137	224	114527101	13	7.96916	4.92565	3.86943	SCFIm25-peaks_peak_1113
chr13	114538073	114538293	221	114538146	10	6.53448	4.5745	2.86907	SCFIm25-peaks_peak_1114
chr13	114542655	114542875	221	114542762	11	6.78844	4.56523	3.06203	SCFIm25-peaks_peak_1115
chr13	114796305	114796525	221	114796362	12	6.59764	4.28237	2.91582	SCFIm25-peaks_peak_1116
chr13	114886909	114887195	287	114887057	19	13.0519	6.58826	7.60157	SCFIm25-peaks_peak_1117
chr14	20897053	20897290	238	20897162	9	7.27889	5.20526	3.36902	SCFIm25-peaks_peak_1118
chr14	21572035	21572313	279	21572096	17	4.69613	2.75786	1.67537	SCFIm25-peaks_peak_1119
chr14	21776827	21777134	308	21777083	15	4.57398	2.85425	1.61951	SCFIm25-peaks_peak_1120
chr14	22168402	22168622	221	22168518	9	8.39202	5.88689	4.15033	SCFIm25-peaks_peak_1121
chr14	22314722	22314950	229	22314790	12	10.1038	6.44249	5.42172	SCFIm25-peaks_peak_1122
chr14	23184595	23184815	221	23184755	8	7.2334	5.2982	3.34619	SCFIm25-peaks_peak_1123
chr14	23388394	23388879	486	23388574	14	6.61369	3.98576	2.91621	SCFIm25-peaks_peak_1124
chr14	23511504	23511753	250	23511687	14	6.44754	3.89612	2.81023	SCFIm25-peaks_peak_1125
chr14	23525459	23525787	329	23525650	14	8.3113	4.94119	4.11952	SCFIm25-peaks_peak_1126
chr14	23563933	23564311	379	23564259	24	7.0593	3.15601	3.26429	SCFIm25-peaks_peak_1127
chr14	23790319	23790573	255	23790372	23	9.78629	4.28138	5.20596	SCFIm25-peaks_peak_1128
chr14	23835899	23836131	233	23835955	13	8.6329	5.3261	4.34115	SCFIm25-peaks_peak_1129
chr14	23987928	23988333	406	23988251	12	7.69487	4.94567	3.6808	SCFIm25-peaks_peak_1130
chr14	24034699	24034960	262	24034756	14	5.10939	3.20203	1.94523	SCFIm25-peaks_peak_1131
chr14	24422396	24422718	323	24422537	9	4.62809	3.51832	1.62876	SCFIm25-peaks_peak_1132
chr14	24583992	24584236	245	24584084	24	15.0071	6.49353	9.08488	SCFIm25-peaks_peak_1133
chr14	24592119	24592478	360	24592355	11	6.23063	4.22198	2.64919	SCFIm25-peaks_peak_1134
chr14	24640692	24641186	495	24641103	11	7.40348	4.94847	3.45428	SCFIm25-peaks_peak_1135
chr14	24650840	24651347	508	24651273	12	7.11124	4.59018	3.27699	SCFIm25-peaks_peak_1136
chr14	24768567	24768922	356	24768763	23	8.26638	3.67715	4.09123	SCFIm25-peaks_peak_1137
chr14	24951035	24951314	280	24951110	16	10.7936	5.98114	5.90391	SCFIm25-peaks_peak_1138
chr14	31091160	31091720	561	31091237	20	10.2843	4.9329	5.54601	SCFIm25-peaks_peak_1139
chr14	31495738	31496038	301	31495829	11	9.47677	6.24631	4.96865	SCFIm25-peaks_peak_1140
chr14	31677121	31677341	221	31677267	19	10.4641	5.19482	5.68187	SCFIm25-peaks_peak_1141
chr14	33402251	33402555	305	33402352	10	5.41102	3.87015	2.10799	SCFIm25-peaks_peak_1142
chr14	35204090	35204328	239	35204196	10	9.37701	6.34791	4.88951	SCFIm25-peaks_peak_1143
chr14	35805883	35806380	498	35806025	11	6.10868	4.14765	2.61308	SCFIm25-peaks_peak_1144
chr14	35882732	35882970	239	35882942	11	8.12588	5.40194	3.98573	SCFIm25-peaks_peak_1145
chr14	36743652	36743959	308	36743731	7	5.24463	4.16421	2.0074	SCFIm25-peaks_peak_1146
chr14	39736329	39736753	425	39736748	13	7.4398	4.61178	3.47838	SCFIm25-peaks_peak_1147
chr14	39839616	39839851	236	39839693	10	8.35919	5.72579	4.13836	SCFIm25-peaks_peak_1148
chr14	50087470	50087717	248	50087599	21	10.1153	4.69631	5.42172	SCFIm25-peaks_peak_1149
chr14	53196946	53197195	250	53197187	17	5.74881	3.21104	2.36689	SCFIm25-peaks_peak_1150
chr14	53618759	53619124	366	53618925	13	7.96916	4.92565	3.86943	SCFIm25-peaks_peak_1151
chr14	55806669	55806889	221	55806706	8	7.2334	5.2982	3.34619	SCFIm25-peaks_peak_1152
chr14	56938015	56938390	376	56938217	11	7.40348	4.94847	3.45428	SCFIm25-peaks_peak_1153
chr14	57579170	57579399	230	57579326	11	9.47677	6.24631	4.96865	SCFIm25-peaks_peak_1154
chr14	58705600	58705820	221	58705705	12	7.08415	4.57381	3.26429	SCFIm25-peaks_peak_1155
chr14	60418527	60418913	387	60418786	9	4.62809	3.51832	1.62876	SCFIm25-peaks_peak_1156
chr14	60715612	60715860	249	60715688	13	8.6329	5.3261	4.34115	SCFIm25-peaks_peak_1157
chr14	64010126	64010429	304	64010156	9	6.88316	4.95576	3.12127	SCFIm25-peaks_peak_1158
chr14	64854033	64854324	292	64854209	13	6.49456	4.0664	2.83543	SCFIm25-peaks_peak_1159
chr14	64854866	64855245	380	64855085	17	8.33065	4.44054	4.13333	SCFIm25-peaks_peak_1160
chr14	65437801	65438061	261	65437897	11	4.48145	3.18861	1.54849	SCFIm25-peaks_peak_1161
chr14	66975686	66975906	221	66975811	8	6.77091	5.01693	3.05422	SCFIm25-peaks_peak_1162
chr14	67897333	67897553	221	67897413	9	7.77248	5.51182	3.74006	SCFIm25-peaks_peak_1163
chr14	67924519	67924820	302	67924699	14	6.61369	3.98576	2.91621	SCFIm25-peaks_peak_1164
chr14	68195767	68196089	323	68195899	11	8.99498	5.94692	4.59347	SCFIm25-peaks_peak_1165
chr14	68542202	68542477	276	68542273	10	5.41102	3.87015	2.10799	SCFIm25-peaks_peak_1166
chr14	69468944	69469164	221	69469120	8	4.72858	3.71135	1.68733	SCFIm25-peaks_peak_1167
chr14	70104071	70104291	221	70104236	11	6.25536	4.23709	2.65764	SCFIm25-peaks_peak_1168
chr14	71996394	71996652	259	71996498	10	8.35919	5.72579	4.13836	SCFIm25-peaks_peak_1169
chr14	73717478	73718293	816	73717667	15	7.38148	4.25147	3.44477	SCFIm25-peaks_peak_1170
chr14	74101395	74101615	221	74101491	10	8.58461	5.86556	4.31558	SCFIm25-peaks_peak_1171
chr14	74551042	74551358	317	74551319	21	5.9035	2.95384	2.45486	SCFIm25-peaks_peak_1172
chr14	74725469	74725764	296	74725664	13	5.8732	3.72004	2.43944	SCFIm25-peaks_peak_1173
chr14	74726241	74726473	233	74726380	13	4.49145	2.98856	1.54979	SCFIm25-peaks_peak_1174
chr14	74793388	74793653	266	74793519	25	15.9692	6.75327	9.80072	SCFIm25-peaks_peak_1175
chr14	74814365	74814637	273	74814430	7	5.06094	4.04625	1.91832	SCFIm25-peaks_peak_1176
chr14	74960544	74960922	379	74960702	13	9.36284	5.77321	4.87746	SCFIm25-peaks_peak_1177
chr14	74967243	74967463	221	74967386	15	6.0996	3.58688	2.61308	SCFIm25-peaks_peak_1178
chr14	75412969	75413189	221	75413081	15	9.21032	5.27061	4.76024	SCFIm25-peaks_peak_1179
chr14	75919804	75920306	503	75920094	14	6.61369	3.98576	2.91621	SCFIm25-peaks_peak_1180
chr14	76374563	76374840	278	76374778	7	5.24463	4.16421	2.0074	SCFIm25-peaks_peak_1181
chr14	76791978	76792198	221	76792074	13	7.96916	4.92565	3.86943	SCFIm25-peaks_peak_1182
chr14	77227015	77227240	226	77227114	13	5.8732	3.72004	2.43944	SCFIm25-peaks_peak_1183
chr14	77458666	77458896	231	77458841	7	5.24463	4.16421	2.0074	SCFIm25-peaks_peak_1184
chr14	77500227	77500540	314	77500322	10	8.58461	5.86556	4.31558	SCFIm25-peaks_peak_1185
chr14	77648202	77648522	321	77648383	13	8.6329	5.3261	4.34115	SCFIm25-peaks_peak_1186
chr14	77795313	77795561	249	77795381	13	7.96916	4.92565	3.86943	SCFIm25-peaks_peak_1187
chr14	77923674	77923899	226	77923733	18	12.0572	6.25884	6.854	SCFIm25-peaks_peak_1188
chr14	81763549	81763769	221	81763592	8	6.67984	4.96064	2.96979	SCFIm25-peaks_peak_1189
chr14	89826096	89826316	221	89826195	7	6.11989	4.70951	2.61308	SCFIm25-peaks_peak_1190
chr14	90527137	90527402	266	90527253	11	4.48145	3.18861	1.54849	SCFIm25-peaks_peak_1191
chr14	90701546	90701812	267	90701670	11	6.23063	4.22198	2.64919	SCFIm25-peaks_peak_1192
chr14	91264125	91264404	280	91264321	12	7.08415	4.57381	3.26429	SCFIm25-peaks_peak_1193
chr14	91283156	91283442	287	91283301	15	12.648	7.33707	7.30424	SCFIm25-peaks_peak_1194
chr14	91694500	91694846	347	91694698	17	7.1192	3.84243	3.27699	SCFIm25-peaks_peak_1195
chr14	92719810	92720125	316	92719815	13	4.49145	2.98856	1.54979	SCFIm25-peaks_peak_1196
chr14	93399295	93399600	306	93399455	12	6.89824	4.46189	3.13543	SCFIm25-peaks_peak_1197
chr14	95533920	95534151	232	95533996	8	6.23933	4.68473	2.64919	SCFIm25-peaks_peak_1198
chr14	97620910	97621181	272	97621033	9	7.77248	5.51182	3.74006	SCFIm25-peaks_peak_1199
chr14	99301548	99301838	291	99301670	11	6.23063	4.22198	2.64919	SCFIm25-peaks_peak_1200
chr14	99992152	99992372	221	99992343	11	5.37072	3.70453	2.10343	SCFIm25-peaks_peak_1201
chr14	100079046	100079333	288	100079138	10	7.74918	5.34352	3.73183	SCFIm25-peaks_peak_1202
chr14	100219706	100220015	310	100219835	10	7.12988	4.95178	3.27699	SCFIm25-peaks_peak_1203
chr14	100631919	100632139	221	100631942	9	4.62809	3.51832	1.62876	SCFIm25-peaks_peak_1204
chr14	100746055	100746327	273	100746130	11	8.12588	5.40194	3.98573	SCFIm25-peaks_peak_1205
chr14	101698948	101699419	472	101699052	9	6.72876	4.85775	3.01454	SCFIm25-peaks_peak_1206
chr14	102414562	102414919	358	102414760	24	10.5246	4.45977	5.73093	SCFIm25-peaks_peak_1207
chr14	102484646	102484894	249	102484725	16	12.5195	7.01033	7.21174	SCFIm25-peaks_peak_1208
chr14	102523574	102523896	323	102523731	20	11.5802	5.58006	6.51835	SCFIm25-peaks_peak_1209
chr14	102543713	102544075	363	102543909	10	5.41102	3.87015	2.10799	SCFIm25-peaks_peak_1210
chr14	102729336	102729556	221	102729444	15	9.8256	5.62931	5.20596	SCFIm25-peaks_peak_1211
chr14	102965196	102965483	288	102965373	17	8.99283	4.78291	4.59347	SCFIm25-peaks_peak_1212
chr14	102976466	102976797	332	102976490	17	4.69613	2.75786	1.67537	SCFIm25-peaks_peak_1213
chr14	103215978	103216205	228	103216047	23	11.7309	5.12324	6.62318	SCFIm25-peaks_peak_1214
chr14	103451448	103451705	258	103451545	16	5.14946	3.03265	1.97284	SCFIm25-peaks_peak_1215
chr14	103552009	103552395	387	103552223	12	8.66692	5.5471	4.37351	SCFIm25-peaks_peak_1216
chr14	103560113	103560467	355	103560201	11	5.78691	3.95295	2.38763	SCFIm25-peaks_peak_1217
chr14	103572649	103572869	221	103572825	11	6.10868	4.14765	2.61308	SCFIm25-peaks_peak_1218
chr14	103607361	103607581	221	103607392	7	5.40426	4.26586	2.10799	SCFIm25-peaks_peak_1219
chr14	103971324	103971653	330	103971477	12	5.16179	3.45432	1.97284	SCFIm25-peaks_peak_1220
chr14	104017817	104018122	306	104017990	15	8.6306	4.93938	4.34115	SCFIm25-peaks_peak_1221
chr14	104041228	104041497	270	104041332	9	7.27889	5.20526	3.36902	SCFIm25-peaks_peak_1222
chr14	104048204	104048889	686	104048281	13	4.49145	2.98856	1.54979	SCFIm25-peaks_peak_1223
chr14	104145698	104145918	221	104145832	12	10.1038	6.44249	5.42172	SCFIm25-peaks_peak_1224
chr14	104165498	104165723	226	104165607	17	11.6699	6.26556	6.58369	SCFIm25-peaks_peak_1225
chr14	104166533	104166786	254	104166664	17	8.78698	4.67534	4.47834	SCFIm25-peaks_peak_1226
chr14	104167421	104167662	242	104167495	14	8.48506	5.04264	4.23472	SCFIm25-peaks_peak_1227
chr14	104179618	104180109	492	104179916	17	8.99283	4.78291	4.59347	SCFIm25-peaks_peak_1228
chr14	104338674	104338979	306	104338779	12	7.08415	4.57381	3.26429	SCFIm25-peaks_peak_1229
chr14	104347115	104347369	255	104347214	10	5.41102	3.87015	2.10799	SCFIm25-peaks_peak_1230
chr14	104493057	104493348	292	104493156	12	12.0999	7.65296	6.89006	SCFIm25-peaks_peak_1231
chr14	104575303	104575681	379	104575649	12	7.00341	4.52513	3.22133	SCFIm25-peaks_peak_1232
chr14	104613451	104613819	369	104613620	13	5.8732	3.72004	2.43944	SCFIm25-peaks_peak_1233
chr14	105106669	105106987	319	105106702	15	7.38148	4.25147	3.44477	SCFIm25-peaks_peak_1234
chr14	105143030	105143268	239	105143190	13	6.49456	4.0664	2.83543	SCFIm25-peaks_peak_1235
chr14	105158714	105158958	245	105158890	12	6.14069	4.01324	2.62402	SCFIm25-peaks_peak_1236
chr14	105160054	105160285	232	105160222	18	7.83658	4.0559	3.79021	SCFIm25-peaks_peak_1237
chr14	105166691	105166916	226	105166840	20	10.7891	5.18064	5.90391	SCFIm25-peaks_peak_1238
chr14	105167437	105167679	243	105167586	21	9.32077	4.33804	4.8577	SCFIm25-peaks_peak_1239
chr14	105172082	105172399	318	105172211	17	9.23164	4.90895	4.78123	SCFIm25-peaks_peak_1240
chr14	105201471	105201857	387	105201852	16	4.17404	2.60465	1.3656	SCFIm25-peaks_peak_1241
chr14	105240307	105240696	390	105240437	14	6.61369	3.98576	2.91621	SCFIm25-peaks_peak_1242
chr14	105243655	105243906	252	105243819	15	5.49075	3.28688	2.16999	SCFIm25-peaks_peak_1243
chr14	105302460	105302850	391	105302679	10	8.35919	5.72579	4.13836	SCFIm25-peaks_peak_1244
chr14	105346880	105347191	312	105347017	29	8.33367	3.22921	4.13592	SCFIm25-peaks_peak_1245
chr14	105391237	105391526	290	105391432	13	6.94199	4.32195	3.16848	SCFIm25-peaks_peak_1246
chr14	105513261	105513742	482	105513734	9	5.58101	4.12372	2.24053	SCFIm25-peaks_peak_1247
chr14	105513921	105514190	270	105514165	12	6.59764	4.28237	2.91582	SCFIm25-peaks_peak_1248
chr14	105621518	105621738	221	105621584	10	5.86469	4.15264	2.43944	SCFIm25-peaks_peak_1249
chr14	105624898	105625189	292	105625112	18	6.37083	3.38943	2.75886	SCFIm25-peaks_peak_1250
chr14	105638008	105638640	633	105638478	17	10.4228	5.5568	5.65221	SCFIm25-peaks_peak_1251
chr14	105670691	105671033	343	105670891	20	11.5802	5.58006	6.51835	SCFIm25-peaks_peak_1252
chr14	105681988	105682208	221	105682141	11	5.37072	3.70453	2.10343	SCFIm25-peaks_peak_1253
chr14	105799403	105799676	274	105799497	19	10.6965	5.31434	5.86139	SCFIm25-peaks_peak_1254
chr14	105800557	105800876	320	105800699	14	7.77256	4.63067	3.74006	SCFIm25-peaks_peak_1255
chr14	105833672	105833893	222	105833729	15	8.6306	4.93938	4.34115	SCFIm25-peaks_peak_1256
chr14	105855951	105856211	261	105856008	14	8.36855	4.97455	4.13836	SCFIm25-peaks_peak_1257
chr14	105913002	105913483	482	105913090	14	8.7265	5.18456	4.42576	SCFIm25-peaks_peak_1258
chr14	105926328	105926892	565	105926666	13	9.05775	5.58565	4.65045	SCFIm25-peaks_peak_1259
chr14	105938856	105939125	270	105938981	24	6.5633	2.98719	2.89563	SCFIm25-peaks_peak_1260
chr14	105940063	105940446	384	105940092	21	6.99896	3.37072	3.21758	SCFIm25-peaks_peak_1261
chr14	105957232	105957472	241	105957304	24	12.5653	5.33671	7.23467	SCFIm25-peaks_peak_1262
chr14	105958273	105958542	270	105958401	15	7.38148	4.25147	3.44477	SCFIm25-peaks_peak_1263
chr14	105965612	105965832	221	105965650	12	5.16179	3.45432	1.97284	SCFIm25-peaks_peak_1264
chr14	105971428	105971791	364	105971586	12	9.79934	6.25324	5.20596	SCFIm25-peaks_peak_1265
chr14	106055803	106056387	585	106055836	21	6.99896	3.37072	3.21758	SCFIm25-peaks_peak_1266
chr14	106175951	106176281	331	106176126	22	6.46244	3.0881	2.82093	SCFIm25-peaks_peak_1267
chr15	20511248	20511493	246	20511357	19	5.80662	3.06429	2.40292	SCFIm25-peaks_peak_1268
chr15	20777356	20777632	277	20777487	9	7.27889	5.20526	3.36902	SCFIm25-peaks_peak_1269
chr15	22646640	22646894	255	22646683	12	10.1038	6.44249	5.42172	SCFIm25-peaks_peak_1270
chr15	22932994	22933346	353	22933161	9	4.62809	3.51832	1.62876	SCFIm25-peaks_peak_1271
chr15	23316921	23317399	479	23317217	14	8.88359	5.27748	4.54325	SCFIm25-peaks_peak_1272
chr15	25017922	25018142	221	25018013	9	8.39202	5.88689	4.15033	SCFIm25-peaks_peak_1273
chr15	25253666	25254069	404	25253771	9	4.62809	3.51832	1.62876	SCFIm25-peaks_peak_1274
chr15	25260817	25261043	227	25260901	12	12.0999	7.65296	6.89006	SCFIm25-peaks_peak_1275
chr15	25261604	25261824	221	25261741	8	7.2334	5.2982	3.34619	SCFIm25-peaks_peak_1276
chr15	25295492	25295787	296	25295627	15	9.72362	5.56939	5.15703	SCFIm25-peaks_peak_1277
chr15	25297084	25297500	417	25297300	12	6.59764	4.28237	2.91582	SCFIm25-peaks_peak_1278
chr15	25297852	25298467	616	25298013	18	5.24068	2.91107	2.0074	SCFIm25-peaks_peak_1279
chr15	25299585	25299837	253	25299724	13	4.49145	2.98856	1.54979	SCFIm25-peaks_peak_1280
chr15	25308755	25309590	836	25309449	13	5.8732	3.72004	2.43944	SCFIm25-peaks_peak_1281
chr15	25311813	25312238	426	25311816	15	4.57398	2.85425	1.61951	SCFIm25-peaks_peak_1282
chr15	25354777	25355021	245	25354853	14	6.61369	3.98576	2.91621	SCFIm25-peaks_peak_1283
chr15	28755915	28756140	226	28756002	10	8.28659	5.68057	4.10699	SCFIm25-peaks_peak_1284
chr15	28775586	28775806	221	28775742	8	6.33887	4.74756	2.7352	SCFIm25-peaks_peak_1285
chr15	29406969	29407281	313	29407120	20	14.852	7.36199	8.97192	SCFIm25-peaks_peak_1286
chr15	29724571	29725011	441	29724665	14	8.88359	5.27748	4.54325	SCFIm25-peaks_peak_1287
chr15	30213441	30213759	319	30213613	13	11.2445	6.93807	6.26707	SCFIm25-peaks_peak_1288
chr15	31659497	31659733	237	31659545	11	6.78844	4.56523	3.06203	SCFIm25-peaks_peak_1289
chr15	31782132	31782393	262	31782224	15	14.2674	8.32842	8.55002	SCFIm25-peaks_peak_1290
chr15	32267790	32268128	339	32267853	16	8.17499	4.51719	4.01806	SCFIm25-peaks_peak_1291
chr15	32747071	32747291	221	32747153	8	6.67984	4.96064	2.96979	SCFIm25-peaks_peak_1292
chr15	34458325	34458924	600	34458480	9	4.62809	3.51832	1.62876	SCFIm25-peaks_peak_1293
chr15	34700642	34700929	288	34700752	19	13.0519	6.58826	7.60157	SCFIm25-peaks_peak_1294
chr15	39873476	39873696	221	39873525	10	7.12988	4.95178	3.27699	SCFIm25-peaks_peak_1295
chr15	40078531	40078784	254	40078586	11	8.53882	5.66135	4.28511	SCFIm25-peaks_peak_1296
chr15	40428288	40428757	470	40428358	29	12.465	4.59643	7.18572	SCFIm25-peaks_peak_1297
chr15	40531435	40531662	228	40531504	12	6.59764	4.28237	2.91582	SCFIm25-peaks_peak_1298
chr15	40531836	40532223	388	40531972	16	6.4247	3.62896	2.79722	SCFIm25-peaks_peak_1299
chr15	40544185	40544430	246	40544318	14	8.88359	5.27748	4.54325	SCFIm25-peaks_peak_1300
chr15	40631643	40631980	338	40631828	13	7.33574	4.55075	3.41707	SCFIm25-peaks_peak_1301
chr15	40722532	40722752	221	40722566	15	9.21032	5.27061	4.76024	SCFIm25-peaks_peak_1302
chr15	40746356	40746610	255	40746504	13	10.4078	6.41993	5.64405	SCFIm25-peaks_peak_1303
chr15	40750550	40750794	245	40750704	13	10.8094	6.66895	5.91844	SCFIm25-peaks_peak_1304
chr15	41056298	41056518	221	41056357	15	7.38148	4.25147	3.44477	SCFIm25-peaks_peak_1305
chr15	41060796	41061129	334	41060962	16	7.1618	3.9933	3.30223	SCFIm25-peaks_peak_1306
chr15	41165981	41166201	221	41166031	14	5.10939	3.20203	1.94523	SCFIm25-peaks_peak_1307
chr15	41245022	41245280	259	41245213	15	7.20211	4.15586	3.33314	SCFIm25-peaks_peak_1308
chr15	41523041	41523552	512	41523218	16	7.98239	4.4156	3.87519	SCFIm25-peaks_peak_1309
chr15	42117914	42118646	733	42118560	15	8.6306	4.93938	4.34115	SCFIm25-peaks_peak_1310
chr15	42172508	42172748	241	42172650	14	6.61369	3.98576	2.91621	SCFIm25-peaks_peak_1311
chr15	42196970	42197208	239	42197050	20	9.81518	4.70778	5.20596	SCFIm25-peaks_peak_1312
chr15	43093527	43093751	225	43093656	13	7.99862	4.94327	3.88546	SCFIm25-peaks_peak_1313
chr15	43585549	43585783	235	43585635	13	13.4032	8.24165	7.89013	SCFIm25-peaks_peak_1314
chr15	43908601	43908977	377	43908763	15	10.5955	6.08697	5.79089	SCFIm25-peaks_peak_1315
chr15	44084276	44084513	238	44084409	19	8.57572	4.26937	4.31035	SCFIm25-peaks_peak_1316
chr15	44220531	44220868	338	44220653	12	7.08415	4.57381	3.26429	SCFIm25-peaks_peak_1317
chr15	44740211	44740604	394	44740449	14	6.61369	3.98576	2.91621	SCFIm25-peaks_peak_1318
chr15	44828864	44829084	221	44828882	16	6.4247	3.62896	2.79722	SCFIm25-peaks_peak_1319
chr15	44829340	44829578	239	44829499	12	10.1038	6.44249	5.42172	SCFIm25-peaks_peak_1320
chr15	45315432	45315789	358	45315535	18	10.7198	5.51869	5.87508	SCFIm25-peaks_peak_1321
chr15	51973398	51973634	237	51973517	11	6.23063	4.22198	2.64919	SCFIm25-peaks_peak_1322
chr15	53001912	53002159	248	53001946	17	8.33065	4.44054	4.13333	SCFIm25-peaks_peak_1323
chr15	57664162	57664502	341	57664317	8	6.42084	4.7991	2.79722	SCFIm25-peaks_peak_1324
chr15	58020544	58020764	221	58020621	9	7.27889	5.20526	3.36902	SCFIm25-peaks_peak_1325
chr15	58989246	58989466	221	58989447	11	6.25536	4.23709	2.65764	SCFIm25-peaks_peak_1326
chr15	59170599	59170865	267	59170689	10	8.35919	5.72579	4.13836	SCFIm25-peaks_peak_1327
chr15	59664942	59665377	436	59665041	14	6.44754	3.89612	2.81023	SCFIm25-peaks_peak_1328
chr15	60032040	60032467	428	60032124	7	6.11989	4.70951	2.61308	SCFIm25-peaks_peak_1329
chr15	60822215	60822435	221	60822237	8	6.23933	4.68473	2.64919	SCFIm25-peaks_peak_1330
chr15	63048649	63048890	242	63048852	7	5.79483	4.51068	2.39448	SCFIm25-peaks_peak_1331
chr15	63142480	63142915	436	63142678	9	6.88316	4.95576	3.12127	SCFIm25-peaks_peak_1332
chr15	63687232	63687504	273	63687375	8	6.23933	4.68473	2.64919	SCFIm25-peaks_peak_1333
chr15	64430693	64430918	226	64430790	9	7.21338	5.16416	3.34153	SCFIm25-peaks_peak_1334
chr15	64973890	64974110	221	64973997	16	10.7936	5.98114	5.90391	SCFIm25-peaks_peak_1335
chr15	65064571	65064797	227	65064691	10	8.1919	5.62148	4.03323	SCFIm25-peaks_peak_1336
chr15	65112905	65113125	221	65112996	11	6.51288	4.39504	2.84875	SCFIm25-peaks_peak_1337
chr15	65197592	65198057	466	65197782	11	5.78691	3.95295	2.38763	SCFIm25-peaks_peak_1338
chr15	65242124	65242371	248	65242206	12	5.16179	3.45432	1.97284	SCFIm25-peaks_peak_1339
chr15	65669702	65669976	275	65669790	12	7.69487	4.94567	3.6808	SCFIm25-peaks_peak_1340
chr15	65703308	65703659	352	65703509	10	7.50536	5.18957	3.53886	SCFIm25-peaks_peak_1341
chr15	66084780	66085010	231	66084863	20	14.0674	6.91767	8.37068	SCFIm25-peaks_peak_1342
chr15	66273180	66273506	327	66273225	13	7.4398	4.61178	3.47838	SCFIm25-peaks_peak_1343
chr15	66789861	66790095	235	66790056	14	6.44754	3.89612	2.81023	SCFIm25-peaks_peak_1344
chr15	66790256	66790529	274	66790371	21	12.4839	5.84578	7.18907	SCFIm25-peaks_peak_1345
chr15	66856817	66857067	251	66856979	16	5.14946	3.03265	1.97284	SCFIm25-peaks_peak_1346
chr15	68210665	68210885	221	68210716	8	4.28499	3.42392	1.42059	SCFIm25-peaks_peak_1347
chr15	68492887	68493196	310	68492983	11	7.40348	4.94847	3.45428	SCFIm25-peaks_peak_1348
chr15	68498997	68499233	237	68499118	15	9.8256	5.62931	5.20596	SCFIm25-peaks_peak_1349
chr15	68723375	68723776	402	68723676	10	7.8339	5.39689	3.79021	SCFIm25-peaks_peak_1350
chr15	70647623	70647965	343	70647782	9	7.57655	5.39085	3.59577	SCFIm25-peaks_peak_1351
chr15	72370581	72370801	221	72370760	10	9.59154	6.47558	5.05668	SCFIm25-peaks_peak_1352
chr15	72934590	72934954	365	72934685	11	5.37072	3.70453	2.10343	SCFIm25-peaks_peak_1353
chr15	72939503	72939797	295	72939655	11	6.78844	4.56523	3.06203	SCFIm25-peaks_peak_1354
chr15	72940362	72940674	313	72940480	10	5.41102	3.87015	2.10799	SCFIm25-peaks_peak_1355
chr15	73588571	73588893	323	73588776	10	8.35919	5.72579	4.13836	SCFIm25-peaks_peak_1356
chr15	74033186	74033434	249	74033232	11	6.67591	4.4956	2.96979	SCFIm25-peaks_peak_1357
chr15	74161735	74162128	394	74161847	9	7.27889	5.20526	3.36902	SCFIm25-peaks_peak_1358
chr15	74257162	74257470	309	74257211	8	6.23933	4.68473	2.64919	SCFIm25-peaks_peak_1359
chr15	74429550	74429784	235	74429614	8	4.92718	3.8403	1.85015	SCFIm25-peaks_peak_1360
chr15	75075179	75075476	298	75075389	14	8.88359	5.27748	4.54325	SCFIm25-peaks_peak_1361
chr15	75081512	75081802	291	75081673	12	7.08415	4.57381	3.26429	SCFIm25-peaks_peak_1362
chr15	75500842	75501218	377	75501046	12	6.36277	4.14344	2.7571	SCFIm25-peaks_peak_1363
chr15	75568017	75568337	321	75568287	15	5.75431	3.4155	2.36689	SCFIm25-peaks_peak_1364
chr15	75642394	75642677	284	75642469	14	6.84839	4.11363	3.10708	SCFIm25-peaks_peak_1365
chr15	75646105	75646353	249	75646148	13	5.8732	3.72004	2.43944	SCFIm25-peaks_peak_1366
chr15	77308122	77308412	291	77308237	10	5.43339	3.884	2.11891	SCFIm25-peaks_peak_1367
chr15	77898634	77898916	283	77898808	16	10.5423	5.83478	5.74699	SCFIm25-peaks_peak_1368
chr15	77914030	77914472	443	77914120	10	6.02095	4.25063	2.55316	SCFIm25-peaks_peak_1369
chr15	78265022	78265272	251	78265083	11	9.47677	6.24631	4.96865	SCFIm25-peaks_peak_1370
chr15	78268396	78268652	257	78268566	10	6.98931	4.86266	3.21063	SCFIm25-peaks_peak_1371
chr15	78402293	78402513	221	78402392	12	6.14069	4.01324	2.62402	SCFIm25-peaks_peak_1372
chr15	78591706	78591948	243	78591869	13	7.99862	4.94327	3.88546	SCFIm25-peaks_peak_1373
chr15	79060525	79060841	317	79060639	16	9.5145	5.24809	4.99197	SCFIm25-peaks_peak_1374
chr15	79324357	79324587	231	79324380	11	8.12588	5.40194	3.98573	SCFIm25-peaks_peak_1375
chr15	80710801	80711021	221	80710954	14	8.88359	5.27748	4.54325	SCFIm25-peaks_peak_1376
chr15	80908539	80908833	295	80908706	9	7.77248	5.51182	3.74006	SCFIm25-peaks_peak_1377
chr15	82611273	82611493	221	82611347	12	8.08617	5.18668	3.96733	SCFIm25-peaks_peak_1378
chr15	82762107	82762448	342	82762254	17	7.15407	3.85913	3.29856	SCFIm25-peaks_peak_1379
chr15	82808882	82809460	579	82809415	11	8.99498	5.94692	4.59347	SCFIm25-peaks_peak_1380
chr15	82815133	82815361	229	82815258	22	17.0749	8.09213	10.657	SCFIm25-peaks_peak_1381
chr15	82932611	82932853	243	82932755	20	11.5802	5.58006	6.51835	SCFIm25-peaks_peak_1382
chr15	83138634	83138854	221	83138814	22	5.50621	2.74822	2.18414	SCFIm25-peaks_peak_1383
chr15	84116731	84116951	221	84116751	9	5.08044	3.80436	1.92669	SCFIm25-peaks_peak_1384
chr15	84711415	84711635	221	84711530	10	7.12988	4.95178	3.27699	SCFIm25-peaks_peak_1385
chr15	84865380	84865907	528	84865846	26	5.83078	2.64412	2.42441	SCFIm25-peaks_peak_1386
chr15	85046432	85046833	402	85046435	14	4.86648	3.08145	1.80946	SCFIm25-peaks_peak_1387
chr15	85147183	85147537	355	85147379	8	5.31041	4.08893	2.0596	SCFIm25-peaks_peak_1388
chr15	85176466	85177302	837	85176639	19	13.8395	7.03664	8.1923	SCFIm25-peaks_peak_1389
chr15	85291196	85291416	221	85291286	15	10.5955	6.08697	5.79089	SCFIm25-peaks_peak_1390
chr15	85378329	85378754	426	85378410	12	7.11124	4.59018	3.27699	SCFIm25-peaks_peak_1391
chr15	85614687	85614907	221	85614887	8	6.23933	4.68473	2.64919	SCFIm25-peaks_peak_1392
chr15	85745668	85746032	365	85745820	31	16.4657	5.84096	10.1802	SCFIm25-peaks_peak_1393
chr15	86325927	86326147	221	86325958	7	5.24463	4.16421	2.0074	SCFIm25-peaks_peak_1394
chr15	89439796	89440315	520	89439969	17	11.0847	5.92943	6.13259	SCFIm25-peaks_peak_1395
chr15	89749404	89749728	325	89749549	9	6.43878	4.67291	2.80677	SCFIm25-peaks_peak_1396
chr15	89889759	89890082	324	89889969	10	8.28659	5.68057	4.10699	SCFIm25-peaks_peak_1397
chr15	89990586	89990844	259	89990661	9	5.80477	4.267	2.40292	SCFIm25-peaks_peak_1398
chr15	90168029	90168262	234	90168123	12	8.36732	5.36084	4.13836	SCFIm25-peaks_peak_1399
chr15	90192455	90192736	282	90192594	12	8.15484	5.22915	4.01347	SCFIm25-peaks_peak_1400
chr15	90195943	90196268	326	90195959	11	6.23063	4.22198	2.64919	SCFIm25-peaks_peak_1401
chr15	90501305	90501525	221	90501423	12	10.6287	6.76684	5.81025	SCFIm25-peaks_peak_1402
chr15	90836663	90837098	436	90836934	10	5.91602	4.18479	2.45757	SCFIm25-peaks_peak_1403
chr15	91500700	91500971	272	91500837	16	6.4247	3.62896	2.79722	SCFIm25-peaks_peak_1404
chr15	91565494	91565714	221	91565558	13	5.8732	3.72004	2.43944	SCFIm25-peaks_peak_1405
chr15	91576066	91576393	328	91576221	13	11.2445	6.93807	6.26707	SCFIm25-peaks_peak_1406
chr15	93352483	93352800	318	93352653	14	13.0599	7.82854	7.6094	SCFIm25-peaks_peak_1407
chr15	93606451	93606671	221	93606608	15	9.8256	5.62931	5.20596	SCFIm25-peaks_peak_1408
chr15	101741716	101742160	445	101741943	10	5.41102	3.87015	2.10799	SCFIm25-peaks_peak_1409
chr16	83421	83805	385	83428	12	5.16179	3.45432	1.97284	SCFIm25-peaks_peak_1410
chr16	119025	119265	241	119164	12	5.76964	3.79841	2.38146	SCFIm25-peaks_peak_1411
chr16	214141	214361	221	214251	11	6.25536	4.23709	2.65764	SCFIm25-peaks_peak_1412
chr16	215066	215323	258	215194	15	9.21032	5.27061	4.76024	SCFIm25-peaks_peak_1413
chr16	226959	227402	444	227311	15	5.75431	3.4155	2.36689	SCFIm25-peaks_peak_1414
chr16	279234	279475	242	279349	13	11.2445	6.93807	6.26707	SCFIm25-peaks_peak_1415
chr16	317327	318274	948	318103	27	11.0041	4.29	6.07084	SCFIm25-peaks_peak_1416
chr16	325128	325384	257	325238	20	11.5802	5.58006	6.51835	SCFIm25-peaks_peak_1417
chr16	338068	338428	361	338096	12	7.11124	4.59018	3.27699	SCFIm25-peaks_peak_1418
chr16	403443	403828	386	403653	23	11.7309	5.12324	6.62318	SCFIm25-peaks_peak_1419
chr16	421701	422312	612	421746	19	12.168	6.09758	6.951	SCFIm25-peaks_peak_1420
chr16	422799	423029	231	422969	13	6.94199	4.32195	3.16848	SCFIm25-peaks_peak_1421
chr16	423874	424220	347	424136	13	6.94199	4.32195	3.16848	SCFIm25-peaks_peak_1422
chr16	434103	434374	272	434204	11	4.99766	3.48549	1.90401	SCFIm25-peaks_peak_1423
chr16	450434	450654	221	450462	17	7.1192	3.84243	3.27699	SCFIm25-peaks_peak_1424
chr16	463426	463785	360	463587	12	9.33118	5.96137	4.86029	SCFIm25-peaks_peak_1425
chr16	512901	513254	354	512904	11	6.23063	4.22198	2.64919	SCFIm25-peaks_peak_1426
chr16	569627	570145	519	570100	10	4.97042	3.5994	1.88415	SCFIm25-peaks_peak_1427
chr16	608748	609065	318	608958	13	5.38208	3.45376	2.10799	SCFIm25-peaks_peak_1428
chr16	611716	612344	629	612151	19	5.80662	3.06429	2.40292	SCFIm25-peaks_peak_1429
chr16	626601	626827	227	626607	12	5.16179	3.45432	1.97284	SCFIm25-peaks_peak_1430
chr16	630231	630471	241	630298	20	9.33562	4.48284	4.86029	SCFIm25-peaks_peak_1431
chr16	633065	633488	424	633366	21	8.93842	4.17063	4.57705	SCFIm25-peaks_peak_1432
chr16	635467	635723	257	635643	24	5.66341	2.69101	2.30942	SCFIm25-peaks_peak_1433
chr16	637074	637525	452	637264	20	9.81518	4.70778	5.20596	SCFIm25-peaks_peak_1434
chr16	664216	664462	247	664393	13	7.88135	4.87321	3.82894	SCFIm25-peaks_peak_1435
chr16	668618	669180	563	669126	27	5.54174	2.51517	2.21796	SCFIm25-peaks_peak_1436
chr16	699019	699249	231	699174	16	9.06247	4.99687	4.65165	SCFIm25-peaks_peak_1437
chr16	709801	710113	313	709937	16	6.4247	3.62896	2.79722	SCFIm25-peaks_peak_1438
chr16	710613	710833	221	710765	26	14.3401	5.78869	8.5826	SCFIm25-peaks_peak_1439
chr16	711122	711508	387	711310	28	11.7273	4.44322	6.62318	SCFIm25-peaks_peak_1440
chr16	722100	722538	439	722270	15	7.3706	4.24566	3.44477	SCFIm25-peaks_peak_1441
chr16	728627	729119	493	729069	26	8.77805	3.59317	4.47565	SCFIm25-peaks_peak_1442
chr16	730088	730309	222	730230	24	13.2085	5.6302	7.74294	SCFIm25-peaks_peak_1443
chr16	731058	731413	356	731207	16	4.17404	2.60465	1.3656	SCFIm25-peaks_peak_1444
chr16	733848	734094	247	733969	20	10.2843	4.9329	5.54601	SCFIm25-peaks_peak_1445
chr16	737892	738239	348	738063	13	6.45226	4.0425	2.81484	SCFIm25-peaks_peak_1446
chr16	743513	743758	246	743601	18	6.37083	3.38943	2.75886	SCFIm25-peaks_peak_1447
chr16	745456	745965	510	745582	29	14.7672	5.4759	8.90655	SCFIm25-peaks_peak_1448
chr16	749203	749423	221	749349	11	5.92147	4.03411	2.46253	SCFIm25-peaks_peak_1449
chr16	760087	760322	236	760175	18	10.7198	5.51869	5.87508	SCFIm25-peaks_peak_1450
chr16	780401	780687	287	780486	19	5.80662	3.06429	2.40292	SCFIm25-peaks_peak_1451
chr16	819942	820188	247	820069	18	6.37083	3.38943	2.75886	SCFIm25-peaks_peak_1452
chr16	830311	830827	517	830637	26	12.0508	4.81656	6.854	SCFIm25-peaks_peak_1453
chr16	833302	833854	553	833336	16	6.4247	3.62896	2.79722	SCFIm25-peaks_peak_1454
chr16	834974	835639	666	835338	22	10.914	4.90977	5.99061	SCFIm25-peaks_peak_1455
chr16	845790	846016	227	845942	17	8.73964	4.65075	4.43859	SCFIm25-peaks_peak_1456
chr16	850851	851382	532	850998	23	6.0262	2.8677	2.55762	SCFIm25-peaks_peak_1457
chr16	852566	852811	246	852639	24	7.63331	3.35664	3.64101	SCFIm25-peaks_peak_1458
chr16	908395	908615	221	908477	17	5.74881	3.21104	2.36689	SCFIm25-peaks_peak_1459
chr16	924815	925092	278	924908	12	7.08415	4.57381	3.26429	SCFIm25-peaks_peak_1460
chr16	952075	952331	257	952220	11	8.8068	5.8293	4.49578	SCFIm25-peaks_peak_1461
chr16	953402	953783	382	953564	15	12.429	7.20259	7.15712	SCFIm25-peaks_peak_1462
chr16	959272	959606	335	959468	15	8.10848	4.64732	3.98122	SCFIm25-peaks_peak_1463
chr16	967726	967946	221	967811	10	6.72275	4.6937	3.01053	SCFIm25-peaks_peak_1464
chr16	1021232	1021598	367	1021424	26	8.87054	3.62517	4.54325	SCFIm25-peaks_peak_1465
chr16	1103032	1103308	277	1103183	11	7.40348	4.94847	3.45428	SCFIm25-peaks_peak_1466
chr16	1124262	1124487	226	1124306	8	4.72858	3.71135	1.68733	SCFIm25-peaks_peak_1467
chr16	1212800	1213098	299	1212963	12	6.59764	4.28237	2.91582	SCFIm25-peaks_peak_1468
chr16	1254110	1254466	357	1254269	15	11.2615	6.48901	6.28357	SCFIm25-peaks_peak_1469
chr16	1275363	1275742	380	1275434	20	7.67866	3.74621	3.6751	SCFIm25-peaks_peak_1470
chr16	1281973	1282503	531	1282381	14	7.77256	4.63067	3.74006	SCFIm25-peaks_peak_1471
chr16	1291494	1291766	273	1291623	20	10.7891	5.18064	5.90391	SCFIm25-peaks_peak_1472
chr16	1297964	1298204	241	1298019	13	7.96916	4.92565	3.86943	SCFIm25-peaks_peak_1473
chr16	1304038	1304455	418	1304351	20	9.81518	4.70778	5.20596	SCFIm25-peaks_peak_1474
chr16	1314214	1314518	305	1314351	16	6.4247	3.62896	2.79722	SCFIm25-peaks_peak_1475
chr16	1373646	1374013	368	1373905	17	8.99283	4.78291	4.59347	SCFIm25-peaks_peak_1476
chr16	1388634	1388901	268	1388705	15	7.86604	4.51387	3.81837	SCFIm25-peaks_peak_1477
chr16	1389365	1389626	262	1389408	13	5.93772	3.75552	2.47744	SCFIm25-peaks_peak_1478
chr16	1390724	1391058	335	1391050	16	5.14946	3.03265	1.97284	SCFIm25-peaks_peak_1479
chr16	1392818	1393561	744	1393235	26	10.006	4.02987	5.3535	SCFIm25-peaks_peak_1480
chr16	1396337	1396557	221	1396390	15	7.20211	4.15586	3.33314	SCFIm25-peaks_peak_1481
chr16	1433743	1433963	221	1433907	11	6.23063	4.22198	2.64919	SCFIm25-peaks_peak_1482
chr16	1496122	1496412	291	1496411	13	4.49145	2.98856	1.54979	SCFIm25-peaks_peak_1483
chr16	1555846	1556066	221	1555962	12	6.14069	4.01324	2.62402	SCFIm25-peaks_peak_1484
chr16	1568761	1569015	255	1568836	17	4.69613	2.75786	1.67537	SCFIm25-peaks_peak_1485
chr16	1614772	1615040	269	1614773	8	4.92718	3.8403	1.85015	SCFIm25-peaks_peak_1486
chr16	1660244	1660663	420	1660359	21	5.9035	2.95384	2.45486	SCFIm25-peaks_peak_1487
chr16	1691949	1692371	423	1692144	12	5.16179	3.45432	1.97284	SCFIm25-peaks_peak_1488
chr16	1701071	1701307	237	1701241	8	5.25258	4.05146	2.0074	SCFIm25-peaks_peak_1489
chr16	1817999	1818353	355	1818180	17	4.69613	2.75786	1.67537	SCFIm25-peaks_peak_1490
chr16	1818639	1818988	350	1818695	21	7.60738	3.61292	3.62357	SCFIm25-peaks_peak_1491
chr16	1820516	1820829	314	1820616	22	4.70624	2.47573	1.68194	SCFIm25-peaks_peak_1492
chr16	1827825	1828091	267	1827894	21	8.93842	4.17063	4.57705	SCFIm25-peaks_peak_1493
chr16	1832646	1832937	292	1832777	26	10.2958	4.13679	5.55118	SCFIm25-peaks_peak_1494
chr16	1844368	1844588	221	1844429	11	4.6608	3.2909	1.64355	SCFIm25-peaks_peak_1495
chr16	1927271	1927568	298	1927479	11	9.47677	6.24631	4.96865	SCFIm25-peaks_peak_1496
chr16	2011026	2011446	421	2011116	16	5.84406	3.35213	2.4358	SCFIm25-peaks_peak_1497
chr16	2039199	2039539	341	2039301	14	6.60362	3.9803	2.91621	SCFIm25-peaks_peak_1498
chr16	2040969	2041339	371	2041267	19	6.34464	3.28447	2.74035	SCFIm25-peaks_peak_1499
chr16	2053737	2053963	227	2053793	13	7.13454	4.4334	3.28148	SCFIm25-peaks_peak_1500
chr16	2055629	2056024	396	2055975	15	7.38148	4.25147	3.44477	SCFIm25-peaks_peak_1501
chr16	2059964	2060508	545	2060089	15	5.75431	3.4155	2.36689	SCFIm25-peaks_peak_1502
chr16	2093537	2093777	241	2093576	13	7.99862	4.94327	3.88546	SCFIm25-peaks_peak_1503
chr16	2105004	2105315	312	2105097	9	6.36987	4.62888	2.75886	SCFIm25-peaks_peak_1504
chr16	2107052	2107278	227	2107192	18	11.3543	5.86551	6.33687	SCFIm25-peaks_peak_1505
chr16	2122052	2122276	225	2122219	13	8.6329	5.3261	4.34115	SCFIm25-peaks_peak_1506
chr16	2135396	2135657	262	2135595	17	7.90909	4.2282	3.8476	SCFIm25-peaks_peak_1507
chr16	2137658	2138088	431	2138027	19	8.2291	4.1086	4.0646	SCFIm25-peaks_peak_1508
chr16	2140640	2141164	525	2141037	31	8.42196	3.13377	4.17962	SCFIm25-peaks_peak_1509
chr16	2141552	2141927	376	2141765	18	6.37083	3.38943	2.75886	SCFIm25-peaks_peak_1510
chr16	2143396	2143642	247	2143486	19	8.61532	4.28792	4.34115	SCFIm25-peaks_peak_1511
chr16	2161245	2161621	377	2161465	17	10.2375	5.45397	5.50493	SCFIm25-peaks_peak_1512
chr16	2167667	2167963	297	2167873	18	12.0572	6.25884	6.854	SCFIm25-peaks_peak_1513
chr16	2177476	2177802	327	2177717	15	5.75431	3.4155	2.36689	SCFIm25-peaks_peak_1514
chr16	2178371	2178662	292	2178482	20	9.33562	4.48284	4.86029	SCFIm25-peaks_peak_1515
chr16	2199870	2200241	372	2200033	21	6.99896	3.37072	3.21758	SCFIm25-peaks_peak_1516
chr16	2201489	2201743	255	2201620	27	9.51259	3.75943	4.99197	SCFIm25-peaks_peak_1517
chr16	2205374	2205682	309	2205572	18	9.51423	4.88344	4.99197	SCFIm25-peaks_peak_1518
chr16	2210113	2210455	343	2210289	21	8.36259	3.9246	4.13836	SCFIm25-peaks_peak_1519
chr16	2214303	2214588	286	2214572	11	4.48145	3.18861	1.54849	SCFIm25-peaks_peak_1520
chr16	2224257	2224598	342	2224449	18	5.24068	2.91107	2.0074	SCFIm25-peaks_peak_1521
chr16	2225337	2225597	261	2225499	14	6.61369	3.98576	2.91621	SCFIm25-peaks_peak_1522
chr16	2226000	2226305	306	2226181	23	6.0262	2.8677	2.55762	SCFIm25-peaks_peak_1523
chr16	2227539	2227827	289	2227748	19	10.3576	5.14046	5.60762	SCFIm25-peaks_peak_1524
chr16	2228571	2228871	301	2228663	29	14.2731	5.27972	8.55002	SCFIm25-peaks_peak_1525
chr16	2234380	2234711	332	2234615	19	8.2291	4.1086	4.0646	SCFIm25-peaks_peak_1526
chr16	2260760	2261287	528	2261031	22	7.62366	3.52393	3.6365	SCFIm25-peaks_peak_1527
chr16	2283897	2284704	808	2284565	20	10.7891	5.18064	5.90391	SCFIm25-peaks_peak_1528
chr16	2334451	2334849	399	2334655	17	11.0847	5.92943	6.13259	SCFIm25-peaks_peak_1529
chr16	2335942	2336848	907	2336653	12	5.16179	3.45432	1.97284	SCFIm25-peaks_peak_1530
chr16	2389722	2390239	518	2389788	12	5.16179	3.45432	1.97284	SCFIm25-peaks_peak_1531
chr16	2390812	2391230	419	2390987	11	9.47677	6.24631	4.96865	SCFIm25-peaks_peak_1532
chr16	2499125	2499362	238	2499258	13	8.6329	5.3261	4.34115	SCFIm25-peaks_peak_1533
chr16	2501230	2501450	221	2501333	11	8.12588	5.40194	3.98573	SCFIm25-peaks_peak_1534
chr16	2507254	2507495	242	2507446	17	8.99283	4.78291	4.59347	SCFIm25-peaks_peak_1535
chr16	2509434	2509942	509	2509768	26	8.87054	3.62517	4.54325	SCFIm25-peaks_peak_1536
chr16	2539671	2539970	300	2539794	15	9.8256	5.62931	5.20596	SCFIm25-peaks_peak_1537
chr16	2569189	2569504	316	2569424	19	13.0519	6.58826	7.60157	SCFIm25-peaks_peak_1538
chr16	2581811	2582094	284	2581948	20	9.33562	4.48284	4.86029	SCFIm25-peaks_peak_1539
chr16	2610672	2610892	221	2610807	26	7.68636	3.22617	3.6808	SCFIm25-peaks_peak_1540
chr16	2679836	2680114	279	2679899	10	6.98931	4.86266	3.21063	SCFIm25-peaks_peak_1541
chr16	2760666	2760904	239	2760746	19	9.02835	4.4836	4.62226	SCFIm25-peaks_peak_1542
chr16	2792488	2792730	243	2792605	15	7.38148	4.25147	3.44477	SCFIm25-peaks_peak_1543
chr16	2820200	2820464	265	2820261	18	9.6146	4.93508	5.05709	SCFIm25-peaks_peak_1544
chr16	2946733	2946953	221	2946817	11	5.78691	3.95295	2.38763	SCFIm25-peaks_peak_1545
chr16	2954399	2954833	435	2954708	12	6.14069	4.01324	2.62402	SCFIm25-peaks_peak_1546
chr16	2955191	2955443	253	2955365	18	7.83658	4.0559	3.79021	SCFIm25-peaks_peak_1547
chr16	2955820	2956102	283	2955993	20	9.33562	4.48284	4.86029	SCFIm25-peaks_peak_1548
chr16	3012525	3012767	243	3012658	16	5.14946	3.03265	1.97284	SCFIm25-peaks_peak_1549
chr16	3022378	3022598	221	3022450	18	6.85096	3.60191	3.10832	SCFIm25-peaks_peak_1550
chr16	3024089	3024724	636	3024297	18	4.34162	2.55104	1.45736	SCFIm25-peaks_peak_1551
chr16	3035686	3035948	263	3035764	19	10.4641	5.19482	5.68187	SCFIm25-peaks_peak_1552
chr16	3065734	3066069	336	3065923	16	7.27678	4.05142	3.36902	SCFIm25-peaks_peak_1553
chr16	3078847	3079135	289	3078953	20	6.39301	3.2175	2.77823	SCFIm25-peaks_peak_1554
chr16	3081562	3081782	221	3081712	27	15.1669	5.97712	9.18104	SCFIm25-peaks_peak_1555
chr16	3088160	3088434	275	3088329	17	10.4228	5.5568	5.65221	SCFIm25-peaks_peak_1556
chr16	3099935	3100231	297	3100067	16	8.17499	4.51719	4.01806	SCFIm25-peaks_peak_1557
chr16	3105661	3105881	221	3105751	13	7.6553	4.73889	3.66087	SCFIm25-peaks_peak_1558
chr16	3148776	3149149	374	3148935	16	7.1618	3.9933	3.30223	SCFIm25-peaks_peak_1559
chr16	3169783	3170132	350	3169960	11	5.37072	3.70453	2.10343	SCFIm25-peaks_peak_1560
chr16	3536081	3536301	221	3536081	12	4.71318	3.20706	1.68582	SCFIm25-peaks_peak_1561
chr16	3628793	3629050	258	3628928	12	6.14069	4.01324	2.62402	SCFIm25-peaks_peak_1562
chr16	3631464	3631751	288	3631564	19	13.0519	6.58826	7.60157	SCFIm25-peaks_peak_1563
chr16	3780010	3780240	231	3780049	16	7.98239	4.4156	3.87519	SCFIm25-peaks_peak_1564
chr16	4002601	4002874	274	4002760	8	7.2334	5.2982	3.34619	SCFIm25-peaks_peak_1565
chr16	4357936	4358171	236	4358008	11	4.48145	3.18861	1.54849	SCFIm25-peaks_peak_1566
chr16	4386518	4386930	413	4386750	18	13.5443	7.11803	7.98865	SCFIm25-peaks_peak_1567
chr16	4428674	4429040	367	4428826	20	13.2822	6.48293	7.7965	SCFIm25-peaks_peak_1568
chr16	4432101	4432671	571	4432544	14	8.19873	4.8758	4.03908	SCFIm25-peaks_peak_1569
chr16	4432957	4433236	280	4433096	20	9.33562	4.48284	4.86029	SCFIm25-peaks_peak_1570
chr16	4440449	4440779	331	4440738	14	6.07993	3.70045	2.60237	SCFIm25-peaks_peak_1571
chr16	4454500	4454932	433	4454777	15	6.43873	3.7584	2.80677	SCFIm25-peaks_peak_1572
chr16	4505043	4505401	359	4505365	7	4.37872	3.6013	1.46968	SCFIm25-peaks_peak_1573
chr16	4511786	4512062	277	4512049	9	4.62809	3.51832	1.62876	SCFIm25-peaks_peak_1574
chr16	4561412	4561931	520	4561862	20	6.39301	3.2175	2.77823	SCFIm25-peaks_peak_1575
chr16	4564416	4564870	455	4564699	10	5.86469	4.15264	2.43944	SCFIm25-peaks_peak_1576
chr16	4652728	4653191	464	4652829	13	5.8732	3.72004	2.43944	SCFIm25-peaks_peak_1577
chr16	4709932	4710272	341	4710085	11	6.20584	4.20685	2.64919	SCFIm25-peaks_peak_1578
chr16	4740440	4740685	246	4740568	18	9.76834	5.01463	5.19631	SCFIm25-peaks_peak_1579
chr16	4817253	4817532	280	4817388	12	6.59764	4.28237	2.91582	SCFIm25-peaks_peak_1580
chr16	4972237	4972457	221	4972289	9	5.92251	4.34244	2.46261	SCFIm25-peaks_peak_1581
chr16	5008361	5008733	373	5008436	17	6.49592	3.54931	2.83543	SCFIm25-peaks_peak_1582
chr16	5020047	5020267	221	5020095	11	8.12588	5.40194	3.98573	SCFIm25-peaks_peak_1583
chr16	5968748	5969142	395	5968830	6	4.77526	3.94685	1.7298	SCFIm25-peaks_peak_1584
chr16	8915040	8915387	348	8915211	8	5.88652	4.46019	2.43944	SCFIm25-peaks_peak_1585
chr16	8957824	8958164	341	8957949	21	11.1171	5.1678	6.15936	SCFIm25-peaks_peak_1586
chr16	9248572	9249104	533	9248696	10	6.47376	4.5361	2.82093	SCFIm25-peaks_peak_1587
chr16	11327010	11327249	240	11327207	7	5.63219	4.40946	2.28044	SCFIm25-peaks_peak_1588
chr16	11478879	11479134	256	11479037	15	8.10848	4.64732	3.98122	SCFIm25-peaks_peak_1589
chr16	11590803	11591194	392	11590984	20	14.8982	7.38847	9.00473	SCFIm25-peaks_peak_1590
chr16	11620731	11621006	276	11620803	9	8.1981	5.77083	4.03865	SCFIm25-peaks_peak_1591
chr16	12257163	12257766	604	12257374	9	6.88316	4.95576	3.12127	SCFIm25-peaks_peak_1592
chr16	12530223	12530444	222	12530258	13	6.0894	3.83939	2.60805	SCFIm25-peaks_peak_1593
chr16	12685914	12686188	275	12685972	11	6.23063	4.22198	2.64919	SCFIm25-peaks_peak_1594
chr16	12731015	12731235	221	12731073	9	7.27889	5.20526	3.36902	SCFIm25-peaks_peak_1595
chr16	14259103	14259388	286	14259294	9	7.27889	5.20526	3.36902	SCFIm25-peaks_peak_1596
chr16	14883719	14883939	221	14883868	7	4.99707	4.00502	1.90401	SCFIm25-peaks_peak_1597
chr16	15015537	15015819	283	15015663	20	5.36318	2.81957	2.10343	SCFIm25-peaks_peak_1598
chr16	15047684	15047977	294	15047819	16	9.5145	5.24809	4.99197	SCFIm25-peaks_peak_1599
chr16	15221436	15221670	235	15221465	15	5.75431	3.4155	2.36689	SCFIm25-peaks_peak_1600
chr16	15235366	15235668	303	15235501	17	4.69613	2.75786	1.67537	SCFIm25-peaks_peak_1601
chr16	15236853	15237210	358	15237110	15	6.0996	3.58688	2.61308	SCFIm25-peaks_peak_1602
chr16	15240303	15240770	468	15240645	14	6.61369	3.98576	2.91621	SCFIm25-peaks_peak_1603
chr16	15680292	15680588	297	15680422	8	6.33887	4.74756	2.7352	SCFIm25-peaks_peak_1604
chr16	16081890	16082205	316	16082064	13	5.8732	3.72004	2.43944	SCFIm25-peaks_peak_1605
chr16	16306215	16306435	221	16306306	8	6.67984	4.96064	2.96979	SCFIm25-peaks_peak_1606
chr16	16411402	16411770	369	16411536	29	14.2731	5.27972	8.55002	SCFIm25-peaks_peak_1607
chr16	16414382	16414817	436	16414447	26	8.87054	3.62517	4.54325	SCFIm25-peaks_peak_1608
chr16	16424889	16425349	461	16425068	11	4.48145	3.18861	1.54849	SCFIm25-peaks_peak_1609
chr16	16450506	16450753	248	16450694	19	7.01444	3.56782	3.22739	SCFIm25-peaks_peak_1610
chr16	16499233	16499524	292	16499313	11	4.48145	3.18861	1.54849	SCFIm25-peaks_peak_1611
chr16	18438872	18439106	235	18438942	19	5.80662	3.06429	2.40292	SCFIm25-peaks_peak_1612
chr16	18441621	18442087	467	18441911	17	7.1192	3.84243	3.27699	SCFIm25-peaks_peak_1613
chr16	18445551	18445771	221	18445714	14	7.82385	4.65995	3.78911	SCFIm25-peaks_peak_1614
chr16	18478765	18479070	306	18478940	11	4.48145	3.18861	1.54849	SCFIm25-peaks_peak_1615
chr16	18812907	18813172	266	18812962	17	9.82582	5.22823	5.20596	SCFIm25-peaks_peak_1616
chr16	19566558	19566883	326	19566723	22	10.914	4.90977	5.99061	SCFIm25-peaks_peak_1617
chr16	19722406	19722990	585	19722531	9	7.27889	5.20526	3.36902	SCFIm25-peaks_peak_1618
[truncated: 3,388 more rows]

## Sheet: CFIm25 CUT&Tag with annotation
Peak calling analysis using MACS2 to identify significant CFIm25 CUT&Tag peaks (with annotation)
[truncated: 5,007 more rows]
