# Supplementary material for: CFIm25 regulates human stem cell function independently of its role in mRNA alternative polyadenylation
Source: RNA Biol. 2022 May 1;19(1):686–702. doi: 10.1080/15476286.2022.2071025 (PMC9067535; doi:10.1080/15476286.2022.2071025)
Supplement: Supplemental Material [file KRNB_A_2071025_SM4450.zip › Supplementary_Table_6_NAR_PASseq_analysis.xlsx]

## Sheet: PAS-seq
PAS-seq analysis in control and CFIm25 KD sample (original data from Routh A et al. 2017 Nucleic Acids Research, 45, e112.)
	Row.names	baseMean	log2FoldChange	lfcSE	stat	pvalue	padj	GSE94950_C1_HeLa_cells_mock.bam	GSE94950_C2_HeLa_cells_mock.bam	GSE94950_C3_HeLa_cells_mock.bam	GSE94950_S1_HeLa_cells_CF25Im_KD.bam	GSE94950_S2_HeLa_cells_CF25Im_KD.bam	GSE94950_S3_HeLa_cells_CF25Im_KD.bam
1	WASH7P	164.462	-2.01967	1.74185	-1.15949	0.246255	0.838208	2.94616	143.667	645.024	109.741	76.4541	8.93823
2	CICP27	0.245505	1.70748	4.06268	0.420284	0.674278	NA	0	0	0	1.47303	0	0
3	FO538757.2	258.149	1.66767	1.87476	0.889536	0.373715	0.921882	0.736539	366.535	3.61358	465.478	47.1292	665.402
4	RP5-857K21.2	3.84016	5.61701	3.91746	1.43384	0.151618	NA	0	0	0	0	23.041	0
5	MTND1P23	817.014	0.67603	0.749783	0.901635	0.367251	0.918682	763.055	812.27	311.671	1039.22	1545.84	430.028
6	MTND2P28	159.793	2.11856	1.09709	1.93107	0.0534739	0.481462	75.8635	78.28	25.2951	345.426	228.315	205.579
7	AC114498.1	678.934	-0.160869	0.713122	-0.225584	0.821525	0.998856	1017.9	596.77	535.713	1023.02	545.652	354.55
8	MTCO1P12	6245.08	0.350232	0.345369	1.01408	0.310544	0.887386	6098.54	3646.93	6726.68	7360	7210.77	6427.58
9	MTCO2P12	186.946	0.446437	1.21333	0.367944	0.712915	0.995293	187.081	259.705	28.0052	318.175	191.659	137.053
10	MTATP6P1	249.723	1.47815	1.33581	1.10656	0.268485	0.864694	345.437	24.8654	25.2951	285.768	223.078	593.896
11	MTCO3P12	11.7085	0.551579	2.68036	0.205785	0.836959	NA	11.0481	13.8141	3.61358	5.15561	16.7571	19.8627
12	RP11-206L10.2	0.396075	-0.743454	4.04233	-0.183917	0.854078	NA	0.736539	0	0.903395	0.736515	0	0
13	RP11-206L10.9	5.3027	5.08032	3.91473	1.29774	0.194375	NA	0	0	0.903395	3.68258	27.2302	0
14	RP11-206L10.8	4.42127	5.82185	3.91605	1.48667	0.137103	NA	0	0	0	6.62864	19.899	0
15	LINC01128	197.456	-1.56124	1.11353	-1.40206	0.160896	0.749612	115.637	212.737	556.491	87.6453	147.672	64.5539
16	LINC00115	70.9155	-4.80686	3.06711	-1.56723	NA	NA	0.736539	0	410.141	12.5208	2.09463	0
17	RP11-54O7.1	77.1736	-1.42483	2.45707	-0.579888	0.56199	0.978552	42.7193	293.78	0.903395	59.6577	65.9809	0
18	RP11-54O7.2	7.11988	-6.40375	3.91208	-1.63692	0.101648	NA	42.7193	0	0	0	0	0
19	RP11-54O7.3	353.054	-1.32883	1.76131	-0.754454	0.450577	0.950218	758.635	689.785	66.8512	479.471	123.583	0
20	SAMD11	6790.03	-0.226404	0.484524	-0.46727	0.640307	0.987608	4705.75	8728.68	8530.76	4589.96	3801.76	10383.2
21	NOC2L	6816.08	-0.342098	0.504222	-0.678467	0.497476	0.95981	4336.01	8931.29	9594.05	4273.26	3761.96	9999.89
22	KLHL17	515.211	-0.640174	1.1747	-0.544968	0.585776	0.983109	1543.05	291.938	47.8799	226.11	500.617	481.671
23	PLEKHN1	137.47	6.24049	1.76693	3.53183	0.000412692	0.0287509	0.736539	8.28847	1.80679	181.919	8.37853	623.69
24	PERM1	37.6591	-0.376185	3.49968	-0.107491	NA	NA	126.685	0	0.903395	5.15561	93.2111	0
25	HES4	1710.26	-1.22944	0.47084	-2.61116	0.00902351	0.21983	3402.81	1746.1	2044.38	869.824	1029.51	1168.92
26	ISG15	490.652	-0.291483	1.36814	-0.21305	0.831288	0.998856	1355.23	246.812	18.0679	665.073	581.26	77.4647
27	AGRN	1524.18	-0.800797	0.527656	-1.51765	0.129103	0.687222	2695	1389.7	1725.48	1515.01	757.209	1062.66
28	RP11-54O7.14	935.194	-1.02125	1.33617	-0.76431	0.444682	0.950096	2025.48	339.827	1393.94	1398.64	449.299	3.97255
29	RP11-465B22.3	311.511	0.221044	1.69585	0.130345	0.896294	0.998856	312.293	222.868	327.932	460.322	545.652	0
30	RNF223	409.714	-2.0216	1.5223	-1.328	0.18418	0.778111	734.329	77.3591	1160.86	258.517	226.22	0.993137
31	C1orf159	559.092	-0.257736	0.698766	-0.368845	0.712243	0.995293	469.175	881.341	476.089	349.108	710.08	468.761
32	SDF4	5204.24	0.0231002	0.407742	0.056654	0.954821	0.998856	6021.94	5293.57	4171.88	3896.17	4025.88	7815.99
33	B3GALT6	565.311	-0.804972	0.587216	-1.37083	0.170428	0.763383	636.37	689.785	831.123	454.43	356.087	424.069
34	FAM132A	85.2928	1.94425	3.18712	0.610032	NA	NA	104.589	0.920941	0	0	1.04732	405.2
35	RP5-902P8.12	73.181	-9.76401	3.20231	-3.04905	NA	NA	4.41923	433.763	0.903395	0	0	0
36	UBE2J2	2467.99	0.0775578	0.470428	0.164866	0.869049	0.998856	2053.47	3634.03	1517.7	2781.82	2154.33	2666.57
37	RP5-902P8.10	29.339	-8.4457	3.90806	-2.1611	NA	NA	172.35	3.68376	0	0	0	0
38	SCNN1D	90.246	1.63287	2.71883	0.600579	0.54812	0.975496	20.6231	111.434	0	300.498	108.921	0
39	ACAP3	702.62	-2.18668	1.39544	-1.56702	0.117111	0.661205	274.729	1284.71	1897.13	387.407	370.75	0.993137
40	PUSL1	1150.48	-0.860382	1.35626	-0.634376	0.525835	0.970899	3670.17	777.274	3.61358	516.297	900.692	1034.85
41	CPSF3L	1890.93	-0.333119	0.575311	-0.579024	0.562573	0.978813	1416.36	1674.27	3234.15	1221.88	1174.04	2624.86
42	RP5-890O3.9	15.0265	1.31819	3.73819	0.352628	0.724367	NA	25.7789	0	0	16.2033	48.1765	0
43	CPTP	1027.6	0.476039	1.10909	0.429218	0.667765	0.991209	2253.07	61.7031	263.791	1299.95	1590.87	696.189
44	DVL1	2249.37	0.318209	0.5	0.636418	0.524504	0.970668	2135.96	1791.23	2079.61	2018.05	1500.8	3970.56
45	MXRA8	26.6362	5.41311	3.79106	1.42786	0.153331	0.738451	0	3.68376	0	109.004	47.1292	0
46	AURKAIP1	4059.63	0.0573904	0.450717	0.127331	0.898678	0.998856	5553.5	2688.23	3694.88	5120.99	4696.16	2604
47	NDUFB4P8	19.7245	21.3099	3.90884	5.45172	NA	NA	0	0	0	0	118.347	0
48	CCNL2	1110.7	-0.117617	0.92465	-0.127202	0.898781	0.998856	535.464	243.128	2689.41	1364.76	539.368	1292.07
49	RP4-758J18.2	1734.06	-0.0856078	0.682023	-0.12552	0.900112	0.998856	915.518	945.807	3495.23	1434.73	1229.55	2383.53
50	MRPL20	4525.37	-0.225329	0.437456	-0.515089	0.606491	0.984607	3144.29	3780.46	7709.57	3955.09	3993.42	4569.42
51	RP4-758J18.13	183.5	3.67357	1.91321	1.92011	0.0548446	0.486134	78.0731	0.920941	0.903395	386.671	15.7097	618.724
52	VWA1	85.9961	-3.39303	2.65721	-1.27691	0.201632	0.792755	170.877	300.227	0	10.3112	34.5614	0
53	ATAD3C	0.491022	-1.18816	4.00685	-0.296533	0.766823	NA	2.20962	0	0	0.736515	0	0
54	ATAD3B	1814.14	-0.225185	0.547598	-0.411223	0.680909	0.992663	2845.25	953.174	2067.87	2057.09	1361.51	1599.94
55	ATAD3A	1547.61	-0.0861885	0.555563	-0.155137	0.876713	0.998856	1186.56	1383.25	2211.51	883.082	1445.3	2175.96
56	TMEM240	8.11062	6.6973	3.91182	1.71207	0.0868844	NA	0	0	0	0	0	48.6637
57	SSU72	1800.39	0.591284	0.567611	1.04171	0.297548	0.88053	855.122	999.221	2455.43	2297.19	2484.23	1711.17
58	RP5-832C2.5	0.349105	2.13712	4.02427	0.531057	0.595379	NA	0	0	0	0	2.09463	0
59	Metazoa_SRP	471.756	0.0571261	1.36972	0.0417064	0.966733	0.998856	136.996	479.81	770.596	999.451	436.731	6.95196
60	C1orf233	717.327	-0.0292147	0.826784	-0.0353353	0.971812	0.998856	1079.03	178.663	916.042	817.532	475.481	837.214
61	RP11-345P4.9	38.4531	1.31072	3.73013	0.351388	NA	NA	0	65.3868	0.903395	0	164.429	0
62	MIB2	563.883	-0.318349	1.30185	-0.244535	0.806817	0.998856	693.82	589.402	594.434	1017.86	482.813	4.96568
63	MMP23B	1.48971	4.24995	3.93429	1.08023	0.280038	NA	0	0	0	0	0	8.93823
64	CDK11B	105.164	-0.682127	1.81245	-0.376356	NA	NA	332.179	21.1816	35.2324	8.10167	209.463	24.8284
65	RP11-345P4.10	54.4854	-7.02002	3.11841	-2.25115	NA	NA	322.604	1.84188	0	1.47303	0	0.993137
66	SLC35E2B	460.074	0.339287	1.43483	0.236465	0.813072	0.998856	364.587	824.242	29.812	114.16	48.1765	1379.47
67	CDK11A	40.9652	-2.75029	3.05364	-0.90066	0.367769	0.918682	116.373	97.6198	0	13.9938	17.8044	0
68	RP1-283E3.8	37.6295	-2.66461	3.11198	-0.856242	0.391864	0.929305	100.169	94.8569	0	13.9938	16.7571	0
69	RP1-283E3.4	2.70063	-2.14868	3.82759	-0.561365	0.574549	NA	13.2577	0	0	2.94606	0	0
70	NADK	930.92	0.615127	0.947338	0.649321	0.516131	0.968323	1341.97	787.405	76.7886	1414.11	706.938	1258.3
71	GNB1	3788.31	-0.19304	0.405096	-0.476528	0.633698	0.987191	3339.47	3920.45	4863.88	2236.8	4071.96	4297.3
72	RP1-140A9.1	13.1125	4.44205	3.58047	1.24063	0.214742	NA	0.736539	0.920941	1.80679	2.94606	72.2648	0
73	TMEM52	193.865	-1.49535	1.85148	-0.807651	0.419291	0.941748	570.818	175.9	112.021	248.942	55.5077	0
74	GABRD	1.39642	4.15374	3.93618	1.05527	0.291301	NA	0	0	0	0	8.37853	0
75	PRKCZ	583.176	0.87101	1.52731	0.570292	0.56848	0.978945	109.744	1126.31	0.903395	914.752	358.182	989.164
76	RP11-181G12.2	24.0008	21.5824	3.90847	5.52195	NA	NA	0	0	0	0	0	144.005
77	FAAP20	1358.1	0.464951	0.514431	0.903817	0.366092	0.918682	1091.55	1538.89	793.181	1984.17	1166.71	1574.12
78	RP11-181G12.4	1.68839	-4.3236	3.92918	-1.10038	0.271166	NA	0	10.1304	0	0	0	0
79	SKI	657.477	-0.00884246	0.666164	-0.0132737	0.989409	0.998856	944.98	422.712	610.695	736.515	795.96	434.001
80	MORN1	83.9154	0.932318	3.39076	0.274958	0.783348	0.998856	173.087	0	0	63.3403	267.066	0
81	RP4-740C4.7	0.840131	-0.530568	3.92471	-0.135187	0.892464	NA	2.94616	0	0	0	2.09463	0
82	RER1	3344.96	-0.327682	0.43734	-0.749262	0.453699	0.951235	3645.87	3598.12	3925.25	1794.15	2715.69	4390.66
83	PEX10	995.14	-0.237013	0.706392	-0.335527	0.737228	0.998856	1836.93	749.646	643.217	528.818	797.007	1415.22
84	PANK4	224.659	1.21873	1.37662	0.885301	0.375994	0.921882	47.875	309.436	47.8799	357.946	35.6087	549.205
85	RP3-395M20.12	57.7358	-4.90721	3.2173	-1.52526	NA	NA	0	334.302	0.903395	0.736515	10.4732	0
86	FAM213B	278.681	-0.438615	1.83481	-0.239052	0.811066	0.998856	502.32	2.76282	457.118	447.065	261.829	0.993137
87	TTC34	11.0804	4.84314	3.8337	1.26331	0.206479	NA	2.20962	0	0	61.1308	3.14195	0
88	PRDM16	128.762	9.76132	3.53186	2.76379	NA	NA	0	0	0.903395	0	0	771.667
89	ARHGEF16	458.789	1.59145	1.00598	1.58199	0.113653	0.652567	472.858	119.722	93.0497	305.654	511.09	1250.36
90	MEGF6	1263.04	-0.745804	0.495946	-1.5038	0.132632	0.694866	1162.26	1575.73	2009.15	715.893	994.95	1120.26
91	TPRG1L	1434.14	-0.0770381	0.577741	-0.133344	0.893922	0.998856	1976.87	1517.71	922.366	852.148	1263.06	2072.68
92	WRAP73	1069.39	-0.448311	0.872568	-0.513783	0.607404	0.984607	2188.26	1191.7	322.512	445.592	537.273	1731.04
93	TP73	94.9423	-0.34529	2.52048	-0.136994	0.891036	0.998856	0.736539	0	317.995	10.3112	178.044	62.5676
94	TP73-AS1	313.843	-0.939396	1.27651	-0.735911	0.461785	0.953781	18.4135	603.216	616.115	259.253	282.775	103.286
95	SMIM1	129.791	2.43953	2.34656	1.03962	0.298517	0.880691	115.637	4.60471	0.903395	293.133	364.466	0
96	LRRC47	1314.35	0.634819	0.557102	1.1395	0.254494	0.846867	1436.25	786.484	866.356	1517.22	1026.37	2253.43
97	CEP104	779.55	1.03291	1.50931	0.684363	NA	NA	1518.01	9.20941	8.13055	1112.14	918.496	1111.32
98	DFFB	70.3264	-1.81363	3.50692	-0.517159	0.605045	0.984607	328.496	0	0	31.6702	61.7916	0
99	C1orf174	671.256	-0.0102481	0.903979	-0.0113366	0.990955	0.999231	264.418	1107.89	648.637	376.359	297.438	1332.79
100	NPHP4	50.8617	2.50545	1.89664	1.32099	0.186505	0.779687	3.6827	27.6282	14.4543	209.17	30.3722	19.8627
101	KCNAB2	150.912	0.399554	2.14249	0.186491	0.85206	0.998856	346.91	8.28847	35.2324	357.946	157.097	0
102	CHD5	35.149	-7.73915	3.90785	-1.98041	NA	NA	1.47308	0	208.684	0.736515	0	0
103	RPL22	10831.3	-0.533694	0.345299	-1.5456	0.122202	0.673353	10900.8	14590.5	12944.7	6262.59	8027.68	12261.3
104	RNF207	408.981	-0.670932	1.51469	-0.44295	0.657802	0.990034	64.8154	697.153	745.301	422.023	522.611	1.98627
105	ICMT	2380.07	-0.513033	0.385329	-1.33142	0.183052	0.775711	2177.95	2599.82	3619	2026.89	1870.51	1986.27
106	LINC00337	199.163	0.67301	2.4995	0.269258	0.787731	0.998856	24.3058	0	436.34	513.351	220.984	0
107	GPR153	453.651	0.283552	1.97312	0.143707	0.885731	0.998856	1224.86	0	2.71018	420.55	311.053	762.729
108	ACOT7	1303.8	0.819935	0.760992	1.07745	0.281277	0.869391	1302.94	1326.16	199.65	1347.82	2177.37	1468.85
109	HES2	251.75	-0.156676	2.39536	-0.0654081	0.947849	0.998856	715.179	81.0428	0	456.639	257.64	0
110	ESPN	4.18926	5.74272	3.91657	1.46626	0.142576	NA	0	0	0	0	25.1356	0
111	TNFRSF25	134.085	-3.60185	2.06649	-1.74298	0.0813376	0.579877	5.89231	292.859	444.47	0	13.6151	47.6706
112	PLEKHG5	174.206	1.94653	2.17273	0.895891	0.370311	0.920642	155.41	59.8612	0	346.162	482.813	0.993137
113	NOL9	532.309	-0.45768	1.30025	-0.351994	0.724843	0.997284	799.145	295.622	753.431	788.808	550.888	5.95882
114	ZBTB48	216.391	-2.40442	1.76388	-1.36315	0.172837	0.764886	319.658	3.68376	768.789	114.16	90.0692	1.98627
115	KLHL21	234.437	0.12188	1.19773	0.101759	0.918948	0.998856	433.822	203.528	36.1358	124.471	247.167	361.502
116	PHF13	877.578	0.0334643	1.02179	0.0327507	0.973873	0.998856	989.172	271.678	1341.54	1825.08	111.015	726.976
117	THAP3	1386.98	-0.726496	0.904275	-0.803402	0.421742	0.941837	1151.21	2206.58	1829.37	1588.66	1453.67	92.3617
118	DNAJC11	1035.51	-0.916209	1.12834	-0.811995	0.416795	0.941748	654.783	1596.91	1809.5	1051.01	1083.97	16.8833
119	RP11-312B8.1	18.8727	7.91587	3.90894	2.02507	0.0428602	NA	0	0	0	0	96.3531	16.8833
120	CAMTA1	2779.6	0.212831	0.476768	0.446404	0.655305	0.990034	2230.98	3761.12	1732.71	2374.53	2490.52	4087.75
121	RP11-338N10.3	191.755	23.3435	3.17149	7.36041	NA	NA	0	0	0	1.47303	0	1149.06
122	VAMP3	756.775	0.397999	1.37625	0.28919	0.772436	0.998856	734.329	1223.01	1.80679	975.883	1165.66	439.96
123	PER3	19.8862	-6.26617	3.89011	-1.61079	NA	NA	2.20962	0	115.635	1.47303	0	0
124	PARK7	5101.92	0.681283	0.355232	1.91786	0.0551293	0.487532	2686.16	4265.8	4806.06	6727.33	5374.83	6751.34
125	Y_RNA	922.296	-0.163982	0.733966	-0.223418	0.82321	0.998856	402.887	978.961	1542.09	614.99	1375.13	619.717
126	ERRFI1	2082.1	1.15283	0.474201	2.43109	0.0150535	0.284654	913.308	1188.94	1773.36	2294.98	2470.62	3851.38
127	RP11-431K24.1	162.677	10.061	2.19922	4.57483	4.76615e-06	0.000930806	0.736539	0	0	60.3942	24.0883	890.844
128	RERE	498.579	0.297702	1.22112	0.243795	0.80739	0.998856	796.935	531.383	13.5509	469.897	842.042	337.667
129	SNORA77	29.7691	7.60454	3.838	1.98138	0.0475487	0.457181	0	0.920941	0	60.3942	117.299	0
130	RP4-633I8.4	18.5113	-2.64456	3.74427	-0.706295	NA	NA	95.7501	0	0	5.89212	9.42584	0
131	ENO1	109955	-0.0600877	0.298198	-0.201503	0.840305	0.998856	97796.9	117664	121274	87677	86889.5	148431
132	ENO1-IT1	139.257	-5.28896	2.11597	-2.49954	0.0124356	0.263135	204.758	239.445	370.392	0	20.9463	0
133	CA6	0.349105	2.13712	4.02427	0.531057	0.595379	NA	0	0	0	0	2.09463	0
134	SLC2A5	93.5204	23.4769	3.9072	6.00862	NA	NA	0	0	0	0	0	561.122
135	GPR157	308.527	2.76846	1.54476	1.79216	0.0731077	0.553508	216.542	17.4979	2.71018	298.289	119.394	1196.73
136	MIR34AHG	181.322	-0.240878	1.95804	-0.12302	0.902091	0.998856	287.25	58.9402	243.013	44.1909	454.535	0
137	RP3-510D11.2	187.787	-4.21636	2.98252	-1.41369	NA	NA	0	1069.21	0	25.0415	32.4668	0
138	H6PD	251.404	-0.0363018	2.08248	-0.017432	0.986092	0.998856	757.162	6.44659	0	46.4005	446.157	252.257
139	SPSB1	21.0862	2.18031	3.73786	0.583306	NA	NA	22.8327	0	0	0	103.684	0
140	SLC25A33	619.719	-0.500091	0.655004	-0.763494	0.445169	0.950096	523.679	963.305	691.097	330.695	573.929	635.608
141	TMEM201	375.181	-2.86606	1.59313	-1.79901	0.072017	0.550773	192.237	1256.16	531.196	118.579	152.908	0
142	PIK3CD	249.841	0.667356	1.39267	0.479191	0.631802	0.987134	505.266	30.3911	43.3629	86.9088	304.769	528.349
143	PIK3CD-AS2	114.126	4.23677	2.59469	1.63286	0.102498	0.632274	31.6712	2.76282	0	508.932	141.388	0
144	CLSTN1	3904.05	0.182813	0.423532	0.43164	0.666003	0.991209	3765.92	3248.16	3956.87	3424.06	2777.48	6251.8
145	CTNNBIP1	160.635	1.08586	2.15286	0.50438	0.613994	0.984772	205.494	103.145	0	402.874	250.309	1.98627
146	LZIC	406.836	2.31665	1.58444	1.46213	0.143705	0.720801	33.8808	203.528	170.742	1062.05	969.815	0.993137
147	RP11-84A14.4	284.056	3.63533	2.36754	1.53549	NA	NA	5.89231	0.920941	120.151	0	5.23658	1572.14
148	NMNAT1	182.497	-2.47815	1.8582	-1.33363	NA	NA	417.618	72.7544	438.146	146.567	19.899	0
149	RP11-807G9.2	0.523658	2.72917	3.98516	0.684833	0.49345	NA	0	0	0	0	3.14195	0
150	RBP7	1344.92	-0.80209	0.525509	-1.52631	0.126932	0.683394	1367.02	1979.1	1782.4	1157.07	1214.89	569.067
151	UBE4B	444.608	0.46317	0.920366	0.503245	0.614792	0.985054	430.875	552.565	138.219	894.866	395.885	255.236
152	KIF1B	418.502	-0.639553	1.81705	-0.351973	0.724859	0.997284	619.429	909.89	0	358.683	601.159	21.849
153	RNU6-37P	14.1297	7.49812	3.90967	1.91784	NA	NA	0	0	0	0	83.7853	0.993137
154	RN7SL731P	79.1452	-0.558471	3.43838	-0.162423	0.870973	0.998856	282.831	0	0	128.154	63.8863	0
155	PGD	1767.03	-0.773824	0.520448	-1.48684	0.137056	0.705027	1264.64	2435.89	2989.33	1472.29	1514.42	925.604
156	RP4-736L20.3	5.06203	6.01609	3.91488	1.53673	0.12436	NA	0	0	0	0	30.3722	0
157	APITD1-CORT	0.301132	-1.8286	4.0314	-0.453589	0.650125	NA	0	0	1.80679	0	0	0
158	APITD1	250.898	-0.541883	1.66993	-0.324494	0.745564	0.998856	426.456	375.744	90.3395	547.967	63.8863	0.993137
159	CORT	0.301132	-1.8286	4.0314	-0.453589	0.650125	NA	0	0	1.80679	0	0	0
160	DFFA	1959.83	0.0403629	0.506672	0.0796627	0.936505	0.998856	2046.11	1825.31	1926.04	2428.29	991.808	2541.44
161	RP5-1113E3.3	654.92	-0.939029	0.750124	-1.25183	0.210631	0.801892	1062.09	536.909	983.797	735.042	209.463	402.22
162	PEX14	319.95	0.966439	1.86673	0.517717	0.604656	0.984607	593.651	54.3355	1.80679	576.691	691.229	1.98627
163	CASZ1	818.141	4.03757	1.38957	2.90563	0.0036652	0.131136	128.894	150.113	2.71018	516.297	100.542	4010.29
164	RP4-734G22.3	17.4553	21.1326	3.90911	5.40599	NA	NA	0	0	0	0	104.732	0
165	TARDBP	3574.46	-0.083985	0.600094	-0.139953	0.888697	0.998856	1288.21	3681.92	6065.39	2646.3	2756.54	5008.39
166	RP4-635E18.9	395.685	1.02774	1.63261	0.629511	0.529014	0.972629	1.47308	57.0984	722.716	147.303	220.984	1224.54
167	RP4-635E18.8	21.4744	1.47078	3.73466	0.393818	NA	NA	0.736539	0	33.4256	1.47303	93.2111	0
168	SRM	3359.75	0.319265	0.429599	0.74317	0.457379	0.952829	1996.76	3002.27	3969.52	2786.24	3643.61	4760.1
169	EXOSC10	973.854	-0.240519	0.761473	-0.31586	0.752109	0.998856	1152.68	286.413	1725.48	1045.12	647.241	986.185
170	RP4-635E18.7	14.1934	4.16198	3.78068	1.10085	NA	NA	0	0	4.51697	0	80.6433	0
171	RP4-635E18.6	22.2497	-8.04677	3.90847	-2.0588	NA	NA	132.577	0.920941	0	0	0	0
172	MTOR	130.162	0.377159	2.33241	0.161703	0.87154	0.998856	327.023	2.76282	9.93734	321.857	119.394	0
173	UBIAD1	275.783	-0.998829	0.988854	-1.01009	0.312453	0.889854	295.352	384.953	422.789	355.737	119.394	76.4715
174	FBXO2	2572.58	0.252224	0.434613	0.580342	0.561684	0.978542	3150.18	2320.77	1573.71	3102.94	3099.01	2188.87
175	FBXO44	732.2	2.72938	1.40119	1.94791	0.0514262	0.475106	157.619	415.344	2.71018	665.073	158.145	2994.31
176	FBXO6	168.411	0.393632	2.42367	0.162412	0.870982	0.998856	433.085	0.920941	2.71018	392.563	181.186	0
177	MAD2L2	1600.32	-0.00306626	0.466543	-0.00657229	0.994756	0.999301	1168.15	1746.1	1891.71	1214.51	2019.23	1562.2
178	AGTRAP	1781.8	-0.378758	0.51939	-0.729236	0.465857	0.953781	2955.73	1306.82	1780.59	2043.83	1455.77	1148.07
179	C1orf167	0.245513	-1.57351	4.05504	-0.388039	0.697987	NA	1.47308	0	0	0	0	0
180	MTHFR	389.625	-2.11033	1.43522	-1.47039	0.141456	0.717398	369.743	998.3	530.293	321.121	117.299	0.993137
181	CLCN6	172.234	-2.89634	2.72023	-1.06474	NA	NA	13.2577	896.076	1.80679	122.262	0	0
182	NPPA-AS1	16.2033	19.8532	3.90929	5.07847	NA	NA	0	0	0	97.22	0	0
183	NPPB	22.5872	-22.1548	3.90844	-5.66844	NA	NA	135.523	0	0	0	0	0
184	KIAA2013	2219.57	-0.423384	0.478642	-0.884554	0.376397	0.921882	2026.96	2567.58	3034.5	2275.1	2339.7	1073.58
185	PLOD1	2929.25	-0.320752	0.398717	-0.80446	0.421131	0.941748	3211.31	3287.76	3261.25	2148.41	3665.61	2001.17
186	MFN2	889.457	0.327485	0.637346	0.513826	0.607373	0.984607	1158.58	764.381	443.567	712.21	1336.38	921.631
187	MIIP	712.085	0.221051	1.33047	0.166145	0.868043	0.998856	914.782	1055.4	2.71018	682.013	687.039	930.569
188	TNFRSF1B	94.2797	2.48177	2.36645	1.04873	0.2943	0.878603	0.736539	62.624	22.5849	377.096	102.637	0
189	VPS13D	279.124	0.0467819	1.83087	0.0255517	0.979615	0.998856	326.287	34.0748	463.441	385.934	465.008	0
190	DHRS3	2246.65	0.382564	0.51792	0.738655	0.460117	0.953781	1895.12	2099.75	1856.48	1524.59	1884.12	4219.84
191	RP11-474O21.5	3.14195	5.32701	3.91984	1.35899	0.174151	NA	0	0	0	0	18.8517	0
192	PRDM2	113.692	-1.56464	2.30988	-0.677368	0.498173	0.95981	215.069	294.701	0	33.1432	138.246	0.993137
193	KAZN	37.4484	-0.984067	2.11197	-0.465948	0.641252	0.987608	108.271	20.2607	20.7781	64.0768	7.33121	3.97255
194	TMEM51-AS1	41.1139	-7.96453	3.77422	-2.11024	NA	NA	243.794	1.84188	0	0	1.04732	0
195	TMEM51	330.506	-1.37478	1.97625	-0.695651	0.486648	0.957001	4.41923	675.05	751.624	2.20955	547.746	1.98627
196	FHAD1	6.87414	6.46124	3.91272	1.65134	0.098669	NA	0	0	0	41.2449	0	0
197	EFHD2	1755.54	0.153696	0.469805	0.327149	0.743555	0.998856	1937.83	1620.86	1427.36	1324.99	1600.3	2621.88
198	CASP9	344.066	0.0883989	0.844311	0.1047	0.916614	0.998856	245.268	198.002	557.395	419.814	371.797	272.119
199	DNAJC16	319.311	-0.250563	1.14399	-0.219027	0.826629	0.998856	37.5635	504.676	498.674	167.189	415.784	291.982
200	AGMAT	219.202	1.11088	1.688	0.658102	0.510472	0.96703	401.414	12.8932	1.80679	184.129	267.066	447.905
201	DDI2	545.884	-2.15011	1.10172	-1.95159	0.0509873	0.474305	730.647	436.526	1505.96	271.038	315.242	15.8902
202	PLEKHM2	1143.07	-0.0891207	0.732713	-0.121631	0.903191	0.998856	1832.51	401.53	1300.89	861.723	725.79	1736
203	RP11-288I21.1	45.8628	-23.1217	3.90759	-5.91714	NA	NA	0.736539	274.44	0	0	0	0
204	FBLIM1	333.343	-0.966443	0.992282	-0.97396	0.330076	0.903455	99.4328	733.99	489.64	233.475	260.782	182.737
205	UQCRHL	0.870861	0.228717	3.91084	0.0584828	0.953364	NA	1.47308	0.920941	0	0.736515	2.09463	0
206	FLJ37453	310.33	2.20209	2.09481	1.05122	0.29316	0.877195	327.76	1.84188	2.71018	93.5374	1.04732	1435.08
207	SPEN	266.248	2.17462	1.53832	1.41363	0.15747	0.747872	251.896	31.312	6.32376	144.357	89.0219	1074.57
208	ZBTB17	86.5692	0.252799	2.9	0.0871722	0.930535	0.998856	234.219	2.76282	0	107.531	174.902	0
209	HSPB7	0.903395	-3.42039	3.94858	-0.866232	0.386363	NA	0	0	5.42037	0	0	0
210	CLCNKB	4.35598	5.80155	3.91618	1.48143	0.138492	NA	0	0	0	12.5208	13.6151	0
211	FAM131C	274.902	-1.84939	1.40726	-1.31418	0.188786	0.782522	399.941	314.962	576.366	243.05	113.11	1.98627
212	EPHA2	1383.8	-0.544138	0.625201	-0.870341	0.384114	0.925174	1141.64	1135.52	2647.85	707.791	948.868	1721.11
213	RP11-276H7.2	158.396	2.44164	1.85486	1.31635	0.188058	0.781737	142.152	2.76282	2.71018	109.741	34.5614	658.45
214	ARHGEF19-AS1	176.355	5.66069	1.7729	3.1929	NA	NA	5.89231	9.20941	5.42037	11.0477	12.5678	1013.99
215	ARHGEF19	288.622	2.04495	1.60347	1.27532	0.202195	0.793817	7.36539	324.171	6.32376	129.627	249.261	1014.99
216	ANO7P1	0.368258	2.2692	4.01415	0.565301	0.571869	NA	0	0	0	2.20955	0	0
217	RSG1	25.3676	4.44914	3.76233	1.18255	NA	NA	6.62885	0	0	0	145.577	0
218	MT1XP1	10.9058	7.12629	3.91052	1.82234	NA	NA	0	0	0	63.3403	2.09463	0
219	FBXO42	655.329	-0.154778	0.85946	-0.180088	0.857084	0.998856	1287.47	321.408	462.538	1059.11	306.864	494.582
220	SZRD1	1720.6	-0.201557	0.536819	-0.375465	0.707314	0.995293	1912.79	2696.52	912.429	1449.46	1604.49	1747.92
221	NECAP2	277.294	-0.274531	1.72507	-0.159142	0.873557	0.998856	396.258	358.246	156.287	307.863	445.109	0
222	RP4-798A10.2	0.349105	2.13712	4.02427	0.531057	0.595379	NA	0	0	0	0	2.09463	0
223	RNU1-1	1.68026	-0.512271	3.82597	-0.133893	0.893487	NA	5.89231	0	0	0	4.18926	0
224	RP4-798A10.7	1.10477	3.83364	3.94345	0.972154	0.330974	NA	0	0	0	6.62864	0	0
225	NBPF1	86.3508	-1.984	2.15177	-0.922033	0.356512	0.914559	19.15	74.5962	319.802	30.1971	74.3594	0
226	RP5-1182A14.5	19.1528	3.20207	3.74855	0.854216	NA	NA	10.3115	0.920941	0	0	103.684	0
227	EIF1AXP1	1.38676	0.0991927	3.84213	0.0258171	0.979403	NA	2.20962	0	1.80679	2.20955	2.09463	0
228	RP1-163M9.7	0.349105	2.13712	4.02427	0.531057	0.595379	NA	0	0	0	0	2.09463	0
229	CROCC	20.2252	1.42437	3.7351	0.381347	NA	NA	0.736539	32.2329	0	88.3818	0	0
230	MST1L	8.37635	6.74442	3.91166	1.72418	0.0846748	NA	0	0	0	19.8859	30.3722	0
231	MFAP2	22.8046	1.01008	2.43904	0.414129	0.67878	0.992663	11.0481	0.920941	33.4256	15.4668	9.42584	66.5402
232	ATP13A2	594.669	0.378591	0.925546	0.409047	0.682506	0.992883	1152.68	238.524	159.901	802.802	585.45	628.656
233	SDHB	1588.49	-0.230579	0.607232	-0.379722	0.704152	0.995293	1525.37	1001.98	2618.04	1299.95	2225.55	860.057
234	RP11-380J14.1	46.5232	22.5048	3.90764	5.75917	NA	NA	0	0	0	279.139	0	0
235	PADI1	17.9789	21.0824	3.90905	5.39323	NA	NA	0	0	0	0	107.874	0
236	PADI3	5.76024	6.20271	3.91389	1.58479	0.113013	NA	0	0	0	0	34.5614	0
237	PADI4	18.328	20.2845	3.909	5.18917	NA	NA	0	0	0	0	109.968	0
238	RP1-20B21.4	1201.28	-1.48965	0.602245	-2.47349	0.01338	0.27482	1500.33	1432.06	2383.16	1023.76	449.299	419.104
239	RCC2	1432.88	-0.901658	0.488155	-1.84707	0.0647367	0.525704	1764.75	1450.48	2384.96	1331.62	862.988	802.455
240	ARHGEF10L	61.5198	-2.96699	3.48863	-0.850476	0.39506	0.931398	263.681	63.5449	0	0	41.8926	0
241	ACTL8	15.1542	5.63573	3.85827	1.46069	NA	NA	0	0	1.80679	89.1183	0	0
242	ALDH4A1	201.207	-0.859784	1.39546	-0.616127	0.537811	0.972841	357.221	10.1304	411.045	213.589	91.1165	124.142
243	IFFO2	100.046	-0.963159	2.33344	-0.412764	0.67978	0.992663	142.889	0.920941	252.951	73.6515	129.867	0
244	RP5-1126H10.2	778.557	-0.707396	1.35359	-0.522605	0.601249	0.984607	1832.51	1061.85	2.71018	624.565	588.592	561.122
245	UBR4	890.674	-0.243668	1.33518	-0.182499	0.855191	0.998856	1832.51	1061.85	2.71018	628.247	850.421	968.308
246	RP1-43E13.2	68.6669	-9.67215	3.55382	-2.72162	0.00649628	0.188757	0	192.477	219.525	0	0	0
247	EMC1	646.794	-0.320485	0.849232	-0.377383	0.705889	0.995293	632.687	1039.74	482.413	154.668	635.721	935.535
248	MRTO4	1458.95	0.321455	0.791805	0.405978	0.684759	0.993469	573.027	810.428	2507.82	950.841	856.704	3054.89
249	AKR7L	30.3739	8.60318	3.90811	2.20137	0.0277102	0.360377	0	0	0	161.297	20.9463	0
250	AKR7A2	809.292	-1.06768	0.602512	-1.77204	0.0763876	0.560694	1000.96	1614.41	672.126	576.691	488.049	503.52
251	PQLC2	231.579	1.96937	2.03646	0.967056	0.333516	0.904028	0	280.887	1.80679	301.235	635.721	169.826
252	CAPZB	4972.13	-0.659816	0.315293	-2.09271	0.0363754	0.399531	5258.89	6418.04	6592.07	3262.76	3578.68	4722.37
253	MINOS1	4926.82	-0.237621	0.275529	-0.862417	0.388458	0.926604	4791.92	5846.13	5357.13	4629.73	4160.99	4775
254	MINOS1-NBL1	28.563	8.5146	3.9082	2.17865	NA	NA	0	0	0	167.189	4.18926	0
255	RP5-1056L3.3	10.448	-0.817987	3.51798	-0.232516	0.816137	NA	27.2519	5.52565	7.22716	13.2573	9.42584	0
256	NBL1	3313.21	0.564297	0.67118	0.840753	0.400486	0.934006	1879.65	2187.24	3953.26	2264.05	1523.84	8071.22
257	TMCO4	56.2925	7.79598	3.2839	2.374	0.0175966	0.309548	1.47308	0	0	270.301	65.9809	0
258	OTUD3	86.6206	-2.03577	2.99358	-0.680045	0.496476	0.95981	416.881	0.920941	0	26.5145	75.4068	0
259	CAMK2N1	1274.01	-1.64365	1.07481	-1.52924	0.126204	0.682774	2814.32	1646.64	1329.8	721.048	1115.39	16.8833
260	MUL1	268.098	1.80229	1.19642	1.50641	0.131963	0.692542	19.8866	184.188	154.48	481.681	646.194	122.156
261	FAM43B	123.872	0.619942	2.29195	0.270486	0.786786	0.998856	65.552	226.552	0.903395	245.996	204.227	0
262	CDA	2388.08	-0.513016	0.549932	-0.932872	0.350886	0.91038	2059.36	2154.08	4211.63	2669.87	2224.5	1009.03
263	PINK1	2059.66	-0.0370848	0.694067	-0.0534311	0.957388	0.998856	2063.78	3378.01	816.669	2089.49	838.9	3171.09
264	PINK1-AS	3395.52	-0.151585	0.468919	-0.323265	0.746495	0.998856	3817.48	4754.82	2149.18	4018.43	2075.78	3557.42
265	DDOST	2383.22	0.0750674	0.500733	0.149915	0.880832	0.998856	2245.71	2934.12	1784.2	3548.53	2417.21	1369.54
266	HP1BP3	2130.23	-0.261238	0.532735	-0.490371	0.623871	0.986159	1104.81	3610.09	2253.07	2021	1854.8	1937.61
267	EIF4G3	393.7	-1.11209	1.66664	-0.667266	0.504602	0.963891	635.633	8.28847	971.149	358.683	386.46	1.98627
268	ECE1	414.302	0.243338	0.939079	0.259124	0.795539	0.998856	461.073	123.406	553.781	419.814	713.222	214.518
269	NBPF3	0.696308	-0.430441	3.96087	-0.108673	0.913462	NA	1.47308	0.920941	0	0.736515	1.04732	0
270	RAP1GAP	395.075	1.16222	1.64926	0.704691	0.481002	0.957001	515.577	216.421	0	402.137	323.621	912.693
271	USP48	653.483	0.149242	1.46593	0.101807	0.91891	0.998856	825.66	288.255	745.301	1475.24	585.45	0.993137
272	U7	0.349105	2.13712	4.02427	0.531057	0.595379	NA	0	0	0	0	2.09463	0
273	LDLRAD2	111.898	-0.433713	1.97223	-0.21991	0.825941	0.998856	375.635	6.44659	3.61358	60.3942	208.416	16.8833
274	HSPG2	155.308	0.543753	1.88725	0.288119	0.773256	0.998856	369.006	6.44659	3.61358	201.805	334.094	16.8833
275	RP1-224A6.3	17.6054	7.81678	3.90909	1.99964	NA	NA	0	0	0	104.585	1.04732	0
276	LINC00339	135.45	-0.888792	2.46508	-0.360552	0.718434	0.996241	282.831	244.049	0.903395	282.822	2.09463	0
277	CDC42	3126.25	1.55938	0.510009	3.05755	0.00223156	0.0965834	1689.62	1786.63	1275.59	2519.62	3770.34	7715.68
278	RP1-224A6.9	4.51697	-5.7453	3.91515	-1.46745	0.142252	NA	0	0	27.1018	0	0	0
279	WNT4	2.25849	-4.74455	3.92352	-1.20926	0.226564	NA	0	0	13.5509	0	0	0
280	ZBTB40	82.1391	1.92406	2.88367	0.667226	0.504628	0.963891	100.906	1.84188	0	264.409	125.678	0
281	EPHB2	150.952	-4.17913	2.41154	-1.73297	0.0831007	0.583165	312.293	546.118	0	36.8258	10.4732	0
282	KDM1A	1378.53	0.0441981	0.637925	0.0692841	0.944763	0.998856	1462.03	2106.19	504.094	1590.87	1152.05	1455.94
283	LUZP1	476.919	1.26577	0.745599	1.69766	0.0895727	0.607765	371.216	203.528	265.598	461.059	516.327	1043.79
284	HTR1D	171.542	-7.79878	2.49076	-3.13108	NA	NA	12.5212	1012.11	0	1.47303	3.14195	0
285	LINC01355	40.8824	-1.23108	3.72987	-0.330061	NA	NA	170.141	1.84188	0	0	73.3121	0
286	HNRNPR	2605.22	-0.62627	0.41505	-1.5089	0.131323	0.692091	2731.09	2461.68	4292.93	1650.53	2114.53	2380.55
287	ZNF436	219.678	-1.7725	2.91162	-0.608766	0.542679	0.97376	424.247	0	595.337	0	298.485	0
288	ZNF436-AS1	27.3384	-2.54088	3.73739	-0.679855	NA	NA	139.942	0	0	0	24.0883	0
289	RP5-1057J7.7	11.0905	7.15053	3.91046	1.82857	NA	NA	0	0	0	65.5499	0	0.993137
290	TCEA3	337.733	-0.535732	1.95143	-0.274533	0.783675	0.998856	47.1385	1151.18	0.903395	320.384	504.806	1.98627
291	ASAP3	210.733	-0.484055	1.816	-0.266549	0.789816	0.998856	399.204	103.145	234.883	148.04	379.128	0
292	E2F2	283.879	-0.72277	0.818537	-0.883002	0.377235	0.922476	360.904	349.958	349.614	131.836	239.835	271.126
293	RP1-150O5.3	103.389	0.891921	2.7023	0.33006	0.741355	0.998856	185.608	0	31.6188	340.27	62.839	0
294	ID3	6394.96	-1.35828	0.307373	-4.41899	9.91645e-06	0.00157513	8862.04	9821.84	8919.22	3615.55	4406.06	2745.03
295	RPL11	46935	0.172593	0.233891	0.73792	0.460563	0.953781	42314.2	42048.3	48029.9	44236.6	45584.4	59396.5
296	TCEB3	598.063	1.09163	1.24173	0.879123	0.379335	0.923836	479.487	652.026	14.4543	290.187	424.163	1728.06
297	TCEB3-AS1	10.2832	1.31367	3.74425	0.350848	0.725702	NA	13.9942	3.68376	0	7.36515	36.6561	0
298	PITHD1	1172.08	-0.863058	0.632621	-1.36426	0.172487	0.764886	1708.03	686.101	2143.76	1070.16	562.409	862.043
299	LYPLA2	2572.64	-0.362548	0.409753	-0.884797	0.376266	0.921882	3798.33	2257.23	2627.07	2563.07	1749.02	2441.13
300	GALE	734.276	-1.31031	1.38703	-0.944687	0.344819	0.908803	1054.72	516.648	1568.29	533.974	731.027	0.993137
301	HMGCL	1123.54	-0.755086	0.693769	-1.08838	0.276426	0.869391	2141.12	1252.48	839.254	495.675	549.841	1462.89
302	FUCA1	226.873	-3.43988	1.62875	-2.11197	0.0346889	0.392983	595.124	476.127	175.259	78.0706	36.6561	0
303	RP11-4M23.4	0.947542	1.10616	3.91956	0.282215	0.777779	NA	0	0	1.80679	0.736515	3.14195	0
304	PNRC2	624.845	-0.323362	1.56444	-0.206696	0.836248	0.998856	522.206	929.23	632.376	960.416	704.844	0
305	SRSF10	1616.13	0.212838	0.46857	0.454229	0.649664	0.989079	1638.06	1016.72	1836.6	1922.3	1934.39	1348.68
306	IL22RA1	0.471862	1.17534	4.02427	0.292064	0.770238	NA	0.736539	0	0	0	2.09463	0
307	IFNLR1	32.6009	7.73746	3.82734	2.02163	0.0432148	0.435181	0.736539	0	0	14.7303	180.138	0
308	GRHL3	222.914	11.4784	2.88685	3.97609	7.00562e-05	0.00707271	0	0	0	0	52.3658	1285.12
309	STPG1	59.8309	-0.0925232	2.97434	-0.0311071	0.975184	0.998856	172.35	12.8932	0	111.95	61.7916	0
310	NIPAL3	152.71	-0.305892	2.23079	-0.137122	0.890934	0.998856	426.456	78.28	1.80679	319.648	90.0692	0
311	RCAN3	112.579	4.32502	2.60223	1.66204	0.096504	0.619425	30.1981	1.84188	0	423.496	219.936	0
312	RP4-594I10.3	0.736515	3.25416	3.96144	0.821459	0.411385	NA	0	0	0	4.41909	0	0
313	SRRM1	1841.87	-0.306906	0.573831	-0.534838	0.592762	0.984192	2331.88	1975.42	1804.08	2446.7	1811.86	681.292
314	CLIC4	879.869	0.275569	0.545955	0.504747	0.613736	0.984772	556.824	1061.85	769.692	858.04	957.247	1075.57
315	RUNX3	1602.47	-0.454639	0.719774	-0.631641	0.527622	0.972364	1347.13	708.204	3503.36	1106.98	835.758	2113.4
316	SYF2	815.338	0.761177	0.761943	0.998994	0.317798	0.895196	486.116	1011.19	317.995	626.774	707.986	1741.96
317	RSRP1	739.697	-0.840259	0.656142	-1.28061	0.200332	0.792302	1416.36	528.62	902.491	448.538	461.866	680.299
318	RHD	38.4372	2.92181	2.63025	1.11085	0.266635	0.861987	1.47308	7.36753	18.0679	70.7055	133.009	0
319	TMEM50A	1379.07	-0.825025	1.45412	-0.567371	0.570462	0.978945	1420.05	2259.99	1608.95	1326.46	1658.95	0
320	RHCE	5.39007	5.10329	3.91461	1.30365	0.192352	NA	0	0.920941	0	0	31.4195	0
321	TMEM57	344.351	-1.54776	1.55576	-0.99486	0.319804	0.895792	602.489	867.527	69.5614	271.038	254.498	0.993137
322	LDLRAP1	794.372	-0.665613	0.964456	-0.690144	0.490104	0.957554	490.535	1029.61	1402.97	79.5436	1127.96	635.608
323	RP11-70P17.1	3.99075	-5.56619	3.91626	-1.4213	0.155228	NA	0	23.9445	0	0	0	0
324	MAN1C1	20.1588	7.03844	3.90881	1.80066	0.0717568	NA	0	0	0.903395	5.89212	114.157	0
325	SEPN1	534.525	0.45991	0.59042	0.778954	0.436007	0.948561	516.314	420.87	412.851	587.739	655.62	613.759
326	RP1-317E23.3	6.10934	6.28768	3.91349	1.60667	0.108127	NA	0	0	0	0	36.6561	0
327	MTFR1L	503.481	0.588535	1.00228	0.587196	0.557072	0.976641	497.164	489.941	219.525	1034.8	688.087	91.3686
328	RP1-317E23.7	2.04283	4.70512	3.92686	1.19819	0.230844	NA	0	0	0	0.736515	11.5205	0
329	AUNIP	104.009	-0.284585	2.80548	-0.101439	0.919202	0.998856	10.3115	0	332.449	246.733	34.5614	0
330	PAQR7	668.188	-0.619743	0.742992	-0.834119	0.404214	0.935402	721.072	1339.97	367.682	641.505	583.355	355.543
331	STMN1	4040.98	-0.312367	0.551208	-0.566695	0.570922	0.978945	1962.88	4631.41	6835.99	2571.17	2848.7	5395.71
332	PAFAH2	165.845	-0.574379	1.97392	-0.290983	0.771064	0.998856	41.9827	73.6753	479.703	261.463	138.246	0
333	PDIK1L	28.1739	8.49405	3.90822	2.17338	NA	NA	0	0	0	1.47303	167.571	0
334	FAM110D	5.33033	-4.97676	3.9141	-1.2715	0.203552	NA	30.9346	0	0	0	1.04732	0
335	ZNF593	825.323	-0.00264985	0.742424	-0.00356919	0.997152	0.999301	527.362	1397.99	552.878	504.513	610.585	1358.61
336	CNKSR1	21.9734	-22.1223	3.90849	-5.66006	NA	NA	131.84	0	0	0	0	0
337	CEP85	126.393	0.260504	2.09495	0.124349	0.901039	0.998856	31.6712	279.045	34.329	100.166	313.147	0
338	SH3BGRL3	3504.82	0.37462	0.358269	1.04564	0.295728	0.879124	3793.18	2183.55	3179.95	3939.62	4040.55	3892.1
339	UBXN11	3314.14	0.306331	0.35201	0.870235	0.384172	0.925174	3572.21	2185.39	3132.97	3631.76	3539.93	3822.58
340	AIM1L	154.046	-1.21119	3.01004	-0.402382	NA	NA	0	644.659	0.903395	277.666	1.04732	0
341	DHDDS	309.99	0.60063	1.60946	0.373187	0.70901	0.995293	693.82	1.84188	43.3629	273.247	202.132	645.539
342	HMGN2	301.767	0.212504	1.27107	0.167186	0.867224	0.998856	72.1808	81.9638	684.773	654.762	117.299	199.621
343	RPS6KA1	1501.76	0.185869	0.874145	0.212629	0.831616	0.998856	1080.5	384.032	2750.84	609.098	979.24	3206.84
344	snoU13	14.3133	20.8631	3.90963	5.33634	NA	NA	0	0	0	0	85.8799	0
345	RP5-968P14.2	15.7431	6.6926	3.90939	1.71193	NA	NA	0	0.920941	0	93.5374	0	0
346	ARID1A	241.884	-1.48425	1.86408	-0.796235	0.425896	0.944759	610.591	456.787	1.80679	206.224	174.902	0.993137
347	PIGV	219.685	3.18608	1.60758	1.98191	0.0474891	0.456977	111.954	17.4979	0.903395	303.444	84.8326	799.475
348	ZDHHC18	515.611	-1.0674	1.01565	-1.05095	0.293282	0.877195	82.4924	1279.19	732.653	268.092	331.999	399.241
349	SFN	1730.09	-0.251434	0.702059	-0.358138	0.72024	0.996643	1661.63	2194.6	1785.11	980.302	554.03	3204.85
350	GPN2	337.53	-1.45478	1.41418	-1.02871	0.303615	0.883821	579.656	231.156	673.029	201.069	338.283	1.98627
351	RP1-50O24.6	43.6476	-0.495307	3.72889	-0.132829	0.894328	0.998856	153.2	0	0	62.6038	46.0819	0
352	GPATCH3	54.7049	-1.20732	3.7216	-0.32441	NA	NA	229.064	0	0	87.6453	11.5205	0
353	NUDC	2437.54	0.0394767	0.45027	0.0876733	0.930136	0.998856	2208.14	1541.66	3462.71	2200.71	2458.05	2753.97
354	TRNP1	239.343	2.97957	1.95975	1.52038	0.128415	0.686236	160.566	0	0.903395	348.372	338.283	587.937
355	FAM46B	94.5937	1.79606	2.35147	0.763802	0.444986	0.950096	114.164	1.84188	10.8407	251.152	189.564	0
356	SLC9A1	393.58	1.37897	1.812	0.761023	0.446644	0.950218	577.447	77.3591	0.903395	39.7718	48.1765	1617.82
357	WDTC1	137.029	0.442029	2.03064	0.21768	0.827678	0.998856	268.1	51.5727	28.9086	272.511	201.085	0
358	TMEM222	280.525	-2.0502	1.70805	-1.20032	0.230017	0.823375	200.339	518.49	636.893	53.0291	274.397	0
359	MAP3K6	75.4771	0.902807	2.85376	0.316357	NA	NA	156.883	0.920941	0	290.924	3.14195	0.993137
360	GPR3	0.698211	3.14792	3.96558	0.793811	0.427305	NA	0	0	0	0	4.18926	0
361	WASF2	2084.28	0.359347	0.61128	0.587859	0.556627	0.976482	1841.35	1351.94	2284.69	1381.7	1306	4340.01
362	AHDC1	175.786	-0.199015	1.44506	-0.137721	0.890461	0.998856	97.2232	15.656	450.794	108.268	84.8326	297.941
363	IFI6	475.966	0.676718	1.28555	0.526403	0.598608	0.984607	505.266	7.36753	586.303	279.139	536.226	941.494
364	FAM76A	107.523	-0.193436	2.26735	-0.0853135	0.932012	0.998856	19.15	325.092	0	245.26	38.7507	16.8833
365	STX12	412.91	-2.59222	2.04874	-1.26528	0.205772	0.799531	0.736539	306.673	1817.63	90.5914	261.829	0
366	PPP1R8	651.13	-0.29465	1.57506	-0.187072	0.851604	0.998856	578.183	541.513	1032.58	1213.04	541.462	0
367	THEMIS2	47.1379	-0.547077	3.72863	-0.146724	NA	NA	167.931	0	0	114.896	0	0
368	RPA2	603.832	-0.419654	1.43	-0.293465	0.769167	0.998856	522.206	1036.06	514.935	869.088	679.708	0.993137
369	SMPDL3B	85.7245	9.38031	3.28528	2.85525	NA	NA	0.736539	0	0	1.47303	512.138	0
370	XKR8	24.9189	-5.12808	3.78822	-1.35369	NA	NA	0.736539	144.588	0	0	4.18926	0
371	EYA3	310.184	-2.0533	1.60255	-1.28127	0.200098	0.792302	388.893	213.658	897.071	11.7842	347.709	1.98627
372	RN7SL559P	7.63899	2.21444	3.76102	0.588787	0.556004	NA	0	0	8.13055	0	37.7034	0
373	SPCS2P4	7.93016	1.72107	3.75344	0.458532	0.64657	NA	11.0481	0	0	13.2573	8.37853	14.8971
374	PTAFR	2.61829	5.06343	3.92245	1.29088	0.196744	NA	0	0	0	0	15.7097	0
375	DNAJC8	2284.09	-0.467344	0.364749	-1.28128	0.200097	0.792302	3086.1	2631.13	2235	1686.62	1935.44	2130.28
376	ATPIF1	9520.72	-0.543288	0.383431	-1.41691	0.156508	0.746989	10580.4	6906.14	16391.2	8905.21	7170.97	7170.45
377	RP5-1092A3.4	612.199	-0.210921	1.07806	-0.195648	0.844885	0.998856	427.929	130.774	1412.01	710.737	126.725	865.022
378	SESN2	401.824	-1.82476	1.6754	-1.08915	0.276086	0.869391	164.985	1022.24	692.904	97.22	433.589	0
379	MED18	39.496	2.16107	2.67621	0.807511	0.419372	0.941748	36.827	6.44659	0	148.776	42.94	1.98627
380	PHACTR4	1117.87	-0.14654	0.726183	-0.201794	0.840078	0.998856	1221.92	1859.38	442.663	1565.83	1048.36	569.067
381	RP1-308E4.1	33.8923	-7.6951	3.90789	-1.96912	NA	NA	0	0	202.36	0	0	0.993137
382	RNU6ATAC27P	3.73656	5.57788	3.91775	1.42374	0.15452	NA	0	0	0	1.47303	20.9463	0
383	RCC1	877.696	0.831996	0.784918	1.05998	0.289155	0.874859	265.891	359.167	1269.27	1001.66	855.657	1514.53
384	SNHG3	1496.62	-0.893577	0.691748	-1.29177	0.196438	0.789263	2110.18	1029.61	2697.54	834.472	1860.03	447.905
385	RP4-669K10.8	77.702	-1.68015	2.5935	-0.647831	0.517094	0.969207	84.702	268.915	1.80679	109.741	1.04732	0
386	TRNAU1AP	457.706	-0.865014	1.33223	-0.649297	0.516147	0.968323	57.45	1040.66	674.836	453.693	502.712	16.8833
387	SNHG12	254.569	0.901688	1.93449	0.46611	0.641137	0.987608	214.333	11.9722	306.251	729.887	264.971	0
388	TAF12	242.078	-2.70861	1.00569	-2.6933	0.00707491	0.196465	355.748	560.853	343.29	94.274	76.4541	21.849
389	RAB42	390.402	0.261225	1.04205	0.250685	0.802058	0.998856	446.343	244.97	374.005	81.7532	299.532	895.809
390	GMEB1	520.334	-0.145965	0.644235	-0.226571	0.820757	0.998856	544.302	462.312	633.28	461.795	371.797	648.518
391	YTHDF2	2985.9	0.191904	0.573593	0.334565	0.737953	0.998856	2638.28	1918.32	3806	1595.29	2371.12	5586.39
392	EPB41	747.782	-1.18089	1.10378	-1.06987	0.28468	0.872209	138.469	2525.22	449.891	591.422	136.151	645.539
393	TMEM200B	632.594	-2.19017	1.4973	-1.46275	0.143536	0.720801	138.469	2525.22	449.891	562.698	117.299	1.98627
394	SRSF4	1362.11	-0.350308	0.763822	-0.458625	0.646504	0.988117	677.616	1947.79	1954.95	1996.69	1241.07	354.55
395	uc_338	164.231	-1.89394	2.22964	-0.849437	0.395638	0.932169	91.3308	684.259	0.903395	103.112	105.779	0
396	MECR	210.019	-1.04662	2.0941	-0.499793	0.617221	0.985196	584.812	262.468	1.80679	217.272	193.753	0
397	PTPRU	1000.73	0.188521	0.849963	0.221799	0.824471	0.998856	149.517	999.221	1657.73	1014.92	942.584	1240.43
398	SDC3	41.5739	-2.28235	1.89903	-1.20185	0.22942	0.822973	100.906	12.8932	93.0497	7.36515	28.2775	6.95196
399	PUM1	1985.48	-0.253003	0.572424	-0.441985	0.6585	0.990034	1246.22	3012.4	2218.74	1190.21	1375.13	2870.17
400	RP11-490K7.1	0.288279	0.107352	4.08047	0.0263088	0.979011	NA	0.736539	0	0	0	0	0.993137
401	NKAIN1	23.3235	-1.44484	3.73415	-0.386925	NA	NA	102.379	0	0	37.5623	0	0
402	SNRNP40	521.318	0.507043	1.20335	0.421359	0.673493	0.991802	56.7135	442.973	792.277	279.876	130.914	1425.15
403	RP11-490K7.4	38.5392	0.331942	3.72929	0.0890095	NA	NA	102.379	0	0	121.525	7.33121	0
404	ZCCHC17	1870.21	0.245538	0.822602	0.298489	0.76533	0.998856	1685.94	3232.5	215.911	1873.69	1734.36	2478.87
405	FABP3	42.06	0.687683	3.72908	0.184411	NA	NA	0	96.6988	0	154.668	0	0.993137
406	SERINC2	2570.87	-0.14317	0.511409	-0.279953	0.779514	0.998856	2583.04	1637.43	3874.66	2750.15	1489.28	3090.64
407	TINAGL1	1357.11	-0.353471	0.937849	-0.376896	0.706251	0.995293	1764.01	1024.09	1779.69	2265.52	1216.98	92.3617
408	PEF1	678.06	-0.0625286	0.938662	-0.0666146	0.946889	0.998856	1479.71	297.464	300.83	306.39	529.942	1154.03
409	RP11-73M7.9	24.0883	21.5873	3.90847	5.52322	NA	NA	0	0	0	0	144.53	0
410	COL16A1	79.1869	-1.04652	3.62226	-0.288914	NA	NA	1.47308	318.646	0	0	155.003	0
411	ADGRB2	393.706	-0.555159	0.767576	-0.723263	0.469518	0.953781	352.066	727.544	326.125	379.305	272.302	304.893
412	SPOCD1	4.42693	5.82509	3.91602	1.4875	0.136883	NA	0	0	0	13.9938	12.5678	0
413	RP11-84A19.2	0.460471	-2.44221	3.98869	-0.612284	0.54035	NA	0	2.76282	0	0	0	0
414	RP11-84A19.4	0.93541	2.36442	3.9588	0.597256	0.550336	NA	0	0	0.903395	0.736515	0	3.97255
415	PTP4A2	3898.45	0.431085	0.402436	1.07119	0.284085	0.870897	3265.08	2310.64	4385.08	3764.33	3943.14	5722.45
416	RP4-534N18.2	4.78735	5.94014	3.91532	1.51716	0.129227	NA	0	0	0	28.7241	0	0
417	KHDRBS1	6048.1	0.290785	0.614701	0.473051	0.636176	0.987591	3340.94	4697.72	8283.23	3391.65	3428.91	13146.2
418	TMEM39B	593.635	0.357248	1.04284	0.342571	0.731921	0.997984	651.101	173.137	737.17	197.386	258.687	1544.33
419	KPNA6	3487.03	-0.0709597	0.390753	-0.181597	0.855899	0.998856	2865.87	3382.62	4470	3649.43	4119.09	2435.17
420	RP4-622L5.2	512.665	0.148043	1.46164	0.101286	0.919324	0.998856	539.883	314.041	605.274	908.86	706.938	0.993137
421	TXLNA	930.236	0.468156	0.589116	0.794674	0.426803	0.944759	967.076	927.388	447.18	826.37	1307.05	1106.35
422	CCDC28B	595.83	0.0866307	0.792816	0.10927	0.912989	0.998856	433.085	936.597	364.068	285.031	632.579	923.617
423	IQCC	56.8768	-0.471591	3.28625	-0.143504	NA	NA	197.392	0	0.903395	137.728	5.23658	0
424	TMEM234	414.33	3.9722	1.53604	2.58599	NA	NA	137.733	8.28847	2.71018	146.567	188.517	2002.16
425	EIF3I	3201.56	0.551519	0.451376	1.22186	0.22176	0.813875	4032.55	1833.59	1924.23	3412.28	4358.93	3647.79
426	MTMR9LP	15.4991	7.63163	3.90941	1.95212	0.0509242	NA	0	0	0	0	89.0219	3.97255
427	FAM167B	106.664	10.415	3.29134	3.16436	0.00155427	0.073769	0	0	0	30.1971	0	609.786
428	HDAC1	2329.67	-0.279561	0.551857	-0.506582	0.612448	0.984772	1638.06	4050.3	1975.72	1608.55	1553.17	3152.22
429	MARCKSL1	1685.94	-0.478144	0.562458	-0.850098	0.395271	0.93171	1492.96	2155.92	2239.52	1192.42	763.493	2271.3
430	FAM229A	13.3888	1.253	3.73953	0.335068	0.737574	NA	22.8327	0	0.903395	54.5021	2.09463	0
431	BSDC1	321.548	1.86242	1.95441	0.952931	0.340625	0.907636	254.106	158.402	3.61358	1023.02	490.144	0
432	RP1-27O5.3	3.38745	5.43622	3.91889	1.38719	0.165385	NA	0	0	0	1.47303	18.8517	0
433	ZBTB8A	156.852	1.58868	3.07519	0.516611	0.605428	0.984607	0	234.84	0	128.154	578.118	0
434	ZBTB8OS	343.284	2.75149	1.79439	1.53338	0.125181	0.680633	102.379	22.1026	141.833	1242.5	550.888	0
435	RBBP4	1888.15	-0.361521	0.4796	-0.753796	0.450971	0.950218	2127.86	2373.27	1869.12	1132.02	1364.65	2461.99
436	SYNC	932.456	-1.12719	0.523452	-2.15339	0.0312883	0.378694	1327.24	1518.63	991.927	623.092	684.945	448.898
437	RP11-114B7.6	31.8204	-0.119853	3.73018	-0.0321307	0.974368	0.998856	99.4328	0	0	81.0167	10.4732	0
438	KIAA1522	1329.24	1.15808	0.74618	1.55202	0.120658	0.670664	551.668	815.033	1101.24	761.557	992.856	3753.06
439	YARS	1642.13	-0.777753	0.616175	-1.26223	0.206867	0.799846	1266.11	2999.51	1957.66	1531.95	1556.31	541.26
440	S100PBP	338.213	-0.897078	1.2027	-0.745887	0.455736	0.952829	120.792	238.524	961.212	484.627	166.523	57.6019
441	TMEM54	365.756	0.811111	1.26616	0.640606	0.521779	0.970063	259.998	196.16	340.58	765.976	617.916	13.9039
442	RNF19B	162.539	-1.49967	1.96231	-0.764239	0.444725	0.950096	0	119.722	600.757	85.4358	67.0282	102.293
443	RP5-1174N9.2	30.1323	8.59103	3.90812	2.19825	NA	NA	0	0	0	5.89212	174.902	0
444	AK2	3167.46	0.0330697	0.434771	0.0760623	0.93937	0.998856	4368.41	2461.68	2562.93	2429.76	2949.24	4232.75
445	AZIN2	102.098	-8.2791	2.16264	-3.82824	0.000129063	0.0116425	4.41923	186.951	419.175	0	1.04732	0.993137
446	RP11-131M11.2	2.76591	-0.727387	3.7888	-0.191983	0.847755	NA	10.3115	0	0	0	6.2839	0
447	TRIM62	117.102	-5.72099	2.79424	-2.04742	NA	NA	688.664	0.920941	0	8.83818	4.18926	0
448	RP11-131M11.3	19.6655	7.00321	3.90886	1.79162	0.0731933	NA	0	0.920941	0	109.741	7.33121	0
449	ZNF362	11.9554	-0.152105	3.73886	-0.0406821	0.967549	NA	0	37.7586	0	8.83818	25.1356	0
450	PHC2	633.684	-0.0479602	1.97428	-0.0242925	0.980619	0.998856	1347.87	584.798	0	1121.71	746.736	0.993137
451	RP11-415J8.5	24.5514	8.29594	3.90843	2.12257	0.0337895	0.390432	0	0	0	80.2802	67.0282	0
452	ZSCAN20	197.445	-5.89093	2.00066	-2.9445	0.00323482	0.120804	5.89231	914.495	244.82	18.4129	1.04732	0
453	SMIM12	608.188	1.40363	0.870975	1.61157	0.107056	0.640776	204.021	437.447	359.551	596.577	301.627	1749.91
454	GJB5	43.5031	8.15442	3.46165	2.35565	0.0184905	0.313786	0	0	0.903395	128.154	131.962	0
455	GJB3	162.513	0.48742	1.49386	0.326282	0.744211	0.998856	7.36539	301.148	97.5666	333.641	76.4541	158.902
456	RP11-244H3.1	0.859296	-3.36132	3.95032	-0.850898	0.394826	NA	5.15577	0	0	0	0	0
457	RP11-244H3.4	54.3735	6.46198	3.31704	1.94812	0.0514009	0.475106	0	3.68376	0	201.069	121.489	0
458	ZMYM6NB	0.736713	-1.89777	3.96828	-0.478233	0.632484	NA	0	3.68376	0	0.736515	0	0
459	ZMYM6	40.3449	2.22124	3.73183	0.595216	0.551699	0.975697	42.7193	0	0	100.903	98.4477	0
460	ZMYM1	62.5303	2.53781	2.00018	1.26879	0.204515	0.796637	52.2943	0.920941	1.80679	109.741	74.3594	136.06
461	SFPQ	2104.98	0.431599	0.43716	0.987279	0.323506	0.899231	1891.43	2301.43	1184.35	2177.88	2800.52	2274.28
462	ZMYM4	310.797	-1.07629	1.53384	-0.701695	0.482869	0.957001	469.912	103.145	692	484.627	113.11	1.98627
463	RPL5P4	0.59461	2.92896	3.97513	0.736821	0.461231	NA	0	0	0	1.47303	2.09463	0
464	KIAA0319L	537.112	-0.599744	0.814389	-0.736434	0.461466	0.953781	602.489	948.569	390.267	167.925	520.516	592.903
465	RP4-728D4.3	3.84016	5.61701	3.91746	1.43384	0.151618	NA	0	0	0	0	23.041	0
466	NCDN	136.616	2.21284	1.13839	1.94383	0.0519154	0.477932	50.0847	24.8654	70.4648	171.608	310.006	192.669
467	PSMB2	6218.8	0.627352	0.528692	1.18661	0.235381	0.828632	4597.48	4056.75	6008.48	4849.22	3857.26	13943.6
468	C1orf216	184.631	-0.923533	1.17502	-0.785971	0.431884	0.946426	243.058	417.186	65.0444	67.0229	127.773	187.703
469	CLSPN	233.978	1.52761	2.00154	0.763219	NA	NA	358.695	0.920941	1.80679	11.7842	514.232	516.431
470	AGO4	63.8359	2.7132	2.4782	1.09483	0.273593	0.869391	40.5097	10.1304	0	229.793	101.59	0.993137
471	AGO1	319.851	0.958912	1.549	0.619052	0.535882	0.972841	170.877	307.594	173.452	496.411	769.777	0.993137
472	RP4-789D17.5	61.7773	9.62699	3.66871	2.62408	0.00868829	0.216266	0	0	0	72.1785	298.485	0
473	AGO3	141.863	-1.57978	2.36423	-0.668202	NA	NA	16.2039	621.635	0	102.376	109.968	0.993137
474	ADPRHL2	1057.69	-1.48469	0.675103	-2.19921	0.0278631	0.360377	1254.33	1698.22	1722.77	449.274	979.24	242.325
475	TRAPPC3	1813.77	1.29542	0.753999	1.71806	0.085785	0.593815	944.98	1379.57	825.703	1022.28	1065.12	5644.99
476	MAP7D1	1070.97	-1.42202	0.645764	-2.20207	0.0276605	0.360377	1871.55	617.952	2189.83	494.202	651.431	600.848
477	THRAP3	1711.86	0.514211	0.744164	0.690992	0.489571	0.957241	1356.71	1202.75	1670.38	990.613	702.749	4347.95
478	SH3D21	11.0477	7.14499	3.91047	1.82714	NA	NA	0	0	0	66.2864	0	0
479	RP11-268J15.5	11.0477	7.14499	3.91047	1.82714	NA	NA	0	0	0	66.2864	0	0
480	STK40	105.293	9.43299	2.84752	3.3127	0.000923991	0.0500341	0.736539	0	0	366.048	264.971	0
481	LSM10	837.394	1.35256	0.973875	1.38884	0.16488	0.756952	231.273	953.174	229.462	389.617	596.97	2623.87
482	OSCP1	221.415	-2.38458	2.54504	-0.936953	NA	NA	1107.75	0	7.22716	104.585	108.921	0
483	MRPS15	1317.66	0.538358	0.499759	1.07723	0.281376	0.869391	1419.31	815.033	989.217	1324.99	2027.6	1329.81
484	LINC01137	114.397	-1.92244	2.64654	-0.726397	0.467596	0.953781	198.866	0	344.193	10.3112	133.009	0
485	ZC3H12A	35.1982	8.81568	3.90793	2.25585	0.0240802	0.34284	0	0	0	147.303	63.8863	0
486	MEAF6	584.359	-1.17559	0.881758	-1.33323	0.182456	0.775466	534.727	908.969	986.507	201.069	133.009	741.873
487	SNIP1	85.8677	1.47001	2.79201	0.526505	0.598538	0.984607	123.739	12.8932	0	311.546	67.0282	0
488	GNL2	163.326	5.89216	2.48163	2.37431	0.0175816	0.309548	0	0	16.2611	843.31	119.394	0.993137
489	C1orf109	62.7433	9.6493	3.16677	3.04704	0.00231103	0.0979161	0	0	0	23.5685	351.898	0.993137
490	CDCA8	381.279	0.57479	0.860788	0.667748	0.504294	0.963891	141.416	271.678	505.901	328.486	410.548	629.649
491	EPHA10	71.4375	-4.03448	1.89836	-2.12525	0.0335661	0.390432	149.517	72.7544	181.582	0.736515	23.041	0.993137
492	MANEAL	726.043	-0.812787	0.946799	-0.858458	0.39064	0.928672	134.787	845.424	1795.95	748.299	413.69	418.111
493	YRDC	329.114	-0.46822	2.30058	-0.203523	0.838726	0.998856	192.237	0	953.985	531.027	297.438	0
494	C1orf122	2367.79	0.466512	0.615747	0.757636	0.448669	0.950218	1952.57	2753.61	1258.43	1148.96	2403.59	4689.59
495	MTF1	395.593	1.32893	1.14852	1.15707	0.247243	0.838745	185.608	408.898	81.3055	218.009	152.908	1326.83
496	INPP5B	167.429	0.337743	1.66273	0.203125	0.839037	0.998856	182.662	240.366	20.7781	360.892	196.895	2.97941
497	RP11-109P14.10	161.512	0.243429	1.76849	0.137648	0.890519	0.998856	182.662	240.366	20.7781	360.892	163.381	0.993137
498	SF3A3	1350.22	-0.201041	0.45458	-0.442257	0.658304	0.990034	1685.2	1056.32	1590.88	1289.64	1102.82	1376.49
499	FHL3	257.902	-0.885316	1.61674	-0.547592	0.583972	0.982834	25.7789	465.996	512.225	287.977	253.45	1.98627
500	UTP11L	846.165	-0.000119618	0.778943	-0.000153565	0.999877	0.999927	251.16	1060.92	1226.81	1229.24	573.929	734.921
501	RRAGC	1038.76	-0.138172	0.753866	-0.183285	0.854575	0.998856	489.062	861.08	1915.2	505.986	868.225	1592.99
502	RP5-864K19.7	529.123	-0.552437	0.951401	-0.580656	0.561472	0.978542	168.667	563.616	1155.44	505.986	603.254	177.771
503	RP5-864K19.4	20.6224	21.311	3.90875	5.45213	NA	NA	0	0	0	123.735	0	0
504	MYCBP	916.569	-1.61664	0.895441	-1.80541	0.07101	0.548786	270.31	1350.1	2526.8	570.063	586.497	195.648
505	RP5-864K19.6	81.8461	5.11482	2.60505	1.96342	0.0495971	0.466706	0	13.8141	0	206.224	267.066	3.97255
506	AKIRIN1	1116.03	-0.869413	0.993063	-0.875486	0.381309	0.924697	1070.93	1088.55	2168.15	1364.76	954.105	49.6568
507	NDUFS5	14031.3	0.421794	0.299068	1.41036	0.158433	0.747888	12728.9	11075.2	12179.6	13925.3	12913.4	21365.4
508	MACF1	582.555	-0.179906	1.37603	-0.130743	0.895979	0.998856	530.308	760.697	565.525	742.407	894.408	1.98627
509	BMP8A	1.22753	3.98452	3.93983	1.01134	0.311852	NA	0	0	0	7.36515	0	0
510	RP11-69E11.4	152.715	6.65768	1.76741	3.76691	0.000165281	0.0143722	0	0.920941	8.13055	212.116	75.4068	619.717
511	PABPC4	3791.16	-0.974395	0.579084	-1.68265	0.092443	0.610223	3773.29	2124.61	9176.68	2021	2273.72	3377.66
512	HEYL	93.1633	-10.1124	2.73695	-3.69478	0.000220082	0.0178356	100.906	2.76282	455.311	0	0	0
513	HPCAL4	36.7619	-4.33136	3.75076	-1.15479	NA	NA	209.177	0.920941	0	0	10.4732	0
514	PPIE	1822.51	0.828047	0.534847	1.54819	0.121576	0.673174	1324.3	1538.89	1076.85	1522.38	1678.85	3793.78
515	BMP8B	38.5143	-0.115313	3.72927	-0.030921	NA	NA	0	0	120.151	5.15561	105.779	0
516	OXCT2	4.36382	5.8017	3.91618	1.48147	0.138481	NA	0	0	0	0	26.1829	0
517	RP1-118J21.25	16.7244	5.03077	3.80672	1.32155	NA	NA	2.94616	0	0	0	97.4004	0
518	TRIT1	253.306	-0.536485	2.0294	-0.264356	0.791505	0.998856	284.304	3.68376	611.598	165.716	454.535	0
519	MYCL	39.5812	-2.02836	3.73173	-0.543545	NA	NA	190.764	0	0	39.7718	0	6.95196
520	MFSD2A	76.9133	-1.86517	2.96364	-0.629351	0.529119	0.972629	0	42.3633	319.802	97.22	2.09463	0
521	CAP1	4999.99	-0.0159508	0.448887	-0.0355342	0.971654	0.998856	4232.89	3319.99	7529.8	3359.98	5282.66	6274.64
522	PPT1	2092.29	-0.112308	0.392189	-0.286361	0.774602	0.998856	1815.57	2075.8	2629.78	1916.41	1739.59	2376.58
523	RLF	359.126	2.18183	2.30708	0.945713	0.344295	0.908803	362.377	26.7073	0	1273.43	492.239	0
524	RP1-39G22.7	81.1594	1.60036	2.73685	0.584744	NA	NA	113.427	2.76282	4.51697	0.736515	365.513	0
525	ZMPSTE24	576.707	-0.0394689	1.13395	-0.0348065	0.972234	0.998856	422.773	1203.67	127.379	649.606	981.335	75.4784
526	SMAP2	546.48	0.421377	0.885737	0.475736	0.634263	0.987191	843.337	226.552	331.546	307.127	1097.59	472.733
527	ZFP69B	28.8241	7.55754	3.90819	1.93377	0.0531417	0.481263	0	0.920941	0	11.7842	160.239	0
528	RP1-228H13.5	18.7481	7.90629	3.90895	2.02261	NA	NA	0	0	0	1.47303	111.015	0
529	ZFP69	4.49066	3.00895	3.81467	0.788785	0.430238	NA	2.94616	0	0	0	3.14195	20.8559
530	RP11-656D10.3	10.9968	7.1363	3.9105	1.82491	0.0680147	NA	0	0	0	0	65.9809	0
531	EXO5	158.706	-1.05708	2.16388	-0.488512	0.625187	0.986159	2.20962	305.752	335.159	56.7117	252.403	0
532	RP11-656D10.6	92.3941	-0.311996	2.91419	-0.107061	0.914741	0.998856	2.20962	304.832	0	56.7117	190.612	0
533	ZNF684	77.8828	-4.16407	3.10861	-1.33953	NA	NA	0	0.920941	441.76	23.5685	1.04732	0
534	RIMS3	31.1583	5.9488	3.8055	1.56321	0.118003	0.663722	2.94616	0	0	20.6224	163.381	0
535	NFYC	459.841	1.12145	1.00115	1.12017	0.262643	0.8561	376.371	382.191	110.214	751.982	1001.23	137.053
536	KCNQ4	38.5193	-6.79845	3.60155	-1.88765	0.0590736	0.504911	101.642	0	127.379	0	2.09463	0
537	CITED4	1955.96	0.43965	0.671895	0.654343	0.512891	0.96703	1697.72	1841.88	1440.91	1106.98	1061.98	4586.31
538	CTPS1	798.82	-1.16499	0.614408	-1.89612	0.0579436	0.498546	1353.02	1023.17	938.627	638.559	563.456	276.092
539	SLFNL1-AS1	1.22753	3.98452	3.93983	1.01134	0.311852	NA	0	0	0	7.36515	0	0
540	SLFNL1	1.22753	3.98452	3.93983	1.01134	0.311852	NA	0	0	0	7.36515	0	0
541	SCMH1	61.2456	-1.76305	2.68656	-0.656246	0.511666	0.96703	69.2347	213.658	0.903395	0	81.6906	1.98627
542	FOXO6	319.213	-2.06533	1.77621	-1.16278	0.24492	0.836847	758.635	785.563	1.80679	248.942	118.347	1.98627
543	EDN2	10.2812	-1.44718	3.74581	-0.386345	0.699241	NA	0	45.1261	0	2.94606	13.6151	0
544	HIVEP3	16.2033	19.8532	3.90929	5.07847	NA	NA	0	0	0	97.22	0	0
545	FOXJ3	498.959	-1.26091	1.56765	-0.804329	0.421207	0.941748	1012.74	673.208	426.402	427.915	453.488	0
546	RIMKLA	593.124	1.0707	1.41455	0.75692	0.449098	0.950218	668.041	0.920941	478.799	844.046	475.481	1091.46
547	PPCS	553.076	-0.285799	0.737585	-0.38748	0.698401	0.993786	811.666	680.576	330.642	349.108	410.548	735.914
548	PPIH	484.727	0.0883956	0.787499	0.112249	0.910626	0.998856	572.291	656.631	180.679	493.465	561.361	443.932
549	YBX1	4717.27	-0.18681	0.368259	-0.507278	0.61196	0.984772	5506.37	3249.08	6311.12	4167.94	4699.31	4369.8
550	P3H1	309.383	2.28225	1.54077	1.48124	0.138544	0.709271	103.852	210.896	1.80679	671.702	826.332	41.7117
551	C1orf50	184.745	1.57186	1.64728	0.954213	0.339976	0.907636	77.3366	200.765	0.903395	73.6515	250.309	505.507
552	SVBP	36.8271	-1.97614	2.76193	-0.715494	0.474304	0.955861	167.931	8.28847	0	31.6702	3.14195	9.93137
553	RP11-342M1.3	113.69	1.25642	2.60362	0.482568	0.629403	0.986923	200.339	0.920941	0	433.807	46.0819	0.993137
554	ZNF691	56.5702	-4.89889	3.08589	-1.58751	NA	NA	1.47308	326.934	0	3.68258	7.33121	0
555	SLC2A1	3515.36	0.529882	0.424496	1.24826	0.211935	0.804419	3542.02	3011.48	2076.9	2723.63	4462.61	5275.54
556	SLC2A1-AS1	85.4917	-0.794399	2.91365	-0.272648	0.785124	0.998856	0	6.44659	318.898	29.4606	158.145	0
557	EBNA1BP2	2665.61	-0.0102859	0.674124	-0.0152581	0.987826	0.998856	2831.26	735.832	4458.25	2623.47	1608.68	3736.18
558	RP1-92O14.3	97.3723	-1.77976	2.45751	-0.724212	NA	NA	451.498	0.920941	0	21.3589	61.7916	48.6637
559	CDC20	2025.12	0.450792	0.395849	1.1388	0.254788	0.847371	1716.14	1514.03	1903.45	1808.14	2399.4	2809.58
560	ELOVL1	1195.44	0.0283429	0.591618	0.0479074	0.96179	0.998856	1055.46	1557.31	938.627	1794.89	1170.9	655.47
561	MED8	709.661	1.06632	1.13003	0.943617	0.345366	0.908803	738.749	21.1816	616.115	525.872	639.91	1716.14
562	SZT2	393.294	2.26611	1.40333	1.61481	0.106351	0.639511	375.635	26.7073	3.61358	634.14	744.642	575.026
563	HYI	248.055	2.25435	1.58834	1.41932	0.155807	0.746031	232.01	23.9445	1.80679	550.177	596.97	83.4235
564	HYI-AS1	53.1996	-23.3163	3.90748	-5.96709	NA	NA	1.47308	317.725	0	0	0	0
565	PTPRF	3518.3	0.757544	0.543142	1.39474	0.163094	0.755418	3867.57	2287.62	1690.25	3411.54	2571.16	7281.68
566	KDM4A	155.984	-0.124723	1.65512	-0.075356	0.939931	0.998856	311.556	163.928	12.6475	171.608	270.208	5.95882
567	KDM4A-AS1	42.2077	9.07781	3.90773	2.32304	NA	NA	0	0	0	251.152	2.09463	0
568	ST3GAL3	72.7625	-1.26282	2.89381	-0.436388	0.662555	0.990217	0	291.938	16.2611	85.4358	42.94	0
569	ARTN	13.3235	7.41346	3.90984	1.8961	0.0579467	NA	0	0	0	6.62864	73.3121	0
570	RP11-7O11.3	16.9399	21.0895	3.90918	5.39487	NA	NA	0	0	0	101.639	0	0
571	IPO13	173.416	0.651644	1.95491	0.333337	0.73888	0.998856	268.837	112.355	23.4883	270.301	365.513	0
572	DPH2	577.789	-3.2507	1.72341	-1.88621	0.059267	0.505267	25.0423	568.221	2543.96	187.075	142.435	0
573	ATP6V0B	6520.4	0.0461518	0.268909	0.171626	0.863731	0.998856	6352.65	6430.01	6465.6	6160.21	5926.76	7787.19
574	B4GALT2	1046.85	-1.29675	0.815175	-1.59076	0.111663	0.6523	704.131	1566.52	2193.44	677.594	984.477	154.929
575	CCDC24	100.874	0.44967	2.4236	0.185538	0.852807	0.998856	184.871	70.9125	0	27.9876	320.479	0.993137
576	SLC6A9	284.465	-0.161496	1.80998	-0.0892252	0.928903	0.998856	85.4385	804.903	10.8407	468.424	336.188	0.993137
577	RP5-1198O20.4	313.725	-1.63001	1.51779	-1.07393	0.282852	0.870148	178.979	318.646	925.076	166.452	292.201	0.993137
578	KLF17	4.08566	5.70687	3.91681	1.45702	0.145111	NA	0	0	0	1.47303	23.041	0
579	DMAP1	1175.99	0.253799	0.688528	0.368611	0.712417	0.995293	886.793	1759	572.752	1259.44	648.289	1929.66
580	ERI3	732.206	1.59372	1.30109	1.22491	0.220611	0.813875	952.345	134.457	6.32376	584.057	937.348	1778.71
581	RNF220	662.631	0.183927	1.29147	0.142417	0.886751	0.998856	262.944	1495.61	102.987	1593.08	475.481	45.6843
582	TMEM53	39.5353	8.01542	2.93522	2.73077	0.00631861	0.186783	0	0.920941	0	4.41909	201.085	30.7872
583	RNU5F-1	15.4508	4.58191	3.79141	1.2085	NA	NA	3.6827	0	0	0	89.0219	0
584	KIF2C	1375.66	-1.21366	0.76355	-1.5895	0.111949	0.652567	830.816	781.879	4154.71	952.314	842.042	692.216
585	RP11-269F19.2	0.820963	3.38723	3.95666	0.856084	0.391951	NA	0	0	0	0.736515	4.18926	0
586	RPS8	71338.1	-0.352687	0.222956	-1.58187	0.11368	0.652567	71953.2	82269.5	85821.6	58303.3	57120.6	72560.6
587	RPS15AP11	1.71859	-4.35677	3.92868	-1.10897	0.267445	NA	10.3115	0	0	0	0	0
588	PLK3	298.902	-1.36349	1.33537	-1.02106	0.307226	0.884942	243.794	326.934	720.909	287.977	5.23658	208.559
589	PTCH2	10.4214	7.05874	3.9107	1.80498	0.0710777	NA	0	0	0	0.736515	61.7916	0
590	RP5-882O7.1	10.7746	2.1358	3.60997	0.591639	0.554092	NA	11.0481	0	0.903395	5.89212	40.8453	5.95882
591	EIF2B3	131.81	-0.44023	2.11721	-0.207929	0.835284	0.998856	178.979	275.361	0.903395	23.5685	311.053	0.993137
592	HECTD3	259.236	0.607948	1.65046	0.368351	0.712611	0.995293	153.937	461.392	0.903395	265.145	608.491	65.547
593	UROD	1195.89	0.803432	0.654459	1.22763	0.219587	0.813875	720.335	464.154	1429.17	914.015	1514.42	2133.26
594	ZSWIM5	27.652	5.44878	3.79012	1.43763	NA	NA	3.6827	0	0	159.087	3.14195	0
595	HPDL	119.832	-1.8595	2.94797	-0.630772	NA	NA	0	0.920941	562.815	145.83	9.42584	0
596	MUTYH	64.733	3.3371	3.40258	0.980755	0.326714	0.901744	0	34.9958	0	190.021	163.381	0
597	TOE1	83.1831	2.25319	2.76022	0.816309	0.414323	0.940733	7.36539	79.2009	0	226.11	186.422	0
598	TESK2	117.344	-0.69604	2.1696	-0.320814	0.748351	0.998856	5.15577	106.829	323.415	164.979	103.684	0
599	CCDC163P	23.4987	4.66011	3.57023	1.30527	0.191801	0.784928	4.41923	0.920941	0	123.735	0	11.9176
600	MMACHC	27967	-0.174555	0.274896	-0.634984	0.525439	0.970899	23396.9	34900.9	30673	25406.1	22388.5	31036.5
601	PRDX1	28908.2	-0.161806	0.262055	-0.61745	0.536938	0.972841	24684.4	35118.3	31780.5	26122.7	23874.6	31868.8
602	AKR1A1	1089.18	-0.378042	0.798054	-0.473706	0.63571	0.987191	561.979	629.924	2501.5	1178.42	455.582	1207.65
603	NASP	1972.52	0.0327094	0.713959	0.045814	0.963458	0.998856	576.71	3593.51	1680.31	1203.47	1865.27	2915.85
604	CCDC17	20.1622	5.22688	3.80205	1.37475	NA	NA	2.20962	0.920941	0	117.842	0	0
605	GPBP1L1	390.449	0.0252371	1.82243	0.0138481	0.988951	0.998856	500.847	658.473	1.80679	622.355	558.219	0.993137
606	TMEM69	736.468	0.450086	0.747334	0.602256	0.547004	0.974788	422.037	1052.64	392.977	838.154	457.677	1255.32
607	IPP	263.082	-1.03456	2.11867	-0.488307	0.625332	0.986159	376.371	684.259	0	7.36515	499.57	10.9245
608	RP11-767N6.7	28.6412	-8.41053	3.90809	-2.15208	NA	NA	1.47308	170.374	0	0	0	0
609	MAST2	409.16	-0.842243	1.09935	-0.76613	0.443599	0.950061	819.031	86.5685	670.319	357.946	435.683	85.4098
610	PIK3R3	130.411	0.0726557	2.114	0.0343687	0.972583	0.998856	2.20962	367.456	11.7441	134.046	266.018	0.993137
611	TSPAN1	683.887	0.760852	1.53833	0.494597	0.620884	0.985609	818.295	702.678	1.80679	61.1308	476.529	2042.88
612	POMGNT1	495.995	-0.209555	1.09836	-0.190789	0.848691	0.998856	44.1923	1121.71	430.016	357.21	555.077	467.767
613	RAD54L	224.077	-1.70956	1.63252	-1.04719	0.295011	0.878696	344.7	54.3355	630.57	87.6453	226.22	0.993137
614	LRRC41	1094.28	-0.706055	0.520842	-1.3556	0.175225	0.76632	1046.62	1767.29	1256.62	838.891	1030.56	625.676
615	UQCRH	21970.7	-0.35537	0.360554	-0.985623	0.324318	0.899231	23639.2	19936.5	30412.8	12727	17664	27444.3
616	NSUN4	399.613	-0.129708	1.65061	-0.0785816	0.937365	0.998856	141.416	1102.37	9.03395	830.053	306.864	7.94509
617	FAAH	0.245513	-1.57351	4.05504	-0.388039	0.697987	NA	1.47308	0	0	0	0	0
618	FAAHP1	136.531	0.419222	2.81421	0.148966	0.88158	0.998856	0	0	350.517	192.23	275.444	0.993137
619	DMBX1	153.183	-1.24295	1.71464	-0.724907	0.468509	0.953781	30.1981	276.282	339.676	127.417	144.53	0.993137
620	MKNK1	966.62	-0.584453	0.809889	-0.721646	0.470512	0.954058	380.054	1458.77	1640.56	567.853	375.986	1376.49
621	MOB3C	194.877	2.75445	2.0113	1.36949	0.170847	0.764	148.044	2.76282	0	180.446	92.1638	745.846
622	ATPAF1	1251.45	-0.0301388	0.586532	-0.0513849	0.959019	0.998856	1712.45	962.384	1118.4	751.982	1054.65	1908.81
623	EFCAB14	637.094	-1.28932	1.49005	-0.865286	0.386882	0.925174	8.83847	1186.17	1517.7	405.82	689.134	14.8971
624	LINC00853	2.46289	4.9763	3.92343	1.26836	0.204671	NA	0	0	0	2.20955	12.5678	0
625	STIL	411.855	2.27018	1.33583	1.69945	0.0892354	0.606878	13.2577	51.5727	359.551	160.56	407.406	1478.78
626	CMPK1	1666.89	-0.671949	0.571718	-1.17532	0.239868	0.832441	1703.61	2448.78	1991.99	687.169	1030.56	2139.22
627	FOXD2-AS1	0.471862	1.17534	4.02427	0.292064	0.770238	NA	0.736539	0	0	0	2.09463	0
628	FOXD2	110.234	-3.06825	2.19276	-1.39926	0.161734	0.752044	155.41	0.920941	434.533	1.47303	68.0755	0.993137
629	SPATA6	133.066	-2.09138	3.16704	-0.660358	0.509024	0.966391	646.681	0	0	104.585	47.1292	0
630	FAF1	533.997	0.837269	1.98666	0.421446	0.67343	0.991802	377.108	772.67	0	989.14	1064.07	0.993137
631	CDKN2C	803.935	-0.662096	0.803366	-0.824153	0.409853	0.938944	314.502	931.993	1709.22	422.023	496.428	949.439
632	RNF11	446.55	-0.189529	1.01406	-0.1869	0.851739	0.998856	563.452	163.928	700.131	500.83	655.62	95.3411
633	RP11-296A18.6	17.4368	6.82827	3.90914	1.74675	0.080681	NA	0	0.920941	0	94.274	9.42584	0
634	TTC39A	251.856	2.70173	1.79098	1.50852	0.131422	0.692091	148.781	50.6518	1.80679	24.305	28.2775	1257.31
635	EPS15	115.767	0.130991	1.52806	0.0857241	0.931686	0.998856	33.8808	217.342	80.4021	192.967	157.097	12.9108
636	OSBPL9	1337.77	0.929249	0.756377	1.22855	0.219239	0.813644	592.914	567.3	1603.53	1045.85	867.178	3349.85
637	NRDC	1638.07	0.76566	0.482768	1.58598	0.112744	0.652567	821.241	1057.24	1761.62	1921.57	2250.68	2016.07
638	RP4-657D16.3	28.7027	-22.4804	3.90809	-5.75229	NA	NA	0	172.216	0	0	0	0
639	RAB3B	43.5353	-0.153132	2.86716	-0.0534091	0.957406	0.998856	134.787	1.84188	0.903395	89.1183	34.5614	0
640	TXNDC12	1271.85	0.343059	0.736275	0.465939	0.641259	0.987608	1359.65	459.55	1544.8	1485.55	551.936	2229.59
641	KTI12	215.677	0.286295	1.82268	0.157073	0.875187	0.998856	422.773	158.402	1.80679	218.009	489.097	3.97255
642	BTF3L4	1029.72	-0.00332987	0.763614	-0.00436066	0.996521	0.999301	922.883	1808.73	361.358	1623.28	675.519	786.564
643	ZFYVE9	182.253	-1.13364	1.97138	-0.575047	0.56526	0.978945	494.218	256.022	0.903395	126.681	214.7	0.993137
644	RP4-800M22.1	0.872763	3.47214	3.95383	0.878173	0.37985	NA	0	0	0	0	5.23658	0
645	CC2D1B	1123.98	-0.868704	0.838682	-1.0358	0.300297	0.881819	1331.66	1300.37	1725.48	562.698	159.192	1664.5
646	RP11-155O18.6	27.6193	21.7751	3.90825	5.57158	NA	NA	0	0	0	165.716	0	0
647	ORC1	1557.98	0.451784	0.905687	0.49883	0.617899	0.985196	1540.84	2306.96	100.277	2138.1	1579.35	1682.37
648	PRPF38A	1706.94	1.24973	0.656051	1.90493	0.0567891	0.494532	765.264	1665.98	600.757	2076.97	1192.89	3939.77
649	ZCCHC11	880.275	-0.386516	1.33643	-0.289216	0.772416	0.998856	917.728	789.247	1285.53	983.248	1303.91	1.98627
650	COA7	800.316	-0.0997342	1.39806	-0.0713378	0.943129	0.998856	311.556	2168.82	3.61358	929.482	384.365	1004.06
651	ZYG11B	1943.97	-0.310697	0.737522	-0.421271	0.673557	0.991802	1444.35	2003.05	3010.11	1404.53	441.967	3359.78
652	RPS13P2	291.109	1.29783	1.40448	0.924066	0.355452	0.914559	124.475	343.511	37.0392	134.046	42.94	1064.64
653	ZYG11A	574.939	-0.568559	1.50172	-0.378605	NA	NA	6.62885	1011.19	1042.52	65.5499	113.11	1210.63
654	ECHDC2	112.455	1.96965	2.81245	0.700333	0.483719	0.957001	136.26	0.920941	0	173.081	364.466	0
655	SCP2	875.803	-0.0728078	0.779859	-0.0933603	0.925617	0.998856	1006.85	1199.99	486.93	1159.27	1141.57	260.202
656	CPT2	1174.22	0.0111374	0.609963	0.0182591	0.985432	0.998856	1149	812.27	1547.52	631.194	1774.15	1131.18
657	RP5-1024G6.2	3.06891	-5.19118	3.91907	-1.3246	0.185305	NA	18.4135	0	0	0	0	0
658	C1orf123	315.89	-0.864102	1.71455	-0.503983	0.614274	0.984772	770.42	444.815	8.13055	504.513	165.476	1.98627
659	MAGOH	929.203	-0.986705	0.762743	-1.29363	0.195794	0.78923	511.158	856.475	2337.99	827.107	378.081	664.409
660	RP5-1024G6.5	9.32919	6.90129	3.91116	1.76451	NA	NA	0	0	0	55.9752	0	0
661	LRP8	672.269	1.06736	0.715364	1.49205	0.135685	0.700888	461.81	385.874	455.311	804.275	415.784	1510.56
662	GLIS1	56.7823	7.68378	3.17683	2.41869	NA	NA	0.736539	0	0.903395	338.06	0	0.993137
663	NDC1	2402.99	0.247053	0.440461	0.560896	0.574869	0.979727	1819.25	1817.02	2956.81	1863.38	2777.48	3184
664	YIPF1	315.52	1.03464	1.68356	0.614556	0.538848	0.973109	0.736539	598.612	21.6815	284.295	626.295	361.502
665	HSPB11	1736.62	-0.109689	0.375655	-0.291995	0.770291	0.998856	1671.21	1760.84	1975.72	1558.47	1869.46	1584.05
666	LRRC42	1676.77	-0.328187	0.562452	-0.583493	0.559561	0.977885	1757.38	2526.14	1316.25	816.795	1425.4	2218.67
667	LDLRAD1	0.872763	3.47214	3.95383	0.878173	0.37985	NA	0	0	0	0	5.23658	0
668	TMEM59	4228.35	0.156696	0.324811	0.482422	0.629506	0.986923	3721	3358.67	4917.18	4207.71	4125.38	5040.17
669	RP4-758J24.6	23.6953	8.24438	3.90849	2.10935	0.0349144	0.393879	0	0	0	22.832	118.347	0.993137
670	TCEANC2	191.635	0.326015	2.09484	0.155628	0.876326	0.998856	92.8039	3.68376	413.755	288.714	350.851	0
671	CYB5RL	150.623	0.230021	2.47853	0.0928055	0.926058	0.998856	2.20962	0.920941	412.851	390.353	97.4004	0
672	MRPL37	4078.15	0.190577	0.425858	0.447514	0.654504	0.990034	3893.35	3678.24	3855.69	2908.5	3439.39	6693.74
673	SSBP3	1761.2	0.0446438	0.481448	0.0927284	0.926119	0.998856	1752.96	1208.27	2240.42	1323.52	1708.17	2333.87
674	SSBP3-AS1	3.84016	5.61701	3.91746	1.43384	0.151618	NA	0	0	0	0	23.041	0
675	ACOT11	126.149	-3.41496	2.98692	-1.1433	NA	NA	690.137	0.920941	0.903395	0	64.9336	0
676	MROH7-TTC4	928.154	-0.138233	1.21342	-0.113919	0.909302	0.998856	48.6116	709.125	2160.02	223.164	399.027	2028.98
677	TTC4	943.809	-0.101308	1.19095	-0.0850647	0.93221	0.998856	50.8212	709.125	2170.86	282.085	401.122	2048.84
678	PARS2	116.48	0.376784	2.01824	0.18669	0.851904	0.998856	145.098	0	158.997	274.72	55.5077	64.5539
679	DHCR24	5606.55	-0.160956	0.504342	-0.319141	0.74962	0.998856	3827.79	8620.93	5308.35	4405.83	3008.94	8467.48
680	TMEM61	14.228	7.50942	3.90964	1.92074	0.0547642	NA	0	0	0	70.7055	14.6624	0
681	PCSK9	1447.5	-1.04711	0.425309	-2.462	0.0138167	0.279057	1679.31	2276.57	1897.13	1114.35	854.61	863.036
682	USP24	710.41	-1.13605	1.33916	-0.848328	0.396255	0.932536	350.593	130.774	2448.2	579.637	738.358	14.8971
683	PLPP3	306.584	2.31151	2.54025	0.909955	0.362846	0.916794	0	305.752	2.71018	0	107.874	1423.17
684	RP11-377K22.2	183.679	0.163928	1.24071	0.132125	0.894885	0.998856	101.642	38.6795	379.426	120.788	225.173	236.367
685	PRKAA2	1708.41	0.311795	0.709588	0.439404	0.660369	0.990034	504.529	2336.43	1732.71	1361.82	1147.86	3167.11
686	RPS26P15	57.5658	0.839482	1.84286	0.455532	0.648727	0.98903	71.4443	46.0471	6.32376	121.525	91.1165	8.93823
687	OMA1	244.031	-0.0259561	1.24583	-0.0208343	0.983378	0.998856	323.341	269.836	145.447	220.955	481.765	22.8421
688	MYSM1	119.139	-0.602095	2.19691	-0.274064	0.784035	0.998856	408.779	21.1816	0.903395	44.1909	238.788	0.993137
689	JUN	216.382	0.050464	1.84615	0.0273347	0.978193	0.998856	170.877	466.917	0	193.704	384.365	82.4304
690	RP4-794H19.1	8.83818	6.82337	3.9114	1.74448	NA	NA	0	0	0	53.0291	0	0
691	FGGY	161.334	-0.362124	2.00789	-0.180351	0.856877	0.998856	13.2577	189.714	341.483	162.77	260.782	0
692	HOOK1	1133.03	-0.322697	1.06808	-0.302128	0.762554	0.998856	98.6962	2825.45	853.708	1289.64	281.728	1448.99
693	RP11-776H12.1	4.17369	-1.46489	3.77619	-0.387927	0.69807	NA	18.4135	0	0	6.62864	0	0
694	NFIA	1179.74	0.0651679	0.621145	0.104916	0.916443	0.998856	626.058	1057.24	1776.07	979.565	916.401	1723.09
695	TM2D1	1154.22	1.01539	0.898427	1.13019	0.258398	0.852691	1108.49	1095.92	87.6293	2051.93	905.928	1675.42
696	RP11-430G17.3	100.821	-2.38487	2.61067	-0.913507	0.360976	0.915771	149.517	358.246	0	62.6038	34.5614	0
697	INADL	722.901	-1.44028	1.54304	-0.933402	0.350612	0.91038	549.458	630.845	1989.28	719.575	448.251	0
698	RN7SL180P	148.309	-1.86349	3.12746	-0.595848	0.551277	0.975697	0	698.073	0	122.262	0	69.5196
699	USP1	1117.31	-1.8004	0.841089	-2.14055	0.03231	0.384136	1308.09	932.913	2967.65	682.013	706.938	106.266
700	DOCK7	551.475	-0.0698956	1.38392	-0.0505057	0.959719	0.998856	810.93	2.76282	880.81	672.438	257.64	684.271
701	ATG4C	83.5019	0.150977	2.79414	0.0540333	NA	NA	8.10193	228.393	0.903395	0.736515	262.876	0
702	FOXD3-AS1	272.857	-3.25084	2.06766	-1.57223	0.115896	0.660316	522.943	958.7	0	129.627	1.04732	24.8284
703	FOXD3	6.26038	6.32651	3.91331	1.61666	0.105951	NA	0	0	0	37.5623	0	0
704	ALG6	136.021	-0.0286378	2.5428	-0.0112623	0.991014	0.999231	296.089	116.039	0	283.558	120.441	0
705	ITGB3BP	734.826	0.190596	0.751179	0.253729	0.799705	0.998856	1028.21	337.985	692.904	1081.2	372.844	895.809
706	EFCAB7	84.0329	-2.87063	1.66892	-1.72006	0.0854224	0.591936	116.373	107.75	219.525	37.5623	21.9936	0.993137
707	DLEU2L	76.7451	-23.8196	3.90726	-6.09625	NA	NA	0	460.471	0	0	0	0
708	DLEU2_1	1.84129	4.56603	3.92889	1.16217	0.245168	NA	0	0	0	11.0477	0	0
709	PGM1	2537.14	-1.26478	0.40643	-3.11193	0.00185869	0.0845045	3144.29	4502.48	3103.16	1931.88	1240.02	1301.01
710	RN7SL130P	75.3725	-9.18215	3.90727	-2.35002	NA	NA	451.498	0	0	0.736515	0	0
711	ROR1	84.7825	-1.3725	3.00044	-0.457434	0.647359	0.988443	366.06	0.920941	0	93.5374	48.1765	0
712	ROR1-AS1	6.9474	-0.281337	3.74905	-0.0750423	0.940181	NA	22.8327	0	0	0	18.8517	0
713	CACHD1	60.1892	-8.46679	3.9074	-2.16686	NA	NA	0	360.088	0	0	1.04732	0
714	RAVER2	428.053	-0.693661	1.50419	-0.461154	0.644688	0.988029	70.7078	739.516	776.919	489.046	490.144	1.98627
715	JAK1	885.613	-0.059569	0.700968	-0.084981	0.932276	0.998856	1357.44	620.714	733.557	1246.92	967.72	387.323
716	MIR3671	1.03385	-2.39954	3.95032	-0.607429	0.543566	NA	5.15577	0	0	0	1.04732	0
717	AK4	3341.87	-0.961753	0.447897	-2.14727	0.0317721	0.381955	2831.99	5042.15	5375.2	2943.85	2336.56	1521.49
718	DNAJC6	39.4198	0.893457	3.23775	0.27595	0.782587	0.998856	77.3366	0	5.42037	117.106	36.6561	0
719	LEPROT	1018.47	-1.04366	0.69235	-1.50742	0.131702	0.692091	592.177	1772.81	1749.88	718.102	915.354	362.495
720	LEPR	31.2586	-1.75307	3.33595	-0.525507	0.599231	0.984607	8.83847	108.671	27.1018	0	42.94	0
721	PDE4B	66.6564	-1.97599	3.72889	-0.529912	NA	NA	318.921	0	0	81.0167	0	0
722	WDR78	42.0221	7.11235	3.85539	1.84478	NA	NA	0	0.920941	0.903395	0	250.309	0
723	MIER1	1340.88	1.1932	0.710546	1.67928	0.0930977	0.610223	444.133	479.81	1524.03	1257.97	1368.84	2970.47
724	SLC35D1	263.068	0.394657	1.83051	0.215599	0.8293	0.998856	204.021	476.127	1.80679	444.119	450.346	1.98627
725	SERBP1	7435.15	-0.641477	0.281892	-2.27561	0.0228692	0.336254	8042.27	8194.53	10947.3	5417.81	6430.52	5578.45
726	GADD45A	54.6029	4.86424	2.16145	2.25045	0.0244203	0.345099	4.41923	6.44659	0	36.0892	241.93	38.7323
727	GNG12	2497.02	0.193473	0.381146	0.50761	0.611727	0.984772	1873.02	2075.8	3040.83	2572.65	2597.34	2822.49
728	DIRAS3	1.39642	4.15374	3.93618	1.05527	0.291301	NA	0	0	0	0	8.37853	0
729	WLS	667.687	0.733815	0.709947	1.03362	0.301314	0.881819	491.272	448.498	564.622	1023.76	1136.34	341.639
730	DEPDC1	556.495	-0.979937	1.50091	-0.652895	0.513824	0.967655	842.601	1269.98	102.987	216.535	904.881	1.98627
731	LRRC7	7.82222	6.64473	3.91201	1.69855	0.0894048	NA	0	0	0	2.94606	43.9873	0
732	LRRC40	338.147	3.53012	1.97173	1.79037	0.0733942	0.553519	148.781	5.52565	7.22716	905.914	961.436	0
733	SRSF11	3990.74	-0.0468557	0.38559	-0.121517	0.903282	0.998856	3320.32	3141.33	5704.94	3423.32	3959.9	4394.63
734	RP4-677H15.4	5.58569	6.15827	3.91412	1.57335	0.115638	NA	0	0	0	0	33.5141	0
735	ANKRD13C	1171.8	0.377339	0.727301	0.518822	0.603885	0.984607	539.883	1176.04	1342.44	996.505	566.598	2409.35
736	HHLA3	109.546	3.15934	1.70641	1.85145	0.0641046	0.523784	27.9885	11.0513	27.1018	246.733	341.425	2.97941
737	CTH	2012.06	-1.58282	0.567064	-2.79125	0.00525046	0.166353	1886.28	1892.53	5272.21	1098.14	1122.72	800.468
738	RP11-42O15.3	37.4174	8.9035	3.90786	2.27836	0.0227053	0.33601	0	0	0	13.9938	210.511	0
739	ZRANB2-AS1	46.0471	-23.1249	3.90759	-5.91793	NA	NA	0	276.282	0	0	0	0
740	ZRANB2	2024.63	-0.928245	0.357611	-2.59568	0.00944035	0.226125	2787.8	2825.45	2349.73	1280.06	1378.27	1526.45
741	ZRANB2-AS2	0.872763	3.47214	3.95383	0.878173	0.37985	NA	0	0	0	0	5.23658	0
742	NEGR1	75.0901	0.151825	2.7693	0.0548245	0.956278	0.998856	100.169	113.276	0	155.405	81.6906	0
743	RPL31P12	0.245513	-1.57351	4.05504	-0.388039	0.697987	NA	1.47308	0	0	0	0	0
744	RP4-660H19.1	0.368258	2.2692	4.01415	0.565301	0.571869	NA	0	0	0	2.20955	0	0
745	LRRIQ3	5.35742	5.09466	3.91465	1.30143	0.193111	NA	0	0.920941	0	2.94606	28.2775	0
746	FPGT	541.824	-1.61741	1.40168	-1.15391	0.248535	0.838866	14.7308	557.169	1879.96	293.133	469.198	36.7461
747	FPGT-TNNI3K	1.39861	4.16549	3.93594	1.05832	0.28991	NA	0	0	0	4.41909	0	3.97255
748	ERICH3-AS1	1.04732	3.73673	3.94598	0.94697	0.343654	NA	0	0	0	0	6.2839	0
749	RP11-17E13.2	18.9713	-21.9234	3.90876	-5.60879	NA	NA	0	0	113.828	0	0	0
750	CRYZ	792.894	-0.53625	1.26765	-0.423027	0.672275	0.991519	1332.4	477.048	1006.38	1210.83	724.743	5.95882
751	TYW3	1046.89	1.43264	1.19731	1.19655	0.231481	0.825146	655.52	1036.98	5.42037	1247.66	1858.99	1476.79
752	SLC44A5	99.7002	-1.84271	3.72745	-0.494361	NA	NA	0	467.838	0	130.363	0	0
753	ACADM	1703.78	-0.372433	0.65239	-0.570875	0.568084	0.978945	1252.85	868.448	3646.1	1109.19	1674.66	1671.45
754	RABGGTB	2103.75	-0.169488	0.490989	-0.345196	0.729947	0.99742	2523.38	2686.39	1471.63	1604.13	1496.61	2840.37
755	PIGK	802.286	-0.00635727	1.0073	-0.00631117	0.994964	0.999301	783.678	72.7544	1555.65	523.662	1208.6	669.374
756	RP4-706A16.3	417.043	0.0954593	0.843715	0.113142	0.909918	0.998856	360.904	171.295	677.546	427.179	543.557	321.776
757	AK5	2.44374	4.96366	3.92357	1.26509	0.20584	NA	0	0	0	0	14.6624	0
758	ZZZ3	754.844	1.36305	1.01248	1.34624	0.178224	0.772065	339.545	783.721	144.543	204.751	799.102	2257.4
759	USP33	1610.8	-1.17686	0.950946	-1.23757	0.215877	0.81011	1738.97	2169.74	2792.39	1649.06	1262.02	52.6363
760	FAM73A	1893.58	1.73299	1.26201	1.37321	0.169689	0.762176	978.124	1643.88	5.42037	1400.12	856.704	6477.24
761	NSRP1P1	1.22187	3.96024	3.94038	1.00504	0.314878	NA	0	0	0	0	7.33121	0
762	NEXN-AS1	46.7739	-0.596661	3.32583	-0.179402	0.857622	0.998856	151.727	0	17.1645	0.736515	111.015	0
763	NEXN	195.494	1.4148	2.02763	0.69776	0.485327	0.957001	296.825	23.0235	0	186.338	640.957	25.8216
764	FUBP1	2318.22	-1.37636	0.547819	-2.51243	0.0119904	0.259158	2815.79	3216.85	4009.27	1945.87	1359.42	562.115
765	DNAJB4	543.704	0.474899	0.945788	0.50212	0.615583	0.985196	883.11	347.195	134.606	584.057	294.296	1018.96
766	RP11-386I14.4	4.18708	5.74617	3.91654	1.46715	0.142335	NA	0	0	0	19.8859	5.23658	0
767	ADGRL2	6.3567	2.55704	3.77557	0.67726	0.498241	NA	3.6827	1.84188	0	9.5747	23.041	0
768	TTLL7	239.067	-1.18592	0.970363	-1.22214	0.221656	0.813875	263.681	335.223	397.494	105.322	76.4541	256.229
769	RP11-486G15.2	3.03058	-1.75552	3.80329	-0.461581	0.644382	NA	13.9942	0	0	0	4.18926	0
770	PRKACB	161.476	1.21364	1.69272	0.716977	0.473389	0.955254	54.5039	132.616	104.794	229.793	446.157	0.993137
771	SAMD13	73.9835	-4.44429	2.79453	-1.59035	0.111756	0.6523	202.548	221.947	0	18.4129	0	0.993137
772	RPF1	911.957	0.968002	0.818794	1.18223	0.237115	0.830321	947.926	738.595	164.418	1561.41	568.693	1490.7
773	GNG5	6018.71	0.56577	0.327398	1.72808	0.0839735	0.586054	5099.06	5706.15	3755.41	8708.56	6716.44	6126.66
774	SPATA1	40.4031	4.38359	3.67227	1.1937	0.232596	0.826152	11.0481	0	0	72.1785	159.192	0
775	CTBS	662.401	2.46741	1.26662	1.94803	0.0514116	0.475106	265.154	337.985	5.42037	853.621	260.782	2251.44
776	SSX2IP	906.427	-0.223759	0.832751	-0.268699	0.788161	0.998856	632.687	361.009	1935.97	461.795	676.566	1370.53
777	LPAR3	602.109	-0.244089	1.54265	-0.158227	0.874278	0.998856	1710.98	243.128	4.51697	41.9814	560.314	1051.73
778	MCOLN2	250.181	-4.46915	2.28547	-1.95547	0.0505281	0.472184	11.0481	1114.34	310.768	0	64.9336	0
779	MCOLN3	185.317	3.12744	3.07568	1.01683	NA	NA	0	114.197	0	0	11.5205	986.185
780	SYDE2	29.8207	4.57524	2.76444	1.65503	0.0979176	0.621983	4.41923	2.76282	0	121.525	49.2239	0.993137
781	C1orf52	579.004	0.0792812	1.14493	0.0692456	0.944794	0.998856	1160.79	323.25	205.071	105.322	253.45	1426.14
782	BCL10	377.089	-1.61842	1.42348	-1.13694	0.255564	0.848294	744.641	424.554	537.52	263.672	291.154	0.993137
783	RP11-131L23.1	16.1785	7.69479	3.9093	1.96833	0.04903	NA	0	0	0	87.6453	9.42584	0
784	DDAH1	1167.66	0.197637	0.480175	0.411593	0.680638	0.992663	1456.87	924.625	881.713	1225.56	1297.62	1219.57
785	RP4-621F18.2	22.6918	21.5049	3.90857	5.50198	NA	NA	0	0	0	0	136.151	0
786	CYR61	263.379	-2.07535	2.00238	-1.03644	0.299996	0.881819	897.841	376.665	2.71018	128.154	174.902	0
787	ZNHIT6	279.933	-1.96307	1.34872	-1.45551	NA	NA	515.577	535.067	286.376	299.025	35.6087	7.94509
788	ODF2L	501.934	-0.0817509	1.39988	-0.0583984	0.953431	0.998856	383	479.81	685.677	640.032	821.096	1.98627
789	SH3GLB1	985.669	1.51066	0.632865	2.38702	0.0169857	0.304286	282.094	745.041	509.515	2017.32	1369.89	990.157
790	RP4-612B15.2	0.245509	0.107352	4.08047	0.0263088	0.979011	NA	0.736539	0	0	0.736515	0	0
791	2021-09-15	2019.91	-0.919272	1.1829	-0.777138	0.437078	0.948561	2451.94	2429.44	3046.25	1968.71	2217.17	5.95882
792	HS2ST1	693.009	0.99325	0.821745	1.20871	0.226775	0.818651	629.004	649.264	112.021	957.47	725.79	1084.51
793	RP4-604K5.3	110.726	0.186914	2.53802	0.0736457	0.941292	0.998856	2.20962	307.594	0.903395	107.531	246.119	0
794	RP5-1052I5.2	13.2899	7.4113	3.90985	1.89555	NA	NA	0	0	0	76.5976	3.14195	0
795	LINC01140	12.9408	7.37296	3.90993	1.8857	NA	NA	0	0	0	76.5976	1.04732	0
796	LMO4	1015.61	-0.882929	0.891117	-0.990811	0.321778	0.897627	211.387	1083.95	2655.98	1017.86	580.213	544.239
797	PKN2	1570.01	0.367675	0.603246	0.609494	0.542197	0.97376	837.445	1423.78	1851.96	1487.02	983.43	2836.4
798	GTF2B	576.133	-0.479131	0.982703	-0.487564	0.625859	0.986255	1283.05	232.077	497.77	904.441	387.507	151.95
799	CCBL2	431.56	-0.463383	0.95594	-0.48474	0.627861	0.986898	211.387	1020.4	269.212	475.052	183.28	430.028
800	RBMXL1	244.945	-0.465615	1.88472	-0.247047	0.804872	0.998856	0.736539	132.616	719.102	326.276	286.965	3.97255
801	GBP2	53.3823	1.88884	2.63232	0.717557	0.47303	0.95512	0	67.2287	0.903395	109.004	137.198	5.95882
802	LRRC8B	447.689	1.05195	1.25172	0.840407	0.40068	0.934006	328.496	38.6795	506.804	399.928	76.4541	1335.77
803	FLJ27354	4.66112	5.89704	3.91557	1.50605	0.132055	NA	0	0	0	0.736515	27.2302	0
804	LRRC8C	454.683	1.21454	1.45383	0.835406	0.403489	0.935169	194.446	626.24	0.903395	634.876	545.652	725.983
805	RP5-943J3.2	3.66561	5.54979	3.91797	1.4165	0.15663	NA	0	0	0	0	21.9936	0
806	LRRC8D	160.471	3.17753	1.69128	1.87878	0.0602745	0.509291	69.9712	24.8654	0.903395	364.575	479.671	22.8421
807	ZNF326	285.164	1.63687	1.47411	1.11041	NA	NA	372.689	4.60471	38.846	228.32	804.339	262.188
808	U3	101.644	1.63656	2.07081	0.7903	0.429352	0.945279	47.1385	100.383	0.903395	214.326	246.119	0.993137
809	RP4-665J23.1	95.9111	-0.801549	2.37724	-0.337176	0.735984	0.998856	176.033	188.793	0.903395	173.081	36.6561	0
810	ZNF644	285.308	0.484005	1.73689	0.278661	0.780505	0.998856	176.769	536.909	0	195.913	437.778	364.481
811	CDC7	618.873	-0.438793	1.28677	-0.341003	0.733101	0.998762	657.729	9.20941	1469.82	313.019	445.109	818.345
812	TGFBR3	939.602	-0.231721	0.705374	-0.328508	0.742528	0.998856	718.126	541.513	1785.11	919.908	1142.62	530.335
813	EPHX4	329.691	1.16354	1.27633	0.911627	0.361965	0.916297	394.785	31.312	184.293	130.363	171.76	1065.64
814	KIAA1107	20.9463	21.3934	3.90872	5.47326	NA	NA	0	0	0	0	125.678	0
815	C1orf146	4.10276	-3.67861	3.87668	-0.948908	0.342667	NA	22.8327	0	0	0.736515	1.04732	0
816	GLMN	113.439	3.35866	2.7485	1.22199	0.22171	0.813875	60.3962	0	0	106.058	513.185	0.993137
817	RPAP2	271.071	-0.197876	2.24257	-0.0882363	0.929689	0.998856	4.41923	0	864.549	532.501	220.984	3.97255
818	GFI1	26.4341	-2.42455	3.19955	-0.757778	NA	NA	131.84	0.920941	0.903395	2.94606	21.9936	0
819	EVI5	625.54	0.472556	0.87778	0.538354	0.590333	0.983796	944.98	516.648	110.214	679.067	762.446	739.887
820	RPL5	24703.7	0.0545987	0.303816	0.17971	0.85738	0.998856	20752	21005.7	30951.2	21862.7	21816.6	31834
821	FAM69A	320.929	-0.796712	1.65107	-0.482542	0.629421	0.986923	87.6482	1127.23	7.22716	264.409	424.163	14.8971
822	RP11-386I23.1	18.0754	6.89354	3.90905	1.76348	NA	NA	0	0.920941	0	107.531	0	0
823	MTF2	2111.23	-0.916909	0.397309	-2.3078	0.0210104	0.328044	2477.72	2459.83	3343.46	1171.06	1488.24	1727.06
824	TMED5	1943.58	1.31911	0.580822	2.2711	0.0231406	0.336254	1491.49	951.332	893.457	2007.74	1557.36	4760.1
825	CCDC18	257.618	-2.74281	1.60172	-1.71241	0.0868207	0.599591	73.6539	536.909	734.46	174.554	25.1356	0.993137
826	CCDC18-AS1	162.521	-2.74492	1.68892	-1.62525	0.104109	0.633881	114.164	321.408	412.851	7.36515	118.347	0.993137
827	RP4-717I23.2	90.3861	-1.82664	2.45495	-0.744062	0.456839	0.952829	0.736539	312.199	110.214	109.741	9.42584	0
828	DR1	2237.13	1.02334	0.78657	1.30102	0.193252	0.786811	1019.37	1993.84	1412.91	894.129	1238.97	6863.57
829	FNBP1L	841.776	0.0411585	0.821337	0.0501116	0.960033	0.998856	1408.26	449.419	631.473	661.391	330.952	1569.16
830	BCAR3	405.71	0.266132	2.1587	0.123283	0.901883	0.998856	1077.56	26.7073	0.903395	806.484	522.611	0
831	RP5-1033H22.2	119.49	7.07327	1.93333	3.65859	0.000253607	0.0198764	0.736539	3.68376	0.903395	2.20955	140.34	569.067
832	RP11-488P3.1	51.9622	9.37756	3.81992	2.45491	0.0140918	0.280536	0	0	0	201.805	109.968	0
833	RP4-561L24.3	1.04732	3.73673	3.94598	0.94697	0.343654	NA	0	0	0	0	6.2839	0
834	DNTTIP2	1470.93	-0.0446614	0.488205	-0.0914807	0.927111	0.998856	1722.03	1611.65	1147.31	1307.31	1060.93	1976.34
835	GCLM	1132.4	-0.234277	1.31719	-0.177861	0.858832	0.998856	1171.83	1235.9	1264.75	1476.71	1643.24	1.98627
836	ARHGAP29	66.6114	1.11526	1.65395	0.674303	0.500119	0.960644	12.5212	43.2842	70.4648	87.6453	19.899	165.854
837	ABCD3	1667.91	0.225762	0.590471	0.382343	0.702207	0.994627	956.764	1630.99	2025.41	1666	941.537	2786.74
838	F3	1466.88	0.597695	0.631421	0.946588	0.343849	0.908666	852.176	729.385	1920.62	2717.74	1097.59	1483.75
839	LINC01057	29.4437	-3.3528	2.96585	-1.13047	NA	NA	159.092	0	1.80679	3.68258	3.14195	8.93823
840	SLC44A3	408.63	-1.90886	1.56666	-1.21843	0.223062	0.815887	1210.87	663.999	61.4308	374.15	140.34	0.993137
841	CNN3	3018.65	-0.613984	0.537096	-1.14315	0.252975	0.843934	3075.79	1848.33	6030.16	1783.84	2264.3	3109.51
842	RP4-639F20.1	10.5894	7.08381	3.91063	1.81142	0.0700757	NA	0	0	0	60.3942	3.14195	0
843	ALG14	94.9362	0.66939	2.56932	0.260532	0.794453	0.998856	218.016	1.84188	0	161.297	187.47	0.993137
844	TMEM56	399.384	-0.470736	1.7382	-0.270819	0.786531	0.998856	961.92	427.317	2.71018	667.283	334.094	2.97941
845	TMEM56-RWDD3	167.645	-1.01656	2.20814	-0.460371	0.64525	0.988029	577.447	93.936	1.80679	261.463	71.2175	0
846	RP11-57H12.3	127.397	-24.5106	3.90706	-6.27341	NA	NA	0	764.381	0	0	0	0
847	RWDD3	167.645	-1.01656	2.20814	-0.460371	0.64525	0.988029	577.447	93.936	1.80679	261.463	71.2175	0
848	EEF1A1P11	0.331046	2.06983	4.02978	0.513635	0.607507	NA	0	0	0	0	0	1.98627
849	RPL7P9	534.452	-0.284545	0.656911	-0.433156	0.664901	0.991209	655.52	410.74	694.711	542.075	555.077	348.591
850	PTBP2	217.671	-0.715351	1.6632	-0.430106	0.667119	0.991209	17.6769	373.902	420.079	111.214	380.176	2.97941
851	DPYD	160.813	0.699264	2.48431	0.281472	0.778348	0.998856	366.796	0.920941	0	279.876	316.289	0.993137
852	DPYD-AS2	1.22187	3.96024	3.94038	1.00504	0.314878	NA	0	0	0	0	7.33121	0
853	SNX7	554.183	-0.777979	0.937047	-0.830246	0.4064	0.938367	1136.48	602.296	361.358	245.26	143.482	836.221
854	PLPPR4	2.71636	0.612964	3.78781	0.161825	0.871443	NA	0	6.44659	0	1.47303	8.37853	0
855	PALMD	40.5906	2.8928	3.16834	0.913034	0.361225	0.915979	2.20962	26.7073	0	52.2926	162.334	0
856	FRRS1	97.0345	10.2784	2.54358	4.04092	5.32423e-05	0.00587293	0	0	0	11.7842	141.388	429.035
857	AGL	794	-0.197416	0.593716	-0.332509	0.739505	0.998856	818.295	748.725	977.473	438.227	836.805	944.473
858	RP5-884G6.2	1.22187	3.96024	3.94038	1.00504	0.314878	NA	0	0	0	0	7.33121	0
859	SLC35A3	856.957	-0.74259	0.643948	-1.15318	0.248835	0.839053	1561.46	696.232	960.309	415.395	590.686	917.658
860	RP4-714D9.5	38.6148	8.94921	3.90782	2.29008	0.022017	0.331381	0	0	0	118.579	113.11	0
861	MFSD14A	565.24	-1.1253	0.933445	-1.20554	0.227996	0.819797	852.912	1137.36	335.159	396.245	583.355	86.4029
862	SASS6	394.675	-0.318127	1.78593	-0.178129	0.858622	0.998856	475.804	803.061	35.2324	644.451	409.501	0
863	TRMT13	107.137	0.0517183	2.11083	0.0245014	0.980453	0.998856	254.843	59.8612	0.903395	110.477	215.747	0.993137
864	LRRC39	80.6189	3.18714	2.8764	1.10803	0.267849	0.863912	0	47.8889	0	292.397	142.435	0.993137
865	DBT	950.215	1.605	0.949544	1.69028	0.0909736	0.609238	979.597	130.774	299.927	1101.09	459.772	2730.13
866	RTCA-AS1	36.1958	6.90778	3.81595	1.81024	NA	NA	0	0	1.80679	0	208.416	6.95196
867	RTCA	960.918	0.22313	0.824607	0.270589	0.786707	0.998856	284.304	1713.87	662.188	735.042	661.904	1708.2
868	CDC14A	33.3654	-0.606286	3.73019	-0.162535	NA	NA	120.792	0	0	2.94606	76.4541	0
869	EXTL2	147.456	0.750309	1.82421	0.411305	0.680849	0.992663	310.82	0.920941	18.0679	324.067	162.334	68.5264
870	SLC30A7	676.871	-1.11404	0.978877	-1.13808	0.255088	0.847704	184.871	779.116	1814.02	592.895	539.368	150.957
871	DPH5	576.482	-1.61681	1.10305	-1.46576	0.142714	0.719487	807.983	288.255	1512.28	443.382	380.176	26.8147
872	RP11-421L21.2	60.259	9.59101	3.87664	2.47405	NA	NA	0	0	0	4.41909	357.135	0
873	RP11-421L21.3	22.8338	5.49173	3.80601	1.44291	NA	NA	2.94616	0	0	0	134.056	0
874	S1PR1	11.5205	7.20345	3.91033	1.84216	0.0654516	NA	0	0	0	0	69.1229	0
875	RPSAP19	265.474	-1.9808	1.10475	-1.79298	0.0729754	0.553467	114.164	919.099	237.593	91.3279	139.293	91.3686
876	COL11A1	43.158	1.21118	3.72944	0.324761	NA	NA	78.0731	0	0	0.736515	180.138	0
877	RNPC3	325.207	2.29264	1.8831	1.21749	0.223419	0.816551	327.023	0	3.61358	587.739	230.41	802.455
878	PRMT6	821.776	-1.40345	0.730157	-1.92212	0.054591	0.484692	758.635	1013.04	1806.79	763.766	355.04	233.387
879	VAV3	76.052	4.45696	3.07494	1.44945	NA	NA	1.47308	18.4188	0	0.736515	435.683	0
880	SLC25A24	1537.87	0.756726	0.591842	1.2786	0.20104	0.792302	592.177	1810.57	1028.06	1603.39	1535.37	2657.63
881	RP11-483I13.5	2.09463	4.7407	3.92638	1.2074	0.227279	NA	0	0	0	0	12.5678	0
882	RP11-483I13.6	6.95812	5.48217	3.9128	1.40109	0.161188	NA	0	0	0.903395	0	40.8453	0
883	RP11-483I13.2	0.859268	3.47424	3.95376	0.878717	0.379555	NA	0	0	0	5.15561	0	0
884	SLC25A24P1	5.40111	6.11385	3.91435	1.56191	0.118309	NA	0	0	0	32.4067	0	0
885	FAM102B	1504.96	0.499027	0.607068	0.822029	0.411061	0.938944	1233.7	629.003	1879.06	1870.01	1067.22	2350.75
886	HENMT1	627.993	0.576796	0.833856	0.691721	0.489112	0.957207	492.745	176.821	842.867	1196.84	518.421	540.266
887	PRPF38B	1105.99	0.131373	0.57222	0.229585	0.818415	0.998856	1589.45	896.076	681.16	916.225	1433.78	1119.27
888	STXBP3	187.777	-0.463784	1.2069	-0.384277	0.700773	0.994485	213.596	403.372	36.1358	144.357	143.482	185.717
889	AKNAD1	0.863733	3.45787	3.95429	0.874461	0.381867	NA	0	0	0	0	4.18926	0.993137
890	GPSM2	1230.79	-0.039013	0.792906	-0.0492026	0.960758	0.998856	1420.78	658.473	1663.15	1908.31	1458.91	275.099
891	CLCC1	1148.25	-0.2342	0.956055	-0.244965	0.806484	0.998856	1287.47	658.473	1777.88	1582.77	1494.52	88.3892
892	WDR47	288.64	10.8888	1.59715	6.81765	9.25449e-12	1.57498e-08	0	0	0.903395	559.015	384.365	787.558
893	RP11-20O24.4	61.6182	0.828794	1.55158	0.534161	0.59323	0.984192	53.7674	41.4424	37.9426	81.7532	131.962	22.8421
894	RP11-20O24.1	0.276243	0.107352	4.08047	0.0263088	0.979011	NA	0	0.920941	0	0.736515	0	0
895	TAF13	1680.66	-0.864577	0.563902	-1.5332	0.125226	0.680633	2256.76	1171.44	3080.58	774.814	1587.73	1212.62
896	RP5-1065J22.8	341.18	1.03204	1.39934	0.737524	0.460803	0.953781	530.308	3.68376	138.219	677.594	308.958	388.317
897	TMEM167B	626.729	2.30341	1.24138	1.85553	0.0635209	0.5226	191.5	438.368	3.61358	781.443	819.001	1526.45
898	KIAA1324	15.4609	7.62815	3.90942	1.95122	0.0510303	NA	0	0	0	5.89212	85.8799	0.993137
899	SARS	2743.44	-0.21773	0.443788	-0.490617	0.623698	0.986159	3094.94	3676.4	2078.71	2082.87	2013.99	3513.72
900	CELSR2	279.982	0.481716	1.25131	0.384969	0.70026	0.994421	20.6231	294.701	385.75	320.384	537.273	121.163
901	PSRC1	1290.33	0.36407	0.937277	0.388434	0.697695	0.993786	596.597	884.104	1904.36	173.081	1243.16	2940.68
902	SORT1	2435.7	-0.255155	0.525162	-0.485859	0.627067	0.986823	2207.41	2025.15	3719.28	2859.89	2664.37	1138.13
903	PSMA5	6097.69	0.627217	0.413697	1.51613	0.129487	0.68864	3689.32	5771.54	4917.18	5139.4	5963.42	11105.3
904	SYPL2	377.563	0.0550977	1.1738	0.0469395	0.962561	0.998856	178.242	71.8334	860.935	119.315	426.258	608.793
905	ATXN7L2	49.9784	8.35543	2.51026	3.32851	0.000873113	0.0479327	0	0.920941	0	174.554	81.6906	42.7049
906	CYB561D1	67.0472	0.0634997	3.03438	0.0209268	0.983304	0.998856	5.15577	191.556	0	19.1494	186.422	0
907	AMIGO1	177.493	-1.26134	2.01067	-0.627322	0.530448	0.972629	11.7846	422.712	317.092	252.625	60.7443	0
908	GNAI3	3010.7	-0.687232	0.339953	-2.02155	0.0432228	0.435181	3405.76	3233.42	4504.33	2209.55	2548.12	2163.05
909	AMPD2	1400.87	-0.725887	0.626078	-1.15942	0.246285	0.838208	869.853	2627.45	1740.84	810.903	757.209	1598.95
910	GSTM4	896.831	-1.32424	0.987085	-1.34157	0.179735	0.774426	475.068	1182.49	2188.02	922.117	547.746	65.547
911	GSTM2	4.32169	3.721	3.86371	0.963063	0.335516	NA	0	1.84188	0	0	24.0883	0
912	GSTM5	8.83818	6.82337	3.9114	1.74448	NA	NA	0	0	0	53.0291	0	0
913	RP4-735C1.4	9392.25	-0.338191	0.331641	-1.01975	0.307846	0.884942	8543.85	12532.2	10388.1	6665.46	7253.71	10970.2
914	GSTM3	13390.2	-0.264816	0.315521	-0.839298	0.401302	0.934098	11894.4	18554.2	13398.2	9870.04	11481.7	15142.4
915	EPS8L3	13.0397	6.40682	3.90994	1.6386	NA	NA	0.736539	0	0	0	77.5014	0
916	CSF1	90.5188	-1.72971	2.86222	-0.604326	NA	NA	408.043	9.20941	0	16.9399	108.921	0
917	AHCYL1	6187.48	-0.446113	0.398046	-1.12076	0.262391	0.8561	4330.11	6851.8	10228.2	5744.08	4541.16	5429.48
918	STRIP1	697.019	-1.19969	0.842098	-1.42464	0.15426	0.741248	912.572	1043.43	957.598	321.121	114.157	833.242
919	RP4-773N10.4	5.63855	-5.0584	3.9137	-1.29249	0.196188	NA	5.15577	27.6282	0	0	1.04732	0
920	SLC6A17	1.04732	3.73673	3.94598	0.94697	0.343654	NA	0	0	0	0	6.2839	0
921	KCNC4-AS1	9.08398	-6.75496	3.91093	-1.7272	NA	NA	54.5039	0	0	0	0	0
922	KCNC4	587.986	-0.811632	1.28258	-0.632811	0.526857	0.971737	641.526	646.501	959.405	407.293	868.225	4.96568
923	RBM15	402.149	-0.328937	1.01151	-0.325193	0.745035	0.998856	547.985	585.719	209.588	161.297	145.577	762.729
924	LAMTOR5-AS1	212.273	8.47571	1.78383	4.75142	2.01989e-06	0.000471823	0	0.920941	2.71018	128.154	33.5141	1108.34
925	SLC16A4	346.026	-1.54512	1.69782	-0.910063	0.362789	0.916794	145.098	1095.92	305.347	285.768	244.025	0
926	RP5-1074L1.4	223.893	-3.48532	1.45117	-2.40172	0.0163181	0.298614	99.4328	232.998	900.685	16.2033	90.0692	3.97255
927	LAMTOR5	3382.06	-0.233497	0.387407	-0.602717	0.546697	0.97468	3345.36	4670.09	2950.49	3991.18	2728.26	2606.98
928	CD53	4.6291	4.88086	3.91591	1.24642	0.212612	NA	0	0	0.903395	16.9399	0	9.93137
929	RP11-96K19.4	2.61829	5.06343	3.92245	1.29088	0.196744	NA	0	0	0	0	15.7097	0
930	RP11-96K19.2	101.511	-2.08104	2.98421	-0.697351	NA	NA	0	492.704	0	103.849	11.5205	0.993137
931	LRIF1	131.125	-0.218505	1.88311	-0.116034	0.907625	0.998856	130.367	289.176	3.61358	220.218	141.388	1.98627
932	RP11-96K19.5	8.72763	6.80268	3.91147	1.73916	0.0820062	NA	0	0	0	0	52.3658	0
933	DRAM2	262.95	0.237123	1.67487	0.141577	0.887414	0.998856	86.9116	207.212	430.016	101.639	750.926	0.993137
934	CEPT1	382.223	-0.227428	0.915153	-0.248514	0.803737	0.998856	120.056	583.877	533.003	296.816	284.87	474.719
935	RP5-1180E21.5	16.3475	-0.305023	3.73523	-0.081661	0.934916	NA	0	1.84188	52.3969	37.5623	6.2839	0
936	DENND2D	110.985	0.0462062	2.15831	0.0214085	0.98292	0.998856	22.8327	303.911	0.903395	121.525	215.747	0.993137
937	CHIA	3.55982	5.51369	3.91825	1.40718	0.159374	NA	0	0	0	21.3589	0	0
938	PIFO	1.57097	4.32432	3.93291	1.09952	0.271541	NA	0	0	0	0	9.42584	0
939	RP11-552M11.8	28.4893	1.89957	3.73346	0.508797	NA	NA	0	0.920941	35.2324	134.782	0	0
940	RP11-552M11.4	567.576	-0.657765	0.797202	-0.825092	0.409319	0.938944	463.283	440.21	1180.74	273.247	349.804	698.175
941	WDR77	1198.66	-0.0926904	0.567892	-0.163218	0.870346	0.998856	749.06	1336.29	1626.11	849.939	1031.61	1598.95
942	ATP5F1	4284.62	-0.449394	0.386156	-1.16376	0.24452	0.836641	3567.06	5593.8	5678.74	2605.79	3828.99	4433.36
943	C1orf162	15.9035	5.37769	3.83249	1.40319	NA	NA	2.20962	0	0	0	93.2111	0
944	RAP1A	1246.87	0.258892	0.585034	0.442525	0.65811	0.990034	724.018	1034.22	1647.79	1317.63	875.556	1881.99
945	FAM212B	230.444	9.69013	1.8702	5.18134	2.20303e-07	8.44356e-05	0.736539	0.920941	0	13.2573	426.258	941.494
946	DDX20	255.654	-0.489465	1.88801	-0.259249	0.795443	0.998856	230.537	23.0235	642.314	346.899	291.154	0
947	CTTNBP2NL	280.039	0.575464	1.44209	0.39905	0.689856	0.993469	563.452	7.36753	103.89	626.038	232.504	146.984
948	WNT2B	118.246	2.23184	2.6218	0.851263	NA	NA	124.475	0	0	280.612	9.42584	294.962
949	ST7L	190.317	1.15643	2.4406	0.47383	0.635621	0.987191	0	166.69	187.003	636.349	151.861	0
950	CAPZA1	4915.71	0.301389	0.445912	0.675894	0.499108	0.959859	4324.96	2498.51	6388.81	4935.39	4377.78	6968.84
951	MOV10	975.859	0.970116	1.22473	0.792106	0.428299	0.945229	1235.91	9.20941	733.557	1587.19	1864.22	425.063
952	RHOC	9143.06	0.23457	0.338244	0.693494	0.488	0.957207	9010.08	7995.61	8198.31	8410.27	7389.86	13854.3
953	PPM1J	129.987	1.57396	2.21457	0.710728	0.477252	0.955917	0	194.319	1.80679	53.7656	320.479	209.552
954	FAM19A3	0.523658	2.72917	3.98516	0.684833	0.49345	NA	0	0	0	0	3.14195	0
955	LINC01356	27.159	7.48489	3.90828	1.91514	NA	NA	0	0.920941	0	162.033	0	0
956	RP3-522D1.1	24.2566	0.55438	3.73198	0.148548	NA	NA	58.9231	0	0	0.736515	85.8799	0
957	SLC16A1	2347.74	0.44811	0.578936	0.774023	0.438917	0.948561	2597.04	2533.51	827.51	2928.38	1707.13	3492.86
958	SLC16A1-AS1	1178.76	0.171783	0.767833	0.223724	0.822972	0.998856	433.822	644.659	2247.65	1232.93	784.44	1729.05
959	RP11-31F15.2	145.155	-1.36035	2.03416	-0.66875	0.503655	0.963867	214.333	411.661	0.903395	195.913	47.1292	0.993137
960	LRIG2	514.459	-0.859955	1.29717	-0.662949	NA	NA	338.808	327.855	1323.47	35.3527	69.1229	992.144
961	MAGI3	194.114	1.5756	1.64824	0.955929	0.339108	0.907636	228.327	0.920941	63.2376	134.046	139.293	598.862
962	PHTF1	694.563	0.264467	0.949654	0.278488	0.780638	0.998856	185.608	391.4	1316.25	371.94	524.705	1377.48
963	RSBN1	1151.01	-1.09537	0.694282	-1.57771	0.114632	0.656581	581.866	1343.65	2778.84	631.93	914.307	655.47
964	BCL2L15	216.925	4.50649	1.4445	3.11975	NA	NA	41.9827	3.68376	9.03395	122.998	107.874	1015.98
965	AP4B1	169.245	-1.70199	1.93877	-0.87787	0.380014	0.924461	25.0423	245.891	505.901	171.608	67.0282	0
966	DCLRE1B	237.623	1.29719	1.75539	0.738977	0.459921	0.953781	111.217	301.148	0	186.338	263.924	563.109
967	HIPK1	940.735	-0.796312	1.0357	-0.76886	0.441976	0.949214	760.108	2732.43	89.4361	847.729	769.777	444.925
968	TRIM33	3458.8	0.801938	0.318088	2.52112	0.0116982	0.256178	2460.04	2481.02	2623.46	4167.94	3775.57	5244.76
969	BCAS2	927.104	0.856826	0.681298	1.25764	0.208523	0.800044	733.593	353.641	891.651	1630.64	1355.23	597.868
970	DENND2C	1047.47	-0.15965	0.670365	-0.238154	0.811761	0.998856	961.184	1168.67	1186.16	574.482	573.929	1820.42
971	NRAS	2430.52	0.462351	0.563157	0.820998	0.411647	0.938944	1364.81	1255.24	3513.3	3733.4	2763.87	1952.51
972	CSDE1	13663.4	-0.764199	0.284719	-2.68404	0.00727376	0.198289	13895.5	15602.6	22101.6	9812.59	10833.4	9734.73
973	SIKE1	1458.2	0.270494	0.614958	0.439857	0.660041	0.990034	856.595	1139.2	1970.3	2596.95	1137.39	1048.75
974	TSPAN2	25.8925	-0.726522	3.66509	-0.198228	0.842867	0.998856	80.2828	16.5769	0	57.4482	1.04732	0
975	VANGL1	241.561	0.366265	1.57873	0.231999	0.816539	0.998856	216.542	388.637	28.0052	299.025	513.185	3.97255
976	SLC22A15	50.5488	-4.11474	3.24451	-1.26822	NA	NA	285.777	0.920941	0	0	13.6151	2.97941
977	MAB21L3	73.1826	2.10401	2.99738	0.701949	0.482711	0.957001	0	82.8847	0	83.9627	271.255	0.993137
978	ATP1A1	9233.38	-0.318401	0.376206	-0.846347	0.397359	0.932536	9055.75	8297.68	13391	6985.11	6121.56	11549.2
979	ATP1A1-AS1	5.23658	6.06506	3.91461	1.54934	0.1213	NA	0	0	0	0	31.4195	0
980	RNU6-817P	70.674	-0.51083	3.54484	-0.144105	0.885418	0.998856	222.435	26.7073	0	0	174.902	0
981	RP5-1086K13.1	0.349105	2.13712	4.02427	0.531057	0.595379	NA	0	0	0	0	2.09463	0
982	CD58	381.433	1.14314	1.44516	0.791008	0.428939	0.945279	93.5405	4.60471	615.212	974.41	422.068	178.765
983	IGSF3	199.565	-0.447326	1.78383	-0.250767	0.801994	0.998856	89.8578	580.193	20.7781	256.307	249.261	0.993137
984	RP4-753F5.1	9.66988	-6.84371	3.91068	-1.75	0.0801177	NA	0	58.0193	0	0	0	0
985	PTGFRN	1083.42	-0.183048	0.619215	-0.295613	0.767526	0.998856	729.91	844.503	1881.77	911.069	1343.71	789.544
986	CD101	3.66561	5.54979	3.91797	1.4165	0.15663	NA	0	0	0	0	21.9936	0
987	RP11-27K13.3	0.523658	2.72917	3.98516	0.684833	0.49345	NA	0	0	0	0	3.14195	0
988	TTF2	615.076	-0.81908	0.743329	-1.10191	0.270501	0.867425	1167.41	648.343	539.327	216.535	625.248	493.589
989	TRIM45	313.315	-0.880134	1.38766	-0.634256	0.525914	0.970899	427.929	463.233	327.029	422.023	236.693	2.97941
990	MAN1A2	775.575	1.22152	1.33369	0.915895	0.359722	0.914981	1050.3	342.59	3.61358	881.609	436.731	1938.6
991	FAM46C	36.8155	-1.17749	2.73814	-0.430034	NA	NA	14.7308	15.656	122.862	65.5499	2.09463	0
992	GDAP2	325.978	0.888332	1.65455	0.536902	0.591335	0.984192	364.587	321.408	0	425.706	345.614	498.555
993	WDR3	676.239	-0.145398	0.682089	-0.213166	0.831198	0.998856	405.097	876.736	849.191	760.82	780.25	385.337
994	SPAG17	0.523658	2.72917	3.98516	0.684833	0.49345	NA	0	0	0	0	3.14195	0
995	WARS2	466.512	1.14397	1.06176	1.07743	0.281289	0.869391	456.654	361.93	53.3003	231.266	492.239	1203.68
996	RBMX2P3	1.21284	3.94992	3.94062	1.00236	0.31617	NA	0	0	0	0	6.2839	0.993137
997	RP11-418J17.1	48.3638	3.30126	3.09231	1.06757	0.285715	0.873365	25.7789	0	0.903395	112.687	150.814	0
998	ZNF697	2.36308	-1.13009	3.80618	-0.29691	0.766535	NA	8.83847	0.920941	0	4.41909	0	0
999	PHGDH	2877.55	-0.641233	0.439168	-1.46011	0.14426	0.720878	4693.96	2701.12	3124.84	2287.62	2909.44	1548.3
1000	RP5-1042I8.7	1.1566	-2.59107	3.94493	-0.656809	0.511304	NA	5.89231	0	0	0	1.04732	0
1001	NOTCH2	736.14	0.85693	0.649863	1.31863	0.187292	0.780827	570.081	521.253	479.703	578.901	740.452	1526.45
1002	SEC22B	137.26	-1.48095	2.08056	-0.7118	0.476588	0.955917	167.194	7.36753	431.823	128.154	89.0219	0
1003	CH17-472G23.2	3.52937	3.71101	3.89277	0.953309	0.340434	NA	1.47308	0	0	2.94606	16.7571	0
1004	U1	141.043	-2.62886	2.0527	-1.28068	0.200305	0.792302	542.829	172.216	13.5509	100.903	16.7571	0
1005	PFN1P2	31.9512	-1.08752	3.731	-0.291481	0.770683	0.998856	130.367	0	0	38.2988	23.041	0
1006	NBPF8	163.905	-1.36751	1.79171	-0.763241	0.44532	0.950096	266.627	162.086	280.052	125.944	148.719	0
1007	U2	8.45375	6.75675	3.91162	1.72735	0.0841044	NA	0	0	0	0	39.798	10.9245
1008	NBPF26	1.2892	-2.02931	3.92455	-0.517081	0.605099	NA	0.736539	5.52565	0	1.47303	0	0
1009	LINC00623	1436.6	0.696865	1.00679	0.692165	NA	NA	810.193	1874.12	604.371	427.915	324.668	4578.36
1010	FAM72B	5.13864	6.03903	3.91475	1.54264	0.122919	NA	0	0	0	8.83818	21.9936	0
1011	SRGAP2C	486.288	1.18273	1.36095	0.869042	0.384824	0.925174	637.106	12.8932	242.11	122.998	302.674	1599.94
1012	RP11-344P13.4	10.4373	-6.95393	3.91039	-1.77832	0.0753516	NA	0	62.624	0	0	0	0
1013	RP11-344P13.6	0.717363	3.20253	3.96342	0.808022	0.419078	NA	0	0	0	2.20955	2.09463	0
1014	FAM72C	0.471862	1.17534	4.02427	0.292064	0.770238	NA	0.736539	0	0	0	2.09463	0
1015	NBPF15	3.13225	-0.339499	3.77829	-0.0898551	0.928402	NA	9.57501	0.920941	0	5.15561	3.14195	0
1016	PFN1P6	5.41113	6.11242	3.91435	1.56154	0.118397	NA	0	0	0	0	32.4668	0
1017	SRGAP2B	6.857	1.74458	3.75814	0.464215	0.642494	NA	2.20962	1.84188	5.42037	31.6702	0	0
1018	FAM72D	2.8295	3.21826	3.88312	0.828783	0.407227	NA	0.736539	0	0.903395	2.20955	4.18926	8.93823
1019	RP11-403I13.8	1.30367	2.92438	3.94215	0.741825	0.458193	NA	0	0	0.903395	2.94606	0	3.97255
1020	RP11-289I10.2	0.646411	3.0421	3.97002	0.76627	0.443516	NA	0	0	0	0.736515	3.14195	0
1021	RP11-89F3.2	44.8047	22.2048	3.90768	5.68235	NA	NA	0	0	0	268.828	0	0
1022	NBPF20	15.1461	1.07253	3.30181	0.324832	0.745308	NA	19.15	10.1304	0	37.5623	23.041	0.993137
1023	GPR89A	256.885	-0.907951	1.69843	-0.534582	0.592939	0.984192	405.097	311.278	289.086	214.326	321.526	0
1024	PDZK1	104.023	-10.2715	3.19031	-3.21958	0.00128378	0.0655974	269.573	354.562	0	0	0	0
1025	CD160	11.9074	-7.1452	3.90994	-1.82744	NA	NA	71.4443	0	0	0	0	0
1026	RNF115	611.567	0.169138	1.38364	0.122241	0.902708	0.998856	763.055	962.384	1.80679	488.31	631.532	822.317
1027	POLR3C	139.125	3.79154	2.62683	1.44339	0.148912	0.734145	55.2404	0.920941	0	525.135	253.45	0
1028	NUDT17	781.056	-0.14803	0.711252	-0.208126	0.83513	0.998856	887.53	432.842	1142.79	524.399	508.996	1189.78
1029	PIAS3	782.273	-0.161529	0.712354	-0.226754	0.820615	0.998856	886.057	432.842	1159.06	522.926	507.948	1184.81
1030	PEX11B	533.937	0.410374	1.43191	0.286593	0.774424	0.998856	140.679	1228.54	6.32376	243.05	364.466	1220.57
1031	RBM8A	4342.72	0.534474	0.550186	0.971444	0.331327	0.903876	3312.95	5303.7	2025.41	3509.5	3225.73	8679.02
1032	GNRHR2	0.523658	2.72917	3.98516	0.684833	0.49345	NA	0	0	0	0	3.14195	0
1033	RP11-315I20.1	60.0857	1.10933	3.57674	0.310152	0.756445	0.998856	0	114.197	0	111.214	135.104	0
1034	LIX1L	490.373	-0.924128	1.62096	-0.570111	0.568602	0.978945	35.3539	1460.61	430.919	507.459	506.901	0.993137
1035	ANKRD34A	29.1233	7.57404	3.90818	1.938	0.0526235	0.479821	0.736539	0	0	9.5747	164.429	0
1036	POLR3GL	343.793	0.487066	1.46844	0.331689	0.740124	0.998856	575.974	3.68376	279.149	132.573	226.22	845.159
1037	TXNIP	264.423	1.81838	1.95308	0.931033	0.351837	0.910982	347.646	0.920941	1.80679	306.39	23.041	906.734
1038	NBPF10	13.2481	-1.77034	3.74312	-0.472958	NA	NA	59.6597	1.84188	0	16.9399	1.04732	0
1039	NOTCH2NL	3.07858	1.15652	3.78643	0.305438	0.760033	NA	2.94616	2.76282	0	0.736515	2.09463	9.93137
1040	NBPF12	188.507	0.225292	1.88679	0.119405	0.904955	0.998856	9.57501	34.9958	476.992	511.142	96.3531	1.98627
1041	PFN1P8	1.84135	-4.456	3.92722	-1.13464	0.256525	NA	11.0481	0	0	0	0	0
1042	RP11-325P15.2	5.52386	6.14622	3.91418	1.57025	0.116358	NA	0	0	0	33.1432	0	0
1043	PRKAB2	548.941	0.36239	1.34323	0.269789	0.787322	0.998856	327.023	7.36753	1106.66	279.139	409.501	1163.96
1044	RP11-337C18.8	88.9465	10.1528	3.40594	2.98092	0.00287384	0.112249	0	0	0	38.2988	495.38	0
1045	RP11-337C18.10	81.6906	23.2873	3.90726	5.96001	NA	NA	0	0	0	0	490.144	0
1046	FMO5	11.0477	7.14499	3.91047	1.82714	NA	NA	0	0	0	66.2864	0	0
1047	CHD1L	1698.22	-0.0658383	0.502868	-0.130926	0.895834	0.998856	1373.65	1223.01	2614.42	1903.89	1739.59	1334.78
1048	LINC00624	14.4226	6.55371	3.90963	1.6763	0.0936798	NA	0.736539	0	0	5.15561	80.6433	0
1049	BCL9	37.1483	4.06435	1.94268	2.09214	0.0364264	0.399531	4.41923	0.920941	7.22716	109.004	38.7507	62.5676
1050	ACP6	288.295	-1.28905	1.26846	-1.01623	0.30952	0.885946	480.96	171.295	575.462	415.395	24.0883	62.5676
1051	GPR89B	117.979	3.15179	2.11315	1.49152	0.135826	0.700888	15.4673	6.44659	49.6867	164.979	471.292	0
1052	XXyac-YX155B6.7	1.22757	-3.8732	3.93736	-0.983703	0.325262	NA	7.36539	0	0	0	0	0
1053	RP11-94I2.4	0.420066	-0.611732	4.05504	-0.150857	0.880088	NA	1.47308	0	0	0	1.04732	0
1054	RNVU1-7	0.245513	-1.57351	4.05504	-0.388039	0.697987	NA	1.47308	0	0	0	0	0
1055	NBPF11	64.7614	0.944485	2.11448	0.446674	0.65511	0.990034	111.954	5.52565	15.3577	165.716	89.0219	0.993137
1056	ABHD17AP1	0.457546	-2.4338	3.98917	-0.610102	0.541794	NA	0	1.84188	0.903395	0	0	0
1057	LINC01138	193.336	-1.16309	1.87337	-0.620858	0.534693	0.972841	472.122	2.76282	327.029	153.932	203.179	0.993137
1058	RP11-495P10.1	9.05277	0.342558	3.7434	0.0915098	0.927088	NA	0	23.9445	0	0	30.3722	0
1059	AC245100.1	79.2825	8.16422	2.67972	3.04667	0.00231392	0.0979161	0.736539	0	0.903395	281.349	192.706	0
1060	PPIAL4G	0.429737	-2.3501	3.99403	-0.588403	0.556262	NA	0.736539	1.84188	0	0	0	0
1061	NBPF14	19.5667	-2.06374	2.37385	-0.869365	0.384648	NA	58.9231	31.312	4.51697	9.5747	3.14195	9.93137
1062	PDE4DIP	317.764	-0.64337	1.89558	-0.339405	0.734305	0.998856	560.506	11.0513	590.82	246.733	497.475	0
1063	NBPF9	9.89734	-2.7448	3.76285	-0.729447	0.465728	NA	47.1385	2.76282	1.80679	6.62864	1.04732	0
1064	CH17-189H20.1	8.25094	4.86042	3.8721	1.25524	0.209392	NA	0.736539	0	0.903395	0.736515	47.1292	0
1065	RP11-326G21.1	6.02509	3.14553	3.79726	0.828368	0.407462	NA	0	3.68376	0	0	32.4668	0
1066	NBPF19	178.405	-1.28871	1.22507	-1.05195	0.292825	0.877195	198.129	174.058	387.556	215.799	68.0755	26.8147
1067	LINC00869	331.93	-1.22276	1.20758	-1.01257	0.311265	0.887859	388.893	327.855	677.546	300.498	284.87	11.9176
1068	FAM231D	1.1048	-2.59107	3.94493	-0.656809	0.511304	NA	5.89231	0	0	0.736515	0	0
1069	RP11-196G18.3	2.5778	5.04944	3.92261	1.28727	0.198002	NA	0	0	0	15.4668	0	0
1070	HIST2H4A	10.8276	6.13207	3.91061	1.56806	0.116867	NA	0	0	0.903395	4.41909	58.6497	0.993137
1071	HIST2H2AA3	16.7064	2.01417	2.49074	0.808662	0.41871	NA	8.10193	2.76282	9.03395	61.8673	11.5205	6.95196
1072	HIST2H2BE	76.8829	8.97874	2.64282	3.39742	0.000680256	0.0411365	0.736539	0	0	251.152	208.416	0.993137
1073	RP11-196G18.22	114.5	-1.17007	2.71137	-0.431544	NA	NA	461.81	13.8141	0	97.22	114.157	0
1074	RP11-196G18.24	15.3441	4.57302	3.79143	1.20615	NA	NA	3.6827	0	0	88.3818	0	0
1075	HIST2H2BC	68.6551	1.6446	2.85246	0.576555	0.56424	0.978945	24.3058	75.5172	0	47.137	264.971	0
1076	HIST2H2AA4	8.41757	1.55237	3.079	0.50418	0.614135	NA	3.6827	6.44659	2.71018	3.68258	4.18926	29.7941
1077	HIST2H4B	1.11345	-0.457158	3.87502	-0.117976	0.906087	NA	2.94616	0	0.903395	0.736515	2.09463	0
1078	RP11-196G18.23	0.491022	-1.18816	4.00685	-0.296533	0.766823	NA	2.20962	0	0	0.736515	0	0
1079	HIST2H2AC	3.94942	5.65894	3.91715	1.44466	0.148554	NA	0	0	0	5.89212	17.8044	0
1080	BOLA1	238.73	-0.702518	1.92657	-0.364647	0.715375	0.995725	396.258	18.4188	472.475	112.687	432.542	0
1081	SF3B4	1682.62	-1.43676	0.788764	-1.82153	0.0685258	0.541704	1629.96	2879.78	2862.86	1321.31	1257.83	144.005
1082	MTMR11	26.7125	1.30236	3.60894	0.360872	0.718195	0.996142	17.6769	28.5492	0	0	112.063	1.98627
1083	OTUD7B	731.51	-0.196592	0.742296	-0.264844	0.79113	0.998856	304.927	1234.98	804.021	600.996	520.516	923.617
1084	VPS45	713.931	-1.99433	1.33087	-1.49852	0.133999	0.696191	1587.98	1155.78	680.256	111.95	744.642	2.97941
1085	PLEKHO1	1542.72	0.306856	0.753207	0.407399	0.683715	0.99315	578.183	2385.24	1174.41	820.478	1126.91	3171.09
1086	ANP32E	2035.57	0.149716	0.676861	0.221191	0.824943	0.998856	2385.65	582.035	2822.21	1500.28	3287.52	1635.7
1087	CA14	0.54281	2.80758	3.98106	0.705234	0.480664	NA	0	0	0	2.20955	1.04732	0
1088	APH1A	1262.06	-0.964545	0.579694	-1.66389	0.0961354	0.618547	2062.31	1372.2	1571.91	674.648	1369.89	521.397
1089	MRPS21	6731.61	-0.113254	0.382996	-0.295706	0.767455	0.998856	5178.61	7114.27	8694.27	5387.61	5006.17	9008.74
1090	PRPF3	283.722	-0.548635	1.48474	-0.369515	0.711744	0.995293	162.039	372.06	476.992	230.529	458.724	1.98627
1091	RPRD2	439.359	-0.319503	1.48305	-0.215436	0.829427	0.998856	339.545	721.097	402.914	812.376	359.229	0.993137
1092	TARS2	638.422	0.770799	0.589974	1.3065	0.191384	0.783904	489.799	402.451	523.066	579.637	945.726	889.851
1093	ECM1	8.27622	6.72864	3.91172	1.72013	0.0854096	NA	0	0	0	48.61	1.04732	0
1094	FALEC	72.3423	-1.74005	3.17455	-0.548126	NA	NA	0.736539	333.381	0	95.747	4.18926	0
1095	RP11-54A4.2	5.41113	6.11242	3.91435	1.56154	0.118397	NA	0	0	0	0	32.4668	0
1096	ADAMTSL4	105.339	0.623032	2.64068	0.235937	0.813482	0.998856	80.2828	168.532	0	92.0644	291.154	0
1097	ADAMTSL4-AS1	58.8946	-1.32262	2.97315	-0.444853	0.656426	0.990034	80.2828	172.216	0	93.5374	7.33121	0
1098	MCL1	4109.63	-0.612324	0.389795	-1.57089	0.116209	0.660316	3754.88	4007.94	7144.05	3284.86	2951.34	3514.71
1099	ENSA	1940.64	1.17481	0.566365	2.07429	0.0380525	0.409873	1669.73	618.873	1285.53	3003.51	3479.18	1587.03
1100	GOLPH3L	736.77	-0.389648	1.16991	-0.333058	0.739091	0.998856	607.645	545.197	1354.19	799.119	1097.59	16.8833
1101	HORMAD1	144.388	-0.284179	2.2383	-0.126962	0.89897	0.998856	148.781	326.934	0	208.434	181.186	0.993137
1102	CTSS	15.0986	20.9389	3.90948	5.35593	NA	NA	0	0	0	90.5914	0	0
1103	CTSK	1.22753	3.98452	3.93983	1.01134	0.311852	NA	0	0	0	7.36515	0	0
1104	ARNT	848.71	0.542846	0.838821	0.647154	0.517532	0.969207	643.735	185.109	1243.97	1605.6	702.749	711.086
1105	SETDB1	456.769	-0.0208388	1.3556	-0.0153723	0.987735	0.998856	565.662	784.642	29.812	40.5083	290.107	1029.88
1106	CERS2	2212.8	0.329159	0.505967	0.650555	0.515334	0.967805	2317.15	1966.21	1600.82	1876.64	1595.06	3920.9
1107	RP11-316M1.12	1889.31	0.322049	0.615572	0.523171	0.600856	0.984607	1651.32	1785.71	1600.82	1390.54	986.572	3920.9
1108	ANXA9	81.4505	-2.71981	3.16902	-0.858249	NA	NA	0.736539	423.633	0	63.3403	0	0.993137
1109	FAM63A	339.815	0.0349556	0.952185	0.036711	0.970715	0.998856	161.302	627.161	218.622	186.338	370.75	474.719
1110	PRUNE	789.845	-1.2833	0.933118	-1.37528	0.169043	0.761487	1133.53	160.244	2065.16	402.137	667.14	310.852
1111	BNIPL	1.51917	4.27694	3.93378	1.08723	0.276934	NA	0	0	0	0.736515	8.37853	0
1112	C1orf56	695.859	-0.8993	1.28805	-0.698185	0.485061	0.957001	1483.39	498.229	736.267	497.148	955.152	4.96568
1113	CDC42SE1	847.351	-0.722202	1.19109	-0.606336	0.544292	0.97418	1711.72	717.413	736.267	998.715	909.07	10.9245
1114	MLLT11	602.367	-0.203749	1.42921	-0.142561	0.886637	0.998856	454.445	728.465	751.624	735.042	943.632	0.993137
1115	GABPB2	219.967	-2.01007	2.01002	-1.00003	0.317297	0.894452	640.052	416.265	0.903395	15.4668	246.119	0.993137
1116	SEMA6C	180.055	-0.985652	2.17159	-0.453884	0.649912	0.989079	296.089	420.87	0.903395	203.278	159.192	0
1117	SCNM1	1273.88	2.20531	0.931745	2.36685	0.01794	0.309548	707.814	520.332	133.702	435.281	1354.18	4491.96
1118	LYSMD1	116.089	-1.65267	3.24123	-0.509889	0.610129	0.984749	0	0	528.486	103.112	64.9336	0
1119	VPS72	862.329	-0.114522	0.830705	-0.137861	0.89035	0.998856	237.902	995.537	1456.27	679.804	478.623	1325.84
1120	PIP5K1A	571.804	-1.51523	1.553	-0.975681	0.329223	0.903178	1372.91	697.153	471.572	322.594	566.598	0
1121	PSMD4	5610.5	0.658469	0.554	1.18857	0.234608	0.828114	4130.51	7426.47	1498.73	5553.32	7544.86	7509.11
1122	RP11-126K1.2	334.241	-4.18312	2.21033	-1.89253	0.0584203	0.501052	0	336.144	1564.68	44.9274	59.697	0
1123	ZNF687	570.072	-0.391082	1.50898	-0.259169	0.795504	0.998856	1333.14	163.007	444.47	799.119	679.708	0.993137
1124	PI4KB	1637.23	0.391451	0.683782	0.57248	0.566997	0.978945	775.576	2528.9	944.951	1041.43	1475.67	3056.88
1125	RFX5	652.118	0.10349	0.816654	0.126724	0.899159	0.998856	1073.14	185.109	627.859	772.604	761.399	492.596
1126	RP11-126K1.8	69.9095	-1.08401	2.89955	-0.373855	0.708512	0.995293	240.848	44.2052	0	120.788	13.6151	0
1127	RP11-126K1.6	14.1165	19.852	3.90967	5.07767	NA	NA	0	0	0	84.6993	0	0
1128	SELENBP1	1182.64	0.637931	0.562429	1.13424	0.256692	0.849944	1093.02	1096.84	586.303	2040.88	1200.22	1078.55
1129	PSMB4	11308.3	0.191237	0.332089	0.57586	0.56471	0.978945	10227.6	7493.7	13958.4	10887.9	11019.9	14262.4
1130	POGZ	1501.14	-0.73158	0.682951	-1.0712	0.284078	0.870897	1124.7	1226.69	3270.29	1635.06	1232.69	517.424
1131	CGN	230.706	-1.10012	1.47766	-0.744499	0.456574	0.952829	744.641	20.2607	178.872	21.3589	172.807	246.298
1132	TUFT1	405.107	-0.284321	1.47923	-0.192209	0.847579	0.998856	329.97	6.44659	998.251	307.127	735.216	53.6294
1133	RP11-74C1.2	0.451697	-2.41686	3.99013	-0.605709	0.544708	NA	0	0	2.71018	0	0	0
1134	SNX27	712.696	-1.4597	0.953088	-1.53155	0.125635	0.681241	930.249	584.798	1620.69	100.166	853.563	186.71
1135	RP11-98D18.15	2198.56	1.0111	0.855074	1.18247	0.237019	0.830229	431.612	887.787	3055.28	1558.47	1197.08	6061.11
1136	MRPL9	2192.62	1.01054	0.854951	1.18199	0.237211	0.830413	430.875	886.866	3046.25	1555.52	1193.94	6042.24
1137	OAZ3	92.7859	-5.21925	2.9126	-1.79196	NA	NA	0	3.68376	538.423	0	13.6151	0.993137
1138	RP11-98D18.16	89.9144	-9.11752	3.21601	-2.83504	NA	NA	0	3.68376	534.81	0	0	0.993137
1139	TDRKH	381.146	-1.67229	1.8328	-0.912422	NA	NA	6.62885	1733.21	0.903395	181.919	167.571	196.641
1140	RP11-98D18.9	81.141	-1.87702	3.0629	-0.612825	NA	NA	8.83847	373.902	0	103.112	0	0.993137
1141	THEM4	574.837	0.0170267	1.1016	0.0154563	0.987668	0.998856	557.56	357.325	799.504	846.256	854.61	33.7667
1142	S100A10	23375.4	0.370808	0.258256	1.43581	0.151055	0.736124	21420.8	15807	23935.4	25421.6	25698	27969.7
1143	AL591893.1	163.545	0.563087	2.89719	0.194356	NA	NA	2.20962	0	393.88	2.20955	0	582.971
1144	S100A11	12630.1	1.18309	0.314691	3.75953	0.000170231	0.0146954	10432.3	6880.35	5856.71	16686.5	16605.2	19319.5
1145	FLG-AS1	0.368258	2.2692	4.01415	0.565301	0.571869	NA	0	0	0	2.20955	0	0
1146	S100A9	16.748	7.74347	3.90921	1.98083	NA	NA	0	0	0	0	99.495	0.993137
1147	S100A7	1.47303	4.24584	3.93437	1.07917	0.280514	NA	0	0	0	8.83818	0	0
1148	S100A6	118527	-0.032363	0.220608	-0.146699	0.88337	0.998856	116812	114967	127791	106826	106503	138265
1149	S100A4	33126.9	-0.113138	0.347401	-0.325671	0.744674	0.998856	30509.7	34714.9	38051	28296.9	20718	46470.9
1150	S100A2	737.419	1.85568	1.36233	1.36214	0.173154	0.765023	651.101	303.911	2.71018	351.318	633.626	2481.85
1151	S100A16	1549.95	0.184829	0.544271	0.33959	0.734165	0.998856	982.543	1820.7	1549.32	1838.34	2174.23	934.542
1152	S100A14	25.9278	8.37451	3.59593	2.32889	0.019865	0.320997	0	0	0	44.1909	21.9936	89.3823
1153	S100A13	1773.9	1.48328	0.466475	3.17976	0.00147397	0.070804	766.737	674.129	1363.22	2650.72	2676.94	2511.64
1154	CHTOP	3819.33	-0.56469	0.557812	-1.01233	0.31138	0.887859	2807.69	3047.39	7817.07	2266.26	2222.4	4755.14
1155	SNAPIN	1139.37	0.935064	0.72799	1.28445	0.198985	0.791537	1340.5	688.864	317.995	1056.16	1025.32	2407.36
1156	ILF2	2053.3	0.0422519	0.408064	0.103542	0.917533	0.998856	1762.54	2546.4	1760.72	1863.38	2535.55	1851.21
1157	NPR1	790.03	-0.283632	0.725537	-0.390926	0.695852	0.993786	1301.46	793.851	506.804	466.951	473.387	1197.72
1158	INTS3	947.18	-0.274778	0.505548	-0.543526	0.586768	0.983109	1110.7	829.768	1170.8	804.275	724.743	1042.79
1159	AL513523.2	803.462	-0.0606926	0.541487	-0.112085	0.910756	0.998856	905.943	820.559	734.46	659.918	665.046	1034.85
1160	SLC27A3	32.6913	8.70913	3.50143	2.48731	0.0128715	0.270915	0	0	0	122.998	70.1702	2.97941
1161	GATAD2B	968.704	0.546645	0.763808	0.715684	0.474187	0.955861	944.243	1006.59	411.045	506.722	786.534	2157.09
1162	DENND4B	204.056	-0.867403	1.43015	-0.60651	0.544176	0.974138	201.812	572.825	16.2611	198.859	195.848	38.7323
1163	CRTC2	820.089	-1.232	0.864976	-1.42431	0.154356	0.741248	1504.01	667.682	1279.21	97.22	804.339	568.074
1164	SLC39A1	3927.62	0.0303463	0.500379	0.0606467	0.951641	0.998856	4502.46	4327.5	2828.53	1856.75	4202.88	5847.59
1165	RP11-422P24.12	114.79	1.84356	2.65325	0.694832	0.487161	0.957157	0	150.113	0	79.5436	24.0883	434.994
1166	RP11-422P24.10	3.3165	5.40515	3.91915	1.37916	0.167844	NA	0	0	0	0	19.899	0
1167	CREB3L4	204.44	0.299898	2.49192	0.120348	0.904208	0.998856	547.985	0.920941	0.903395	602.469	74.3594	0
1168	JTB	6298.98	-0.343458	0.322187	-1.06602	0.286414	0.873365	8992.41	5900.47	6242.46	5394.97	6438.9	4824.66
1169	RP11-422P24.11	233.173	3.62037	1.97284	1.83511	0.0664892	0.534832	102.379	0	2.71018	69.9689	123.583	1100.4
1170	RAB13	6229.91	0.584744	0.35485	1.64786	0.0993815	0.624109	6570.67	4470.25	3911.7	6225.76	6873.53	9327.54
1171	RPS27	62710.6	-0.0453646	0.240385	-0.188716	0.850315	0.998856	73845.4	65060.8	52182.8	57841.5	58364.8	68968.4
1172	TPM3	1937.77	1.17066	0.578878	2.02229	0.0431462	0.435181	752.006	1388.78	1435.49	1867.8	1675.71	4506.85
1173	C1orf43	3211.44	0.564892	0.614721	0.91894	0.358127	0.914559	5029.83	1747.03	994.638	3456.47	3536.79	4503.88
1174	UBAP2L	1771.52	-0.310331	0.706537	-0.439229	0.660496	0.990034	3566.32	487.178	1830.28	1594.56	1469.38	1681.38
1175	HAX1	1877.68	0.898235	0.500824	1.79351	0.0728907	0.55344	954.555	1386.94	1592.68	2349.48	1533.27	3449.16
1176	ATP8B2	146.345	1.93228	2.43481	0.793609	0.427423	0.944759	0.736539	0	181.582	4.41909	59.697	631.635
1177	IL6R	55.6492	-3.52441	3.21013	-1.0979	NA	NA	0	0.920941	306.251	3.68258	23.041	0
1178	UBE2Q1	1690.31	-0.220855	0.676507	-0.326464	0.744073	0.998856	1729.39	1441.27	2287.4	544.285	1230.6	2908.9
1179	ADAR	1918.19	0.460351	0.752122	0.612069	0.540492	0.97367	2012.96	2554.69	276.439	1855.28	2131.29	2678.49
1180	PMVK	985.522	-1.547	0.601826	-2.57051	0.0101549	0.236306	987.699	2186.31	1231.33	398.455	691.229	418.111
1181	PBXIP1	666.144	-0.000596869	1.06898	-0.000558353	0.999554	0.999806	123.002	977.119	898.878	814.586	104.732	1078.55
1182	PYGO2	545.974	-1.77976	1.02617	-1.73436	0.0828535	0.58232	796.935	140.904	1599.01	150.986	443.015	144.998
1183	RP11-307C12.12	2510.08	-0.318723	0.346127	-0.920827	0.357141	0.914559	2871.77	2525.22	2961.33	1867.07	2505.18	2329.9
1184	SHC1	2781.44	-0.319573	0.353065	-0.90514	0.365391	0.918682	2829.05	2690.07	3745.47	2218.38	2815.19	2390.48
1185	CKS1B	5827.04	-0.495506	0.458134	-1.08158	0.279441	0.869391	4539.29	7363.85	8550.63	2907.03	4235.35	7366.1
1186	FLAD1	882.081	1.55338	0.563391	2.7572	0.00582991	0.177626	329.233	643.738	372.199	1446.52	1134.24	1366.56
1187	ZBTB7B	388.226	-1.13697	1.93967	-0.586169	0.557762	0.976777	3.6827	1113.42	484.22	419.077	308.958	0
1188	DCST2	0.349105	2.13712	4.02427	0.531057	0.595379	NA	0	0	0	0	2.09463	0
1189	RP11-307C12.11	10.5376	6.09811	3.9107	1.55934	0.118916	NA	0.736539	0	0	60.3942	2.09463	0
1190	ADAM15	5131.71	0.301112	0.346415	0.869224	0.384724	0.925174	4515.72	4787.97	4490.78	5694	3972.47	7329.35
1191	EFNA4	480.12	0.358138	1.47813	0.242291	0.808555	0.998856	0.736539	794.772	467.055	531.027	434.636	652.491
1192	RP11-540D14.8	46.0681	-8.07975	3.90759	-2.06771	NA	NA	0	275.361	0	0	1.04732	0
1193	EFNA3	2060.08	-0.296813	0.564465	-0.525831	0.599006	0.984607	1750.75	3677.32	1385.81	1789	1201.27	2556.33
1194	EFNA1	8140.42	-0.339327	0.376768	-0.900626	0.367787	0.918682	7400.01	10315.5	9564.24	4553.14	7107.09	9902.57
1195	SLC50A1	3111.77	-0.0945803	0.445903	-0.212109	0.832022	0.998856	3691.53	1848.33	4101.41	3567.68	3041.41	2420.27
1196	DPM3	1774.25	-0.52811	0.500058	-1.0561	0.290924	0.876524	2102.82	1646.64	2536.73	1523.11	1973.14	863.036
1197	KRTCAP2	8736.54	0.700416	0.45562	1.53728	0.124225	0.680284	11356	4219.75	4393.21	10826	12531.1	9093.16
1198	RP11-201K10.3	8277.03	0.623722	0.457731	1.36264	0.172996	0.765023	11135.7	4101.87	4307.39	9584.27	11745.6	8787.27
1199	TRIM46	0.698211	3.14792	3.96558	0.793811	0.427305	NA	0	0	0	0	4.18926	0
1200	MUC1	892.46	1.11572	1.14552	0.973985	0.330064	0.903455	928.776	17.4979	744.397	732.833	681.803	2249.45
1201	RP11-263K19.4	162.022	-2.09964	2.20694	-0.951382	0.341411	0.907636	147.308	640.975	0	112.687	70.1702	0.993137
1202	THBS3	265.239	1.00185	1.98226	0.505408	0.613272	0.984772	1.47308	527.699	0.903395	301.971	31.4195	727.969
1203	MTX1	0.641588	-1.67116	3.97865	-0.420031	0.674463	NA	2.20962	0	0.903395	0.736515	0	0
1204	GBAP1	0.812657	2.11445	3.96855	0.532802	0.594171	NA	0	0	0.903395	0	0	3.97255
1205	MTX1P1	37.9493	0.247768	1.80446	0.137309	0.890787	0.998856	31.6712	57.0984	15.3577	61.8673	40.8453	20.8559
1206	GBA	47.64	2.3611	1.67346	1.4109	0.158273	0.747888	14.7308	12.8932	18.9713	151.722	40.8453	46.6774
1207	FAM189B	3260.49	-0.0215268	0.369119	-0.0583196	0.953494	0.998856	3321.79	3944.39	2588.23	3012.35	2715.69	3980.49
1208	SCAMP3	1722.91	0.900255	0.696864	1.29187	0.196404	0.789263	1619.65	1522.32	464.345	1702.09	1148.91	3880.19
1209	CLK2	769.993	-0.312458	0.70996	-0.440106	0.65986	0.990034	1026	1060.92	472.475	1127.6	449.299	483.658
1210	HCN3	29.0709	2.83884	3.42139	0.829734	0.406689	0.938367	21.3596	0	0	125.944	25.1356	1.98627
1211	FDPS	4943.64	0.0492251	0.306718	0.16049	0.872495	0.998856	5686.08	4544.84	4347.14	5911.27	4547.45	4625.04
1212	RUSC1-AS1	4570.46	-0.0786451	0.320922	-0.245059	0.80641	0.998856	5411.35	4901.25	3772.58	5176.97	4147.37	4013.27
1213	RUSC1	1489.95	-0.459165	0.472509	-0.97176	0.33117	0.903876	1259.48	1630.07	2285.59	1009.03	1316.48	1439.06
1214	ASH1L	951.254	-0.33325	0.764119	-0.436123	0.662747	0.990315	497.164	1175.12	1509.57	430.125	557.172	1538.37
1215	ASH1L-AS1	177.589	0.321468	1.71038	0.187951	0.850915	0.998856	382.264	2.76282	88.5327	61.1308	48.1765	482.665
1216	MSTO1	239.091	1.19426	1.91086	0.624984	0.531982	0.972629	416.881	18.4188	0.903395	636.349	355.04	6.95196
1217	RP11-29H23.5	27.7788	-8.36642	3.90813	-2.14077	NA	NA	0	165.769	0.903395	0	0	0
1218	YY1AP1	1455.22	-0.995698	1.00068	-0.995019	0.319727	0.895792	1610.07	1939.5	2265.71	1677.05	1201.27	37.7392
1219	DAP3	2964.71	-0.0546755	0.444046	-0.12313	0.902004	0.998856	2683.95	4497.88	1880.87	2796.55	3090.63	2838.39
1220	MSTO2P	35.4562	-22.5843	3.90783	-5.77923	NA	NA	0	212.737	0	0	0	0
1221	GON4L	155.308	0.72562	2.33509	0.310746	0.755994	0.998856	337.335	12.8932	0.903395	358.683	222.031	0
1222	SYT11	13.6151	7.44457	3.90978	1.90409	NA	NA	0	0	0	0	81.6906	0
1223	RIT1	831.452	0.131209	0.700806	0.187225	0.851484	0.998856	861.014	676.892	842.867	338.797	879.745	1389.4
1224	KIAA0907	853.107	1.28571	1.14822	1.11974	0.262823	0.856404	1188.04	271.678	28.9086	606.889	729.979	2293.15
1225	ARHGEF2	554.921	0.709411	0.900058	0.788183	0.43059	0.945551	884.583	198.923	179.776	547.967	533.084	985.192
1226	RP11-336K24.12	45.503	-1.52935	3.41869	-0.44735	NA	NA	201.812	0.920941	0	2.20955	68.0755	0
1227	SSR2	5911.05	1.11193	0.505304	2.20051	0.0277705	0.360377	3828.53	3427.74	3962.29	4380.06	5240.77	14626.9
1228	UBQLN4	17.4903	-0.889323	2.5222	-0.352598	0.72439	NA	23.5693	19.3398	25.2951	29.4606	6.2839	0.993137
1229	LAMTOR2	1846.64	-0.239495	0.528903	-0.452814	0.650682	0.989339	2763.49	2280.25	954.888	1832.45	1617.06	1631.72
1230	RAB25	166.794	0.158617	2.16075	0.0734081	0.941481	0.998856	119.319	351.8	1.80679	248.206	279.633	0
1231	MEX3A	227.121	-0.176065	1.74667	-0.1008	NA	NA	30.9346	0.920941	691.097	317.438	164.429	157.909
1232	LMNA	9683.49	-0.0792083	0.296713	-0.266953	0.789505	0.998856	8449.58	12487	8911.09	8168.69	9298.07	10786.5
1233	SLC25A44	395.683	-0.131827	1.19599	-0.110223	0.912232	0.998856	590.704	622.556	28.0052	469.16	139.293	524.376
1234	PMF1-BGLAP	97.473	-1.5704	2.15818	-0.727649	0.466828	0.953781	230.537	9.20941	197.843	112.687	34.5614	0
1235	PMF1	1611.84	1.09722	0.970434	1.13064	0.258205	0.852313	1372.91	101.304	1606.24	1660.11	682.85	4247.65
1236	BGLAP	97.473	-1.5704	2.15818	-0.727649	0.466828	0.953781	230.537	9.20941	197.843	112.687	34.5614	0
1237	PAQR6	163.666	2.11086	1.81144	1.1653	0.243899	0.836641	178.979	4.60471	0.903395	201.069	106.826	489.616
1238	SMG5	673.852	-0.744271	1.07938	-0.689536	0.490486	0.957669	1178.46	667.682	685.677	820.478	663.998	26.8147
1239	TMEM79	6.32589	-2.3408	3.77352	-0.620323	0.535045	NA	0	2.76282	28.9086	0	6.2839	0
1240	GLMP	2549.38	-0.00305091	0.708142	-0.00430833	0.996562	0.999301	3742.36	1665.06	2248.55	1133.5	1147.86	5358.97
1241	CCT3	18538	-0.215048	0.227921	-0.943521	0.345414	0.908803	18314.8	20458.7	20977.7	16060.5	15953.8	19462.5
1242	TSACC	0.523658	2.72917	3.98516	0.684833	0.49345	NA	0	0	0	0	3.14195	0
1243	C1orf61	44.738	-0.769095	3.2311	-0.238029	0.811859	0.998856	166.458	0	2.71018	62.6038	36.6561	0
1244	MEF2D	740.631	-0.7473	0.782209	-0.955372	0.33939	0.907636	947.189	1202.75	635.086	869.088	616.869	172.806
1245	RP11-284F21.8	0.736515	3.25416	3.96144	0.821459	0.411385	NA	0	0	0	4.41909	0	0
1246	IQGAP3	512.765	-0.674568	1.4155	-0.476557	0.633678	0.987191	796.199	211.816	883.52	549.44	633.626	1.98627
1247	APOA1BP	5463.88	0.026134	0.316947	0.0824554	0.934285	0.998856	4514.98	5431.71	6296.66	5269.03	4641.7	6629.19
1248	GPATCH4	751.06	0.388252	0.959483	0.404647	0.685737	0.993469	881.637	71.8334	998.251	759.347	1184.51	610.779
1249	AL365181.2	81.7572	-23.9004	3.90723	-6.11698	NA	NA	0	0	490.543	0	0	0
1250	HAPLN2	4.71292	5.91288	3.91548	1.51013	0.131011	NA	0	0	0	0	28.2775	0
1251	RP11-284F21.9	149.631	-2.44073	1.98158	-1.23171	0.218058	0.812298	566.399	160.244	31.6188	118.579	20.9463	0
1252	BCAN	8.19495	6.71177	3.91177	1.71579	0.0862012	NA	0	0	0	0	48.1765	0.993137
1253	RP11-284F21.10	561.255	-0.986675	1.32291	-0.745837	0.455766	0.952829	240.848	562.695	1434.59	450.011	673.424	5.95882
1254	NES	1268.63	-0.875434	0.593761	-1.47439	0.140377	0.714747	1688.88	2126.45	1111.18	1048.06	1181.37	455.85
1255	CRABP2	14684.9	-0.385223	0.340532	-1.13124	0.257955	0.851722	22317.1	13743.2	13840.9	11074.2	10568.5	16565.5
1256	ISG20L2	1510.37	0.081815	0.77569	0.105474	0.916	0.998856	1889.22	333.381	2179.89	938.32	1211.74	2509.66
1257	RRNAD1	378.443	0.85592	1.73731	0.492669	0.622246	0.985858	609.118	11.0513	187.906	1058.37	403.217	0.993137
1258	MRPL24	2428.8	-0.527873	0.557615	-0.946664	0.34381	0.908666	1554.1	4244.62	2805.94	1241.03	1761.59	2965.51
1259	HDGF	8898.87	0.211571	0.361652	0.585012	0.558539	0.977161	8655.81	6381.2	9705.17	6770.05	8835.16	13045.8
1260	PRCC	1450.42	0.0410612	0.566201	0.0725206	0.942188	0.998856	1032.63	1515.87	1740.84	1096.67	967.72	2348.77
1261	SH2D2A	204.336	-4.13205	1.63457	-2.52792	0.0114742	0.25398	204.758	480.731	474.282	11.7842	54.4604	0
1262	NTRK1	4.88747	5.96541	3.91517	1.52367	0.127592	NA	0	0	0	0	29.3248	0
1263	ARHGEF11	437.667	-1.71965	1.30263	-1.32014	0.18679	0.779687	25.0423	1374.97	614.308	58.1847	179.091	374.413
1264	RN7SL612P	23.106	-5.17547	3.79519	-1.36369	NA	NA	134.05	0	0.903395	3.68258	0	0
1265	ETV3	214.421	2.85993	1.12714	2.53734	0.0111698	0.249188	12.5212	80.1219	63.2376	278.403	271.255	580.985
1266	KIRREL	350.413	0.567344	1.52553	0.371899	0.709968	0.995293	251.896	187.872	407.431	663.6	590.686	0.993137
1267	DUSP23	975.993	-2.02359	1.22691	-1.64933	0.0990793	0.623777	1110.7	1525.08	2064.26	466.951	685.992	2.97941
1268	C1orf204	1.68023	4.42929	3.93108	1.12674	0.259854	NA	0	0	0	5.89212	4.18926	0
1269	VSIG8	36.0867	-0.527247	3.2177	-0.163858	NA	NA	0.736539	126.169	0.903395	0.736515	87.9745	0
1270	RP11-190A12.8	6.00937	-1.97886	3.76841	-0.525117	0.599502	NA	28.725	0	0	0	7.33121	0
1271	CFAP45	6.01487	6.26888	3.91357	1.60183	0.109193	NA	0	0	0	36.0892	0	0
1272	RP11-190A12.9	0.245505	1.70748	4.06268	0.420284	0.674278	NA	0	0	0	1.47303	0	0
1273	TAGLN2	21078.8	-0.435952	0.257746	-1.6914	0.0907609	0.609238	21886.3	22900.1	27932.1	14954.9	17887.1	20912.5
1274	IGSF9	1.04369	-2.48511	3.94782	-0.629489	0.529029	NA	0	5.52565	0	0.736515	0	0
1275	SLAMF9	3.19157	5.35658	3.91957	1.36662	0.171744	NA	0	0	0	19.1494	0	0
1276	RP11-226L15.5	14.0026	-21.5124	3.90947	-5.50263	NA	NA	0	0	84.0157	0	0	0
1277	PIGM	953.008	0.521747	1.00237	0.520515	0.602705	0.984607	252.633	1093.16	1001.86	523.662	218.889	2627.84
1278	IGSF8	830.709	1.71909	0.906631	1.89613	0.057943	0.498546	89.8578	431	640.507	908.86	579.166	2334.86
1279	PEA15	793.069	0.957305	0.857515	1.11637	0.264263	0.858512	1042.94	323.25	251.144	636.349	595.923	1908.81
1280	DCAF8	626.044	-0.0861895	1.36519	-0.0631339	0.94966	0.998856	973.705	957.779	2.71018	556.069	379.128	886.871
1281	RP11-574F21.3	22.1682	21.4676	3.90861	5.49239	NA	NA	0	0	0	0	133.009	0
1282	RP11-574F21.2	3.14195	5.32701	3.91984	1.35899	0.174151	NA	0	0	0	0	18.8517	0
1283	RPSAP18	1.74553	4.47686	3.9303	1.13906	0.254677	NA	0	0	0	0	10.4732	0
1284	PEX19	1116.26	0.549896	0.794495	0.692133	0.488854	0.957207	380.791	1251.56	1085.88	626.774	743.594	2608.97
1285	COPA	4103.22	0.387633	0.622043	0.623161	0.533179	0.972841	5265.52	4100.95	1299.08	2907.76	3116.81	7929.2
1286	NCSTN	1492.31	-1.84659	0.482811	-3.82465	0.000130957	0.0116425	2075.57	1940.42	2990.24	836.681	645.147	465.781
1287	NHLH1	0.368258	2.2692	4.01415	0.565301	0.571869	NA	0	0	0	2.20955	0	0
1288	VANGL2	9.32949	-5.81253	3.91088	-1.48625	NA	NA	55.2404	0	0	0.736515	0	0
1289	F11R	777.005	-1.63938	1.3342	-1.22874	0.219171	0.813643	626.058	1257.08	1645.99	278.403	852.515	1.98627
1290	RP11-544M22.13	184.332	-2.08371	1.92781	-1.08087	0.279757	0.869391	195.183	23.9445	675.739	65.5499	145.577	0
1291	ARHGAP30	4.71292	5.91288	3.91548	1.51013	0.131011	NA	0	0	0	0	28.2775	0
1292	PFDN2	3381.64	-1.7714	0.505404	-3.50493	0.000456734	0.0309152	7615.08	2940.57	5137.61	2053.4	1588.78	954.405
1293	NIT1	457.609	-0.451231	1.65318	-0.272946	0.784894	0.998856	176.769	890.55	518.549	679.067	480.718	0
1294	DEDD	541.622	0.0729011	0.869787	0.0838149	0.933204	0.998856	897.841	147.351	538.423	363.839	638.863	663.415
1295	UFC1	1419.26	0.296914	0.519016	0.57207	0.567274	0.978945	909.626	1000.14	1911.58	1688.09	1725.98	1280.15
1296	USP21	305.636	-0.861877	1.81301	-0.475384	0.634513	0.987191	652.574	0	530.293	57.4482	126.725	466.774
1297	PPOX	242.141	-1.23667	1.84565	-0.670045	0.502829	0.963365	369.006	648.343	2.71018	247.469	184.328	0.993137
1298	B4GALT3	699.9	-1.33945	0.903609	-1.48234	0.13825	0.708072	605.435	266.152	2138.34	301.971	319.431	568.074
1299	NDUFS2	2008.82	-0.555881	0.453336	-1.2262	0.220123	0.813875	2743.61	2755.46	1673.99	1249.87	1518.61	2111.41
1300	TOMM40L	72.4425	6.90288	2.70068	2.55598	0.0105889	0.242122	0	0.920941	2.71018	125.208	305.816	0
1301	NR1I3	76.4933	6.98234	2.66671	2.61834	0.00883594	0.217485	0	0.920941	2.71018	149.513	305.816	0
1302	MPZ	17.3081	21.1293	3.90913	5.4051	NA	NA	0	0	0	103.849	0	0
1303	SDHC	3935.2	-0.424752	0.330746	-1.28422	0.199064	0.791537	3597.26	4469.33	5464.63	3276.02	3071.78	3732.21
1304	HSPA6	17.4194	-0.796001	3.73531	-0.213101	0.831248	NA	0	66.3078	0	0	28.2775	9.93137
1305	DUSP12	763.035	-1.51845	1.28699	-1.17984	0.238062	0.831055	761.581	739.516	1892.61	600.26	581.26	2.97941
1306	ATF6	884.141	0.42281	0.646229	0.654272	0.512936	0.96703	483.906	861.08	921.463	531.027	1126.91	1380.46
1307	NOS1AP	53.2689	-0.632567	2.36046	-0.267985	0.788711	0.998856	9.57501	71.8334	112.924	72.915	52.3658	0
1308	C1orf226	276.66	-1.68217	1.53151	-1.09837	0.272041	0.869226	745.378	188.793	331.546	291.66	101.59	0.993137
1309	UHMK1	1668.38	-0.268172	0.407045	-0.658827	0.510007	0.96703	1725.71	1965.29	1777.88	1304.37	1351.04	1885.97
1310	UAP1	2069.31	0.191721	0.759236	0.252518	0.80064	0.998856	777.785	1414.57	3603.64	819.005	1822.33	3978.51
1311	RP11-359K18.4	439.579	-1.7064	1.8261	-0.934451	0.350071	0.91038	808.72	1205.51	4.51697	17.6764	599.065	1.98627
1312	HSD17B7	83.3071	0.70019	2.7753	0.252294	0.800814	0.998856	20.6231	0	169.838	182.656	126.725	0
1313	RGS5	220.62	-0.249048	1.80954	-0.137631	0.890532	0.998856	133.314	149.192	436.34	192.23	412.643	0
1314	NUF2	516.883	1.51503	1.67567	0.904132	0.365925	0.918682	795.462	7.36753	0.903395	799.856	404.264	1093.44
1315	PBX1	2859.22	-0.7133	0.471061	-1.51424	0.129964	0.689649	2261.91	3360.51	5033.72	2090.23	1562.6	2846.33
1316	RP11-477H21.2	51.7096	8.41752	3.90756	2.15417	NA	NA	0	0.920941	0	309.336	0	0
1317	MGST3	7716.85	-0.18506	0.294731	-0.627895	0.530073	0.972629	7061.94	9082.32	8489.2	6793.62	6062.91	8811.11
1318	ALDH9A1	1665.95	-0.961375	0.525743	-1.8286	0.0674589	0.538632	1221.18	2271.04	3112.19	1369.18	903.834	1118.27
1319	TMCO1	3422.7	0.467919	0.474777	0.985555	0.324351	0.899231	3660.6	3017	1939.59	3489.61	2527.17	5902.21
1320	UCK2	966.318	-0.725017	1.35982	-0.533171	0.593916	0.984192	1264.64	1181.57	1166.28	1122.45	1061.98	0.993137
1321	RP11-9L18.2	0.518823	1.30743	4.01415	0.325705	0.744648	NA	0	0	0.903395	2.20955	0	0
1322	RPL4P2	0.398999	-0.75643	4.04114	-0.187183	0.851518	NA	0.736539	0.920941	0	0.736515	0	0
1323	POGK	285.416	-0.663198	2.1082	-0.31458	0.753081	0.998856	412.462	636.37	0.903395	526.608	136.151	0
1324	TADA1	271.224	0.187024	1.6196	0.115476	0.908068	0.998856	278.412	481.652	0.903395	83.2262	222.031	561.122
1325	LINC01363	1.04369	-2.48511	3.94782	-0.629489	0.529029	NA	0	5.52565	0	0.736515	0	0
1326	RP11-277B15.3	32.1177	21.9863	3.90804	5.6259	NA	NA	0	0	0	0	192.706	0
1327	POU2F1	757.03	-2.96068	1.28719	-2.30011	0.0214422	0.328899	810.93	2039.88	1174.41	261.463	254.498	0.993137
1328	RP11-104L21.3	13.5819	7.44133	3.90978	1.90326	NA	NA	0	0	0	0	1.04732	80.4441
1329	CREG1	1015.33	1.14705	0.966326	1.18702	0.235218	0.828632	1513.59	286.413	94.8564	1331.62	985.524	1880.01
1330	RCSD1	1.84188	-4.44936	3.92732	-1.13293	0.257245	NA	0	11.0513	0	0	0	0
1331	MPZL1	3819.27	0.0903588	0.491605	0.183804	0.854167	0.998856	3866.09	1682.56	5550.46	4139.22	4192.41	3484.92
1332	ADCY10	1.96171	-3.48534	3.92735	-0.887452	0.374835	NA	0	10.1304	0.903395	0.736515	0	0
1333	MPC2	2353.31	0.614087	0.395658	1.55207	0.120646	0.670664	1970.24	1435.75	2173.57	2649.25	2414.06	3476.97
1334	DCAF6	1341.2	-0.385997	0.729808	-0.528901	0.596874	0.984607	1026.74	1504.82	2027.22	1380.23	1800.34	307.872
1335	GCSHP5	2.58939	4.00499	3.92354	1.02076	0.307368	NA	0	0.920941	0	12.5208	2.09463	0
1336	GPR161	448.917	-0.565081	1.51701	-0.372497	0.709523	0.995293	958.974	69.9915	578.173	383.724	700.654	1.98627
1337	TIPRL	1247.31	1.25824	0.736772	1.70777	0.0876784	0.602706	883.847	1082.11	240.303	1484.08	993.903	2799.65
1338	SFT2D2	656.303	-0.33529	0.705536	-0.475228	0.634625	0.987191	379.318	1026.85	790.47	370.467	617.916	752.798
1339	TBX19	17.0397	1.22115	3.73632	0.326832	0.743795	NA	0	0	30.7154	66.2864	5.23658	0
1340	ATP1B1	19203	0.547618	0.268446	2.03995	0.0413548	0.428028	13380	17468.4	15956.7	21430.4	19240.2	27742.3
1341	NME7	4767.51	-0.220066	0.395196	-0.556852	0.577629	0.9808	3848.42	7462.39	4080.63	4146.58	3891.83	5175.24
1342	BLZF1	393.367	-0.393815	1.4231	-0.27673	0.781987	0.998856	8.10193	640.975	691.097	111.214	136.151	772.66
1343	SLC19A2	599.779	-3.34966	1.79359	-1.86758	0.0618206	0.515733	41.2462	704.52	2531.31	14.7303	306.864	0
1344	RP1-206D15.6	0.245505	1.70748	4.06268	0.420284	0.674278	NA	0	0	0	1.47303	0	0
1345	C1orf112	169.936	0.0562827	1.9001	0.0296209	0.976369	0.998856	122.265	0	377.619	231.266	219.936	68.5264
1346	METTL18	105.231	-3.16428	2.08781	-1.51559	0.129622	0.688757	243.794	323.25	0.903395	5.89212	56.5551	0.993137
1347	SCYL3	168.124	0.0257944	1.91493	0.0134702	0.989253	0.998856	122.265	0	377.619	231.266	220.984	56.6088
1348	KIFAP3	97.8866	-0.00979622	3.35553	-0.00291943	0.997671	0.99935	0	294.701	0	249.679	42.94	0
1349	GORAB	41.5472	1.53007	3.73007	0.410198	NA	NA	0	0	64.141	176.764	8.37853	0
1350	FMO1	3.25567	4.36114	3.91987	1.11257	0.265893	NA	0.736539	0	0	0	17.8044	0.993137
1351	GM2AP2	14.837	20.9113	3.90953	5.34881	NA	NA	0	0	0	0	89.0219	0
1352	PRRC2C	1678.24	0.459894	0.657081	0.699904	0.483987	0.957001	2482.87	1071.05	684.773	1872.22	2839.27	1119.27
1353	VAMP4	371.428	1.28563	0.897349	1.43269	0.151946	0.736124	164.248	368.376	115.635	321.857	425.21	833.242
1354	METTL13	232.836	0.655669	1.76002	0.372535	0.709495	0.995293	223.908	313.12	5.42037	310.073	542.51	1.98627
1355	DNM3	18.9656	4.10571	3.76529	1.09041	NA	NA	0.736539	5.52565	0	107.531	0	0
1356	DNM3OS	30.6498	-8.50875	3.908	-2.17726	NA	NA	181.189	0	2.71018	0	0	0
1357	PIGC	256.222	0.239749	1.61788	0.148187	0.882195	0.998856	535.464	168.532	0.903395	372.677	363.419	96.3343
1358	SUCO	295.456	0.703281	1.51364	0.46463	0.642197	0.987608	288.723	0.920941	384.846	386.671	239.835	471.74
1359	RP11-296O14.3	38.2637	2.56582	3.73345	0.687251	0.491925	0.957696	33.1443	0	0	105.322	91.1165	0
1360	PRDX6	11734.4	0.123934	0.266482	0.465075	0.641878	0.987608	10872.8	9780.4	13038.7	10515.2	12336.3	13863.2
1361	KLHL20	476.107	1.02212	1.09587	0.932697	0.350976	0.91038	377.845	47.8889	516.742	568.59	189.564	1156.01
1362	CENPL	310.265	-1.15522	1.4769	-0.782192	0.434102	0.948369	310.083	568.221	406.528	330.695	245.072	0.993137
1363	DARS2	261.17	0.520656	1.93357	0.269271	0.787721	0.998856	150.991	491.783	0.903395	450.011	472.34	0.993137
1364	GAS5	10020	-0.447773	0.24106	-1.85751	0.063238	0.520992	12912.3	10095.4	11680	8522.95	8414.14	8495.29
1365	ZBTB37	153.79	-6.6132	1.60824	-4.11208	3.92116e-05	0.00462503	233.483	232.077	448.084	8.10167	0	0.993137
1366	RC3H1	701.674	-0.303079	0.715676	-0.423487	0.67194	0.991519	673.933	1132.76	518.549	394.772	467.103	1022.93
1367	RP11-160H22.5	0.523658	2.72917	3.98516	0.684833	0.49345	NA	0	0	0	0	3.14195	0
1368	RABGAP1L	111.392	-2.40777	2.07994	-1.15761	0.247021	0.838745	69.2347	191.556	301.734	101.639	4.18926	0
1369	RABGAP1L-IT1	5.4021	6.11003	3.91437	1.56092	0.118542	NA	0	0	0	0	31.4195	0.993137
1370	CACYBP	3082.54	-0.593807	0.358079	-1.65831	0.0972547	0.620898	3201.74	4658.12	3264.87	2809.81	2404.64	2156.1
1371	MRPS14	850.738	0.636964	1.08613	0.586451	0.557572	0.976777	865.433	638.212	494.157	1622.54	1446.34	37.7392
1372	KIAA0040	241.778	-0.139217	1.9108	-0.0728577	0.941919	0.998856	567.872	1.84188	190.616	500.83	188.517	0.993137
1373	RFWD2	1137.78	0.090295	1.24713	0.0724022	0.942282	0.998856	645.945	8.28847	2652.37	1224.09	1072.45	1223.54
1374	RP11-492I21.1	17.7991	21.1682	3.90907	5.41516	NA	NA	0	0	0	106.795	0	0
1375	RASAL2-AS1	9.69745	6.95709	3.91099	1.77886	NA	NA	0	0	0	58.1847	0	0
1376	RASAL2	207.429	0.881861	1.49232	0.590932	0.554566	0.976104	238.639	112.355	86.7259	14.7303	69.1229	723.004
1377	TEX35	23.2464	8.21753	3.90853	2.10246	0.0355128	0.396945	0	0	0	131.1	8.37853	0
1378	C1orf220	1.39642	4.15374	3.93618	1.05527	0.291301	NA	0	0	0	0	8.37853	0
1379	RALGPS2	1120.12	0.54082	0.56604	0.955445	0.339353	0.907636	1116.59	733.99	887.134	1492.18	1747.97	742.866
1380	FAM20B	736.341	1.30764	1.3744	0.951427	0.341388	0.907636	712.233	556.248	2.71018	838.154	242.977	2065.72
1381	TOR3A	451.211	-1.15845	1.44402	-0.802237	0.422416	0.941837	340.281	279.966	1249.39	245.996	589.639	1.98627
1382	ABL2	1590.58	-0.915863	0.513121	-1.78489	0.0742796	0.556612	1392.06	2038.04	2807.75	1402.33	757.209	1146.08
1383	SNORA67	1.39642	4.15374	3.93618	1.05527	0.291301	NA	0	0	0	0	8.37853	0
1384	SOAT1	3980.43	-0.366912	0.45444	-0.807393	0.41944	0.941748	3777.71	4149.76	5524.26	3246.56	1995.14	5189.14
1385	HNRNPA1P54	24.0617	3.60356	2.98382	1.2077	NA	NA	3.6827	3.68376	3.61358	128.154	5.23658	0
1386	TDRD5	43.8982	-23.0686	3.90763	-5.90348	NA	NA	0	263.389	0	0	0	0
1387	TOR1AIP2	1578.84	0.248847	0.649462	0.383159	0.701602	0.994627	528.835	2216.71	1583.65	1439.89	1296.58	2407.36
1388	RP11-533E19.7	0.872763	3.47214	3.95383	0.878173	0.37985	NA	0	0	0	0	5.23658	0
1389	TOR1AIP1	414.542	1.42723	1.73811	0.821142	0.411566	0.938944	662.149	10.1304	1.80679	973.673	792.818	46.6774
1390	RN7SL230P	9.20941	-6.7733	3.91088	-1.73191	0.0832893	NA	0	55.2565	0	0	0	0
1391	CEP350	345.796	2.88695	1.40563	2.05384	0.0399909	0.420487	4.41923	224.71	18.0679	591.422	1011.71	224.449
1392	QSOX1	2364.28	-0.445996	0.546301	-0.816392	0.414276	0.940733	3165.65	1149.33	3865.63	2373.79	1965.81	1665.49
1393	LHX4	76.7014	-0.316676	3.08983	-0.10249	NA	NA	253.369	1.84188	0	8.10167	196.895	0
1394	ACBD6	885.925	-0.639954	0.658262	-0.972187	0.330958	0.903876	1702.14	555.328	980.183	745.353	839.947	492.596
1395	XPR1	295.114	-1.87551	1.59917	-1.1728	0.240876	0.833993	533.991	815.033	42.4596	163.506	214.7	0.993137
1396	KIAA1614	7.83701	6.65	3.91199	1.6999	0.0891498	NA	0	0	0	44.9274	2.09463	0
1397	RP11-46A10.5	11.695	7.22516	3.91027	1.84774	0.0646404	NA	0	0	0	0	70.1702	0
1398	STX6	495.174	0.680718	0.656823	1.03638	0.300025	0.881819	346.173	303.911	491.447	760.084	534.131	535.301
1399	MR1	233.205	2.63206	1.81328	1.45155	0.146626	0.727514	183.398	0	10.8407	245.996	280.681	678.312
1400	IER5	699.666	-0.862819	1.26218	-0.683596	0.49423	0.957935	1889.22	382.191	437.243	891.92	586.497	10.9245
1401	RP11-540K16.1	28.9696	21.8456	3.90818	5.58971	NA	NA	0	0	0	173.818	0	0
1402	GLUL	1011.92	-0.105007	0.526051	-0.199614	0.841782	0.998856	1365.54	709.125	1071.43	1020.81	839.947	1064.64
1403	TEDDM1	1.39642	4.15374	3.93618	1.05527	0.291301	NA	0	0	0	0	8.37853	0
1404	RGSL1	0.451697	-2.41686	3.99013	-0.605709	0.544708	NA	0	0	2.71018	0	0	0
1405	RNASEL	71.8441	-1.08963	2.8485	-0.382528	NA	NA	292.406	0	0.903395	132.573	4.18926	0.993137
1406	RGS16	64.6338	-0.184445	2.8779	-0.06409	0.948899	0.998856	136.26	69.9915	0	33.8797	147.672	0
1407	NPL	161.107	-1.09206	1.90638	-0.572844	0.56675	0.978945	278.412	4.60471	374.909	50.083	257.64	0.993137
1408	DHX9	1832.8	-0.318507	0.441376	-0.721622	0.470527	0.954058	2032.11	2533.51	1537.58	2001.11	1276.68	1615.83
1409	LAMC1	1179.3	0.0371938	0.595633	0.0624441	0.950209	0.998856	1698.46	1023.17	770.596	1431.79	1452.63	699.168
1410	LAMC2	2.9674	5.24439	3.92061	1.33765	0.181012	NA	0	0	0	0	17.8044	0
1411	NMNAT2	95.0284	-1.75966	2.08296	-0.84479	0.398228	0.932536	45.6654	229.314	165.321	114.16	15.7097	0
1412	SMG7-AS1	5.64662	6.17788	3.91402	1.5784	0.114474	NA	0	0	0	33.8797	0	0
1413	SMG7	1347.78	-1.06303	0.557299	-1.90747	0.0564599	0.493837	1084.19	1762.68	2622.55	1143.81	819.001	654.477
1414	NCF2	57.2727	0.186179	3.16043	0.0589092	0.953024	0.998856	159.829	0	0.903395	100.166	82.738	0
1415	ARPC5	5152.4	-0.136936	0.394971	-0.346699	0.728817	0.997407	3138.39	7061.78	5990.41	4942.02	4615.52	5166.3
1416	RGL1	3.46809	2.39529	3.81058	0.62859	0.529618	NA	1.47308	1.84188	0	0.736515	16.7571	0
1417	TSEN15	281.415	0.291375	1.90024	0.153336	0.878133	0.998856	464.02	278.124	17.1645	682.013	247.167	0
1418	C1orf21	382.659	-3.00346	1.59922	-1.87807	0.0603711	0.509349	461.81	444.815	1134.66	36.8258	217.842	0
1419	EDEM3	156.786	-2.52988	1.53928	-1.64355	0.100269	0.626412	164.248	144.588	493.254	117.842	17.8044	2.97941
1420	FAM129A	100.64	-3.09559	2.31265	-1.33854	0.180719	0.775074	205.494	3.68376	331.546	61.1308	0	1.98627
1421	RNF2	504.836	-2.63476	1.02507	-2.57032	0.0101605	0.236306	659.939	1237.75	710.972	16.2033	229.362	174.792
1422	TRMT1L	487.168	-1.77093	1.32914	-1.33239	0.182731	0.775711	930.249	504.676	825.703	286.504	373.892	1.98627
1423	SWT1	33.1398	4.55141	3.75549	1.21193	0.225537	0.817768	8.10193	0	0	163.506	27.2302	0
1424	RP4-635A23.6	7.4631	6.57905	3.91226	1.68165	0.0926364	NA	0	0	0	35.3527	9.42584	0
1425	IVNS1ABP	2397.85	-0.831635	0.770517	-1.07932	0.280445	0.869391	2703.84	3820.99	2686.7	2561.6	2381.6	232.394
1426	GS1-279B7.2	13.6151	7.44457	3.90978	1.90409	NA	NA	0	0	0	0	81.6906	0
1427	PRG4	1361.67	-0.184167	0.524648	-0.351029	0.725567	0.997284	1449.51	1021.32	1874.54	1196.1	896.502	1732.03
1428	TPR	2935.48	-0.278056	0.53729	-0.517516	0.604796	0.984607	3027.91	1980.94	4643.45	1823.61	1888.31	4248.64
1429	C1orf27	1056.51	0.430968	0.983283	0.438294	0.661173	0.990034	153.937	424.554	2121.17	729.15	755.115	2155.11
1430	PTGS2	1848.71	-0.88016	0.479464	-1.83572	0.0663996	0.534829	1739.71	3515.23	1932.36	1173.27	1565.74	1165.94
1431	PACERR	75.2382	0.51287	3.45526	0.148432	0.882002	0.998856	0	186.03	0	115.633	149.766	0
1432	PLA2G4A	808.487	-1.02972	0.644589	-1.59749	0.110157	0.648372	769.683	1440.35	1046.13	593.631	711.128	289.996
1433	LINC01036	4.18926	5.74272	3.91657	1.46626	0.142576	NA	0	0	0	0	25.1356	0
1434	LINC01037	29.5834	21.874	3.90815	5.59702	NA	NA	0	0	0	177.5	0	0
1435	RP11-445P19.3	86.4241	-9.05802	3.33878	-2.71297	NA	NA	0	516.648	0.903395	0	0	0.993137
1436	BRINP3	521.611	0.308173	1.62196	0.19	0.849309	0.998856	1359.65	36.8376	1.80679	1059.85	463.961	207.566
1437	LINC01351	130.93	10.7107	2.54741	4.20456	2.61589e-05	0.00350147	0	0	0	106.058	4.18926	675.333
1438	RP11-463J7.2	0.245505	1.70748	4.06268	0.420284	0.674278	NA	0	0	0	1.47303	0	0
1439	RP11-92K2.2	15.2111	-0.408538	2.46094	-0.166009	0.86815	NA	7.36539	22.1026	22.5849	8.10167	6.2839	24.8284
1440	RGS2	293.953	-0.937066	1.62773	-0.575689	0.564826	0.978945	41.9827	236.682	879.906	139.201	463.961	1.98627
1441	UCHL5	297.267	0.431338	1.23356	0.349668	0.726588	0.997407	179.716	85.6475	494.157	474.316	510.043	39.7255
1442	TROVE2	1381.58	1.38042	0.85915	1.60672	0.108115	0.641367	1315.46	243.128	741.687	1837.61	504.806	3646.8
1443	RP11-101E13.5	48.3187	-8.53916	3.90755	-2.1853	NA	NA	0	289.176	0	0.736515	0	0
1444	GLRX2	324.874	-1.37793	1.67977	-0.820309	0.41204	0.938944	450.025	1.84188	955.792	194.44	10.4732	336.673
1445	CDC73	482.593	1.22557	0.959259	1.27762	0.201384	0.792302	539.147	239.445	88.5327	346.162	516.327	1165.94
1446	ASPM	1103.07	-1.85905	1.29386	-1.43682	0.150768	0.736124	544.302	554.407	4089.67	827.107	596.97	5.95882
1447	ZBTB41	139.312	-2.1392	1.98801	-1.07605	0.281905	0.869933	106.798	178.663	395.687	8.10167	146.624	0
1448	CRB1	325.794	-0.996022	1.15197	-0.864624	0.387245	0.925174	795.462	69.9915	436.34	92.0644	399.027	161.881
1449	RP11-75C23.1	0.736515	3.25416	3.96144	0.821459	0.411385	NA	0	0	0	4.41909	0	0
1450	DENND1B	69.8313	-0.225836	3.54561	-0.0636945	0.949214	0.998856	0	0	225.849	0	143.482	49.6568
1451	C1orf53	50.3982	-0.807866	3.72855	-0.216671	NA	NA	191.5	0.920941	0	0	109.968	0
1452	LHX9	47.5669	2.11941	3.69652	0.573353	0.566406	0.978945	0	53.4146	0	137.728	94.2584	0
1453	NEK7	608.145	-1.25514	0.80468	-1.5598	0.118808	0.664998	1017.9	850.95	702.841	545.758	424.163	107.259
1454	MIR181A1HG	2.26918	4.85648	3.92487	1.23736	0.215952	NA	0	0	0	0	13.6151	0
1455	RP11-16L9.1	0.800803	-0.387086	3.93263	-0.0984292	0.921592	NA	0	0	2.71018	0	2.09463	0
1456	NR5A2	14.1366	7.49919	3.90967	1.91812	0.0550964	NA	0	0	0	19.8859	64.9336	0
1457	LINC00862	9.6004	6.94027	3.91104	1.77453	0.075975	NA	0	0	0	0	57.6024	0
1458	ZNF281	1483.48	-0.527889	0.978047	-0.539737	0.589378	0.983718	1557.78	120.643	3577.44	1984.17	812.717	848.139
1459	KIF14	449.475	-1.92712	1.51531	-1.27177	0.203454	0.795384	55.2404	1636.51	443.567	140.674	417.879	2.97941
1460	DDX59	217.036	-1.41554	2.36483	-0.598579	0.549454	0.975685	303.454	643.738	0	201.069	153.955	0
1461	CAMSAP2	722.278	-0.563388	0.700374	-0.80441	0.42116	0.941748	1110.7	606.9	867.259	956.733	471.292	320.783
1462	RPL34P6	47.3038	22.086	3.90763	5.65202	NA	NA	0	0	0	0	283.823	0
1463	C1orf106	162.601	-1.55014	1.7723	-0.874651	0.381764	0.924972	2.94616	376.665	347.807	202.542	37.7034	7.94509
1464	KIF21B	1.22187	3.96024	3.94038	1.00504	0.314878	NA	0	0	0	0	7.33121	0
1465	TMEM9	6983.87	-0.586672	0.355901	-1.64842	0.0992674	0.624109	6831.4	8583.17	9739.5	5467.15	3915.91	7366.1
1466	PHLDA3	852.832	0.0318748	0.648495	0.049152	0.960798	0.998856	993.591	1040.66	495.964	969.254	1126.91	490.61
1467	RP11-134G8.10	23.9469	-5.06925	3.78829	-1.33814	0.180852	0.775074	58.1866	0	81.3055	0	4.18926	0
1468	CSRP1	2980.47	1.06048	0.513834	2.06385	0.0390315	0.415392	2927.01	1984.63	883.52	3405.65	4127.47	4554.53
1469	RP11-134G8.7	179.494	-3.42766	2.12361	-1.61407	0.106512	0.639511	522.943	0	462.538	68.4959	21.9936	0.993137
1470	RP11-134G8.5	258.671	-0.0873182	1.73584	-0.0503032	0.959881	0.998856	285.041	164.848	349.614	346.162	406.359	0
1471	NAV1	405.711	-0.783684	1.66276	-0.471316	0.637415	0.987608	305.664	9.20941	1225	486.1	405.311	2.97941
1472	RP11-25B7.1	1.59578	4.36065	3.93227	1.10894	0.267456	NA	0	0	0	9.5747	0	0
1473	RNU6-501P	39.751	-8.88346	3.90772	-2.27331	NA	NA	0	237.603	0.903395	0	0	0
1474	IPO9	1719.13	0.992109	0.810834	1.22357	0.221116	0.813875	1897.32	1396.15	157.191	2181.56	1725.98	2956.57
1475	SHISA4	480.531	-2.26756	1.29182	-1.75532	0.0792045	0.571164	337.335	541.513	1508.67	291.66	200.037	3.97255
1476	RP11-307B6.3	1.04732	3.73673	3.94598	0.94697	0.343654	NA	0	0	0	0	6.2839	0
1477	LMOD1	1.04732	3.73673	3.94598	0.94697	0.343654	NA	0	0	0	0	6.2839	0
1478	TIMM17A	2648.05	0.0652524	0.363018	0.17975	0.857349	0.998856	1933.42	2936.88	2894.48	2728.79	2764.91	2629.83
1479	RNPEP	3602.17	0.269275	0.517181	0.520659	0.602604	0.984607	2825.36	4619.44	2356.05	2702.27	2626.67	6483.2
1480	RP11-465N4.5	156.375	1.10563	2.74948	0.402123	0.687594	0.993469	296.825	0.920941	0	159.824	0	480.678
1481	RP11-465N4.4	905.166	2.10533	1.33985	1.57131	0.116111	0.660316	772.63	248.654	2.71018	560.488	712.175	3134.34
1482	ELF3	7763.19	0.213494	0.351275	0.60777	0.54334	0.97394	9072.69	6625.25	5871.16	7325.38	6601.23	11083.4
1483	RP11-510N19.5	1.92008	4.6148	3.92816	1.1748	0.240075	NA	0	0	0	0	11.5205	0
1484	RP11-510N19.2	0.368258	2.2692	4.01415	0.565301	0.571869	NA	0	0	0	2.20955	0	0
1485	GPR37L1	567.447	-0.613266	1.29933	-0.471985	0.636937	0.987608	412.462	1635.59	10.8407	603.206	301.627	440.953
1486	ARL8A	1057.32	-0.528796	0.685394	-0.771522	0.440398	0.948561	1240.33	1845.57	661.285	1381.7	469.198	745.846
1487	LGR6	0.420066	-0.611732	4.05504	-0.150857	0.880088	NA	1.47308	0	0	0	1.04732	0
1488	UBE2T	2698.3	-0.65451	0.665446	-0.983567	0.325329	0.900683	2516.02	3220.53	4163.75	1767.64	596.97	3924.88
1489	PPP1R12B	129.095	0.970833	2.45385	0.395637	0.692373	0.993469	2.94616	258.784	0	323.33	188.517	0.993137
1490	RP11-175B9.3	632.566	0.185364	0.837999	0.221199	0.824938	0.998856	785.887	748.725	241.206	385.934	421.021	1212.62
1491	KDM5B	991.629	-0.175824	0.614173	-0.286277	0.774666	0.998856	1618.18	943.965	593.53	774.814	1194.99	824.304
1492	PCAT6	316.816	2.11502	1.62187	1.30406	0.192212	0.78553	321.131	0.920941	34.329	405.82	106.826	1031.87
1493	RP11-480I12.5	204.02	1.25454	2.09375	0.599185	NA	NA	358.695	1.84188	0.903395	23.5685	36.6561	802.455
1494	RP11-480I12.9	13.266	7.40708	3.90986	1.89446	NA	NA	0	0	0	0	79.596	0
1495	RABIF	319.874	-0.975875	1.54711	-0.630771	0.52819	0.972497	213.596	718.334	340.58	514.824	130.914	0.993137
1496	KLHL12	620.236	1.48793	0.894317	1.66376	0.0961595	0.618547	383	174.058	420.982	924.327	223.078	1595.97
1497	ADIPOR1	948.89	-0.299813	0.549941	-0.545174	0.585634	0.983109	840.391	1479.03	822.089	907.387	956.2	688.244
1498	CYB5R1	642.201	1.47633	0.786687	1.87665	0.0605667	0.509929	324.077	371.139	323.415	307.863	924.78	1601.93
1499	TMEM183A	460.058	-0.367783	1.06833	-0.344259	0.730652	0.997515	1088.6	396.005	70.4648	417.604	232.504	555.163
1500	PPFIA4	516.435	-0.247236	1.32745	-0.186249	0.85225	0.998856	300.508	1373.12	8.13055	396.245	415.784	604.82
1501	ADORA1	6.80755	6.44395	3.9128	1.64689	0.0995805	NA	0	0	0	0	40.8453	0
1502	LINC01136	19.5499	21.2923	3.90886	5.44718	NA	NA	0	0	0	0	117.299	0
1503	BTG2	527.528	-0.00506603	1.20289	-0.00421154	0.99664	0.999301	773.366	744.121	67.7546	85.4358	303.722	1190.77
1504	PRELP	0.368258	2.2692	4.01415	0.565301	0.571869	NA	0	0	0	2.20955	0	0
1505	ATP2B4	661.185	0.47279	1.06045	0.445838	0.655715	0.990034	1098.92	495.466	66.8512	343.216	522.611	1440.05
1506	ZC3H11A	986.34	-0.214384	0.658694	-0.325469	0.744826	0.998856	466.229	1245.11	1467.11	612.044	1079.78	1047.76
1507	SNRPE	4935.89	-0.831013	0.43192	-1.924	0.0543549	0.484341	3726.89	8174.27	7057.32	3812.2	4356.83	2487.81
1508	SOX13	274.619	0.5824	1.29627	0.44929	0.653223	0.990034	66.2885	139.983	453.504	45.6639	226.22	716.052
1509	RP11-74C13.4	105.361	1.39419	2.8264	0.493275	0.621818	0.985858	2.94616	171.295	0	0	78.5487	379.378
1510	ETNK2	377.153	0.766534	1.15633	0.662901	0.507394	0.965898	271.783	543.355	22.5849	287.977	615.822	521.397
1511	PLEKHA6	80.9144	0.223782	2.73398	0.0818523	0.934764	0.998856	139.942	0	84.0157	162.033	99.495	0
1512	RP11-203F10.6	85.6523	-1.94909	2.18393	-0.89247	0.372141	0.921443	399.941	3.68376	4.51697	22.0955	81.6906	1.98627
1513	LINC00628	1.04732	3.73673	3.94598	0.94697	0.343654	NA	0	0	0	0	6.2839	0
1514	RP11-739N20.3	37.4407	-22.8459	3.90778	-5.84628	NA	NA	224.644	0	0	0	0	0
1515	PPP1R15B	1338.38	0.650397	0.665616	0.977136	0.328502	0.902998	1993.81	566.379	564.622	1612.97	1464.15	1828.36
1516	PIK3C2B	1775.46	-0.537491	0.821676	-0.65414	0.513022	0.96703	543.566	2276.57	3487.1	639.295	842.042	2864.21
1517	MDM4	814.032	-0.594798	0.831616	-0.715232	0.474466	0.955861	539.147	1748.87	650.444	345.426	371.797	1228.51
1518	LRRN2	272.948	2.76572	2.00502	1.3794	0.167772	0.760239	38.3	0	171.645	5.15561	200.037	1222.55
1519	NFASC	13.3843	4.82103	3.81405	1.26402	0.206224	NA	0	2.76282	0	54.5021	23.041	0
1520	TMEM81	224.407	-1.25954	1.76179	-0.714923	0.474656	0.955917	1.47308	407.977	540.23	8.83818	299.532	88.3892
1521	RBBP5	676.025	0.132723	1.00694	0.131809	0.895136	0.998856	698.239	136.299	1100.33	936.111	1024.28	160.888
1522	DSTYK	436.825	-1.34369	1.33132	-1.00929	0.312835	0.890303	189.291	740.437	950.371	169.399	564.503	6.95196
1523	TMCC2	87.301	1.62765	2.45894	0.66193	0.508016	0.966391	8.83847	0.920941	118.345	278.403	117.299	0
1524	NUAK2	85.9045	-1.42429	2.82228	-0.50466	NA	NA	372.689	2.76282	0	0.736515	138.246	0.993137
1525	CDK18	197.631	-0.983233	2.14309	-0.458791	NA	NA	346.91	74.5962	365.875	1.47303	396.933	0
1526	ELK4	183.108	2.84619	1.60688	1.77125	0.0765193	0.560969	119.319	11.9722	2.71018	522.189	393.791	48.6637
1527	SLC45A3	137.064	8.85836	2.1533	4.11386	3.89092e-05	0.00462503	0	0	1.80679	78.0706	31.4195	711.086
1528	NUCKS1	6459.46	0.253447	0.412725	0.614081	0.539162	0.973109	5627.9	6232.93	5819.67	5513.55	4554.78	11007.9
1529	RAB29	1139.55	0.203658	0.611194	0.333213	0.738974	0.998856	836.708	727.544	1613.46	1054.69	1783.58	821.324
1530	SLC41A1	348.696	0.577439	1.72593	0.334567	0.737952	0.998856	119.319	297.464	422.789	866.142	386.46	0
1531	FAM72A	431.093	3.92573	2.01536	1.94791	0.0514263	0.475106	116.373	41.4424	1.80679	0	128.82	2298.12
1532	SRGAP2	383.729	1.0802	1.4053	0.768659	0.442096	0.949214	209.914	334.302	195.133	958.943	600.112	3.97255
1533	IKBKE	397.421	8.55034	1.46389	5.84083	5.19421e-09	3.4377e-06	4.41923	0	1.80679	103.112	324.668	1950.52
1534	RASSF5	184.579	-0.37426	2.54785	-0.146892	0.883217	0.998856	91.3308	0	533.906	454.43	0	27.8078
1535	EIF2D	611.724	0.981003	0.580417	1.69017	0.0909956	0.609238	378.581	431.921	423.692	672.438	746.736	1016.97
1536	DYRK3	93.4896	6.95096	2.40506	2.89014	0.0038507	0.13532	4.41923	0	0	3.68258	242.977	309.859
1537	MAPKAPK2	2036.97	-0.310628	0.407354	-0.762552	0.44573	0.950096	2726.67	1667.82	2371.41	1559.2	1970	1926.69
1538	FCMR	5.93479	6.24582	3.91368	1.59589	0.110513	NA	0	0	0	0	35.6087	0
1539	RP11-564A8.4	8.9633	0.668028	2.99301	0.223196	0.823383	NA	8.10193	0.920941	11.7441	9.5747	11.5205	11.9176
1540	C1orf116	943.368	0.10565	0.892318	0.1184	0.905751	0.998856	1256.54	474.285	995.541	384.461	345.614	2203.77
1541	PFKFB2	1075.59	-0.453052	0.500002	-0.9061	0.364883	0.918219	1147.53	1658.62	923.269	973.673	874.509	875.947
1542	YOD1	661.236	0.259158	0.705585	0.367295	0.713399	0.995403	450.025	757.014	598.951	460.322	496.428	1204.67
1543	C4BPB	2228.04	0.761038	0.900965	0.844692	0.398283	0.932536	1368.49	1642.04	1950.43	3379.87	4859.55	167.84
1544	C4BPA	409.26	2.18041	1.37337	1.58764	0.112369	0.652567	162.039	279.966	1.80679	480.944	352.945	1177.86
1545	RP11-6J21.2	18.328	20.2845	3.909	5.18917	NA	NA	0	0	0	0	109.968	0
1546	CD55	28221.2	1.26569	0.296745	4.26525	1.99676e-05	0.00276598	12366.5	16765.7	20605.5	34440.2	37147.3	48002.3
1547	RP11-357P18.2	81.6757	-0.0961034	3.1384	-0.0306218	NA	NA	0	252.338	0.903395	230.529	6.2839	0
1548	CR2	86.1647	1.48089	2.6905	0.550413	0.582036	0.982834	64.0789	0	72.2716	122.998	257.64	0
1549	CD46	11750.9	0.643613	0.409826	1.57045	0.11631	0.660316	6662	6936.53	13918.6	11810	11699.6	19478.4
1550	C1orf132	14.9097	1.71063	3.74008	0.457377	NA	NA	0.736539	18.4188	1.80679	68.4959	0	0
1551	CD34	0.245513	-1.57351	4.05504	-0.388039	0.697987	NA	1.47308	0	0	0	0	0
1552	PLXNA2	12.4193	7.31326	3.91007	1.87037	0.0614327	NA	0	0	0	56.7117	17.8044	0
1553	RPS26P13	1.51728	0.420055	3.83432	0.109552	0.912765	NA	2.94616	0.920941	0	0	5.23658	0
1554	RP11-385M4.1	43.1307	-23.0364	3.90764	-5.89521	NA	NA	0	258.784	0	0	0	0
1555	LAMB3	373.015	-0.850646	0.89446	-0.951017	0.341596	0.907636	345.437	258.784	835.64	380.042	270.208	147.977
1556	TRAF3IP3	21.5639	-2.86917	3.04932	-0.940922	0.346745	NA	95.7501	0.920941	17.1645	10.3112	5.23658	0
1557	C1orf74	166.346	-1.94361	1.96301	-0.990119	0.322116	0.897717	283.568	0.920941	507.708	120.052	84.8326	0.993137
1558	DIEXF	567.426	-0.51415	0.766279	-0.67097	0.50224	0.962855	413.198	864.764	724.523	390.353	244.025	767.695
1559	SERTAD4-AS1	43.3874	-0.9528	3.72926	-0.255493	NA	NA	171.614	0	0	0.736515	87.9745	0
1560	SERTAD4	726.326	1.46591	1.14005	1.28583	NA	NA	163.512	531.383	463.441	176.764	206.321	2816.54
1561	HHAT	0.57445	-1.45508	3.99013	-0.364669	0.715358	NA	0	0	2.71018	0.736515	0	0
1562	RNU5A-8P	18.5993	0.710511	3.73431	0.190266	NA	NA	0	42.3633	0	69.2324	0	0
1563	RP11-543B16.1	0.245505	1.70748	4.06268	0.420284	0.674278	NA	0	0	0	1.47303	0	0
1564	RP11-543B16.2	0.245509	0.107352	4.08047	0.0263088	0.979011	NA	0.736539	0	0	0.736515	0	0
1565	RCOR3	381.454	0.602662	1.1071	0.544361	0.586193	0.983109	176.033	105.908	626.956	839.627	421.021	119.176
1566	TRAF5	337.308	-1.05326	1.99843	-0.527042	0.598164	0.984607	665.831	699.915	0	311.546	344.567	1.98627
1567	LINC00467	194.514	-2.94791	1.9229	-1.53305	0.125263	0.680633	475.068	557.169	0.903395	32.4067	100.542	0.993137
1568	SNX25P1	112.875	9.54947	3.61607	2.64084	NA	NA	0	0.920941	0	0	0	676.326
1569	SLC30A1	1161.6	-0.87557	0.428923	-2.04132	0.0412188	0.427363	1399.42	1537.05	1574.62	869.088	737.31	852.111
1570	RP11-359E8.5	24.2628	21.5951	3.90845	5.52524	NA	NA	0	0	0	0	145.577	0
1571	RP11-354K1.2	3.14195	5.32701	3.91984	1.35899	0.174151	NA	0	0	0	0	18.8517	0
1572	RP11-354K1.1	195.82	1.09721	2.00465	0.547332	0.584151	0.982834	359.431	13.8141	0.903395	4.41909	150.814	645.539
1573	NEK2	963.335	-0.82087	0.850184	-0.965521	0.334284	0.904356	198.129	2143.95	1348.77	770.395	650.383	668.381
1574	RP11-122M14.1	24.5727	8.29708	3.90843	2.12287	0.033765	0.390432	0	0	0	62.6038	84.8326	0
1575	LPGAT1	4431.68	1.28051	0.668238	1.91625	0.0553333	0.487713	1276.42	3712.31	2765.29	2959.32	3042.45	12834.3
1576	INTS7	735.731	0.692983	0.623553	1.11135	0.266419	0.861974	771.156	408.898	506.804	739.461	725.79	1262.28
1577	DTL	845.886	-1.0471	1.14594	-0.913743	0.360852	0.915771	36.0904	712.809	2671.34	583.32	463.961	607.8
1578	RPL21P28	59.1961	0.354323	1.61987	0.218736	0.826856	0.998856	51.5577	21.1816	83.1123	39.7718	127.773	31.7804
1579	PPP2R5A	1602.88	0.484454	0.643642	0.752675	0.451645	0.950218	1048.1	1349.18	1611.66	1968.71	649.336	2990.34
1580	TMEM206	144.761	-1.12828	2.07676	-0.54329	0.58693	0.983109	200.339	1.84188	393.88	259.99	11.5205	0.993137
1581	NENF	3676.47	0.161753	0.431452	0.374904	0.707732	0.995293	2443.1	3309.86	4658.81	2943.85	3385.97	5317.25
1582	RP11-61J19.5	0.665563	3.10166	3.96748	0.78177	0.43435	NA	0	0	0	2.94606	1.04732	0
1583	ATF3	380.354	1.19272	1.20132	0.992841	0.320788	0.896352	268.1	92.0941	334.256	61.8673	275.444	1250.36
1584	NSL1	1252.75	-0.438951	0.924554	-0.474771	0.63495	0.987191	360.168	1635.59	2329.86	486.1	373.892	2330.89
1585	TATDN3	225.147	-3.77481	1.83261	-2.0598	0.0394173	0.416662	393.312	2.76282	862.742	12.5208	78.5487	0.993137
1586	FLVCR1-AS1	84.5045	-0.963262	2.81022	-0.342771	NA	NA	0	0	335.159	72.915	31.4195	67.5333
1587	FLVCR1	421.904	0.121653	1.38436	0.087877	0.929974	0.998856	447.816	10.1304	754.335	66.2864	739.405	513.452
1588	VASH2	64.5583	-2.26804	2.53414	-0.894991	0.370792	0.920642	2.20962	26.7073	291.796	5.89212	60.7443	0
1589	ANGEL2	63.6787	-0.305774	2.479	-0.123346	0.901833	0.998856	190.027	21.1816	0	113.423	54.4604	2.97941
1590	RPS6KC1	156.037	-2.58744	1.97741	-1.3085	0.190705	0.782804	195.919	26.7073	579.979	18.4129	115.205	0
1591	SMYD2	621.6	-0.938436	0.893586	-1.05019	0.29363	0.877829	709.287	712.809	1028.97	802.802	384.365	91.3686
1592	PTPN14	1847.63	0.900884	0.725587	1.24159	0.214387	0.80806	666.568	1804.12	1395.74	971.464	1441.11	4806.78
1593	CENPF	1145.67	0.464271	0.706151	0.657467	0.510881	0.96703	740.222	346.274	1802.27	1348.56	1285.06	1351.66
1594	ABHD17AP3	0.297309	0.107352	4.08047	0.0263088	0.979011	NA	0.736539	0	0	0	1.04732	0
1595	KCTD3	636.233	-0.242674	0.68029	-0.356721	0.721301	0.996658	704.868	787.405	576.366	295.343	623.153	830.262
1596	GPATCH2	332.146	0.913957	1.79112	0.51027	0.609862	0.984749	164.248	524.016	2.71018	406.556	893.361	1.98627
1597	SPATA17	23.1595	-8.10401	3.9084	-2.07348	0.0381272	0.410307	0	133.536	5.42037	0	0	0
1598	RRP15	511.032	-0.137854	1.23836	-0.11132	0.911362	0.998856	144.362	346.274	1115.69	525.135	905.928	28.801
1599	TGFB2	16.7571	21.0825	3.90921	5.39304	NA	NA	0	0	0	0	100.542	0
1600	TGFB2-OT1	16.7571	21.0825	3.90921	5.39304	NA	NA	0	0	0	0	100.542	0
1601	LYPLAL1	21.5165	1.91347	3.73628	0.512133	0.608558	NA	0	0	27.1018	88.3818	13.6151	0
1602	RP11-392O17.2	14.4543	-21.5558	3.90939	-5.51386	NA	NA	0	0	86.7259	0	0	0
1603	EPRS	1292.16	1.05507	0.825519	1.27806	0.201227	0.792302	484.643	187.872	1846.54	1604.87	1730.17	1898.88
1604	BPNT1	896.148	0.776594	1.12977	0.68739	0.491837	0.957696	1653.53	296.543	31.6188	1469.35	1174.04	751.805
1605	IARS2	4043	0.269827	0.577675	0.467092	0.640434	0.987608	2217.72	5940.07	2840.27	2650.72	3004.75	7604.45
1606	RPS15AP12	3.19342	0.288098	3.7767	0.076283	0.939194	NA	5.89231	0.920941	1.80679	4.41909	3.14195	2.97941
1607	RAB3GAP2	817.9	0.0211617	0.531611	0.0398067	0.968247	0.998856	920.674	610.584	904.298	715.156	822.143	934.542
1608	MIR664A	32.8469	-22.6624	3.90792	-5.7991	NA	NA	0	197.081	0	0	0	0
1609	SNORA36B	15.0115	20.9306	3.9095	5.35379	NA	NA	0	0	0	0	90.0692	0
1610	MORF4L1P1	1.35475	3.01614	3.93998	0.765522	0.443961	NA	0.736539	0	0	2.20955	4.18926	0.993137
1611	MARK1	155.841	-0.0255513	2.77068	-0.00922201	NA	NA	0	8.28847	463.441	450.747	12.5678	0
1612	C1orf115	1007.18	-2.93319	0.608079	-4.8237	1.40921e-06	0.000373065	994.328	2112.64	2236.81	298.289	246.119	154.929
1613	MARC2	172.435	-0.0834428	2.29202	-0.0364057	0.970959	0.998856	29.4616	501.913	0.903395	167.189	335.141	0
1614	MARC1	426.669	0.283765	1.19207	0.238045	0.811847	0.998856	315.239	808.586	30.7154	463.268	762.446	179.758
1615	RNU6ATAC35P	3.14195	5.32701	3.91984	1.35899	0.174151	NA	0	0	0	0	18.8517	0
1616	HLX	103.006	0.725126	2.49631	0.290479	0.77145	0.998856	228.327	4.60471	0	263.672	120.441	0.993137
1617	DUSP10	1.57097	4.32432	3.93291	1.09952	0.271541	NA	0	0	0	0	9.42584	0
1618	HHIPL2	8.02942	6.6823	3.91188	1.70821	0.0875979	NA	0	0	0	0	48.1765	0
1619	TAF1A	51.8278	9.37364	3.84152	2.44009	0.0146838	0.28335	0	0	0	72.1785	238.788	0
1620	MIA3	340.848	-0.456919	1.49477	-0.305678	0.75985	0.998856	397.731	632.687	152.674	218.009	642.005	1.98627
1621	RP11-378J18.8	91.2839	-0.219861	2.77675	-0.0791792	NA	NA	287.25	7.36753	0	0.736515	251.356	0.993137
1622	AIDA	285.491	0.0996926	1.06753	0.0933865	0.925597	0.998856	134.787	300.227	392.073	553.123	250.309	82.4304
1623	BROX	1076.23	0.700435	0.569475	1.22997	0.21871	0.813067	1056.93	652.947	749.818	905.177	1130.05	1962.44
1624	FAM177B	20.6318	1.24584	2.37631	0.524273	0.600089	NA	2.94616	18.4188	15.3577	11.0477	68.0755	7.94509
1625	RP11-452F19.3	412.705	1.27752	1.08865	1.1735	0.240597	0.833449	36.827	323.25	363.165	318.175	340.378	1094.44
1626	DISP1	203.228	0.943466	2.23055	0.422974	0.672314	0.991519	0	416.265	0.903395	67.0229	139.293	595.882
1627	SUSD4	15.1861	20.3741	3.90946	5.21148	NA	NA	0	0	0	0	91.1165	0
1628	CAPN2	3289.79	-0.047193	0.478684	-0.0985891	0.921465	0.998856	2748.03	5108.46	2174.47	3253.92	2293.62	4160.25
1629	TP53BP2	163.546	-0.430054	1.91958	-0.224035	0.82273	0.998856	9.57501	518.49	35.2324	237.894	179.091	0.993137
1630	GTF2IP20	379.53	2.1146	2.0557	1.02865	0.303643	0.883821	4.41923	0	422.789	19.1494	258.687	1572.14
1631	RP11-504P24.3	103.605	-2.84469	3.31404	-0.858375	NA	NA	0	0	545.65	11.0477	64.9336	0
1632	RP11-504P24.5	19.7632	21.3136	3.90884	5.45266	NA	NA	0	0	0	118.579	0	0
1633	FBXO28	276.317	1.65356	1.09274	1.51323	0.130222	0.690096	25.7789	105.908	268.308	463.268	386.46	408.179
1634	RP11-365O16.1	0.368258	2.2692	4.01415	0.565301	0.571869	NA	0	0	0	2.20955	0	0
1635	DEGS1	669.797	0.536351	1.24872	0.429522	0.667543	0.991209	1291.15	247.733	101.18	1405.27	924.78	48.6637
1636	NVL	358.189	-0.820036	1.67499	-0.489576	0.624434	0.986159	23.5693	367.456	981.087	516.297	259.734	0.993137
1637	CNIH4	1972.69	-0.296578	0.613807	-0.483179	0.628969	0.986923	3399.86	1397.99	1726.39	2395.88	2134.43	781.599
1638	WDR26	2126.93	1.12751	0.769001	1.46621	0.142592	0.719487	2532.22	338.906	1135.57	1869.28	1827.57	5058.05
1639	CNIH3	8.55308	6.77351	3.91156	1.73166	0.0833336	NA	0	0	0	0	51.3185	0
1640	DNAH14	467.35	-3.00809	0.976175	-3.08151	0.00205955	0.0912099	1123.22	458.629	912.429	171.608	118.347	19.8627
1641	LBR	2210.11	-0.119229	0.553524	-0.2154	0.829456	0.998856	1372.17	2211.18	3320.88	1769.11	1343.71	3243.58
1642	RP11-496N12.6	32.0786	2.95084	3.3334	0.885233	0.376031	0.921882	0	20.2607	1.80679	114.896	55.5077	0
1643	ENAH	2839.81	-0.345825	0.4689	-0.737524	0.460804	0.953781	2876.92	2353	4305.58	1892.11	1958.48	3652.76
1644	SRP9	3297.74	-0.673507	0.449046	-1.49986	0.133651	0.695884	3474.99	4672.86	4013.78	2603.58	1437.96	3583.24
1645	EPHX1	182.485	1.76794	1.18281	1.49469	0.134996	0.698612	90.5943	133.536	24.3917	260.726	128.82	456.843
1646	RP11-285F7.2	28.2874	-3.09608	3.74104	-0.827597	0.407899	0.938944	121.529	30.3911	0	0	17.8044	0
1647	TMEM63A	509.802	-0.420214	1.73046	-0.242834	0.808134	0.998856	658.466	1086.71	5.42037	560.488	746.736	0.993137
1648	PYCR2	815.838	-0.86041	0.751361	-1.14514	0.252153	0.84275	1677.1	738.595	740.784	762.293	748.831	227.428
1649	SDE2	273.158	0.277643	1.86845	0.148595	0.881873	0.998856	137.733	600.454	2.71018	393.299	503.759	0.993137
1650	H3F3A	4226.45	-0.292912	0.314463	-0.931469	0.351611	0.910794	3923.54	4379.08	5659.77	3996.33	3495.94	3904.02
1651	RP11-396C23.2	16.482	-4.94564	3.80954	-1.29823	NA	NA	95.7501	0	0	0	3.14195	0
1652	ACBD3	1557.43	0.44133	0.547832	0.805594	0.420477	0.941748	1533.47	640.054	1789.62	2078.45	1627.53	1675.42
1653	LIN9	201.095	-0.38595	1.76188	-0.219056	0.826606	0.998856	316.712	3.68376	363.165	360.892	158.145	3.97255
1654	PARP1	2535.21	-0.349397	0.436002	-0.801365	0.42292	0.942434	3918.39	2469.04	2134.72	2714.8	2261.16	1713.16
1655	ITPKB	27.2584	-7.37084	3.90816	-1.88601	0.0592935	0.505267	0	152.876	9.93734	0.736515	0	0
1656	PSEN2	216.966	-1.68743	1.84755	-0.913336	0.361066	0.915771	396.995	1.84188	594.434	2.94606	262.876	42.7049
1657	ADCK3	244.596	-1.74579	1.80994	-0.964558	0.334766	0.904356	291.669	834.373	4.51697	191.494	144.53	0.993137
1658	CDC42BPA	311.216	-0.642478	1.26153	-0.509283	NA	NA	442.66	273.52	421.885	31.6702	64.9336	632.628
1659	CTD-2090I13.1	0.398995	0.745704	4.06268	0.18355	0.854367	NA	0	0.920941	0	1.47303	0	0
1660	ZNF678	1.11828	1.79129	3.92757	0.456081	0.648332	NA	1.47308	0	0	0	5.23658	0
1661	SNAP47	123.115	-0.177873	2.02429	-0.0878692	0.929981	0.998856	387.42	2.76282	1.80679	26.5145	218.889	101.3
1662	JMJD4	205.691	0.77301	2.10088	0.367945	0.712914	0.995293	295.352	160.244	0	472.843	303.722	1.98627
1663	WNT9A	1.6093	0.679141	3.83102	0.177274	0.859293	NA	3.6827	0	0	0.736515	5.23658	0
1664	WNT3A	1.37536	2.99847	3.94038	0.760958	0.446682	NA	0	0.920941	0	0	7.33121	0
1665	ARF1	3377.65	-0.562177	0.439775	-1.27833	0.201133	0.792302	2872.5	3994.12	5216.2	3040.33	3403.78	1738.98
1666	C1orf35	817.759	-0.728073	1.39262	-0.522809	0.601107	0.984607	640.789	1539.81	879.003	1058.37	787.582	0.993137
1667	MRPL55	646.702	0.742366	0.91475	0.811551	0.417049	0.941748	875.008	343.511	233.076	1174.01	1042.08	212.531
1668	RP11-520H14.7	5.21552	5.05432	3.91488	1.29105	0.196685	NA	0	0.920941	0	0	30.3722	0
1669	GUK1	4322.55	-0.202478	0.368491	-0.549479	0.582677	0.982834	3970.68	5660.1	4245.05	2841.48	4447.95	4770.04
1670	GJC2	14.6624	20.8971	3.90956	5.34512	NA	NA	0	0	0	0	87.9745	0
1671	IBA57-AS1	5.76024	6.20271	3.91389	1.58479	0.113013	NA	0	0	0	0	34.5614	0
1672	IBA57	331.343	-1.22467	1.32868	-0.92172	0.356675	0.914559	37.5635	419.949	935.014	429.388	43.9873	122.156
1673	C1orf145	2.09463	4.7407	3.92638	1.2074	0.227279	NA	0	0	0	0	12.5678	0
1674	OBSCN	181.629	-1.80136	2.08282	-0.864866	0.387112	0.925174	3.6827	534.146	308.961	47.137	195.848	0
1675	TRIM11	967.322	0.618831	1.11824	0.553398	0.579991	0.982465	604.699	61.7031	1622.5	338.797	675.519	2500.72
1676	RP11-245P10.4	0.245505	1.70748	4.06268	0.420284	0.674278	NA	0	0	0	1.47303	0	0
1677	HIST3H2A	274.428	-0.282372	1.94054	-0.145512	0.884306	0.998856	830.816	71.8334	0.903395	306.39	434.636	1.98627
1678	HIST3H2BB	55.053	-0.427453	2.87308	-0.148778	NA	NA	188.554	0.920941	0	132.573	6.2839	1.98627
1679	RNF187	3381.93	-0.145823	0.455255	-0.32031	0.748733	0.998856	3056.64	3562.2	4039.08	2119.69	2493.66	5020.31
1680	FTH1P2	396.716	0.288829	1.13227	0.255089	0.798655	0.998856	365.323	27.6282	678.449	426.442	356.087	526.363
1681	RHOU	92.2691	0.857203	3.35103	0.255803	0.798103	0.998856	0	0	196.94	286.504	70.1702	0
1682	RP5-1065P14.2	5.41113	6.11242	3.91435	1.56154	0.118397	NA	0	0	0	0	32.4668	0
1683	RAB4A	276.157	1.99055	1.14119	1.74427	0.0811119	0.578615	60.3962	91.1732	181.582	103.112	290.107	930.569
1684	SPHAR	15.498	6.65652	3.90944	1.70268	0.0886279	NA	0	0	0.903395	46.4005	0	45.6843
1685	RP4-803J11.2	24.7865	21.6241	3.90842	5.5327	NA	NA	0	0	0	0	148.719	0
1686	CCSAP	740.387	-0.41803	0.642079	-0.651058	0.515009	0.967805	1119.54	807.665	613.405	539.866	427.305	934.542
1687	NUP133	350.74	-0.648597	1.84262	-0.351997	0.724841	0.997284	521.47	762.539	0.903395	569.326	248.214	1.98627
1688	RP4-613A2.1	1.22753	3.98452	3.93983	1.01134	0.311852	NA	0	0	0	7.36515	0	0
1689	ABCB10	386.747	-0.058884	0.979269	-0.0601306	0.952052	0.998856	522.206	350.879	310.768	273.247	102.637	760.743
1690	TAF5L	98.5288	-2.04523	2.28329	-0.895738	0.370393	0.920642	122.265	349.037	4.51697	9.5747	105.779	0
1691	URB2	181.132	4.31461	2.02161	2.13424	0.032823	0.386766	50.0847	0	1.80679	18.4129	220.984	795.503
1692	GALNT2	4350.17	0.0798739	0.417889	0.191137	0.848419	0.998856	2422.48	4321.06	5946.14	4666.56	4477.28	4267.51
1693	RP5-956O18.3	200.758	-3.64384	2.26273	-1.61037	NA	NA	32.4077	1083.03	0	76.5976	11.5205	0.993137
1694	COG2	176.818	0.0754379	1.60806	0.0469124	0.962583	0.998856	12.5212	45.1261	458.925	75.8611	416.832	51.6431
1695	C1orf198	119.878	-0.558622	2.78774	-0.200386	0.841179	0.998856	2.94616	425.475	0	114.896	175.949	0
1696	TTC13	55.3826	0.594402	3.19108	0.18627	0.852233	0.998856	0.736539	131.695	0	144.357	55.5077	0
1697	ARV1	451.674	-2.0047	1.37648	-1.45639	0.145285	0.722966	15.4673	1116.18	1038	374.886	127.773	37.7392
1698	FAM89A	96.682	1.73889	2.83003	0.614443	0.538923	0.973109	131.84	1.84188	0	145.83	300.58	0
1699	C1orf131	106.677	-3.02086	2.58482	-1.16869	0.242528	0.834797	192.237	377.586	0	14.7303	55.5077	0
1700	GNPAT	689.445	-0.205044	1.41883	-0.144516	0.885093	0.998856	464.02	15.656	1735.42	777.76	1108.06	35.7529
1701	EXOC8	8.08891	2.96527	3.77394	0.785723	0.43203	NA	0	5.52565	0	14.7303	28.2775	0
1702	SPRTN	182.139	-1.68656	2.09576	-0.804752	NA	NA	178.242	169.453	486.026	1.47303	257.64	0
1703	EGLN1	1166.61	-0.0926748	0.613701	-0.15101	0.879968	0.998856	585.549	1302.21	1724.58	1154.12	1432.73	800.468
1704	RP11-295G20.2	918.975	2.18997	1.3779	1.58935	0.111981	0.652567	764.528	225.631	0.903395	2215.44	562.409	1744.94
1705	TSNAX-DISC1	44.568	3.7994	2.70234	1.40597	0.159734	0.748587	16.9404	0.920941	0	73.6515	174.902	0.993137
1706	TSNAX	1281.96	-1.16446	0.5546	-2.09964	0.0357607	0.39852	1748.54	2610.87	959.405	771.868	866.13	734.921
1707	SIPA1L2	208.806	-0.0551085	2.8888	-0.0190766	NA	NA	635.633	0	2.71018	0.736515	0	613.759
1708	NTPCR	630.648	-1.41924	1.4306	-0.992059	0.321169	0.896999	545.775	403.372	1804.98	428.652	600.112	0.993137
1709	PCNXL2	300.826	-1.25852	1.41589	-0.888855	0.374081	0.921882	441.923	281.808	549.264	302.708	227.268	1.98627
1710	RPS7P3	29.5161	3.2451	2.40853	1.34734	0.177871	0.77166	5.89231	9.20941	1.80679	148.776	9.42584	1.98627
1711	RP5-862P8.2	174.547	4.33391	1.75732	2.46621	0.0136552	0.277803	45.6654	3.68376	0	488.31	310.006	199.621
1712	KCNK1	1113.14	-0.186528	0.960505	-0.194198	0.846021	0.998856	973.705	107.75	2473.49	681.277	1200.22	1242.41
1713	SLC35F3	168.415	-0.400216	2.78368	-0.143772	0.88568	0.998856	0	110.513	464.345	0	434.636	0.993137
1714	RP5-827C21.1	12.7423	7.34895	3.90998	1.87953	NA	NA	0	0	0	0	76.4541	0
1715	RP5-827C21.4	1.22753	3.98452	3.93983	1.01134	0.311852	NA	0	0	0	7.36515	0	0
1716	COA6	697.513	-0.385598	0.968773	-0.398027	0.69061	0.993469	692.347	211.816	1466.21	159.087	692.276	963.343
1717	TARBP1	140.579	1.23445	2.53573	0.486823	0.626384	0.986674	39.7731	211.816	0	304.917	286.965	0
1718	IRF2BP2	2038.89	1.05039	0.692536	1.51673	0.129334	0.688145	2089.56	1236.82	656.768	1984.17	1196.03	5069.96
1719	RP4-781K5.2	182.493	2.08359	2.3766	0.876713	NA	NA	0	209.054	0	172.345	182.233	531.328
1720	RP4-781K5.5	11.5205	7.20345	3.91033	1.84216	0.0654516	NA	0	0	0	0	69.1229	0
1721	LINC01132	20.543	-2.48237	3.74101	-0.663557	NA	NA	104.589	0	0	17.6764	0	0.993137
1722	LINC01348	80.3362	-2.8336	3.4729	-0.815917	NA	NA	0	422.712	0	5.89212	53.4131	0
1723	TOMM20	4011.66	0.185733	0.522997	0.355133	0.72249	0.996658	3059.58	6443.83	1758.01	3764.33	4007.03	5037.19
1724	RBM34	285.111	2.00778	1.53223	1.31036	0.190073	0.782522	40.5097	298.385	1.80679	130.363	579.166	660.436
1725	ARID4B	457.575	1.74892	1.23824	1.41243	0.157823	0.747872	62.6058	552.565	14.4543	576.691	878.698	660.436
1726	GGPS1	404.695	1.71208	1.74774	0.979597	0.327285	0.901856	556.824	0.920941	9.93734	132.573	266.018	1461.9
1727	TBCE	163.949	0.449853	1.89069	0.23793	0.811936	0.998856	217.279	128.011	70.4648	200.332	367.608	0
1728	B3GALNT2	79.7981	1.89822	3.37083	0.563132	0.573345	0.979628	0	101.304	0	257.044	120.441	0
1729	GNG4	41.3051	3.73218	3.12478	1.19438	0.232328	0.825985	15.4673	1.84188	0	183.392	47.1292	0
1730	LYST	89.3478	-2.49755	2.1042	-1.18694	0.235252	0.828632	223.908	12.8932	218.622	27.2511	53.4131	0
1731	GPR137B	112.818	-0.357828	2.99166	-0.119609	NA	NA	379.318	0.920941	0	287.241	9.42584	0
1732	ERO1B	329.723	-0.645282	1.90351	-0.338996	NA	NA	8.83847	0.920941	1197	58.9212	87.9745	624.683
1733	LGALS8	334.147	0.81831	1.01494	0.806264	0.420091	0.941748	452.972	71.8334	200.554	355	670.282	254.243
1734	HEATR1	370.097	1.03721	1.00296	1.03414	0.301069	0.881819	459.6	67.2287	200.554	573.745	668.188	251.264
1735	MTR	216.422	2.43187	1.87146	1.29945	0.19379	0.787923	201.075	0.920941	0.903395	124.471	304.769	666.395
1736	RYR2	112.717	3.11439	3.1307	0.994788	0.319839	0.895792	69.9712	0	0	508.932	97.4004	0
1737	FH	1020.42	-0.931257	1.57033	-0.593034	0.553158	0.975697	2461.51	1520.47	34.329	813.849	1291.34	0.993137
1738	KMO	293.256	-1.00345	1.39785	-0.717855	0.472847	0.95512	484.643	574.667	114.731	341.743	238.788	4.96568
1739	OPN3	309.277	-0.784314	1.39804	-0.561009	0.574792	0.979727	484.643	574.667	114.731	337.324	339.33	4.96568
1740	CHML	403.522	0.626048	1.40764	0.44475	0.656501	0.990034	2.20962	492.704	457.118	452.957	291.154	724.99
1741	EXO1	278.266	-3.86382	1.54527	-2.50042	0.0124046	0.263135	201.075	705.441	655.865	61.1308	46.0819	0
1742	CEP170	402.269	0.204506	1.12479	0.181816	0.855727	0.998856	117.11	366.535	637.797	220.955	107.874	963.343
1743	SDCCAG8	466.616	-3.17438	0.903465	-3.51356	0.000442152	0.0304471	470.648	541.513	1508.67	158.351	45.0346	75.4784
1744	AKT3	154.697	-9.16012	1.97954	-4.62739	3.70308e-06	0.000773945	181.189	58.9402	686.58	1.47303	0	0
1745	ZBTB18	20.5618	-7.93298	3.90861	-2.02962	NA	NA	121.529	1.84188	0	0	0	0
1746	ADSS	211.025	0.167932	2.14403	0.0783255	0.937569	0.998856	594.387	1.84188	0	252.625	99.495	317.804
1747	DESI2	312.241	-0.759026	1.56405	-0.485295	0.627467	0.986883	703.395	276.282	197.843	145.094	549.841	0.993137
1748	COX20	1383.08	-0.214663	0.757792	-0.283274	0.776967	0.998856	954.555	1770.05	1732.71	1053.22	2442.34	345.612
1749	HNRNPU-AS1	1513.64	-0.311338	0.75872	-0.410347	0.681552	0.992663	955.291	2339.19	1734.52	1248.39	2453.86	350.577
1750	RP11-11N7.5	1109.88	2.6725	1.16189	2.30013	0.0214407	0.328899	329.233	570.063	3.61358	1875.17	2207.74	1673.44
1751	HNRNPU	4469.65	0.106948	0.390039	0.274198	0.783932	0.998856	3153.86	5789.04	3969.52	4790.3	5590.57	3524.64
1752	RP11-156E8.1	0.736515	3.25416	3.96144	0.821459	0.411385	NA	0	0	0	4.41909	0	0
1753	EFCAB2	32.284	3.94454	3.74649	1.05286	NA	NA	11.7846	0	0	181.919	0	0
1754	SMYD3	170.669	-2.46248	2.09193	-1.17713	NA	NA	849.23	14.7351	2.71018	19.1494	137.198	0.993137
1755	TFB2M	500.69	-0.936006	1.07073	-0.874173	0.382024	0.924972	407.306	818.717	747.107	632.667	366.561	31.7804
1756	CNST	392.278	-4.07288	1.2145	-3.35354	0.000797848	0.045696	476.541	806.745	938.627	92.0644	37.7034	1.98627
1757	SCCPDH	932.015	-0.790012	0.71005	-1.11261	0.265874	0.861211	1358.18	787.405	1397.55	935.374	869.272	244.312
1758	KIF28P	1.19478	3.92906	3.94111	0.996941	0.318793	NA	0	0	0	0	4.18926	2.97941
1759	AHCTF1	522.05	-0.72661	1.45536	-0.499264	0.617594	0.985196	443.397	403.372	1105.76	755.665	423.116	0.993137
1760	ZNF695	92.9617	1.88593	2.13227	0.884473	0.376441	0.921882	14.7308	104.066	0	30.1971	126.725	282.051
1761	ZNF670-ZNF695	75.0218	2.8389	2.35246	1.20678	0.227516	0.819118	0	54.3355	0.903395	55.2386	57.6024	282.051
1762	ZNF670	8.33211	-1.92791	3.7557	-0.513328	0.607722	NA	0	39.6005	0	5.15561	5.23658	0
1763	ZNF669	17.6298	21.1536	3.90909	5.41139	NA	NA	0	0	0	0	105.779	0
1764	C1orf229	14.0648	-5.57019	3.87304	-1.4382	NA	NA	81.7558	0	0.903395	0.736515	0	0.993137
1765	ZNF124	37.3403	-22.8394	3.90778	-5.84459	NA	NA	0	0	224.042	0	0	0
1766	RP11-488L18.10	233.559	0.713948	1.91917	0.372009	0.709886	0.995293	9.57501	519.411	1.80679	125.944	14.6624	729.956
1767	RP11-488L18.4	21.779	8.12355	3.90864	2.07835	NA	NA	0	0	0	129.627	1.04732	0
1768	ZNF496	282.857	2.00482	1.61586	1.24072	NA	NA	178.242	159.323	0.903395	134.782	102.637	1121.25
1769	SH3BP5L	227.925	0.37519	1.437	0.261092	0.794021	0.998856	47.875	143.667	403.817	49.3465	54.4604	668.381
1770	ZNF672	414.171	2.75169	1.54335	1.78294	0.0745967	0.55751	310.083	9.20941	1.80679	603.942	302.674	1257.31
1771	ZNF692	346.522	0.0317374	0.910594	0.0348536	0.972197	0.998856	218.752	563.616	245.723	175.291	322.573	553.177
1772	PGBD2	105.661	-1.6671	2.6086	-0.63908	0.522771	0.970063	40.5097	330.618	111.118	151.722	0	0
1773	RPL23AP25	0.779305	-1.91758	3.96745	-0.483327	0.628864	NA	3.6827	0	0	0	0	0.993137
1774	FAM110C	724.616	-0.098632	0.853918	-0.115505	0.908045	0.998856	1492.96	558.09	196.94	726.204	537.273	836.221
1775	SH3YL1	92.7938	-0.283498	2.92626	-0.0968808	0.922821	0.998856	0	302.99	2.71018	209.17	41.8926	0
1776	ACP1	4683.99	0.453787	0.2927	1.55035	0.121058	0.671655	3740.15	3703.1	4416.7	4833.75	5204.11	6206.11
1777	FAM150B	26.532	21.7214	3.90831	5.55775	NA	NA	0	0	0	0	159.192	0
1778	TMEM18	426.369	0.741782	1.6584	0.447286	0.654668	0.990034	226.854	267.073	463.441	822.688	778.156	0
1779	AC092159.2	2.09463	4.7407	3.92638	1.2074	0.227279	NA	0	0	0	0	12.5678	0
1780	AC116614.1	493.623	-0.834564	0.941725	-0.886208	0.375505	0.921882	1245.49	413.503	238.496	245.996	209.463	608.793
1781	SNTG2	95.3633	7.79373	2.1345	3.6513	0.000260912	0.0203153	0.736539	1.84188	0	176.027	389.602	3.97255
1782	PXDN	3477.61	-0.0327078	0.402205	-0.0813211	0.935187	0.998856	4531.93	2767.43	3251.32	2756.78	2983.8	4574.39
1783	MYT1L	73.7118	-5.25894	3.01875	-1.74209	NA	NA	0	431	0	2.94606	7.33121	0.993137
1784	TSSC1	729.137	-0.140832	1.01597	-0.138618	0.889752	0.998856	641.526	200.765	1451.76	370.467	213.652	1496.66
1785	TRAPPC12	715.161	0.327897	1.24566	0.263231	0.792373	0.998856	804.301	1083.03	15.3577	545.758	254.498	1588.03
1786	ADI1	651.152	1.01078	0.990861	1.0201	0.30768	0.884942	698.976	405.214	191.52	880.136	1594.01	137.053
1787	AC142528.1	70.7948	-1.86652	3.51327	-0.531278	0.595226	0.984262	0	333.381	0	58.9212	32.4668	0
1788	RNASEH1	1026.1	0.124823	0.643882	0.19386	0.846285	0.998856	810.93	640.975	1493.31	911.069	675.519	1624.77
1789	RNASEH1-AS1	34.7759	6.95945	3.22056	2.16094	0.0306998	0.376356	0.736539	0.920941	0	33.1432	173.854	0
1790	RPS7	20063.3	0.205625	0.290197	0.70857	0.478592	0.956922	21905.4	13869.4	20133.1	24542.9	21870.1	18059.2
1791	RNF144A	100.698	-2.3732	2.2914	-1.0357	0.300343	0.881819	257.789	248.654	0	41.2449	55.5077	0.993137
1792	AC011747.3	1.48971	4.24995	3.93429	1.08023	0.280038	NA	0	0	0	0	0	8.93823
1793	AC011747.4	150.434	-3.10602	2.32226	-1.3375	0.181061	0.775074	381.527	425.475	1.80679	92.8009	0	0.993137
1794	ID2	882.464	0.150565	0.685895	0.219516	0.826248	0.998856	451.498	659.394	1398.46	589.949	1049.41	1146.08
1795	KIDINS220	348.183	-0.783767	0.819213	-0.956732	0.338703	0.907636	497.164	539.672	284.569	178.237	202.132	387.323
1796	MBOAT2	775.242	-0.492691	0.623963	-0.789617	0.429752	0.945279	997.274	659.394	1062.39	746.09	815.859	370.44
1797	ASAP2	274.061	4.26374	1.34903	3.16059	0.00157449	0.0744322	24.3058	56.1774	0.903395	248.206	554.03	760.743
1798	ITGB1BP1	1752.41	-0.197874	0.744562	-0.265759	0.790425	0.998856	1381.75	3479.32	756.141	1494.39	2714.64	688.244
1799	CPSF3	848.838	0.357872	0.767521	0.46627	0.641022	0.987608	404.36	1200.91	626.956	364.575	1180.33	1315.91
1800	IAH1	2742.07	-0.492582	0.422001	-1.16725	0.243109	0.835349	2536.64	3378.01	3702.11	1514.28	2421.39	2899.96
1801	ADAM17	2160.13	-0.787004	0.590015	-1.33387	0.182246	0.77539	1306.62	3283.16	3615.39	819.005	1954.29	1982.3
1802	RP11-214N9.1	3.94943	2.79893	3.81632	0.733411	0.463308	NA	2.94616	0	0	2.94606	17.8044	0
1803	YWHAQ	8478.82	-0.147165	0.338291	-0.435026	0.663544	0.9906	7068.57	8657.77	11006.1	5825.1	8849.82	9465.59
1804	TAF1B	36.2266	0.196036	3.72954	0.0525632	NA	NA	0	101.304	0	2.94606	113.11	0
1805	RP11-95D17.1	236	-4.86523	1.87164	-2.59945	0.00933739	0.224267	0	687.022	682.063	24.305	14.6624	7.94509
1806	GRHL1	206.691	-1.44908	2.40574	-0.602341	NA	NA	5.15577	0.920941	901.588	36.0892	296.39	0
1807	RP11-254F7.2	137.848	-2.17866	2.27178	-0.959007	NA	NA	5.89231	15.656	655.865	25.0415	124.631	0
1808	KLF11	113.039	-5.76609	1.4244	-4.04808	5.16402e-05	0.00574943	149.517	314.041	202.36	2.94606	8.37853	0.993137
1809	RP11-254F7.3	144.847	-6.71985	1.4829	-4.53156	5.85509e-06	0.00105684	341.754	315.883	203.264	2.94606	5.23658	0
1810	CYS1	53.0598	8.45482	3.90754	2.16372	NA	NA	0	0.920941	0	317.438	0	0
1811	RRM2	3437.76	-0.60333	0.544112	-1.10883	0.267502	0.863208	1724.24	4096.35	6618.27	2018.05	3019.41	3150.23
1812	C2orf48	23.0199	7.24397	3.90856	1.85336	NA	NA	0	0.920941	0	0	137.198	0
1813	HPCAL1	1999.21	-0.66829	0.566424	-1.17984	0.238063	0.831055	1345.66	2986.61	3029.99	838.154	1652.66	2142.2
1814	ODC1	2784.55	0.496487	0.427389	1.16167	0.245368	0.836847	1926.79	2820.84	2182.6	2434.18	2757.58	4585.31
1815	RP11-320M2.1	48.1671	22.552	3.90761	5.77131	NA	NA	0	0	0	0	0	289.003
1816	NOL10	684.971	1.79814	1.06813	1.68345	0.0922873	0.610223	345.437	548.881	23.4883	609.098	763.493	1819.43
1817	AC092687.5	19.6404	21.3029	3.90885	5.44992	NA	NA	0	0	0	117.842	0	0
1818	RN7SL832P	250.786	1.83853	1.63639	1.12353	0.261214	0.855551	279.885	47.8889	0.903395	190.757	136.151	849.132
1819	ATP6V1C2	9291.07	-0.219439	0.278302	-0.788493	0.430408	0.945551	10523.7	8237.82	11227.4	8425.73	7498.78	9833.05
1820	PDIA6	9270.22	-0.144048	0.288959	-0.498506	0.618128	0.985196	10296.8	7687.1	11213.8	8431.63	7856.96	10135
1821	KCNF1	14.0793	7.49452	3.90967	1.91692	NA	NA	0	0	0	82.4897	0	1.98627
1822	PQLC3	467.387	-0.323798	0.951526	-0.340294	0.733635	0.998856	100.906	664.92	793.181	488.31	273.349	483.658
1823	ROCK2	5693.79	-0.299799	0.284884	-1.05236	0.292636	0.877195	5148.41	7151.11	6550.52	5098.16	5320.37	4894.18
1824	AC099344.3	1.57097	4.32432	3.93291	1.09952	0.271541	NA	0	0	0	0	9.42584	0
1825	LINC00570	373.13	1.81258	2.14827	0.84374	0.398815	0.932739	494.218	0	1.80679	24.305	121.489	1596.96
1826	E2F6	298.884	2.6407	1.64318	1.60707	NA	NA	21.3596	224.71	1.80679	125.944	101.59	1317.89
1827	GREB1	105.49	-6.15156	2.85523	-2.15449	NA	NA	0.736539	623.477	0	6.62864	2.09463	0
1828	LPIN1	1422.84	0.521519	0.714103	0.730314	0.465198	0.953781	1653.53	363.772	1487.89	1643.17	942.584	2446.1
1829	AC012456.4	12.2187	7.28838	3.91012	1.86398	NA	NA	0	0	0	0	73.3121	0
1830	NBAS	464.501	-1.54023	1.10729	-1.39099	0.164229	0.756851	972.968	597.691	503.191	220.955	472.34	19.8627
1831	DDX1	2354.94	-0.956234	0.758456	-1.26076	0.207394	0.799846	2876.92	4257.51	2189.83	2537.29	2010.85	257.222
1832	FAM49A	8.25516	5.73621	3.91182	1.46638	0.142546	NA	0	0.920941	0	48.61	0	0
1833	SMC6	422.078	-0.926882	2.01224	-0.460621	0.64507	0.988029	55.977	7.36753	1596.3	612.044	260.782	0
1834	GEN1	459.044	-0.877428	1.68303	-0.521339	0.602131	0.984607	0	1290.24	493.254	304.917	392.743	273.113
1835	KCNS3	26.6156	-1.67367	3.7337	-0.44826	NA	NA	0	121.564	0	1.47303	36.6561	0
1836	RDH14	624.66	-0.805196	1.12529	-0.715547	0.474271	0.955861	511.895	1132.76	738.977	22.0955	451.393	890.844
1837	NT5C1B-RDH14	18.7999	7.91026	3.90895	2.02363	NA	NA	0	0	0	0.736515	112.063	0
1838	TTC32	318.309	-1.88684	1.5719	-1.20036	0.230001	0.823375	93.5405	367.456	1042.52	302.708	102.637	0.993137
1839	WDR35	15.2814	-2.3471	3.74518	-0.6267	NA	NA	76.6001	0	0	1.47303	13.6151	0
1840	MATN3	33.6795	8.75166	3.90798	2.23943	0.0251277	0.349703	0	0	0	0	85.8799	116.197
1841	LAPTM4A	4343.03	-0.255266	0.47967	-0.532171	0.594608	0.984192	2139.65	5210.69	6828.76	4346.91	4016.46	3515.7
1842	SDC1	1424.07	0.284809	0.52547	0.542008	0.587813	0.983376	1811.89	793.851	1245.78	1196.1	1823.38	1673.44
1843	PUM2	1483.96	0.274332	1.16291	0.235902	0.813509	0.998856	2412.9	1603.36	13.5509	1279.33	1122.72	2471.92
1844	RHOB	16558.1	-0.392101	0.307476	-1.27522	0.20223	0.793817	15377.5	20156.6	20849.4	12416.2	11677.6	18871.6
1845	HS1BP3	1036.61	1.03624	0.764612	1.35526	0.175336	0.766524	452.235	999.221	587.207	684.959	733.121	2762.91
1846	AC012065.5	7.06055	-6.38982	3.91213	-1.63333	0.102399	NA	0	42.3633	0	0	0	0
1847	GDF7	3.78836	5.59757	3.9176	1.42883	0.153054	NA	0	0	0	0.736515	21.9936	0
1848	LDAH	436.692	-0.152716	1.08885	-0.140255	0.888459	0.998856	162.775	126.169	1090.4	233.475	331.999	675.333
1849	KLHL29	154.28	-1.50919	2.81312	-0.536483	NA	NA	8.10193	676.892	0	2.94606	237.741	0
1850	ATAD2B	40.745	0.00827851	3.51137	0.00235763	NA	NA	120.056	1.84188	0	121.525	1.04732	0
1851	UBXN2A	440.868	0.162904	1.43064	0.113867	0.909343	0.998856	257.789	388.637	601.661	774.078	621.058	1.98627
1852	MFSD2B	2.93253	-1.75929	3.80617	-0.462221	0.643923	NA	0	0.920941	12.6475	0	1.04732	2.97941
1853	C2orf44	155.152	-1.98839	2.0069	-0.990774	0.321796	0.897627	266.627	0.920941	476.089	151.722	34.5614	0.993137
1854	FKBP1B	32.1877	-2.54501	3.73554	-0.681295	NA	NA	0	164.848	0	0	28.2775	0
1855	SF3B6	4645.83	0.145923	0.426106	0.342458	0.732006	0.997984	6105.17	2370.5	4757.28	4923.6	5060.63	4657.81
1856	FAM228B	108.906	-2.98631	3.06759	-0.973503	NA	NA	0	579.272	0.903395	0	72.2648	0.993137
1857	TP53I3	583.014	1.07189	1.49501	0.716979	0.473387	0.955254	992.118	134.457	0.903395	413.922	887.077	1069.61
1858	PFN4	19.3753	20.3277	3.90888	5.2004	NA	NA	0	0	0	0	116.252	0
1859	RP11-507M3.1	51.7382	-8.30768	3.9075	-2.12609	NA	NA	0	309.436	0	0	0	0.993137
1860	ITSN2	180.615	-0.790865	1.84069	-0.429657	0.667445	0.991209	486.116	0.920941	199.65	97.9565	290.107	8.93823
1861	NCOA1	526.592	-0.0725141	1.02565	-0.0707004	0.943636	0.998856	64.0789	943.044	612.502	667.283	569.74	302.907
1862	PTRHD1	943.317	0.0342745	0.964573	0.0355333	0.971654	0.998856	1639.54	109.592	1047.03	532.501	678.661	1652.58
1863	CENPO	674.263	-1.25721	1.77364	-0.708833	0.478428	0.956776	499.374	2350.24	2.71018	430.861	761.399	0.993137
1864	ADCY3	752.483	-2.05125	1.47416	-1.39147	0.164084	0.756835	679.089	1308.66	1649.6	387.407	490.144	0
1865	RP11-443B20.1	109.125	0.240746	2.19578	0.10964	0.912695	0.998856	104.589	18.4188	177.065	0.736515	352.945	0.993137
1866	DNAJC27	24.147	8.27182	3.90846	2.11639	0.0343118	0.392263	0	0	0	53.7656	91.1165	0
1867	DNAJC27-AS1	120.986	22.2723	3.32532	6.6978	NA	NA	0	0	0	5.89212	0	720.024
1868	EFR3B	92.4994	-0.722297	3.42899	-0.210644	NA	NA	13.9942	331.539	0	0	209.463	0
1869	DNMT3A	349.273	-1.55172	1.43164	-1.08387	0.27842	0.869391	494.218	553.486	514.935	220.955	311.053	0.993137
1870	DTNB	76.7285	4.04674	2.07571	1.94957	0.0512278	0.475106	0	6.44659	19.8747	307.127	34.5614	92.3617
1871	ASXL2	534.951	-0.868652	1.1898	-0.730082	0.46534	0.953781	36.0904	460.471	1577.33	245.996	613.727	276.092
1872	AC010150.1	16.2033	19.8532	3.90929	5.07847	NA	NA	0	0	0	97.22	0	0
1873	KIF3C	108.873	0.845276	1.83148	0.461526	NA	NA	213.596	2.76282	17.1645	195.177	20.9463	203.593
1874	RAB10	1603.08	0.396131	0.699495	0.56631	0.571183	0.978945	1649.11	501.913	2001.92	1176.21	1208.6	3080.71
1875	GAREM2	112.699	-1.83354	2.33126	-0.786503	0.431573	0.946321	5.89231	91.1732	430.919	3.68258	144.53	0
1876	HADHA	3760.11	0.0482138	0.374921	0.128597	0.897676	0.998856	4457.53	3831.12	2803.23	4497.9	4089.77	2881.09
1877	HADHB	2055.78	0.647687	1.04178	0.621714	0.53413	0.972841	1208.66	3543.78	53.3003	1195.36	2694.74	3638.85
1878	EPT1	1483.83	0.616451	0.680215	0.90626	0.364798	0.9182	706.341	1214.72	1593.59	900.758	1143.67	3343.89
1879	C2orf70	131.097	-1.552	2.53171	-0.613023	0.539861	0.973109	165.721	420.87	0	126.681	73.3121	0
1880	CIB4	8.55308	6.77351	3.91156	1.73166	0.0833336	NA	0	0	0	0	51.3185	0
1881	KCNK3	509.125	-1.67945	1.54594	-1.08637	0.277316	0.869391	1195.4	555.328	577.269	367.521	359.229	0
1882	SLC35F6	1612.04	-0.187235	0.546537	-0.342583	0.731912	0.997984	1013.48	2482.86	1653.21	1148.23	1301.81	2072.68
1883	CENPA	468.186	0.0722124	1.31912	0.0547429	0.956343	0.998856	664.358	402.451	302.637	804.275	629.437	5.95882
1884	MAPRE3	302.07	-1.27754	1.55742	-0.820291	0.41205	0.938944	85.4385	365.614	832.027	97.9565	429.4	1.98627
1885	AC013472.3	20.8747	-22.0525	3.90858	-5.64208	NA	NA	0	125.248	0	0	0	0
1886	TMEM214	712.366	0.228271	0.782734	0.291633	0.770567	0.998856	639.316	337.985	991.024	723.994	1244.21	337.667
1887	AGBL5	2561.93	1.15906	0.653479	1.77368	0.0761161	0.55989	2426.16	1945.03	383.039	3659.74	3699.12	3258.48
1888	RP11-503P10.1	10.4641	7.06464	3.91069	1.80649	0.0708411	NA	0	0	0	0	61.7916	0.993137
1889	AGBL5-IT1	1.01467	3.70111	3.94696	0.937712	0.348392	NA	0	0	0	2.94606	3.14195	0
1890	OST4	4384.29	1.22693	0.354109	3.46483	0.000530568	0.0344131	3348.31	2684.54	1841.12	5760.29	6259.81	6411.69
1891	EMILIN1	0.349105	2.13712	4.02427	0.531057	0.595379	NA	0	0	0	0	2.09463	0
1892	KHK	503.353	-0.0905938	0.705968	-0.128326	0.897891	0.998856	605.435	326.934	625.149	595.841	321.526	545.232
1893	CGREF1	683.202	1.17991	0.712618	1.65574	0.0977747	0.621983	383.737	364.693	506.804	641.505	550.888	1651.59
1894	PREB	993.114	0.265552	0.614716	0.431992	0.665747	0.991209	625.322	1094.08	986.507	906.65	1676.75	669.374
1895	SLC5A6	735.402	-1.31969	0.731619	-1.80379	0.0712643	0.548786	581.866	1372.2	1196.09	215.062	372.844	674.34
1896	ATRAID	5295.34	0.292552	0.422723	0.692067	0.488896	0.957207	4906.09	5684.97	3689.46	3785.69	5020.83	8684.98
1897	CAD	456.913	0.059084	1.03519	0.0570753	0.954485	0.998856	669.514	198.002	475.186	740.934	583.355	74.4853
1898	SLC30A3	511.67	0.852922	1.2549	0.679674	0.496711	0.95981	23.5693	142.746	927.786	461.059	294.296	1220.57
1899	UCN	37.8839	-5.41599	3.77535	-1.43457	NA	NA	220.225	1.84188	0	0	5.23658	0
1900	MPV17	624.153	-0.607591	0.991321	-0.612911	0.539935	0.973109	200.339	852.792	1207.84	306.39	1011.71	165.854
1901	GTF3C2	1255.67	1.04417	0.953975	1.09455	0.273716	0.869391	842.601	126.169	1491.5	852.885	748.831	3472.01
1902	AC074117.10	65.7631	-0.555215	2.55696	-0.217139	0.8281	0.998856	18.4135	215.5	0.903395	78.0706	81.6906	0
1903	EIF2B4	490.349	0.0285529	1.63257	0.0174896	0.986046	0.998856	785.151	670.445	0.903395	754.928	704.844	25.8216
1904	SNX17	1555.7	0.428367	0.708574	0.604548	0.545479	0.97468	710.76	1424.7	1843.83	1004.61	909.07	3441.22
1905	ZNF513	28.3341	8.50256	3.90821	2.17556	0.0295878	0.368123	0	0	0	73.6515	96.3531	0
1906	PPM1G	1694.49	-0.0624661	0.637771	-0.0979445	0.921976	0.998856	2624.29	1932.13	636.893	1348.56	1308.1	2316.99
1907	NRBP1	2689.83	0.197381	0.567467	0.347829	0.727969	0.997407	3189.95	3418.53	909.718	2489.42	2644.47	3486.9
1908	KRTCAP3	8.02942	6.6823	3.91188	1.70821	0.0875979	NA	0	0	0	0	48.1765	0
1909	IFT172	185.987	1.48243	2.4124	0.614503	0.538883	0.973109	212.123	81.9638	0	410.239	411.595	0
1910	FNDC4	34.1836	-0.783503	3.50043	-0.22383	NA	NA	121.529	1.84188	6.32376	0	75.4068	0
1911	C2orf16	53.1641	-1.79815	3.72955	-0.482135	NA	NA	0	247.733	0	7.36515	63.8863	0
1912	ZNF512	287.499	-0.775545	1.67218	-0.463791	0.642797	0.987608	877.955	209.975	0.903395	122.998	71.2175	441.946
1913	GPN1	755.552	-0.960187	0.780716	-1.22988	0.218742	0.813067	479.487	1423.78	1091.3	793.963	536.226	208.559
1914	SUPT7L	699.808	0.526635	1.04307	0.50489	0.613636	0.984772	295.352	1066.45	358.648	289.45	212.605	1976.34
1915	SLC4A1AP	370.721	-0.374277	1.00752	-0.371484	0.710277	0.995293	478.014	361.93	415.562	113.423	140.34	715.059
1916	MRPL33	3174.51	-0.347357	0.406113	-0.85532	0.392374	0.929305	4541.5	2358.53	3764.45	3192.06	2906.3	2284.21
1917	RBKS	241.381	2.84332	1.5377	1.84907	0.0644477	0.52473	35.3539	140.904	0.903395	167.189	279.633	824.304
1918	BRE	1083.41	0.0258818	0.932164	0.0277652	0.977849	0.998856	598.07	213.658	2409.35	740.934	652.478	1885.97
1919	FLJ31356	51.646	0.693893	3.38186	0.205181	NA	NA	115.637	1.84188	0.903395	191.494	0	0
1920	FOSL2	2116.96	-0.403347	0.381137	-1.05827	0.289932	0.875668	2029.9	2811.63	2391.29	1579.09	2126.05	1763.81
1921	RP11-373D23.2	164.584	-0.163146	2.40627	-0.0678002	0.945945	0.998856	395.521	126.169	0	459.586	5.23658	0.993137
1922	PPP1CB	6144.38	-0.104882	0.491856	-0.213238	0.831142	0.998856	7258.59	3252.76	8591.28	4413.94	4356.83	8992.85
1923	SPDYA	14.0343	7.48963	3.90968	1.91566	0.0554082	NA	0	0	0	68.4959	15.7097	0
1924	RP11-713D19.1	0.245505	1.70748	4.06268	0.420284	0.674278	NA	0	0	0	1.47303	0	0
1925	TRMT61B	367.932	-0.694	1.82868	-0.379509	0.70431	0.995293	19.15	570.063	775.113	379.305	463.961	0
1926	WDR43	1189.74	0.564597	0.698674	0.808098	0.419034	0.941748	1165.94	599.533	1113.89	575.218	1177.18	2506.68
1927	FAM179A	54.3197	-3.10535	3.73338	-0.83178	NA	NA	290.196	1.84188	0	33.8797	0	0
1928	CLIP4	175.472	-1.72567	1.65214	-1.0445	0.296252	0.879454	224.644	582.035	1.80679	136.255	54.4604	53.6294
1929	AC016907.3	21.849	21.4484	3.90864	5.48744	NA	NA	0	0	0	0	0	131.094
1930	YPEL5	942.956	-0.96599	0.990665	-0.975093	0.329514	0.903273	2323.04	595.849	822.993	478.735	1344.75	92.3617
1931	LBH	1084.01	0.26362	0.759039	0.347307	0.728361	0.997407	353.539	1782.02	820.282	904.441	787.582	1856.17
1932	LCLAT1	503.931	1.21655	1.32755	0.916389	0.359463	0.914899	342.491	559.011	8.13055	424.969	185.375	1503.61
1933	MEMO1	314.617	-1.45785	1.88326	-0.774112	0.438864	0.948561	328.496	13.8141	1041.61	208.434	295.343	0
1934	DPY30	1403.51	-0.00158283	0.593884	-0.00266521	0.997873	0.99935	1068.72	883.183	2261.2	1892.84	1365.7	949.439
1935	SPAST	777.185	1.70802	1.38387	1.23424	0.217115	0.810632	612.064	1.84188	478.799	385.934	604.301	2580.17
1936	RP11-563N4.1	106.966	-1.34186	3.00547	-0.446471	NA	NA	5.89231	0	454.408	180.446	1.04732	0
1937	SLC30A6	430.195	-1.41706	1.83295	-0.773101	0.439463	0.948561	118.583	69.0706	1690.25	157.614	545.652	0
1938	DDX50P1	33.7958	-1.69211	3.73189	-0.45342	NA	NA	2.94616	151.955	0	47.8735	0	0
1939	YIPF4	3204.52	0.920307	0.612502	1.50254	0.132959	0.695497	1481.92	2635.73	2529.51	1712.4	2987.99	7879.55
1940	AL133245.2	46.5892	7.25757	3.12663	2.32121	NA	NA	0	1.84188	0	272.511	4.18926	0.993137
1941	BIRC6	340.75	-2.08371	1.52721	-1.36439	0.172446	0.764886	316.712	124.327	1213.26	187.075	202.132	0.993137
1942	AL133243.1	0.523658	2.72917	3.98516	0.684833	0.49345	NA	0	0	0	0	3.14195	0
1943	AL133243.2	5.16164	-0.886303	3.76042	-0.235693	0.813671	NA	19.15	0.920941	0	1.47303	9.42584	0
1944	AL133243.4	9.25129	6.8868	3.9112	1.76079	0.0782743	NA	0	0	0	0	55.5077	0
1945	TTC27	333.698	0.471968	1.00209	0.470983	0.637653	0.987608	261.471	478.889	98.47	396.982	166.523	599.855
1946	LTBP1	164.445	-9.96941	2.65913	-3.74913	0.000177452	0.0150999	733.593	252.338	0	0.736515	0	0
1947	RASGRP3	91.5925	-2.79268	2.92268	-0.955521	NA	NA	472.122	3.68376	4.51697	69.2324	0	0
1948	AC020594.5	21.47	21.424	3.90867	5.48114	NA	NA	0	0	0	0	128.82	0
1949	FAM98A	1097.65	0.92782	0.975554	0.95107	0.341569	0.907636	296.089	1758.08	215.008	616.463	840.995	2859.24
1950	RP11-490M8.1	697.663	-1.96106	1.12706	-1.73997	0.0818635	0.580479	598.07	2601.66	130.992	465.478	316.289	73.4921
1951	CRIM1	1484.76	-0.215873	0.801889	-0.269206	0.787771	0.998856	807.247	873.973	3105.87	1979.02	1732.26	410.166
1952	FEZ2	1175.6	-0.858778	0.8046	-1.06733	0.285821	0.873365	1716.14	283.65	2546.67	724.731	1089.21	693.21
1953	VIT	144.42	8.93312	1.91149	4.67338	2.96278e-06	0.000665956	0	0.920941	0.903395	22.0955	257.64	584.958
1954	RP11-288C18.1	8.14999	-2.27927	3.76164	-0.605925	0.544565	NA	0	40.5214	0	0	8.37853	0
1955	STRN	428.997	0.908743	0.891833	1.01896	0.308221	0.884942	324.814	174.058	395.687	729.887	769.777	179.758
1956	HEATR5B	135.308	0.290474	2.28962	0.126865	0.899047	0.998856	4.41923	351.8	9.03395	276.93	169.665	0
1957	GPATCH11	286.11	0.0205886	1.48961	0.0138215	0.988972	0.998856	100.169	594.928	157.191	460.322	400.075	3.97255
1958	EIF2AK2	1102.9	-0.754827	0.696455	-1.08381	0.278448	0.869391	726.964	1603.36	1824.86	951.578	1172.99	337.667
1959	CEBPZOS	2382.66	0.0460054	0.516941	0.0889954	0.929086	0.998856	3946.38	1537.05	1550.23	2266.26	2391.02	2605
1960	CEBPZ	715.16	0.95856	1.30535	0.734331	0.462747	0.953781	607.645	2.76282	847.384	690.115	957.247	1185.81
1961	RP11-423P10.2	1.10477	3.83364	3.94345	0.972154	0.330974	NA	0	0	0	6.62864	0	0
1962	NDUFAF7	182.371	1.10923	1.84071	0.602609	0.546769	0.97468	337.335	7.36753	1.80679	489.046	219.936	38.7323
1963	PRKD3	2199.37	-0.292416	0.754665	-0.387478	0.698402	0.993786	1931.94	563.616	4769.02	2362	2482.14	1087.48
1964	CDC42EP3	460.738	-0.0697995	1.1419	-0.0611256	0.951259	0.998856	164.985	824.242	426.402	127.417	130.914	1090.46
1965	RMDN2	74.4578	-5.71523	3.75634	-1.52149	NA	NA	0	438.368	0	0	8.37853	0
1966	CYP1B1	478.395	2.09102	1.3745	1.5213	NA	NA	503.793	5.52565	36.1358	560.488	511.09	1253.34
1967	CYP1B1-AS1	43.3318	2.92648	3.73396	0.783747	NA	NA	30.1981	0	0	229.793	0	0
1968	ATL2	602.787	-0.312177	1.07671	-0.289935	0.771866	0.998856	39.7731	1164.07	799.504	526.608	466.056	620.711
1969	RPLP0P6	220.795	-0.401343	1.18783	-0.33788	0.735454	0.998856	170.877	348.116	234.883	128.89	404.264	37.7392
1970	HNRNPLL	657.173	-0.586573	0.727875	-0.805871	0.420317	0.941748	1146.79	351.8	868.162	450.011	404.264	722.01
1971	AC011247.3	63.09	-23.5491	3.90737	-6.02685	NA	NA	0	0.920941	377.619	0	0	0
1972	GALM	1486.26	0.432668	0.874873	0.49455	0.620918	0.985609	696.766	2501.28	597.144	1020.07	511.09	3591.18
1973	SRSF7	1642.59	-0.101432	0.632413	-0.160388	0.872575	0.998856	2532.22	1963.45	605.274	2057.09	1365.7	1331.8
1974	GEMIN6	815.878	0.281509	0.681433	0.413113	0.679524	0.992663	702.658	529.541	977.473	989.876	411.595	1284.13
1975	DHX57	349.479	0.375392	1.72551	0.217554	0.827777	0.998856	396.995	0	515.838	740.198	324.668	119.176
1976	MORN2	673.978	-1.13364	0.678593	-1.67058	0.0948048	0.616154	943.507	578.351	1255.72	249.679	549.841	466.774
1977	SOS1	243.854	0.915364	1.94661	0.470235	0.638187	0.987608	19.8866	485.336	1.80679	523.662	430.447	1.98627
1978	SOS1-IT1	1.22792	-3.86315	3.93758	-0.981099	0.326544	NA	0	7.36753	0	0	0	0
1979	MAP4K3	296.127	-1.90391	1.69479	-1.12339	0.261272	0.855551	8.10193	476.127	917.849	104.585	268.113	1.98627
1980	AC007246.3	80.445	-0.384542	2.52122	-0.152522	0.878775	0.998856	254.843	17.4979	0.903395	0	131.962	77.4647
1981	THUMPD2	509.459	2.67017	1.50997	1.76836	0.0770011	0.562576	0.736539	317.725	96.6632	282.822	290.107	2068.7
1982	PKDCC	832.202	-0.917282	0.918541	-0.998629	0.317974	0.895303	672.46	1347.34	1244.88	733.569	918.496	76.4715
1983	EML4	1738.21	0.232134	0.541604	0.428604	0.668211	0.991209	996.537	2127.37	1672.18	1453.88	1385.6	2793.69
1984	COX7A2L	4182.39	-0.335402	0.572499	-0.585855	0.557973	0.976777	4400.82	3910.32	5687.77	1809.62	2207.74	7078.09
1985	SNORD75	16.2611	-21.714	3.90909	-5.55474	NA	NA	0	0	97.5666	0	0	0
1986	KCNG3	137.091	-1.96382	3.02186	-0.649871	NA	NA	0	654.789	0	165.716	1.04732	0.993137
1987	MTA3	1136.44	-0.783603	0.454435	-1.72435	0.0846453	0.588663	1682.99	1437.59	1192.48	870.561	889.171	745.846
1988	ZFP36L2	1095.56	-0.820026	0.675857	-1.21331	0.22501	0.817227	1353.76	706.362	2136.53	1206.41	717.411	452.87
1989	AC010883.5	11.416	7.19225	3.91035	1.83928	NA	NA	0	0	0	68.4959	0	0
1990	THADA	187.376	-2.18381	1.89045	-1.15518	0.248017	0.838859	155.41	5.52565	760.658	172.345	29.3248	0.993137
1991	PLEKHH2	161.577	-0.0328344	2.63582	-0.012457	0.990061	0.998952	9.57501	480.731	0	366.048	113.11	0
1992	C1GALT1C1L	0.523658	2.72917	3.98516	0.684833	0.49345	NA	0	0	0	0	3.14195	0
1993	DYNC2LI1	175.551	0.869473	1.59849	0.543935	0.586486	0.983109	233.483	138.141	0.903395	175.291	249.261	256.229
1994	LRPPRC	2976.86	-0.552797	0.375705	-1.47136	0.141194	0.716518	3090.52	2885.31	4645.26	2483.53	2100.92	2655.65
1995	AC019129.2	7.13418	1.36917	3.21913	0.425324	0.670601	NA	3.6827	7.36753	0.903395	15.4668	9.42584	5.95882
1996	PPM1B	625.879	1.29616	0.837968	1.5468	0.121913	0.673174	364.587	248.654	473.379	507.459	386.46	1774.74
1997	SLC3A1	575.029	8.72756	0.908644	9.60504	7.61305e-22	9.06942e-18	5.15577	1.84188	0.903395	1436.94	905.928	1099.4
1998	PREPL	1063.6	0.635657	0.757946	0.838657	0.401662	0.934212	280.621	561.774	1656.83	1545.21	1234.79	1102.38
[truncated: 15,390 more rows]

## Sheet: APA
mRNA alternative polyadenylation (APA) analysis in control and CFIm25 KD sample (original data from Routh A et al. 2017 Nucleic Acids Research, 45, e112.)
	gene	id	strand	proximal	distal	c_p_rpm	c_d_rpm	s_p_rpm	s_d_rpm	c_p/d	s_p/d	p/d_pvalue	log2fc	color
1	ENSG00000136819.15	C9orf78	-	129827806	129827582	30.5957	4.44399	77.7129	33.1325	6.75523	2.34147	0.824997	-1.52859	gray
2	ENSG00000034677.13	RNF19A	-	100257341	100257067	8.94056	24.6624	0.0217667	4.48907	0.365092	0.0265341	0.697106	-3.78234	gray
3	ENSG00000104881.16	PPP1R13L	-	45383315	45383011	0	0.0123682	3.24679	2.37268	0.889932	1.3535	0.84561	0.604932	gray
4	ENSG00000198911.12	SREBF2	+	41892647	41906368	3.57024	39.9034	29.0098	28.1251	0.0917481	1.03135	0.300187	3.49071	gray
5	ENSG00000159202.18	UBE2Z	+	48925281	48929051	22.5435	169.297	8.549	93.7086	0.133671	0.0921983	0.759521	-0.535876	gray
6	ENSG00000137055.15	PLAA	-	26934497	26906445	0.0645327	0.348593	6.02608	4.52052	0.366775	1.32584	0.827299	1.85394	gray
7	ENSG00000166925.9	TSC22D4	-	100474820	100466521	1.55367	46.7383	4.8665	82.3723	0.035306	0.0602202	0.75647	0.770332	gray
8	ENSG00000147689.16	FAM83A	+	123208964	123209440	7.5938	1.74238	18.1574	3.47631	4.176	5.10509	0.653878	0.289813	gray
9	ENSG00000147471.12	PLPBP	+	37767718	37779737	9.06173	1.65	0	7.97663	5.23526	0.0123814	0.0160732	-8.72394	blue
10	ENSG00000115756.13	HPCAL1	+	10315292	10427602	4.53595	101.94	0.0120356	58.1928	0.0454328	0.00192195	0.765911	-4.56309	gray
11	ENSG00000158158.12	CNNM4	+	96769563	96811872	0.260629	5.61851	3.44885	15.2116	0.0630636	0.231775	0.712846	1.87784	gray
12	ENSG00000072062.14	PRKACA	-	14096055	14095187	0	9.99077	7.02413	4.37297	0.00991004	1.59271	0.13916	7.32837	gray
13	ENSG00000125844.16	RRBP1	-	17658895	17614098	0.0129645	5.41033	2.78574	2.73518	0.0205005	1.01783	0.286359	5.6337	gray
14	ENSG00000122783.16	CYREN	-	135168959	135165786	0.0123682	7.09887	2.94333	27.1066	0.0156091	0.11186	0.596863	2.84123	gray
15	ENSG00000233006.8	MIR3936HG	-	132345935	132311285	0.928097	0	2.97785	3.31696	10.281	0.900758	0.771496	-3.51269	gray
16	ENSG00000231887.7	PRH1	-	10924012	10880965	0	0	2.82148	1.89512	1	1.46432	0.810759	0.550227	gray
17	ENSG00000213341.11	CHUK	-	100196404	100190036	9.71306	0.0382971	3.89889	14.9956	70.9564	0.264904	0.0865364	-8.06532	gray
18	ENSG00000128050.8	PAICS	+	56459844	56461357	35.7396	135.737	8.72142	76.4795	0.263842	0.115193	0.831537	-1.19562	gray
19	ENSG00000078747.15	ITCH	+	34405141	34508025	0	5.09568	3.29029	13.5148	0.0192468	0.249014	0.742954	3.69354	gray
20	ENSG00000131389.17	SLC6A6	+	14417732	14445424	19.8857	12.9784	0.638109	0.555052	1.52815	1.1268	0.794097	-0.439563	gray
21	ENSG00000035862.12	TIMP2	-	78855545	78852978	12.1152	46.9213	75.7221	22.8143	0.259779	3.30895	0.103917	3.67101	gray
22	ENSG00000140939.14	NOL3	+	67172974	67175721	2.95996	22.6529	8.9317	7.08176	0.134486	1.25759	0.271559	3.22513	gray
23	ENSG00000175309.15	PHYKPL	-	178226094	178208584	4.37792	5.45922	15.23	2.26355	0.805494	6.48602	0.295156	3.00939	gray
24	ENSG00000143612.20	C1orf43	-	154212214	154211872	0.0107555	2.18973	15.0263	26.3396	0.0483706	0.572106	0.784665	3.56408	gray
25	ENSG00000114209.15	PDCD10	-	167726137	167684012	12.6574	0.0107555	2.39384	13.4792	115.186	0.183651	0.0110951	-9.29277	blue
26	ENSG00000134440.12	NARS1	-	57601579	57600870	0	0.650579	1.64866	23.5983	0.13323	0.0737885	0.462358	-0.852456	gray
27	ENSG00000110315.7	RNF141	-	10513696	10511932	9.82902	6.1815	0.0426732	1.40851	1.58068	0.0945791	0.677939	-4.06288	gray
28	ENSG00000183431.12	SF3A3	-	37985967	37957951	0.0377008	48.8175	7.64654	26.7016	0.00281496	0.289033	0.606134	6.68197	gray
29	ENSG00000106105.14	GARS1	+	30633895	30634028	46.3191	6.41199	88.327	25.3735	7.12824	3.47134	0.810743	-1.03805	gray
30	ENSG00000228716.7	DHFR	-	80629008	80628753	8.07179	4.54081	1.77066	29.4044	1.76085	0.0634026	0.28442	-4.79559	gray
31	ENSG00000123505.18	AMD1	+	110886222	110895707	0.0231236	33.6384	19.3172	16.2371	0.00364936	1.18854	0.231925	8.34732	gray
32	ENSG00000176095.12	IP6K1	-	49763120	49740870	0.0123682	12.9061	14.1264	2.04658	0.00863968	6.62746	0.00890241	9.58326	red
33	ENSG00000145685.14	LHFPL2	-	78617044	78488198	0.0388934	0	2.88061	6.52355	1.38893	0.450002	0.655547	-1.62597	gray
34	ENSG00000125630.16	POLR1B	+	112576295	112577831	1.90026	23.8958	4.45952	1.26748	0.0833585	3.33424	0.3246	5.32189	gray
35	ENSG00000281344.1	HELLPAR	+	102201471	102211104	0.311908	0.0129645	4.30979	6.51344	3.64635	0.666792	0.771646	-2.45115	gray
36	ENSG00000100852.13	ARHGAP5	+	32101652	32156011	0	8.42272	19.2703	1.91559	0.0117333	9.61023	0.144147	9.67781	gray
37	ENSG00000150756.14	ATPSCKMT	-	10227269	10225508	0	6.01316	4.32365	2.21433	0.0163582	1.91141	0.100221	6.86848	gray
38	ENSG00000164603.12	BMT2	-	112931941	112820158	0.0237199	0.0777867	8.14966	11.3648	0.695889	0.719565	0.841459	0.0482677	gray
39	ENSG00000175984.15	DENND2C	-	114652686	114584288	0.0382971	20.9095	2.31153	10.7867	0.00658258	0.221512	0.622185	5.07259	gray
40	ENSG00000065000.19	AP3D1	-	2114189	2102037	0.0371045	1.77793	12.8823	11.7301	0.0730085	1.0974	0.874149	3.90988	gray
41	ENSG00000170471.15	RALGAPB	+	38575068	38578057	1.36594	8.23725	6.09816	0.311316	0.17583	15.0691	0.0337141	6.42126	red
42	ENSG00000104375.17	STK3	-	98760038	98669007	0.0129645	0.0388934	9.33725	8.50985	0.813318	1.0961	0.952151	0.430487	gray
43	ENSG00000100364.18	KIAA0930	-	45192241	45192180	11.4734	13.0408	0.573101	1.39875	0.880725	0.449108	0.967298	-0.971631	gray
44	ENSG00000170515.14	PA2G4	+	56111510	56113906	20.6734	31.5138	3.92991	4.43875	0.6571	0.88789	0.777475	0.434267	gray
45	ENSG00000213079.9	SCAF8	+	154738195	154793815	0.305843	0.596365	20.9903	4.02695	0.582802	5.11037	0.4928	3.13235	gray
46	ENSG00000168234.13	TTC39C	+	24132641	24135599	0	9.07778	6.78923	0.0279305	0.0108959	53.8513	0.0202479	12.271	red
47	ENSG00000079215.14	SLC1A3	+	36651141	36688331	20.8898	10.43	6.63114	24.8285	1.99332	0.270017	0.0345838	-2.88405	blue
48	ENSG00000164975.15	SNAPC3	+	15428111	15459903	0	0	5.43602	7.08206	1	0.770812	0.870723	-0.375548	gray
49	ENSG00000100941.9	PNN	+	39178724	39179901	0.0107555	0	4.02343	6.44099	1.10755	0.630399	0.779216	-0.813041	gray
50	ENSG00000136816.16	TOR1B	+	129807845	129811280	0.518471	29.9291	6.36848	15.4429	0.0205957	0.416168	0.541733	4.33675	gray
51	ENSG00000070214.16	SLC44A1	+	105391400	105438501	12.807	0	29.8114	4.10684	129.07	7.11018	0.718228	-4.18212	gray
52	ENSG00000122884.12	P4HA1	-	73078627	73041851	16.146	0.0123682	2.2298	2.37192	144.578	0.942508	0.363658	-7.26113	gray
53	ENSG00000148516.21	ZEB1	+	31348569	31411638	0.0247363	5.57743	10.2953	1.25972	0.0219706	7.64514	0.0959418	8.44283	gray
54	ENSG00000106615.10	RHEB	-	151474195	151466857	5.57386	0	0.217517	1.64451	56.7386	0.18201	0.217213	-8.28417	gray
55	ENSG00000242125.3	SNHG3	+	28509298	28509634	5.45302	71.1375	2.5534	37.9625	0.0779507	0.0697116	0.728533	-0.161163	gray
56	ENSG00000134247.10	PTGFRN	+	116987237	116990352	0.0259289	24.8983	4.22297	8.21462	0.00503749	0.519924	0.446866	6.68945	gray
57	ENSG00000285953.1	AC000120.4	-	92233424	92220711	0.0366844	3.08902	21.1434	7.4482	0.0428609	2.81436	0.481245	6.037	gray
58	ENSG00000168702.18	LRP1B	-	142079512	141909559	0	0	2.20771	4.47013	1	0.504956	0.694465	-0.98577	gray
59	ENSG00000171408.14	PDE7B	+	135950186	135997413	0.0129645	0.479106	19.5548	11.1972	0.195067	1.73979	0.728442	3.15687	gray
60	ENSG00000275052.5	PPP4R3B	-	55610884	55548375	0.0247363	8.61286	14.4545	15.4091	0.0143163	0.938451	0.68833	6.03455	gray
61	ENSG00000249859.11	PVT1	+	127798703	127959586	20.2739	0.408997	4.86687	9.79541	40.0276	0.501937	0.161377	-6.31734	gray
62	ENSG00000114686.9	MRPL3	-	131462519	131462210	7.16976	0.174296	26.0537	8.86219	26.5033	2.91823	0.732162	-3.18301	gray
63	ENSG00000115641.19	FHL2	-	105397030	105360825	1.88807	38.6866	7.50389	85.1979	0.0512566	0.0891451	0.690844	0.798418	gray
64	ENSG00000146776.14	ATXN7L1	-	105781852	105704612	10.4135	0	0.16325	3.03768	105.135	0.0838997	0.21348	-10.2913	gray
65	ENSG00000160305.18	DIP2A	+	46486070	46547206	0	0	2.05306	13.4836	1	0.158505	0.490187	-2.6574	gray
66	ENSG00000186001.14	LRCH3	+	197833365	197885829	0.0123682	0.0322664	1.53653	4.13302	0.84956	0.386612	0.616433	-1.13583	gray
67	ENSG00000113594.10	LIFR	-	38508593	38483429	0.0645327	0.0382971	4.53892	2.86142	1.18971	1.56645	0.784811	0.396894	gray
68	ENSG00000099810.21	MTAP	+	21815590	21862357	15.763	0.0253326	3.93987	8.95263	126.567	0.446265	0.118391	-8.14779	gray
69	ENSG00000132294.15	EFR3A	+	131919595	132013522	3.45037	7.91522	4.57579	15.6771	0.442953	0.296365	0.652789	-0.579779	gray
70	ENSG00000164151.12	ICE1	+	5438464	5490217	11.8361	33.3679	1.90739	16.2828	0.356644	0.12253	0.842719	-1.54135	gray
71	ENSG00000172530.20	BANP	+	87962239	88006947	0.559284	6.88423	7.23878	2.9611	0.0943961	2.39743	0.0486406	4.66662	red
72	ENSG00000243156.9	MICAL3	-	17959032	17798690	0.301153	0	1.79257	2.321	4.01153	0.781733	0.787737	-2.3594	gray
73	ENSG00000253738.2	OTUD6B-AS1	-	91069541	91063520	1.92905	0.222315	8.28224	2.02053	6.29523	3.95289	0.62894	-0.67135	gray
74	ENSG00000102024.18	PLS3	+	115649598	115650669	0.0129645	154.986	12.7963	79.2692	0.0007284	0.162484	0.641177	7.80135	gray
75	ENSG00000154727.10	GABPA	+	25738922	25769382	0	0	3.60822	6.2499	1	0.583981	0.74942	-0.776008	gray
76	ENSG00000080345.18	RIF1	+	151475468	151482169	11.0236	12.5105	3.22814	2.9084	0.882091	1.10628	0.89694	0.326722	gray
77	ENSG00000197451.12	HNRNPAB	+	178205878	178211162	0.0107555	195.475	2.211	137.022	0.000566306	0.0168537	0.821857	4.89534	gray
78	ENSG00000151327.12	FAM177A1	+	35081296	35083377	0	12.9642	3.09798	0.317898	0.00765452	7.65253	0.251772	9.96541	gray
79	ENSG00000165119.21	HNRNPK	-	83968279	83968178	58.3123	38.8328	30.9262	15.1429	1.50034	2.03545	0.940552	0.440061	gray
80	ENSG00000124782.20	RREB1	+	7244262	7251979	4.68382	0.423284	0	13.1987	9.14191	0.00751955	0.177137	-10.2476	gray
81	ENSG00000122692.9	SMU1	-	33047162	33044980	0	15.6338	2.82847	0.70584	0.00635576	3.63406	0.300429	9.1593	gray
82	ENSG00000186314.11	PRELID2	-	145756543	145645363	4.5233	0.0259289	0.138043	6.18937	36.7135	0.0378484	0.0241542	-9.92186	blue
83	ENSG00000162368.13	CMPK1	+	47335636	47378833	7.87068	73.9489	1.29923	33.6794	0.107641	0.0414226	0.704718	-1.37773	gray
84	ENSG00000172922.11	RNASEH2C	-	65719683	65715000	85.8529	0	166.073	9.36274	859.529	17.5608	0.735714	-5.61312	gray
85	ENSG00000160049.12	DFFA	-	10470441	10462468	12.6686	7.63338	0.0158949	0	1.65111	1.15895	0.766537	-0.510618	gray
86	ENSG00000134243.12	SORT1	-	109313941	109313801	17.5455	3.44539	42.3727	13.3285	4.97704	3.16288	0.739445	-0.65405	gray
87	ENSG00000271601.4	LIX1L	-	145935996	145933423	10.2841	12.8755	4.26447	4.2212	0.800285	1.01001	0.825805	0.335787	gray
88	ENSG00000106610.15	STAG3L4	+	67315015	67320399	2.21517	6.19188	7.75429	0.69367	0.367961	9.89617	0.0368938	4.74925	red
89	ENSG00000116497.18	S100PBP	+	32851680	32858874	4.76971	0.890022	1.42987	4.34339	4.91879	0.344303	0.0100987	-3.83655	blue
90	ENSG00000169504.15	CLIC4	+	24840949	24844300	5.23764	28.3792	17.513	14.5366	0.187423	1.20335	0.209359	2.68269	gray
91	ENSG00000163961.4	RNF168	-	196484187	196468787	11.273	16.1033	2.95351	1.50421	0.701894	1.90344	0.738379	1.43928	gray
92	ENSG00000100372.15	SLC25A17	-	40810363	40770416	6.56036	0	0.0158949	1.73416	66.6036	0.0631871	0.228419	-10.0418	gray
93	ENSG00000204178.11	MACO1	+	25440230	25500205	0	10.1675	3.55508	0.349688	0.00973949	8.12803	0.180866	9.70484	gray
94	ENSG00000205571.14	SMN2	+	70068024	70077590	0.0123682	65.5825	5.21491	18.295	0.00171078	0.288933	0.492848	7.39994	gray
95	ENSG00000073578.17	SDHA	+	234418	256680	2.48697	252.617	19.3702	196.762	0.0102366	0.0989026	0.832945	3.27227	gray
96	ENSG00000143952.20	VPS54	-	63983461	63893058	0	0.333419	4.38004	6.82891	0.230724	0.646573	0.814814	1.48665	gray
97	ENSG00000170266.16	GLB1	-	33083566	32996731	0.139804	19.0822	3.15988	32.8181	0.0125013	0.09903	0.79594	2.98578	gray
98	ENSG00000104880.18	ARHGEF18	+	7407064	7410809	7.01248	16.6179	1.48311	0.102962	0.42544	7.80005	0.576942	4.19646	gray
99	ENSG00000145780.8	FEM1C	-	115522744	115520909	11.9643	0.62996	4.98651	3.97837	16.5274	1.24719	0.374043	-3.7281	gray
100	ENSG00000255872.3	AL138752.2	-	37883387	37588706	0.0129645	37.441	5.0363	83.5608	0.0030091	0.0613943	0.691531	4.3507	gray
101	ENSG00000114850.6	SSR3	-	156543005	156541778	30.0704	0	113.515	2.31599	301.704	47.0265	0.559329	-2.68159	gray
102	ENSG00000146963.18	LUC7L2	+	139419830	139423452	3.24431	3.41867	12.2975	8.43588	0.950447	1.45239	0.732631	0.611755	gray
103	ENSG00000144231.11	POLR2D	-	127848426	127845393	0.0123682	38.1416	6.25778	12.2716	0.00293837	0.513899	0.44638	7.45032	gray
104	ENSG00000108510.10	MED13	-	62019759	61998948	0.129048	0.178697	4.76271	11.126	0.821854	0.433163	0.649108	-0.92397	gray
105	ENSG00000179399.15	GPC5	+	91820981	91924561	0.421114	0	7.64051	3.46887	5.21114	2.16889	0.693156	-1.26464	gray
106	ENSG00000154978.13	VOPP1	-	55483778	55472671	0.0123682	3.66596	5.10108	41.2665	0.0298378	0.125732	0.513443	2.07513	gray
107	ENSG00000178691.11	SUZ12	+	31999226	31999335	0	0.172087	2.12566	5.90852	0.367529	0.370417	0.620426	0.011291	gray
108	ENSG00000083123.15	BCKDHB	+	80318685	80346269	0.0496488	27.0169	4.46902	2.42499	0.00551865	1.80952	0.329074	8.35707	gray
109	ENSG00000082701.16	GSK3B	-	119865488	119826683	0.0129645	1.96131	4.43607	24.7339	0.0548021	0.182657	0.537078	1.73683	gray
110	ENSG00000165813.20	CCDC186	-	114169257	114164136	3.35378	0.0967991	10.7531	1.41181	17.5498	7.17892	0.630863	-1.28961	gray
111	ENSG00000014919.13	COX15	-	99714318	99711847	39.5204	11.9031	33.735	26.6752	3.30085	1.26367	0.502268	-1.38522	gray
112	ENSG00000077232.18	DNAJC10	+	182777373	182779605	0.309989	0.0123682	10.4283	2.4553	3.64862	4.12017	0.545429	0.175353	gray
113	ENSG00000166483.11	WEE1	+	9589754	9592251	64.7397	0.0123682	17.6283	3.93297	577.03	4.39585	0.504796	-7.03636	gray
114	ENSG00000159596.7	TMEM69	+	45694128	45694439	16.2111	8.75994	30.9604	1.86199	1.841	15.8311	0.498891	3.1042	gray
115	ENSG00000118985.16	ELL2	-	95888818	95887543	3.41772	22.5108	47.896	3.67521	0.155577	12.7135	0.13012	6.35259	gray
116	ENSG00000100888.14	CHD8	-	21413411	21385486	0	0.220396	2.78841	8.48156	0.312114	0.336584	0.599808	0.108892	gray
117	ENSG00000165138.18	ANKS6	-	98783570	98779680	40.198	1.91694	11.7745	6.95679	19.9798	1.68271	0.436304	-3.56968	gray
118	ENSG00000129351.17	ILF3	+	10685763	10689698	10.8838	0.0123682	23.3505	3.38008	97.7479	6.73847	0.746145	-3.85857	gray
119	ENSG00000225470.8	JPX	+	74004544	74007688	0.0785136	39.5508	21.725	0	0.00450214	218.25	0.0753794	15.565	gray
120	ENSG00000113645.14	WWC1	+	168469755	168470523	44.3679	0.138191	60.5095	11.3733	186.69	5.28264	0.949637	-5.14324	gray
121	ENSG00000130024.15	PHF10	-	169707034	169703905	36.4208	42.3553	10.1221	91.0911	0.860218	0.112096	0.358605	-2.93997	gray
122	ENSG00000213853.10	EMP2	-	10531349	10529076	34.0039	0.626315	12.1325	2.94449	46.9548	4.0179	0.54116	-3.54676	gray
123	ENSG00000114126.17	TFDP2	-	141974930	141951514	0	14.655	3.39683	0.460952	0.00677735	6.23374	0.258868	9.84516	gray
124	ENSG00000078114.18	NEBL	-	20785672	20780643	0	25.6173	5.76238	4.08303	0.00388843	1.40147	0.31041	8.49354	gray
125	ENSG00000125037.12	EMC3	-	9969533	9963491	1.20903	0.61527	22.0277	4.04154	1.83012	5.34286	0.505196	1.54568	gray
126	ENSG00000100596.6	SPTLC2	-	77512016	77505997	0.0322664	0.605531	21.1088	3.11794	0.187471	6.5908	0.465088	5.13572	gray
127	ENSG00000139266.6	MARCHF9	+	57757651	57759415	3.0825	16.1477	14.5536	7.51243	0.195874	1.92496	0.0506952	3.29683	gray
128	ENSG00000164332.8	UBLCP1	+	159271456	159286033	0	36.027	3.8345	26.1114	0.00276801	0.150106	0.771635	5.76099	gray
129	ENSG00000175029.17	CTBP2	-	125130055	124989224	10.3365	0	0.138043	3.86076	104.365	0.0601002	0.162146	-10.762	gray
130	ENSG00000254979.5	AP000781.2	-	57423608	57423332	0.783279	0.0237199	22.4465	7.76672	7.13935	2.86606	0.613457	-1.31672	gray
131	ENSG00000138443.16	ABI2	+	203427597	203429753	33.1832	15.192	2.52792	3.07123	2.17651	0.828673	0.627649	-1.39314	gray
132	ENSG00000086475.15	SEPHS1	-	13319060	13318971	7.08947	4.64761	30.2291	13.8573	1.51434	2.17298	0.65115	0.520993	gray
133	ENSG00000175772.11	LINC01106	-	110379083	110375133	0.22909	16.5927	7.7503	3.28284	0.0197146	2.32063	0.155855	6.87911	gray
134	ENSG00000021826.17	CPS1	+	210678147	210679105	46.8794	391.874	211.141	146.697	0.119853	1.439	0.185825	3.58572	gray
135	ENSG00000134376.16	CRB1	+	197443121	197478454	0.23662	15.8415	3.61488	3.20838	0.0211159	1.12287	0.33112	5.73271	gray
136	ENSG00000159128.14	IFNGR2	+	33435882	33437511	9.83844	38.6667	1.33517	11.3438	0.256365	0.125411	0.664469	-1.03154	gray
137	ENSG00000099194.6	SCD	+	100358747	100364825	8.73172	415.261	0.31119	142.826	0.0212628	0.00287695	0.606445	-2.88572	gray
138	ENSG00000088682.14	COQ9	+	57450412	57456059	7.27451	8.26888	3.85204	2.5452	0.881183	1.49404	0.756134	0.761708	gray
139	ENSG00000234678.2	ELF3-AS1	-	202002179	201998682	3.97155	0.842689	29.8345	3.66853	4.31908	7.94328	0.510175	0.879013	gray
140	ENSG00000147316.13	MCPH1	+	6449633	6464997	0	0.129645	2.95709	3.5246	0.435456	0.843429	0.93164	0.953742	gray
141	ENSG00000258704.6	SRP54-AS1	-	34963913	34950608	3.08269	5.18847	12.2798	0.319769	0.601816	29.492	0.205827	5.61486	gray
142	ENSG00000138398.16	PPIG	+	169588958	169641402	0.275803	7.08762	5.58422	0.197053	0.0522847	19.1354	0.0148904	8.51564	red
143	ENSG00000111142.14	METAP2	+	95474285	95483248	4.81536	0.0107555	0.823126	4.92152	44.3803	0.183834	0.00836213	-7.91537	blue
144	ENSG00000121741.16	ZMYM2	+	20079316	20086483	0.107555	0.492053	7.92636	14.6981	0.350568	0.54239	0.734119	0.629639	gray
145	ENSG00000087266.17	SH3BP2	+	2834288	2841095	1.90754	21.8204	28.8651	6.13562	0.0915829	4.6451	0.035176	5.66449	red
146	ENSG00000143158.11	MPC2	-	167918302	167918070	0	65.8739	5.31611	88.3508	0.00151575	0.061233	0.887432	5.3362	gray
147	ENSG00000103275.20	UBE2I	+	1325348	1327015	193.81	12.0347	115.671	0.233412	15.9798	347.23	0.791081	4.44157	gray
148	ENSG00000132676.16	DAP3	+	155702971	155735585	2.4324	18.6035	0.0962297	1.90144	0.135397	0.0980443	0.518989	-0.465688	gray
149	ENSG00000145833.16	DDX46	+	134815706	134831119	0.0618408	20.0089	1.81277	2.79111	0.00804822	0.661603	0.410929	6.36115	gray
150	ENSG00000173482.16	PTPRM	+	7700975	8186325	11.0731	0.0129645	1.20415	2.9492	98.908	0.427703	0.259217	-7.85333	gray
151	ENSG00000271092.5	TLCD4-RWDD3	+	95188389	95225251	4.40976	1.85108	11.8034	2.82197	2.31142	4.07376	0.589155	0.817578	gray
152	ENSG00000134186.12	PRPF38B	+	108700364	108701799	0.823842	0.0107555	7.33142	4.16612	8.34128	1.74196	0.797598	-2.25956	gray
153	ENSG00000069849.11	ATP1B3	+	141920526	141926198	0.0371045	77.4604	3.226	126.912	0.00176771	0.0261864	0.782772	3.88886	gray
154	ENSG00000133315.11	MACROD1	-	64147407	64009013	0.0129645	0.0667417	4.34885	2.68228	0.677482	1.599	0.765636	1.23891	gray
155	ENSG00000138162.19	TACC2	+	122254209	122254539	0.0107555	23.497	7.61748	4.43954	0.00469362	1.70006	0.247184	8.50067	gray
156	ENSG00000161243.9	FBXO27	-	39013007	39011845	11.9683	0	0.119717	4.66346	120.683	0.0461255	0.152279	-11.3534	gray
157	ENSG00000143207.21	COP1	-	176002274	175976295	10.3681	0.129065	0	4.14061	45.6991	0.0235815	0.147281	-10.9203	gray
158	ENSG00000086061.16	DNAJA1	+	33026853	33037681	0	0	3.05403	4.70314	1	0.656661	0.796411	-0.606779	gray
159	ENSG00000066044.15	ELAVL1	-	7963430	7962273	2.5506	158.973	51.9116	58.4528	0.0166627	0.888285	0.340433	5.73633	gray
160	ENSG00000144567.11	RETREG2	+	219183792	219185477	8.25776	0.138742	0	5.07127	35.0075	0.0193376	0.0537961	-10.822	gray
161	ENSG00000142731.11	PLK4	+	127898593	127899070	4.39825	0.0667417	17.4505	3.67479	26.9774	4.6494	0.641666	-2.53663	gray
162	ENSG00000181704.12	YIPF6	+	68532046	68535078	32.3812	0.0129645	53.7035	4.50036	287.535	11.6955	0.806934	-4.61971	gray
163	ENSG00000125484.12	GTF3C4	+	132681966	132694037	11.3137	16.3457	2.02572	1.97026	0.694025	1.02679	0.794118	0.565079	gray
164	ENSG00000004864.14	SLC25A13	-	96120416	96120219	7.09021	16.6582	23.0465	3.64839	0.429056	6.17505	0.0574072	3.84721	gray
165	ENSG00000100320.23	RBFOX2	-	35838277	35753799	2674.41	6.93375	1683.51	24.5155	380.239	68.3961	0.778249	-2.47492	gray
166	ENSG00000101680.15	LAMA1	-	6961432	6941883	11.0859	2.50708	0.0120356	4.52364	4.29059	0.0242311	0.203249	-7.46818	gray
167	ENSG00000205485.13	AC004980.1	+	76594699	76614858	0	7.92984	5.90802	0.488891	0.0124536	10.2023	0.0234311	9.67811	red
168	ENSG00000244300.3	GATA2-AS1	+	128496974	128500361	0.890507	20.6095	13.1024	1.89896	0.0478287	6.60465	0.0550895	7.10946	gray
169	ENSG00000181827.15	RFX7	-	56131295	56103152	9.44666	9.90424	0.0853464	0.0317898	0.954261	1.40638	0.97344	0.559529	gray
170	ENSG00000135749.19	PCNX2	-	233200406	232984134	0	7.35463	9.32428	2.91905	0.0134145	3.12161	0.0596907	7.86235	gray
171	ENSG00000166803.13	PCLAF	-	64365932	64365587	0.0474398	184.268	19.5352	105.193	0.000799706	0.186482	0.664098	7.86535	gray
172	ENSG00000111652.10	COPS7A	+	6727336	6731230	0.0537773	0.0247363	2.26269	10.4588	1.23282	0.223765	0.520462	-2.46191	gray
173	ENSG00000164465.19	DCBLD1	+	117548794	117549794	1.59456	18.9789	12.3495	0.934659	0.0888185	12.0324	0.0495699	7.08185	red
174	ENSG00000164430.16	CGAS	-	73442615	73425264	5.76416	0	3.30416	4.67809	58.6416	0.712453	0.176568	-6.36299	gray
175	ENSG00000158825.6	CDA	+	20612942	20618901	0.0107555	117.973	3.19426	85.4291	0.000938024	0.0385163	0.826117	5.3597	gray
176	ENSG00000110422.12	HIPK3	+	33265772	33268591	7.03771	0.0129645	13.4919	2.70461	63.1855	4.84626	0.815321	-3.70465	gray
177	ENSG00000188846.14	RPL14	+	40462367	40467020	55.8888	2.62936	39.6043	0	20.5135	397.043	0.857386	4.27465	gray
178	ENSG00000213923.13	CSNK1E	-	38297601	38291916	13.9518	263.961	111.169	94.6836	0.0532142	1.17393	0.262986	4.46339	gray
179	ENSG00000164171.11	ITGA2	+	53005580	53094772	0.0377008	0	2.30925	2.61571	1.37701	0.887155	0.929861	-0.634279	gray
180	ENSG00000020577.14	SAMD4A	+	54637365	54789127	0.0253326	0.241038	17.9555	7.99093	0.367503	2.23157	0.65248	2.60223	gray
181	ENSG00000135365.15	PHF21A	-	45943139	45929319	0.906626	4.94954	11.2665	0.0120356	0.19935	101.455	0.138662	8.99132	gray
182	ENSG00000163029.16	SMC6	-	17747522	17665124	0	12.5207	8.33148	3.43895	0.00792346	2.38248	0.0847467	8.23212	gray
183	ENSG00000204120.15	GIGYF2	+	232754164	232858609	7.75409	12.9433	2.06526	20.1377	0.602157	0.106991	0.516276	-2.49265	gray
184	ENSG00000187239.17	FNBP1	-	130041017	129923729	0	0.544199	2.85872	2.54752	0.155232	1.11755	0.826919	2.84784	gray
185	ENSG00000213463.5	SYNJ2BP	-	70372937	70366500	0.0123682	40.5532	4.04855	6.25258	0.00276406	0.653049	0.409348	7.88426	gray
186	ENSG00000122406.14	RPL5	+	92835660	92840605	2.09463	0	11.4987	4.68011	21.9463	2.42645	0.727319	-3.17706	gray
187	ENSG00000196935.9	SRGAP1	+	63873533	64086722	0	0.064226	4.69551	3.24447	0.608917	1.43386	0.813832	1.23559	gray
188	ENSG00000143889.16	HNRNPLL	-	38597048	38563507	8.82559	15.8644	2.68819	0.0120356	0.559095	24.8866	0.602381	5.47614	gray
189	ENSG00000136770.11	DNAJC1	-	21872089	21756563	2.41836	23.3101	0.446218	11.6527	0.107576	0.046476	0.732393	-1.2108	gray
190	ENSG00000058063.16	ATP11B	+	182914103	182921627	0.0382971	11.9735	9.34489	0.536568	0.0114546	14.8372	0.0162315	10.3391	red
191	ENSG00000005884.18	ITGA3	+	50070644	50090480	8.78746	16.4686	2.74481	28.1867	0.536405	0.10057	0.532738	-2.41512	gray
192	ENSG00000121067.19	SPOP	-	49606170	49599526	0	19.2697	2.79025	9.47359	0.0051627	0.301898	0.575969	5.86979	gray
193	ENSG00000168610.14	STAT3	-	42382663	42315559	13.9933	2.5259	3.36953	57.2366	5.36704	0.0605117	0.269993	-6.47077	gray
194	ENSG00000107863.18	ARHGAP21	-	24704307	24662978	5.48892	0.0129645	1.01226	13.3319	49.475	0.0828073	0.153268	-9.22273	gray
195	ENSG00000205268.11	PDE7A	-	65817768	65721817	0.0967991	13.3717	3.21055	1.85951	0.0146083	1.68948	0.291895	6.85365	gray
196	ENSG00000078403.17	MLLT10	+	21539948	21631313	8.44491	0.0107555	0	10.0531	77.1511	0.00984918	0.00748284	-12.9354	blue
197	ENSG00000189067.12	LITAF	-	11577334	11547997	12.8959	113.644	2.54614	62.1145	0.114255	0.0425325	0.766962	-1.42562	gray
198	ENSG00000120318.16	ARAP3	-	141673979	141653554	2.97075	0	0.914203	4.18702	30.7075	0.236575	0.0545726	-7.02015	gray
199	ENSG00000134013.16	LOXL2	-	23367065	23305828	0.148418	0.0123682	10.6024	5.08716	2.21075	2.06324	0.690472	-0.0996233	gray
200	ENSG00000011243.18	AKAP8L	-	15414080	15382225	0.0253326	7.90201	7.91402	1.32605	0.0156626	5.61973	0.0079902	8.48703	red
201	ENSG00000155111.15	CDK19	-	110791671	110714746	0.0123682	1.93112	8.15594	10.7524	0.0553231	0.760749	0.961426	3.78147	gray
202	ENSG00000151748.15	SAV1	-	50635077	50633639	5.84697	37.2044	22.4604	15.8653	0.159417	1.41309	0.167014	3.14797	gray
203	ENSG00000168575.10	SLC20A2	-	42520030	42417563	0.0129645	0.538335	10.1609	23.6483	0.176967	0.43207	0.661978	1.28778	gray
204	ENSG00000147324.11	MFHAS1	-	8842202	8785759	6.33307	3.14259	0.0108834	9.73319	1.98393	0.0112764	0.107821	-7.45891	gray
205	ENSG00000143183.16	TMCO1	-	165752271	165727541	0.0253326	78.4036	11.8377	99.9558	0.00159652	0.11931	0.942736	6.22364	gray
206	ENSG00000101421.4	CHMP4B	+	33820177	33854363	0.809885	49.6363	4.88801	13.5782	0.0182942	0.364668	0.479312	4.31713	gray
207	ENSG00000167081.18	PBX3	+	125804947	125966401	0.0322664	0.0107555	3.57673	4.72373	1.19422	0.762216	0.861144	-0.647797	gray
208	ENSG00000176171.11	BNIP3	-	131968362	131967687	187.046	823.853	496.115	386.058	0.227131	1.285	0.190789	2.50018	gray
209	ENSG00000067955.15	CBFB	+	67084165	67100465	0	0.0123682	1.75663	2.97441	0.889932	0.603899	0.76003	-0.559387	gray
210	ENSG00000115183.15	TANC1	+	159171856	159231091	0.0259289	4.04431	6.33381	16.4919	0.030386	0.387768	0.747325	3.67372	gray
211	ENSG00000164187.7	LMBRD2	-	36103558	36098556	0.0129645	12.8096	5.22565	27.2199	0.00875044	0.194937	0.775605	4.47751	gray
212	ENSG00000093167.18	LRRFIP2	-	37142167	37053714	0.957236	4.23464	3.61638	36.0103	0.243904	0.102917	0.493604	-1.24483	gray
213	ENSG00000180329.14	CCDC43	-	44678902	44677449	0.661187	2.1602	9.41858	3.85307	0.336779	2.40789	0.466965	2.8379	gray
214	ENSG00000004766.17	VPS50	+	93321056	93330761	10.803	2.65913	0.0108834	0.0544168	3.9516	0.718078	0.536572	-2.46022	gray
215	ENSG00000116918.15	TSNAX	+	231561270	231565723	0.26034	56.0901	3.75482	15.2724	0.00641288	0.250762	0.501205	5.2892	gray
216	ENSG00000186432.9	KPNA4	-	160564400	160500168	0.0259289	24.0064	6.70007	8.98939	0.00522388	0.748133	0.381567	7.16203	gray
217	ENSG00000101745.17	ANKRD12	+	9283758	9285208	14.3597	0.0107555	0.822708	8.37307	130.555	0.108899	0.0683912	-10.2275	gray
218	ENSG00000132153.15	DHX30	+	47833537	47850191	0.327644	59.3337	6.71226	73.7293	0.0071953	0.0922705	0.937402	3.68074	gray
219	ENSG00000177084.18	POLE	-	132650892	132644345	5.3414	8.35478	0.184157	1.02816	0.643589	0.251877	0.836213	-1.35342	gray
220	ENSG00000105971.15	CAV2	+	116506934	116507672	2.33116	84.2411	16.3083	33.7743	0.0288253	0.484388	0.480022	4.07076	gray
221	ENSG00000040731.10	CDH10	-	24518907	24504542	6.70384	16.3119	20.0848	25.8208	0.414568	0.778709	0.860858	0.909477	gray
222	ENSG00000171132.14	PRKCE	+	45681288	46016909	0.0129645	0.107555	2.53006	4.91505	0.544264	0.524434	0.716007	-0.0535453	gray
223	ENSG00000204217.15	BMPR2	+	202388396	202478949	5.82341	0.0123682	10.0386	3.25424	52.7143	3.02261	0.933653	-4.12433	gray
224	ENSG00000183283.16	DAZAP2	+	51241921	51242832	0.290397	5.74598	6.80671	36.6753	0.0667805	0.187808	0.571502	1.49176	gray
225	ENSG00000164535.15	DAGLB	-	6473104	6409126	15.7531	16.847	1.90911	5.07718	0.935451	0.38807	0.920374	-1.26934	gray
226	ENSG00000172613.8	RAD9A	+	67331090	67393279	0.264099	1.82843	3.23359	6.3049	0.188806	0.520475	0.830668	1.46292	gray
227	ENSG00000147027.4	TMEM47	-	34630270	34629227	0	0	1.78729	5.64124	1	0.328724	0.581706	-1.60505	gray
228	ENSG00000102910.14	LONP2	+	48346044	48353496	0.0129645	41.8994	4.62281	4.9394	0.00268967	0.937177	0.384112	8.44475	gray
229	ENSG00000136877.15	FPGS	+	127796102	127814058	19.7781	52.2844	1.00628	15.8391	0.379466	0.0694066	0.763876	-2.45082	gray
230	ENSG00000080824.19	HSP90AA1	-	102081598	102081515	0.088366	0.0129645	31.1136	4.66046	1.66748	6.55685	0.489716	1.97533	gray
231	ENSG00000160007.19	ARHGAP35	+	47001430	47005071	0	8.19152	4.8821	0.728159	0.0120605	6.01587	0.0677702	8.96234	gray
232	ENSG00000100124.15	ANKRD54	-	37848413	37848154	22.469	14.9073	1.27634	1.94635	1.50387	0.672584	0.770071	-1.16089	gray
233	ENSG00000105355.9	PLIN3	-	4856721	4838596	0.35493	47.9736	2.38656	35.7901	0.00946319	0.0692826	0.828493	2.87209	gray
234	ENSG00000088247.17	KHSRP	-	6413650	6413349	6.69132	32.6641	20.9356	19.1134	0.20728	1.09484	0.245274	2.40107	gray
235	ENSG00000111269.3	CREBL2	+	12642600	12644313	11.9796	11.5361	1.02816	2.64316	1.03812	0.411263	0.896998	-1.33584	gray
236	ENSG00000243317.8	STMP1	+	135674446	135675166	15.8778	15.5942	34.9159	9.37226	1.01807	3.69668	0.341024	1.8604	gray
237	ENSG00000120725.13	SIL1	-	139250666	138946725	18.0544	0.143643	6.92172	2.41921	74.5125	2.78727	0.513819	-4.74055	gray
238	ENSG00000180233.11	ZNRF2	+	30301699	30366570	13.0515	7.54683	0.0279305	0.409408	1.71986	0.251136	0.727728	-2.77575	gray
239	ENSG00000137310.12	TCF19	+	31161153	31163780	0.526835	66.5742	2.72794	29.8228	0.00940146	0.0945079	0.63496	3.32948	gray
240	ENSG00000248515.2	AC024230.1	+	19594911	19656877	0.0518578	0	4.55564	2.62842	1.51858	1.70635	0.754392	0.168191	gray
241	ENSG00000159579.14	RSPRY1	+	57239028	57239958	36.286	4.58918	6.79233	13.5012	7.75956	0.506745	0.235396	-3.93664	gray
242	ENSG00000087460.25	GNAS	+	58896882	58910871	0.658292	0.0237199	13.6487	16.1199	6.1291	0.847642	0.894034	-2.85415	gray
243	ENSG00000144560.15	VGLL4	-	11561915	11558488	8.28821	0.144239	0.29374	4.52067	34.3443	0.0852129	0.0816765	-8.65478	gray
244	ENSG00000198732.11	SMOC1	+	69957661	70032363	0	126.068	4.47885	49.1289	0.000792593	0.0930114	0.598023	6.87468	gray
245	ENSG00000123728.10	RAP2C	-	132205291	132204642	0	4.47937	3.44635	11.7959	0.021837	0.298116	0.774823	3.77103	gray
246	ENSG00000164318.18	EGFLAM	+	38464387	38464937	0.0259289	10.5319	8.36161	3.62112	0.0118445	2.27394	0.0681969	7.58483	gray
247	ENSG00000113083.14	LOX	-	122066580	122066469	1.43625	99.5139	39.1631	285.297	0.015422	0.137574	0.660656	3.15714	gray
248	ENSG00000178038.17	ALS2CL	-	46670281	46669004	2.39783	6.7636	12.152	0.0108834	0.363924	110.495	0.107334	8.24612	gray
249	ENSG00000147853.17	AK3	-	4712067	4711158	29.8261	76.1784	6.83848	36.4989	0.392327	0.189582	0.832945	-1.04924	gray
250	ENSG00000050426.16	LETMD1	+	51051014	51055665	2.17009	13.8576	4.654	3.58727	0.162642	1.2893	0.304302	2.98682	gray
251	ENSG00000029993.15	HMGB3	+	150987931	150988764	3.31871	33.3594	23.6559	5.94242	0.102175	3.93152	0.041565	5.26598	red
252	ENSG00000010017.13	RANBP9	-	13634381	13621617	0.440974	7.0793	4.28523	21.4008	0.0753519	0.203957	0.669344	1.43655	gray
253	ENSG00000275066.5	SYNRG	-	37588279	37522657	4.05286	0	2.11402	4.82656	41.5286	0.449405	0.095176	-6.52995	gray
254	ENSG00000052802.13	MSMO1	+	165343004	165343071	3.14454	27.0474	19.3412	12.5011	0.119516	1.54281	0.126604	3.69029	gray
255	ENSG00000127946.17	HIP1	-	75709124	75533298	0	31.6955	1.94752	4.72407	0.0031451	0.424438	0.438316	7.07631	gray
256	ENSG00000166716.10	ZNF592	+	84791571	84802487	0.0123682	4.7523	1.82279	46.6986	0.0231577	0.0410865	0.481297	0.827172	gray
257	ENSG00000090863.12	GLG1	-	74483675	74461184	0	0	1.86461	2.15502	1	0.871216	0.928126	-0.198897	gray
258	ENSG00000143398.20	PIP5K1A	+	151203822	151249529	1.90574	33.9785	16.2012	12.8566	0.0588565	1.25814	0.231923	4.41795	gray
259	ENSG00000081154.12	PCNP	+	101585786	101592912	0.0129645	1.94674	11.4856	27.7071	0.0551925	0.416641	0.673932	2.91626	gray
260	ENSG00000140307.11	GTF2A2	-	59643096	59638059	16.503	0.0129645	0.0814871	4.22418	146.975	0.0419703	0.23491	-11.7739	gray
261	ENSG00000122515.15	ZMIZ2	+	44759084	44760848	12.5341	12.9776	0.805369	0.635796	0.966092	1.23046	0.974543	0.348966	gray
262	ENSG00000235823.3	OLMALINC	+	100380078	100380805	1.07548	5.41482	10.7654	0.352561	0.213149	24.0086	0.111909	6.81555	gray
263	ENSG00000130939.20	UBE4B	+	10097038	10134512	0	0	4.0617	11.5099	1	0.358459	0.60381	-1.48012	gray
264	ENSG00000183666.17	GUSBP1	+	21464467	21502880	0.248244	14.5856	2.98641	4.75071	0.0237133	0.636281	0.418629	4.74589	gray
265	ENSG00000111300.10	NAA25	-	112047246	112029405	0.111973	0.0630334	7.22561	25.365	1.30018	0.287674	0.560012	-2.1762	gray
266	ENSG00000198522.14	GPN1	+	27650213	27650844	0.519463	36.8131	3.05702	19.3518	0.0167817	0.1623	0.656427	3.2737	gray
267	ENSG00000108349.17	CASC3	+	40143086	40151012	0	0.0129645	1.95095	2.22447	0.885234	0.88233	0.937672	-0.00474086	gray
268	ENSG00000167193.8	CRK	-	1428540	1424087	0.129065	0.0129645	10.8368	7.93785	2.02777	1.36067	0.85414	-0.575579	gray
269	ENSG00000168807.16	SNTB2	+	69211535	69300977	0.0667417	1.3057	3.98445	7.68424	0.118618	0.524708	0.789342	2.14519	gray
270	ENSG00000058668.14	ATP2B4	+	203637435	203654887	3.46906	5.45663	0.111264	0.0158949	0.642307	1.8229	0.774516	1.5049	gray
271	ENSG00000015171.19	ZMYND11	+	186642	254626	0.0215109	25.8601	7.81107	3.71035	0.00468068	2.07621	0.245627	8.79302	gray
272	ENSG00000105656.13	ELL	-	18494410	18444651	0.0237199	0	4.77503	4.7689	1.2372	1.00126	0.998152	-0.305264	gray
273	ENSG00000145901.15	TNIP1	-	151053126	151041087	0.0512615	0	37.1478	9.60943	1.51262	3.83625	0.548003	1.34265	gray
274	ENSG00000197102.12	DYNC1H1	+	102026108	102050791	0	42.2883	1.57206	56.1293	0.00235914	0.0297364	0.875857	3.6559	gray
275	ENSG00000067900.8	ROCK1	-	21017208	20950764	0.0123682	0	7.28223	2.42071	1.12368	2.92863	0.591883	1.38199	gray
276	ENSG00000117899.11	MESD	-	80978656	80978211	8.22597	12.7361	2.8385	6.99462	0.648637	0.414187	0.97491	-0.647129	gray
277	ENSG00000144366.16	GULP1	+	188595049	188595924	9.24906	17.5509	0.0267783	3.32642	0.529665	0.0370002	0.812187	-3.83947	gray
278	ENSG00000164327.13	RICTOR	-	39050348	39004797	0.0123682	1.57355	3.69039	10.7845	0.0671434	0.348239	0.664304	2.37476	gray
279	ENSG00000160746.13	ANO10	-	43469059	43366353	0	27.5453	2.12009	12.082	0.00361725	0.182243	0.595972	5.65482	gray
280	ENSG00000105819.14	PMPCB	+	103308618	103312534	5.94848	28.3751	2.96023	1.63003	0.212413	1.7689	0.454048	3.05791	gray
281	ENSG00000121858.11	TNFSF10	-	172513848	172505744	0.23336	38.4084	2.88164	66.3529	0.00865682	0.0448686	0.768186	2.3738	gray
282	ENSG00000065548.18	ZC3H15	+	186502372	186504150	7.91602	35.9688	3.32354	18.0973	0.222242	0.188135	0.735216	-0.240367	gray
283	ENSG00000065809.13	FAM107B	-	14520765	14519517	0.0107555	9.49237	36.1366	35.8536	0.0115462	1.00787	0.847215	6.44775	gray
284	ENSG00000112079.9	STK38	-	36501567	36493889	3.57139	16.8997	15.7381	11.5177	0.215968	1.36327	0.160478	2.65818	gray
285	ENSG00000213281.5	NRAS	-	114707611	114706964	3.83661	2.20922	21.7212	22.4623	1.70473	0.967151	0.938031	-0.817733	gray
286	ENSG00000077782.21	FGFR1	-	38454993	38445721	0.66271	21.114	11.9384	0.0915102	0.0359531	62.8604	0.0723386	10.7718	gray
287	ENSG00000132842.14	AP3B1	-	78168240	78081324	0.129065	0.0360881	2.21718	3.73703	1.68321	0.603897	0.73888	-1.47884	gray
288	ENSG00000175575.13	PAAF1	+	73886672	73927731	10.5256	28.2163	0.80821	9.81133	0.375248	0.0916335	0.781365	-2.0339	gray
289	ENSG00000198961.10	PJA2	-	109336933	109335211	0.0123682	12.3468	8.84046	0.119441	0.00902787	40.742	0.0266531	12.1398	red
290	ENSG00000150347.16	ARID5B	+	61983747	62076561	0.71057	0	14.436	3.66548	8.1057	3.86032	0.565259	-1.07022	gray
291	ENSG00000284292.1	AC004922.1	+	99339526	99361461	0.0344754	22.1589	4.08294	2.93379	0.00604142	1.37878	0.331471	7.83429	gray
292	ENSG00000148019.14	CEP78	+	78254585	78272374	5.13867	4.5312	0.0158949	0.487731	1.13117	0.197191	0.883072	-2.52015	gray
293	ENSG00000174233.11	ADCY6	-	48784689	48778897	0.0259289	17.2086	11.625	1.53039	0.00727553	7.19152	0.0421231	9.94903	red
294	ENSG00000159217.10	IGF2BP1	+	49049789	49051154	2.23622	0.116391	24.7001	5.05795	10.7963	4.80812	0.552278	-1.167	gray
295	ENSG00000169967.16	MAP3K2	-	127379001	127305945	0	11.832	5.12385	27.0036	0.00838082	0.192737	0.752593	4.5234	gray
296	ENSG00000158615.9	PPP1R15B	-	204405291	204405011	5.65044	5.44313	19.4997	16.7018	1.0374	1.16652	0.898088	0.169242	gray
297	ENSG00000138594.14	TMOD3	+	51864264	51914014	0.35522	19.5883	3.67529	3.71123	0.0231214	0.990569	0.359206	5.42096	gray
298	ENSG00000112062.10	MAPK14	+	36098101	36108797	0.245746	0	3.9903	2.46918	3.45746	1.59207	0.806314	-1.11881	gray
299	ENSG00000129250.12	KIF1C	+	5024701	5026740	13.0862	21.2978	32.2123	10.125	0.61624	3.16011	0.115643	2.35841	gray
300	ENSG00000123908.12	AGO2	-	140531771	140522996	0.660476	0.573696	27.53	4.55504	1.12881	5.93551	0.48916	2.39457	gray
301	ENSG00000100796.17	PPP4R3A	-	91460655	91458009	0.0107555	15.0513	1.81019	0.731166	0.00730998	2.2982	0.348156	8.29642	gray
302	ENSG00000095261.14	PSMD5	-	120817260	120816352	0	7.64565	2.2965	33.4882	0.0129105	0.0713495	0.559295	2.46636	gray
303	ENSG00000166123.14	GPT2	+	46900951	46929433	0	5.45196	3.8097	30.6994	0.0180116	0.126941	0.557762	2.81715	gray
304	ENSG00000133302.13	SLF1	+	94697615	94705507	14.2494	0.0645327	0.0558611	4.78217	87.2133	0.0319246	0.183839	-11.4157	gray
305	ENSG00000101868.11	POLA1	+	24728068	24996980	0.0129645	47.1008	3.62827	7.25018	0.00239327	0.507235	0.427969	7.72753	gray
306	ENSG00000177119.16	ANO6	+	45358475	45432347	4.44955	52.7627	0.0426732	19.3426	0.0860634	0.00733818	0.6493	-3.55191	gray
307	ENSG00000198015.13	MRPL42	+	93493725	93501816	1.03252	10.3839	14.7074	1.31016	0.108025	10.5006	0.0344088	6.60296	red
308	ENSG00000240230.6	COX19	-	969978	969363	0.227477	0	4.75696	6.10421	3.27477	0.782849	0.854298	-2.06459	gray
309	ENSG00000162599.17	NFIA	+	61101395	61377222	11.9777	0	16.8185	5.84389	120.777	2.84637	0.96041	-5.40708	gray
310	ENSG00000083312.17	TNPO1	+	72886888	72914390	5.63368	18.3031	0.127159	0.981412	0.311561	0.210058	0.593213	-0.568726	gray
311	ENSG00000248643.5	RBM14-RBM4	+	66637848	66646467	0.247959	143.143	14.8539	106.497	0.00242916	0.140285	0.78741	5.85176	gray
312	ENSG00000134001.14	EIF2S1	+	67384310	67386512	0.397952	18.2995	3.44452	9.87749	0.0270633	0.355252	0.581948	3.71443	gray
313	ENSG00000123836.15	PFKFB2	+	207076937	207077815	13.5674	30.3328	5.91093	11.9022	0.4491	0.500817	0.70283	0.157248	gray
314	ENSG00000286129.1	AC245060.7	+	22307349	22307725	5.3531	0	27.9377	2.33659	54.531	11.5069	0.546015	-2.24457	gray
315	ENSG00000197601.13	FAR1	+	13728887	13731474	2.8154	23.4056	22.5337	4.71875	0.12403	4.697	0.00295848	5.24298	red
316	ENSG00000135750.15	KCNK1	+	233634317	233671668	0.64374	15.177	17.9984	1.52591	0.0486838	11.1312	0.00896795	7.83696	red
317	ENSG00000112149.10	CD83	+	14136229	14136674	13.1097	29.8913	0.534437	5.16983	0.440452	0.120391	0.728217	-1.87126	gray
318	ENSG00000143891.17	GALM	+	38694896	38708731	0.0129645	19.2241	4.40271	1.04034	0.0058458	3.94856	0.268012	9.39971	gray
319	ENSG00000021355.13	SERPINB1	-	2833351	2833026	11.0367	28.4308	0.0903579	7.40668	0.390342	0.0253585	0.758007	-3.9442	gray
320	ENSG00000166598.15	HSP90B1	+	103947924	103953643	560.335	0.964259	492.056	28.4872	526.596	17.216	0.906828	-4.93488	gray
321	ENSG00000151292.17	CSNK1G3	+	123517928	123614531	11.9143	0.0123682	2.53582	18.7643	106.919	0.139726	0.0612244	-9.5797	gray
322	ENSG00000102898.12	NUTF2	+	67848746	67864509	0.168538	0.0107555	4.36561	10.0292	2.4246	0.440864	0.643258	-2.45934	gray
323	ENSG00000155463.14	OXA1L	+	22771783	22772487	113.991	6.13951	52.2629	1.59398	18.2852	30.9111	0.684218	0.757449	gray
324	ENSG00000205726.15	ITSN1	+	33646985	33794442	0.0259289	0.0123682	4.08963	12.2884	1.12068	0.338191	0.590114	-1.72847	gray
325	ENSG00000136848.17	DAB2IP	+	121782798	121785528	0.0129645	45.0086	21.3538	7.98704	0.00250428	2.65286	0.144357	10.0489	gray
326	ENSG00000138031.14	ADCY3	-	24893050	24819170	3.00417	39.8524	0.0158949	5.95028	0.0776968	0.0191553	0.519946	-2.02011	gray
327	ENSG00000118515.11	SGK1	-	134241066	134227968	0.0253326	0	14.0034	3.78247	1.25333	3.6326	0.554761	1.53524	gray
328	ENSG00000136731.13	UGGT1	+	128189811	128191401	0	0.924969	8.65253	4.66488	0.0975639	1.83688	0.640837	4.23477	gray
329	ENSG00000068489.13	PRR11	+	59204705	59205353	36.4223	18.82	12.2463	4.71166	1.93036	2.56591	0.785303	0.410601	gray
330	ENSG00000154127.10	UBASH3B	+	122729795	122809906	0	0.0123682	6.19899	8.5487	0.889932	0.728316	0.845264	-0.289131	gray
331	ENSG00000134250.20	NOTCH2	-	120026967	119914467	0.166329	0.617369	2.41613	4.48731	0.371258	0.548498	0.762252	0.563066	gray
332	ENSG00000113312.11	TTC1	+	160054605	160065542	13.435	47.1879	0.913445	71.5974	0.286226	0.014135	0.668513	-4.33981	gray
333	ENSG00000129315.11	CCNT1	-	48693020	48688825	0.902875	0	6.11411	2.24896	10.0288	2.64547	0.68271	-1.92255	gray
334	ENSG00000139832.5	RAB20	-	110558716	110558399	8.59657	0.185165	1.58897	16.6783	30.4966	0.100664	0.103296	-8.24296	gray
335	ENSG00000145623.13	OSMR	+	38894396	38934069	0.0537773	0.0129645	8.18851	6.11222	1.36129	1.33423	0.859949	-0.0289693	gray
336	ENSG00000107290.14	SETX	-	132307695	132263894	0.0231236	3.27743	10.3246	16.6513	0.0364549	0.622316	0.880566	4.09346	gray
337	ENSG00000114120.14	SLC25A36	+	140977154	140979936	0	41.3317	4.79155	7.15938	0.00241361	0.673825	0.405188	8.12504	gray
338	ENSG00000134698.11	AGO4	+	35829840	35831350	1.98237	0.0430218	11.5198	2.52262	14.5598	4.43061	0.601595	-1.71641	gray
339	ENSG00000114316.13	USP4	-	49324015	49277829	6.38402	0.0129645	0.774139	6.69106	57.3988	0.128719	0.00443184	-8.80065	blue
340	ENSG00000141867.17	BRD4	-	15241829	15235518	0.346384	3.86705	7.65294	0	0.112523	77.5294	0.0988889	9.42838	gray
341	ENSG00000184203.8	PPP1R2	-	195516736	195516248	0	10.2566	2.05448	45.8601	0.00965563	0.0468773	0.546237	2.27945	gray
342	ENSG00000044574.8	HSPA5	-	125239126	125234850	2.49527	11.5303	7.28314	3.76605	0.223147	1.90974	0.105385	3.09731	gray
343	ENSG00000070770.9	CSNK2A2	-	58164000	58159571	11.0234	22.0231	32.0054	5.8702	0.502798	5.37761	0.0806074	3.41891	gray
344	ENSG00000180957.18	PITPNB	-	27893301	27853228	11.523	0	1.90459	2.92972	116.23	0.661643	0.290057	-7.45672	gray
345	ENSG00000242247.11	ARFGAP3	-	42796616	42796525	0	2.95824	3.4952	8.22845	0.0326986	0.431677	0.849522	3.72265	gray
346	ENSG00000108468.15	CBX1	-	48091559	48070058	10.5084	88.4778	1.97799	48.6593	0.119763	0.0426174	0.772137	-1.49067	gray
347	ENSG00000164944.12	VIRMA	-	94540480	94500672	12.7922	0.0123682	0.152367	7.37377	114.732	0.033767	0.0662259	-11.7304	gray
348	ENSG00000198799.12	LRIG2	+	113092989	113132259	9.64584	5.67394	0.619901	0.0376616	1.6879	5.2295	0.784413	1.63144	gray
349	ENSG00000141449.14	GREB1L	+	21252557	21525417	0	0.0247363	6.66549	2.5899	0.801691	2.51514	0.623216	1.64952	gray
350	ENSG00000124795.17	DEK	-	18239361	18224181	0.281851	49.3326	9.91857	61.2825	0.00772468	0.163215	0.977483	4.40116	gray
351	ENSG00000134851.13	TMEM165	+	55411134	55425636	23.4781	38.1271	5.58178	17.647	0.616791	0.320153	0.944829	-0.946018	gray
352	ENSG00000130741.11	EIF2S3	+	24077969	24078806	185.475	215.676	82.2179	92.3633	0.860036	0.890276	0.913182	0.0498565	gray
353	ENSG00000257218.6	GATC	+	120460028	120461899	5.09282	0.879828	3.59992	5.07059	5.29973	0.715571	0.171858	-2.88875	gray
354	ENSG00000170242.19	USP47	+	11956406	11957515	6.96276	14.3188	19.5091	0	0.48983	196.091	0.0905312	8.64503	gray
355	ENSG00000117724.13	CENPF	+	214640149	214664569	0.464097	9.61971	7.01602	8.12047	0.0580364	0.865646	0.424358	3.89875	gray
356	ENSG00000156876.10	SASS6	-	100131205	100093197	1.31325	22.4862	6.02085	7.89047	0.0625712	0.766019	0.389988	3.61381	gray
357	ENSG00000184863.11	RBM33	+	155672744	155679171	0	0.0129645	3.89519	9.47935	0.885234	0.417063	0.641052	-1.08579	gray
358	ENSG00000158769.18	F11R	-	160997696	160996194	14.9816	19.4164	1.39074	8.58666	0.772766	0.171613	0.898449	-2.17087	gray
359	ENSG00000101444.13	AHCY	-	34287406	34280268	0	169.61	4.85517	110.517	0.000589242	0.0447958	0.777773	6.24836	gray
360	ENSG00000113648.16	MACROH2A1	-	135359843	135334390	1.1465	228.357	8.10981	119.016	0.00545619	0.0689226	0.687295	3.65901	gray
361	ENSG00000116604.18	MEF2D	-	156467633	156466218	0	26.8324	5.6713	7.19739	0.003713	0.790872	0.375029	7.73472	gray
362	ENSG00000048991.16	R3HDM1	+	135630281	135711963	21.2608	0	1.11522	3.27341	213.608	0.360236	0.323396	-9.21181	gray
363	ENSG00000276077.4	CU633904.2	+	7434398	7442387	6.9263	0.0752882	3.95772	4.41116	40.0843	0.899485	0.255088	-5.47779	gray
364	ENSG00000233369.7	GTF2IP4	+	73205724	73206722	0.272254	0.0253326	3.19178	10.7382	2.97013	0.303719	0.549946	-3.28972	gray
365	ENSG00000166762.19	CATSPER2	-	43638306	43636844	2.22686	7.78572	12.3084	3.02471	0.295073	3.97106	0.0838696	3.75038	gray
366	ENSG00000055211.14	GINM1	+	149590919	149591742	0.679715	15.2996	12.1068	3.29114	0.0506323	3.59962	0.0296081	6.15164	red
367	ENSG00000172175.15	MALT1	+	58736442	58748024	2.00515	16.8336	0.134752	7.2605	0.124318	0.0318934	0.702922	-1.9627	gray
368	ENSG00000148737.17	TCF7L2	+	113097646	113102111	0.0721761	1.15563	15.3538	6.49366	0.137123	2.34373	0.588715	4.09526	gray
369	ENSG00000065923.10	SLC9A7	-	46606264	46605320	0.0742089	0.0129645	2.50957	4.65086	1.54216	0.549283	0.71376	-1.48933	gray
370	ENSG00000188191.15	PRKAR1B	-	720072	549197	1.09233	2.32318	16.9987	8.21661	0.492053	2.05597	0.601868	2.06293	gray
371	ENSG00000152242.11	C18orf25	+	46202800	46263299	0	8.25801	2.8839	1.76624	0.0119646	1.59889	0.239294	7.06215	gray
372	ENSG00000101193.8	GID8	+	62945633	62948471	50.182	30.335	33.9957	4.63282	1.65211	7.20409	0.854321	2.12451	gray
373	ENSG00000171303.7	KCNK3	+	26729688	26731193	10.084	17.5892	0.523972	3.3156	0.57572	0.182683	0.82137	-1.65603	gray
374	ENSG00000143384.13	MCL1	-	150575961	150574558	15.084	193.951	33.9449	90.2413	0.0782476	0.376847	0.559784	2.26786	gray
375	ENSG00000115204.15	MPV17	-	27318780	27309493	0.230572	27.967	4.61667	18.9211	0.011778	0.24797	0.697341	4.396	gray
376	ENSG00000134504.14	KCTD1	-	26532286	26455502	0	0.11831	3.92993	2.87022	0.458064	1.35678	0.828024	1.56656	gray
377	ENSG00000147687.19	TATDN1	-	124516488	124488599	0	0.505506	2.61481	7.57186	0.165151	0.353866	0.628238	1.09942	gray
378	ENSG00000138018.18	SELENOI	+	26389161	26395881	0.0382971	38.4007	42.2419	5.49413	0.00359207	7.56899	0.00779947	11.0411	red
379	ENSG00000106460.19	TMEM106B	+	12232751	12232891	2.49981	22.2879	10.359	2.12695	0.116126	4.69657	0.143399	5.33785	gray
380	ENSG00000131508.16	UBE2D2	+	139626000	139627688	0	74.2309	3.53129	22.5561	0.00134534	0.160279	0.534455	6.89647	gray
381	ENSG00000070961.15	ATP2B1	-	89630520	89589802	4.42339	15.0671	15.8387	2.2726	0.298238	6.7178	0.00879105	4.49345	red
382	ENSG00000095787.23	WAC	+	28591833	28592621	3.06569	14.5176	18.5032	1.79304	0.216567	9.82715	0.0213664	5.50389	red
383	ENSG00000070366.14	SMG6	-	2171748	2139438	0	18.5301	2.33386	2.26796	0.00536767	1.02783	0.37339	7.58109	gray
384	ENSG00000185800.12	DMWD	-	45784000	45783714	1.6472	5.77789	4.73964	5.12505	0.297249	0.92624	0.410566	1.63971	gray
385	ENSG00000160087.21	UBE2J2	-	1254900	1253911	71.4617	30.4607	86.4761	19.6419	2.34163	4.3854	0.767197	0.905198	gray
386	ENSG00000134108.13	ARL8B	+	5179579	5179729	9.94655	0	51.1631	2.7818	100.466	17.7886	0.534431	-2.49768	gray
387	ENSG00000076685.18	NT5C2	-	103190017	103167031	0.52068	11.2739	7.37047	0.827988	0.0545705	8.05019	0.0476197	7.20476	red
388	ENSG00000139793.18	MBNL2	+	97224628	97359272	35.9857	10.2729	3.86486	0.258344	3.47884	11.0644	0.604469	1.66925	gray
389	ENSG00000166444.19	DENND2B	-	8856766	8693353	0.25708	10.7401	6.37759	0.598585	0.0329407	9.27244	0.0653848	8.13693	gray
390	ENSG00000175931.13	UBE2O	-	76434793	76389815	10.0559	0.0215109	1.08718	3.57889	83.5799	0.3227	0.196578	-8.01682	gray
391	ENSG00000153944.11	MSI2	+	57460365	57679754	0.0129645	4.11352	5.82779	29.6164	0.02681	0.199479	0.575023	2.89539	gray
392	ENSG00000111676.15	ATN1	+	6931715	6942314	1.57033	1.60847	4.4174	8.88773	0.977676	0.502619	0.62873	-0.959891	gray
393	ENSG00000148842.18	CNNM2	+	103056087	103078491	0.165154	2.98004	10.8242	19.211	0.0860878	0.565695	0.812126	2.71614	gray
394	ENSG00000101019.22	UQCC1	-	35401677	35303458	0.129645	10.5613	3.36991	7.09787	0.02154	0.482075	0.572139	4.48417	gray
395	ENSG00000231742.6	LINC01273	+	50174301	50175890	2.3071	1.78909	4.55426	4.99062	1.27421	0.914282	0.82749	-0.478892	gray
396	ENSG00000278540.5	ACACA	-	37228229	37174550	15.3379	4.80292	2.10049	0.442777	3.1487	4.05413	0.616969	0.364636	gray
397	ENSG00000079459.13	FDFT1	+	11838966	11839295	96.7743	12.8992	39.4994	2.43454	7.45231	15.6239	0.680059	1.06799	gray
398	ENSG00000138621.12	PPCDC	+	75045908	75049739	1.81923	20.4541	0.0635796	7.68599	0.0933745	0.0210095	0.655467	-2.15199	gray
399	ENSG00000136193.17	SCRN1	-	29986741	29920107	11.6575	3.09026	1.35451	11.702	3.68543	0.123242	0.00832172	-4.90226	blue
400	ENSG00000226419.8	SLC16A1-AS1	+	113012133	113016888	8.93732	0.0645327	1.09734	2.17022	54.9272	0.527413	0.283421	-6.70244	gray
401	ENSG00000248131.6	LINC01194	+	12628149	12722381	10.0081	0	0.129172	4.83628	101.081	0.046426	0.10457	-11.0883	gray
402	ENSG00000111530.13	CAND1	+	67270769	67314619	4.31411	12.9544	0.254319	2.59087	0.338133	0.131674	0.671512	-1.36062	gray
403	ENSG00000131791.8	PRKAB2	-	147157639	147155106	0.103119	12.4771	10.7272	1.53309	0.01615	6.6299	0.0108008	8.68131	red
404	ENSG00000183780.13	SLC35F3	+	233930152	234232519	0.0123682	0	4.95903	2.66395	1.12368	1.83036	0.724105	0.703895	gray
405	ENSG00000176390.12	CRLF3	-	30816507	30803815	0.285218	0.0129645	5.5964	4.89089	3.41008	1.14136	0.957711	-1.57905	gray
406	ENSG00000125912.11	NCLN	+	3207855	3209572	1.607	61.25	37.0051	54.6229	0.0278239	0.678055	0.545855	4.60701	gray
407	ENSG00000007923.16	DNAJC11	-	6635116	6634169	3.98206	57.3076	15.119	17.7065	0.0711067	0.854684	0.371196	3.58733	gray
408	ENSG00000173598.14	NUDT4	+	93382264	93399836	0.0259289	0.314117	8.27734	21.7237	0.30409	0.383865	0.626567	0.336101	gray
409	ENSG00000147889.17	CDKN2A	-	21969590	21967754	0	63.9052	4.89971	102.588	0.00156237	0.0486883	0.80214	4.96177	gray
410	ENSG00000150093.19	ITGB1	-	32929934	32900319	1.40305	16.2441	7.74987	8.32939	0.0919625	0.931251	0.322905	3.34005	gray
411	ENSG00000107745.19	MICU1	-	72604289	72367337	0	20.4231	2.50815	33.0499	0.00487256	0.0786774	0.81303	4.0132	gray
412	ENSG00000186350.12	RXRA	+	134436776	134437014	3.10825	1.96671	20.1661	8.93075	1.55234	2.24412	0.650087	0.531698	gray
413	ENSG00000053372.5	MRTO4	+	19259418	19260121	0.689962	2.27963	11.0871	12.0556	0.331969	0.92033	0.969464	1.4711	gray
414	ENSG00000147454.14	SLC25A37	+	23572552	23575461	3.8992	31.3638	11.178	3.86097	0.127105	2.84728	0.227017	4.4855	gray
415	ENSG00000206560.11	ANKRD28	-	15741736	15667238	0	5.97092	2.46333	2.3168	0.016472	1.06063	0.282849	6.00877	gray
416	ENSG00000244045.13	TMEM199	+	28362061	28363685	0.059808	0.0215109	4.21492	3.59401	1.31517	1.16809	0.92509	-0.171107	gray
417	ENSG00000007168.13	PAFAH1B1	+	2611472	2678400	5.94856	0.408707	0.254319	6.41936	11.8901	0.0543487	0.00178702	-7.7733	blue
418	ENSG00000110328.6	GALNT18	-	11293556	11284929	0	0.0215109	3.85981	3.90937	0.822971	0.98764	0.99638	0.263143	gray
419	ENSG00000205534.6	SMG1P2	-	29545014	29543046	43.6644	8.43744	19.5068	1.76554	5.12617	10.51	0.725639	1.03581	gray
420	ENSG00000073712.15	FERMT2	-	52858279	52857273	1.86616	32.5211	14.4279	21.6575	0.0602726	0.667719	0.474466	3.46967	gray
421	ENSG00000173402.12	DAG1	+	49533669	49534482	1.10198	1.20461	5.83901	5.87244	0.921331	0.994403	0.992643	0.110111	gray
422	ENSG00000138668.19	HNRNPD	-	82367045	82353983	13.3473	36.8067	4.67648	94.5375	0.36436	0.0504713	0.526397	-2.85183	gray
423	ENSG00000161091.13	MFSD12	-	3552491	3538280	0.16383	79.3929	5.59371	47.9358	0.00331892	0.118531	0.71556	5.1584	gray
424	ENSG00000138757.14	G3BP2	-	75645102	75644732	3.02449	0.0129645	12.648	3.75872	27.6591	3.30368	0.688005	-3.06561	gray
425	ENSG00000130638.17	ATXN10	+	45716097	45843985	0	105.338	2.28704	27.1502	0.000948425	0.0875971	0.528972	6.52921	gray
426	ENSG00000101079.21	NDRG3	-	36701563	36696511	0.0907512	0	3.39497	5.08499	1.90751	0.674055	0.795876	-1.50075	gray
427	ENSG00000134308.14	YWHAQ	-	9618690	9583975	0	217.259	2.96926	149.684	0.000460068	0.0204913	0.812548	5.47702	gray
428	ENSG00000116209.12	TMEM59	-	54032015	54031674	60.1092	102.64	145.739	38.7501	0.586036	3.75389	0.0897769	2.67933	gray
429	ENSG00000089597.18	GANAB	-	62625056	62624830	10.2944	150.607	3.12463	101.945	0.0689709	0.0316001	0.833395	-1.12606	gray
430	ENSG00000177646.19	ACAD9	+	128905148	128913014	0	2.50039	2.7772	4.89065	0.0384558	0.576517	0.944233	3.90609	gray
431	ENSG00000125779.22	PANK2	+	3923736	3928747	8.23645	0.218187	2.42539	2.74156	26.1999	0.888734	0.294588	-4.88167	gray
432	ENSG00000136026.14	CKAP4	-	106238675	106238013	0.0129645	138.805	4.85777	82.5462	0.000813251	0.0599879	0.735184	6.20483	gray
433	ENSG00000111596.13	CNOT2	+	70353913	70354991	4.78479	31.9225	64.208	11.7894	0.152542	5.40884	0.137701	5.14804	gray
434	ENSG00000003436.16	TFPI	-	187546298	187464232	0	29.5854	4.47365	8.9899	0.00336866	0.503158	0.44649	7.22269	gray
435	ENSG00000106459.15	NRF1	+	129616427	129756723	0.0129645	0	3.97183	10.6784	1.12964	0.377776	0.614738	-1.58026	gray
436	ENSG00000112159.12	MDN1	-	89780661	89642781	0.699105	11.3323	5.18403	0.449509	0.0698987	9.61592	0.129827	7.10402	gray
437	ENSG00000080815.19	PSEN1	+	73150764	73161992	0.0382971	10.3698	6.49146	1.33633	0.0132091	4.58909	0.0632018	8.44053	gray
438	ENSG00000078140.14	UBE2K	+	39778628	39782788	14.6332	33.3555	88.7509	3.05721	0.440384	28.1422	0.206324	5.99783	gray
439	ENSG00000068745.15	IP6K2	-	48715730	48693760	0.76525	24.8601	11.8093	16.7097	0.0346653	0.708474	0.449909	4.35315	gray
440	ENSG00000134987.11	WDR36	+	111126900	111130501	0.0129645	8.05621	26.5623	0.0317898	0.0138501	202.309	0.202678	13.8344	gray
441	ENSG00000168461.13	RAB31	+	9843543	9862550	0.0129645	31.2093	7.91206	62.2426	0.00360801	0.128517	0.760954	5.15461	gray
442	ENSG00000156162.16	DPY19L4	+	94790118	94793838	3.22594	10.0569	40.1616	0.0655922	0.327456	243.137	0.261217	9.53625	gray
443	ENSG00000172432.19	GTPBP2	-	43620495	43612362	5.56722	5.20089	9.44634	1.13441	1.06911	7.73352	0.324799	2.85472	gray
444	ENSG00000123739.11	PLA2G12A	-	109721335	109713846	2.74844	0	0	2.93574	28.4844	0.0329409	0.00108393	-9.75608	blue
445	ENSG00000136718.10	IMP4	+	130347151	130347808	8.69828	38.1994	0	17.5138	0.229723	0.00567737	0.788669	-5.33853	gray
446	ENSG00000170145.5	SIK2	+	111615288	111717317	13.067	18.3336	1.38219	0.831847	0.714297	1.59059	0.806953	1.15497	gray
447	ENSG00000223959.8	AFG3L1P	+	89977307	89978752	0	11.1134	5.55094	2.70679	0.0089179	2.01331	0.152684	7.81865	gray
448	ENSG00000132780.17	NASP	+	45593535	45607365	1.98356	2.18157	13.8375	8.94915	0.913215	1.5402	0.743957	0.754095	gray
449	ENSG00000113615.13	SEC24A	+	134666581	134725424	7.87536	18.7663	0.441198	79.2759	0.422731	0.00681817	0.453982	-5.95421	gray
450	ENSG00000099246.17	RAB18	+	27538513	27540156	9.33884	6.32423	20.0419	1.00183	1.46926	18.2804	0.423297	3.63714	gray
451	ENSG00000135829.17	DHX9	+	182850594	182887747	6.09995	85.6474	0.282967	60.081	0.0723048	0.00636359	0.863037	-3.50618	gray
452	ENSG00000143106.13	PSMA5	-	109422499	109401850	0.0129645	202.391	6.86189	299.464	0.000557874	0.0232401	0.824383	5.38053	gray
453	ENSG00000137177.20	KIF13A	-	17981442	17835888	0.322651	0.285064	2.98873	3.79081	1.09761	0.793853	0.866198	-0.467426	gray
454	ENSG00000148411.8	NACC2	-	136011429	136011353	0.717353	14.2897	8.4641	6.17474	0.0568012	1.36485	0.185277	4.58668	gray
455	ENSG00000090273.14	NUDC	+	26925538	26946396	3.60046	98.4263	0.222529	91.0765	0.0375581	0.00353741	0.97865	-3.40836	gray
456	ENSG00000162959.13	MEMO1	-	31913538	31885136	13.6844	0.903458	2.406	5.40437	13.7369	0.455275	0.201617	-4.91517	gray
457	ENSG00000142751.15	GPN2	-	26885596	26876232	7.95465	6.24975	0.16325	1.82451	1.2685	0.136788	0.734361	-3.21311	gray
458	ENSG00000135679.25	MDM2	+	68825648	68844188	0	15.1024	6.49221	42.6622	0.00657789	0.15416	0.676161	4.55066	gray
459	ENSG00000122550.18	KLHL7	+	23175302	23175417	14.6101	20.3002	6.5797	7.346	0.72108	0.897085	0.781175	0.315086	gray
460	ENSG00000189403.15	HMGB1	-	30460942	30459851	214.694	53.7787	100.12	14.0379	3.98662	7.08873	0.751138	0.830363	gray
461	ENSG00000196323.14	ZBTB44	-	130231680	130226681	28.936	24.942	3.91785	1.69245	1.15949	2.24154	0.963684	0.950998	gray
462	ENSG00000198730.9	CTR9	+	10773237	10776971	0	0.0129645	17.4764	2.17405	0.885234	7.7291	0.475907	3.12617	gray
463	ENSG00000074603.19	DPP8	-	65500894	65446635	0.0430218	0.346384	3.1245	3.88098	0.320401	0.809976	0.932528	1.338	gray
464	ENSG00000128791.12	TWSG1	+	9385695	9400812	0.562072	0.31573	3.92085	6.1092	1.59255	0.647564	0.748161	-1.29825	gray
465	ENSG00000205517.12	RGL3	-	11417168	11416235	0.0129645	10.9169	2.85641	3.48481	0.0102537	0.824706	0.362293	6.32966	gray
466	ENSG00000164830.18	OXR1	+	106750980	106751061	0.0253326	0	3.16952	8.03326	1.25333	0.401994	0.627481	-1.64052	gray
467	ENSG00000133612.19	AGAP3	+	151095701	151105121	4.83472	0.601237	17.6914	20.8617	7.03715	0.848757	0.78193	-3.05157	gray
468	ENSG00000140284.11	SLC27A2	+	50187969	50192787	0.0129645	8.20994	7.92115	0	0.0135939	80.2115	0.000321527	12.5266	red
469	ENSG00000107104.19	KANK1	+	603958	623604	6.35266	0.0123682	0.157379	10.1568	57.4243	0.0250934	0.0502279	-11.1601	gray
470	ENSG00000186687.16	LYRM7	+	131200033	131200598	0.0926706	13.4514	6.12946	0.0811951	0.0142177	34.3798	0.117731	11.2397	gray
471	ENSG00000028203.18	VEZT	+	95226098	95296942	0.0231236	0	2.61182	3.13564	1.23124	0.838109	0.905244	-0.554898	gray
472	ENSG00000136758.18	YME1L1	-	27154585	27111555	0.0247363	0	14.0821	3.06073	1.24736	4.48698	0.525005	1.84686	gray
473	ENSG00000233429.9	HOTAIRM1	+	27099962	27100134	92.7274	16.9324	117.678	4.44751	5.45006	25.8994	0.806135	2.24857	gray
474	ENSG00000128654.14	MTX2	+	176301898	176337934	0.0231236	22.758	9.87347	2.64072	0.00538647	3.639	0.150272	9.39999	gray
475	ENSG00000188372.15	ZP3	+	76410998	76442067	7.02079	30.6262	4.34986	15.773	0.23175	0.280342	0.703004	0.274619	gray
476	ENSG00000161202.20	DVL3	+	184170944	184173611	5.36419	20.0445	16.0402	12.2877	0.27125	1.30291	0.147679	2.26405	gray
477	ENSG00000165304.8	MELK	+	36574430	36599300	0	8.66213	2.26127	0.349688	0.0114127	5.2509	0.240832	8.84578	gray
478	ENSG00000164609.10	SLU7	-	160415908	160403149	12.8317	9.61918	2.83003	36.332	1.33053	0.0804245	0.272184	-4.04822	gray
479	ENSG00000236383.8	CCDC200	-	43288517	43236863	7.48156	0.303362	25.9885	15.7379	18.7959	1.64722	0.919735	-3.51232	gray
480	ENSG00000135747.11	ZNF670-ZNF695	-	247076672	247049115	8.5861	0	0.16153	3.31493	86.861	0.0765842	0.15593	-10.1474	gray
481	ENSG00000188343.13	FAM92A	+	93705947	93710836	4.32939	15.8469	15.6087	2.23064	0.277759	6.7401	0.00712156	4.60087	red
482	ENSG00000196182.11	STK40	-	36367019	36341507	0	0.0107555	2.38787	5.96957	0.90289	0.409892	0.634253	-1.13931	gray
483	ENSG00000167005.14	NUDT21	-	56432624	56429135	22.6455	37.2014	10.1906	9.56643	0.609775	1.06457	0.663223	0.803921	gray
484	ENSG00000173041.12	ZNF680	-	64540321	64519879	20.5191	19.1304	4.43124	3.35208	1.07221	1.31261	0.990318	0.291854	gray
485	ENSG00000215262.8	KCNU1	+	36843981	36846788	0.0129645	0.0129645	4.32481	1.55243	1	2.67776	0.606388	1.42103	gray
486	ENSG00000178440.7	TIMM23B-AGAP6	+	49961383	49969434	0.0247363	0.758913	11.4559	3.77406	0.145226	2.98288	0.535158	4.36034	gray
487	ENSG00000265241.7	RBM8A	-	145925721	145921565	134.148	5.65832	200.677	0.0870669	23.3138	1073.29	0.789401	5.52471	gray
488	ENSG00000120265.18	PCMT1	+	149802530	149811415	20.378	58.1374	84.8785	8.7684	0.35163	9.58217	0.0597326	4.76822	gray
489	ENSG00000110911.16	SLC11A2	-	51019664	50985992	0.109764	83.7402	5.03952	52.4179	0.00250194	0.0978622	0.738197	5.28963	gray
490	ENSG00000159445.13	THEM4	-	151874056	151870867	15.9533	1.93858	5.09131	7.39399	7.87477	0.692729	0.215528	-3.50687	gray
491	ENSG00000099995.19	SF3A1	-	30334175	30331991	7.72769	0.0123682	24.4102	7.03098	69.6611	3.43714	0.730399	-4.34107	gray
492	ENSG00000215301.10	DDX3X	+	41337844	41348134	0.0129645	7.31844	6.27748	37.7298	0.0152275	0.168584	0.587722	3.46871	gray
493	ENSG00000155893.13	PXYLP1	+	141236385	141294637	0.05539	14.4496	4.54209	6.68123	0.01068	0.684549	0.411947	6.00217	gray
494	ENSG00000138685.16	FGF2	+	122850261	122895468	11.6828	16.8888	2.87274	1.74859	0.693565	1.60811	0.747872	1.21327	gray
495	ENSG00000040341.18	STAU2	-	73741529	73549606	25.4757	9.79038	0.640682	1.00297	2.58592	0.671532	0.601637	-1.94515	gray
496	ENSG00000163214.21	DHX57	-	38859832	38854577	0	0	2.87904	4.66634	1	0.625016	0.775394	-0.678035	gray
497	ENSG00000123124.14	WWP1	+	86462878	86467759	0.443183	0.11191	3.29732	8.25295	2.56327	0.406721	0.594787	-2.65588	gray
498	ENSG00000179134.15	SAMD4B	+	39360185	39365242	0.0259289	0.519463	6.99467	3.95006	0.203287	1.75174	0.686254	3.1072	gray
499	ENSG00000118263.15	KLF7	-	207098799	207095055	1.07937	0.0967991	8.57676	3.4556	5.99275	2.44031	0.684655	-1.29615	gray
500	ENSG00000078618.21	NRDC	-	51835485	51789209	13.512	39.1361	0.0853464	85.6341	0.346925	0.00216187	0.540993	-7.3262	gray
501	ENSG00000125753.14	VASP	+	45521878	45526985	2.45009	34.0616	13.7461	26.791	0.0746478	0.514896	0.617418	2.78611	gray
502	ENSG00000268043.7	NBPF12	+	146959317	146996092	0.318518	22.5136	1.74996	17.963	0.0185073	0.102417	0.846598	2.46829	gray
503	ENSG00000137770.14	CTDSPL2	+	44525619	44527219	2.92382	2.13338	0.45452	14.991	1.35392	0.0367452	0.335359	-5.20344	gray
504	ENSG00000166794.5	PPIB	-	64160971	64156565	0.0322664	5.70286	8.19224	0	0.0227933	82.9224	0.0307708	11.8289	red
505	ENSG00000121390.19	PSPC1	-	19702870	19674754	14.8819	0	2.96338	3.45844	149.819	0.860876	0.322414	-7.4432	gray
506	ENSG00000280441.3	FP236383.3	+	8393215	8437426	5.00401	5.09669	12.9223	13.11	0.982167	0.985788	0.994034	0.00530864	gray
507	ENSG00000077147.16	TM9SF3	-	96521446	96520674	8.35722	0.499458	24.7041	18.3236	14.1081	1.34632	0.960126	-3.38943	gray
508	ENSG00000186185.14	KIF18B	-	44936656	44924709	0.660921	1.40462	5.01225	7.76641	0.505724	0.649883	0.824377	0.361831	gray
509	ENSG00000090661.12	CERS4	+	8224104	8237002	24.189	1.23688	2.572	4.68108	18.1685	0.55887	0.32847	-5.02278	gray
510	ENSG00000166477.13	LEO1	-	51959018	51954953	11.2586	0	3.65288	9.37367	113.586	0.396138	0.0539118	-8.16357	gray
511	ENSG00000051523.11	CYBA	-	88646589	88643289	1.1831	288.801	10.5779	433.703	0.00444132	0.0246146	0.816836	2.47045	gray
512	ENSG00000131941.8	RHPN2	-	33061245	33020510	0.677594	8.26692	10.6785	1.30314	0.0929367	7.68171	0.0208936	6.36903	red
513	ENSG00000135070.15	ISCA1	-	86265926	86265767	1.32142	6.60054	42.4567	30.8265	0.212135	1.37606	0.750642	2.69748	gray
514	ENSG00000118762.8	PKD2	+	88025613	88077773	0	11.6961	3.35047	2.71302	0.00847735	1.22661	0.295096	7.17684	gray
515	ENSG00000198382.9	UVRAG	+	76078752	76142650	0	0.443183	12.7075	11.6554	0.1841	1.0895	0.937629	2.5651	gray
516	ENSG00000073921.18	PICALM	-	86042387	86028853	0.0237199	5.61426	5.65365	1.01443	0.0216511	5.16288	0.00926352	7.8976	red
517	ENSG00000270882.2	H4C14	+	149834630	149836194	0.0500689	10.8833	11.0812	18.6683	0.0136633	0.59575	0.877647	5.44632	gray
518	ENSG00000054793.14	ATP9A	-	51747114	51736527	0.0752882	1.51134	8.94921	6.24862	0.108784	1.42538	0.71036	3.71181	gray
519	ENSG00000145779.8	TNFAIP8	+	119308854	119394065	3.06381	0	19.2246	4.04397	31.6381	4.66332	0.593365	-2.76223	gray
520	ENSG00000166979.13	EVA1C	+	32438486	32468389	0.0253326	0	10.829	4.81411	1.25333	2.224	0.663207	0.827396	gray
521	ENSG00000171126.8	KCNG3	-	42488566	42466769	0	0.215109	2.6316	2.81705	0.31735	0.936425	0.99435	1.56109	gray
522	ENSG00000103429.11	BFAR	+	14640151	14668834	4.81245	0.128162	1.08317	13.6382	21.5305	0.0861231	0.191636	-7.96576	gray
523	ENSG00000177169.10	ULK1	+	131913390	131913533	0	0.0876563	3.5196	1.69434	0.532889	2.01723	0.666788	1.92047	gray
524	ENSG00000165671.20	NSD1	+	177173291	177274154	0	0	9.673	4.67531	1	2.04657	0.687539	1.03321	gray
525	ENSG00000187954.12	CYHR1	-	144463824	144451125	42.5601	17.2793	10.6232	24.004	2.45465	0.444873	0.188895	-2.46405	gray
526	ENSG00000151576.10	QTRT2	+	114077028	114088345	0	11.3422	3.91049	4.69573	0.00873961	0.836262	0.352723	6.58024	gray
527	ENSG00000105974.12	CAV1	+	116559435	116561176	27.6257	75.1243	83.9407	55.0037	0.368573	1.52514	0.117219	2.04892	gray
528	ENSG00000092201.10	SUPT16H	-	21352600	21352400	0	1.1831	5.05855	5.80738	0.0779362	0.873239	0.95606	3.48601	gray
529	ENSG00000168005.9	SPINDOC	+	63820398	63820889	4.39164	0.265337	0.181576	13.1233	12.2945	0.0212939	0.189819	-9.17336	gray
530	ENSG00000135314.12	KHDC1	-	73308091	73278029	11.9909	0.0129645	1.36897	3.24593	107.033	0.439033	0.257922	-7.9295	gray
531	ENSG00000117000.9	RLF	+	40185826	40239531	0	0	6.76942	2.34748	1	2.80674	0.600025	1.48889	gray
532	ENSG00000143337.18	TOR1AIP1	+	179918398	179922502	0.103716	0	7.2824	2.20857	2.03716	3.19782	0.579392	0.650532	gray
533	ENSG00000102471.14	NDFIP2	+	79553788	79554072	21.1911	109.887	0.117136	38.0711	0.193579	0.0056885	0.692578	-5.08873	gray
534	ENSG00000183208.12	GDPGP1	+	90243348	90245799	10.5756	0	4.56703	3.28086	106.756	1.38043	0.393295	-6.27306	gray
535	ENSG00000115271.11	GCA	+	162360933	162361119	7.49921	6.06219	0.752373	3.87025	1.2332	0.21469	0.552222	-2.52208	gray
536	ENSG00000152127.9	MGAT5	+	134135690	134371944	5.31689	0	10.4299	18.0819	54.1689	0.579145	0.513852	-6.5474	gray
537	ENSG00000164506.14	STXBP5	+	147385100	147386924	0.0129645	0.0253326	3.37679	3.0347	0.901317	1.10913	0.944542	0.299324	gray
538	ENSG00000116161.18	CACYBP	+	175010264	175010490	92.9637	14.9217	67.1593	0.0158949	6.1953	580.347	0.927908	6.5496	gray
539	ENSG00000079246.16	XRCC5	+	216205495	216206282	21.5521	63.7724	1.08091	32.0126	0.33899	0.0367741	0.87539	-3.20448	gray
540	ENSG00000125257.16	ABCC4	-	95273834	95266894	0.0237199	0	12.6336	3.29676	1.2372	3.74876	0.549504	1.59933	gray
541	ENSG00000137693.14	YAP1	+	102230174	102233419	0	57.3146	4.96932	23.7377	0.00174172	0.21266	0.571519	6.93189	gray
542	ENSG00000004700.16	RECQL	-	21486686	21470139	0.0129645	0	2.81733	2.68157	1.12964	1.04881	0.97763	-0.107119	gray
543	ENSG00000070476.15	ZXDC	-	126474081	126458253	10.2165	13.4792	0.227761	1.52094	0.759725	0.202204	0.912468	-1.90966	gray
544	ENSG00000173757.10	STAT5B	-	42253135	42245094	0	0.462485	4.56405	4.17213	0.177783	1.09174	0.897283	2.61844	gray
545	ENSG00000070831.17	CDC42	+	22085230	22091615	0.064226	4.2902	12.81	65.074	0.0374074	0.198085	0.539993	2.40473	gray
546	ENSG00000115239.24	ASB3	-	53670317	53670160	25.0155	0	10.5337	2.72834	251.155	3.75972	0.557337	-6.06181	gray
547	ENSG00000035403.18	VCL	+	74024611	74032699	0.0129645	0.0123682	2.50485	4.85601	1.00531	0.525594	0.707999	-0.935616	gray
548	ENSG00000139116.18	KIF21A	-	39415256	39294252	2.67008	0	4.94096	2.59076	27.7008	1.87343	0.954275	-3.88617	gray
549	ENSG00000161960.15	EIF4A1	+	7576167	7578625	7.18724	531.412	5.24615	721.089	0.0137104	0.00741297	0.848971	-0.887148	gray
550	ENSG00000119878.6	CRIPT	+	46624363	46625738	31.771	10.0733	28.2321	5.23695	3.13282	5.30867	0.971479	0.76089	gray
551	ENSG00000160633.13	SAFB	+	5659689	5660704	5.29635	11.6909	0.240144	2.58518	0.457672	0.126675	0.763562	-1.85319	gray
552	ENSG00000170142.12	UBE2E1	+	23817421	23883904	8.97717	7.39044	4.30159	0.74463	1.21183	5.21126	0.843512	2.10444	gray
553	ENSG00000131558.15	EXOC4	+	133661672	134065755	0.0123682	49.5181	4.68123	19.0966	0.00226466	0.249066	0.546245	6.78109	gray
554	ENSG00000140391.15	TSPAN3	-	77046716	77046502	13.4829	0.234995	3.94525	2.10368	40.5466	1.83568	0.441168	-4.4652	gray
555	ENSG00000215158.9	AC138409.2	-	34189227	34183347	3.48183	9.87379	11.358	3.94931	0.359124	2.82961	0.012476	2.97805	red
556	ENSG00000112379.9	ARFGEF3	+	138190083	138344615	0	12.5788	2.3008	0.418579	0.0078872	4.62957	0.295	9.19715	gray
557	ENSG00000128951.14	DUT	+	48342418	48342558	68.9202	0.276382	30.7393	6.29308	183.378	4.82385	0.590582	-5.24849	gray
558	ENSG00000166441.13	RPL27A	+	8686048	8686839	39.2556	16.6583	11.1253	0.515661	2.34843	18.2329	0.7883	2.95678	gray
559	ENSG00000137960.6	GIPC2	+	77992412	77994395	0.309392	16.076	4.22157	2.90024	0.0253086	1.44041	0.294391	5.83071	gray
560	ENSG00000070081.17	NUCB2	+	17306911	17331380	0	4.56305	2.55684	0.0158949	0.0214452	22.9246	0.0713296	10.062	gray
561	ENSG00000117222.14	RBBP5	-	205087696	205087213	9.93002	0.225865	3.54277	4.4918	30.7797	0.793321	0.236409	-5.27793	gray
562	ENSG00000024526.17	DEPDC1	-	68475319	68474152	7.81524	14.5179	0.0279305	5.46531	0.541475	0.0229871	0.939163	-4.558	gray
563	ENSG00000135002.12	RFK	-	76386604	76385526	47.538	60.645	25.808	21.3129	0.78423	1.20992	0.725524	0.625566	gray
564	ENSG00000101856.10	PGRMC1	+	119243272	119244464	1.25839	136.5	15.6867	44.1284	0.00994425	0.356937	0.492426	5.16566	gray
565	ENSG00000214113.10	LYRM4	-	5242783	5186599	0.840878	22.0866	3.17829	2.4855	0.0424075	1.26795	0.367153	4.90203	gray
566	ENSG00000156831.8	NSMCE2	+	125274929	125367118	0.847562	40.0796	3.90208	16.6767	0.0235832	0.238549	0.57186	3.33846	gray
567	ENSG00000120802.13	TMPO	+	98547757	98547997	0	0.0338791	2.25189	4.12759	0.746943	0.55632	0.732212	-0.425082	gray
568	ENSG00000108010.12	GLRX3	+	130139641	130179412	0.0231236	0.0667417	5.59199	14.3986	0.738409	0.39259	0.626737	-0.911398	gray
569	ENSG00000173320.12	STOX2	+	183843147	184017688	12.3114	13.5869	6.35126	1.61556	0.906806	3.76044	0.687341	2.05203	gray
570	ENSG00000167461.12	RAB8A	+	16133632	16134229	16.7923	0.0715798	7.30215	16.8622	98.4513	0.43639	0.0680643	-7.81765	gray
571	ENSG00000117133.11	RPF1	+	84480973	84497674	4.38823	22.0766	13.1111	36.5963	0.202386	0.360011	0.878307	0.830936	gray
572	ENSG00000113013.15	HSPA9	-	138572912	138559720	0	10.4141	4.88133	0	0.00951101	49.8133	0.109728	12.3546	gray
573	ENSG00000116396.14	KCNC4	+	110234043	110248677	16.5082	11.3618	1.75425	0.0120356	1.449	16.5505	0.874898	3.51374	gray
574	ENSG00000172795.16	DCP2	+	112988494	113020968	16.6779	22.3674	7.14436	6.65549	0.746766	1.07237	0.766903	0.522071	gray
575	ENSG00000279168.2	AC105052.4	-	102628813	102626746	19.5944	2.1102	2.43839	19.2853	8.91066	0.130944	0.000172413	-6.08851	blue
576	ENSG00000109685.18	NSD2	+	1919167	1932439	29.0307	0.0512615	2.35081	10.0088	192.585	0.242444	0.196003	-9.63363	gray
577	ENSG00000101654.17	RNMT	+	13742337	13764554	4.27938	54.958	3.10942	21.3156	0.0795412	0.149863	0.612198	0.913874	gray
578	ENSG00000173889.16	PHC3	-	170152358	170087581	8.42189	17.689	0.48459	5.20425	0.479054	0.110212	0.819308	-2.11991	gray
579	ENSG00000009950.16	MLXIPL	-	73606441	73602233	14.7191	6.131	3.43245	3.63526	2.37829	0.945703	0.521516	-1.33047	gray
580	ENSG00000163110.15	PDLIM5	+	94574498	94665740	2.98216	11.6523	15.5186	41.9665	0.26226	0.371284	0.694462	0.501526	gray
581	ENSG00000163681.16	SLMAP	+	57797183	57929161	14.4625	26.4978	1.36786	2.4888	0.547509	0.567005	0.732833	0.0504783	gray
582	ENSG00000163257.11	DCAF16	-	17803041	17800789	5.03388	6.4057	0	1.89695	0.789134	0.0500764	0.948011	-3.97807	gray
583	ENSG00000054267.22	ARID4B	-	235221919	235162705	0	0	4.31676	3.01091	1	1.41977	0.827195	0.505653	gray
584	ENSG00000078319.9	PMS2P1	-	100329993	100325662	0	0.565439	3.12806	7.10174	0.150277	0.448233	0.69591	1.57663	gray
585	ENSG00000187098.15	MITF	+	69846816	69860597	1.55804	8.21825	21.0852	0.0544168	0.199326	137.195	0.166006	9.42688	gray
586	ENSG00000134086.8	VHL	+	10153277	10153664	15.8993	38.3608	2.83596	4.50626	0.415991	0.637383	0.633371	0.615607	gray
587	ENSG00000248092.8	NNT-AS1	-	43596299	43572234	0.0129645	12.9741	9.48538	4.02983	0.00864029	2.32101	0.0742781	8.06946	gray
588	ENSG00000198898.14	CAPZA2	+	116905138	116918647	11.3315	9.08743	1.70162	39.7163	1.24426	0.0452482	0.303525	-4.78128	gray
589	ENSG00000070950.10	RAD18	-	8880592	8877194	0	7.83449	3.84459	1.24226	0.0126032	2.93877	0.129818	7.86528	gray
590	ENSG00000062650.19	WAPL	-	86505324	86467693	1.12731	0	9.00281	11.0387	12.2731	0.817225	0.835237	-3.90862	gray
591	ENSG00000162521.19	RBBP4	+	32680651	32683264	58.8201	25.4701	38.6823	9.236	2.30426	4.15405	0.946285	0.850219	gray
592	ENSG00000117697.15	NSL1	-	212738037	212737617	21.5776	8.94714	0.96959	0	2.39607	10.6959	0.662598	2.15832	gray
593	ENSG00000165476.14	REEP3	+	63620972	63624575	12.0431	26.2153	61.6323	7.05161	0.461445	8.63195	0.194509	4.22546	gray
594	ENSG00000288520.1	AL357075.4	-	154490862	154470217	0.0752882	2.5399	6.03513	11.6376	0.0663996	0.522691	0.819334	2.97671	gray
595	ENSG00000117298.16	ECE1	-	21239798	21219542	4.64899	1.39348	0	8.67033	3.17981	0.0114021	0.107252	-8.1235	gray
596	ENSG00000166582.10	CENPV	-	16348145	16342537	0.789416	24.5503	4.91373	80.1809	0.0360813	0.0624524	0.59319	0.791503	gray
597	ENSG00000272822.2	AC073610.2	-	48928064	48919240	2.17479	1.67372	6.7837	4.80094	1.28249	1.40457	0.820598	0.131176	gray
598	ENSG00000132604.11	TERF2	-	69366441	69355596	10.7524	9.81543	1.74273	5.96893	1.09449	0.303634	0.637402	-1.84986	gray
599	ENSG00000134056.12	MRPS36	+	69229289	69229461	0	1.64616	1.55329	7.3319	0.0572684	0.222459	0.629802	1.95773	gray
600	ENSG00000136238.18	RAC1	+	6378547	6403967	0.0388934	300.752	1.90713	140.565	0.000461666	0.0142688	0.67218	4.94987	gray
601	ENSG00000196730.13	DAPK1	+	87518918	87708630	2.24285	64.4423	15.6839	33.0183	0.0362995	0.47659	0.51794	3.71473	gray
602	ENSG00000078304.19	PPP2R5C	+	101766544	101906630	6.89576	0.0123682	1.20921	3.15426	62.2575	0.402305	0.153626	-7.27382	gray
603	ENSG00000198668.13	CALM1	+	90404785	90404989	87.5736	0.208646	159.467	15.6026	284.059	10.1618	0.777151	-4.80496	gray
604	ENSG00000148498.16	PARD3	-	34674503	34429585	0.447004	0.0129645	9.5464	4.19376	4.84227	2.24661	0.678489	-1.10793	gray
605	ENSG00000183814.15	LIN9	-	226247688	226231156	3.60942	6.42207	0.0120356	2.45088	0.568749	0.0439204	0.959455	-3.69483	gray
606	ENSG00000184903.10	IMMP2L	-	111207556	110846367	0.108684	0	4.24122	1.83196	2.08684	2.24706	0.665166	0.106716	gray
607	ENSG00000141002.20	TCF25	+	89884609	89901744	20.8912	2.57497	42.7153	14.5556	7.84726	2.92142	0.831178	-1.42552	gray
608	ENSG00000134744.14	TUT4	-	52498260	52433087	0	0	2.05528	3.6423	1	0.575925	0.74084	-0.796047	gray
609	ENSG00000196302.5	AC146944.1	-	70533618	70530521	1.12443	0.0215109	6.54702	4.74122	10.0767	1.37301	0.93353	-2.87562	gray
610	ENSG00000137074.20	APTX	-	33015376	32971422	9.60059	0.195211	0.0120356	2.98559	32.8599	0.0363093	0.202307	-9.82177	gray
611	ENSG00000156875.14	MFSD14A	+	100062914	100083366	0	27.4579	2.84538	3.61275	0.00362873	0.793316	0.395585	7.77229	gray
612	ENSG00000115839.18	RAB3GAP1	+	135169208	135170287	4.52583	2.70787	19.529	13.8552	1.64745	1.40657	0.859659	-0.228059	gray
613	ENSG00000176108.9	CHMP6	+	81005522	81005844	1.77045	5.54162	0	0.589564	0.331544	0.145019	0.630969	-1.19296	gray
614	ENSG00000001630.17	CYP51A1	-	92113585	92113258	0.0129645	0	16.0277	1.54771	1.12964	9.78792	0.463735	3.11513	gray
615	ENSG00000140479.17	PCSK6	-	101394156	101299650	0	0	4.82099	2.23864	1	2.10421	0.675107	1.07328	gray
616	ENSG00000005483.21	KMT2E	+	105020107	105070632	4.01001	2.6797	0.0108834	20.4406	1.47858	0.00539827	0.321215	-8.0975	gray
617	ENSG00000111581.10	NUP107	+	68696009	68742683	9.71253	29.2058	2.81879	12.6874	0.334832	0.228255	0.751731	-0.552792	gray
618	ENSG00000198265.12	HELZ	-	67077234	67070444	0	16.0864	2.12166	4.45911	0.00617804	0.487301	0.447307	6.30152	gray
619	ENSG00000141027.21	NCOR1	-	16154039	16031403	1.79398	24.5346	19.5826	4.04161	0.0768829	4.75241	0.0195891	5.94985	red
620	ENSG00000159256.13	MORC3	+	36352971	36376538	0.0967991	4.56001	1.45033	0.0426732	0.0422314	10.8663	0.199691	8.00733	gray
621	ENSG00000142892.15	PIGK	-	77092032	77088989	0.129065	1.03214	17.2507	4.38521	0.202329	3.86842	0.497874	4.25697	gray
622	ENSG00000057608.17	GDI2	-	5765380	5765223	0	90.6986	3.23815	111.401	0.00110134	0.0299383	0.913139	4.76466	gray
623	ENSG00000101004.15	NINL	-	25452825	25452700	4.7836	2.84815	1.77116	1.07872	1.65649	1.58745	0.777883	-0.0614229	gray
624	ENSG00000139921.13	TMX1	+	51254581	51256042	0.0231236	9.94549	24.2113	25.531	0.0122566	0.94851	0.796231	6.27403	gray
625	ENSG00000144580.13	CNOT9	+	218593845	218594885	4.58876	0.0468435	0.352892	4.94431	31.9303	0.0897828	0.00262795	-8.47427	blue
626	ENSG00000059758.8	CDK17	-	96389155	96278555	0.0366844	13.2924	6.62785	2.22072	0.0102061	2.89904	0.128066	8.15	gray
627	ENSG00000123983.14	ACSL3	+	222942223	222944623	58.1173	31.3703	24.5161	10.5564	1.84991	2.30998	0.815075	0.320425	gray
628	ENSG00000163001.11	CFAP36	+	55535739	55544328	0	0	8.5576	3.85424	1	2.18945	0.665997	1.13057	gray
629	ENSG00000197077.13	KIAA1671	+	24998717	25118138	0	7.40026	2.64548	0.022919	0.0133329	22.3357	0.169578	10.7101	gray
630	ENSG00000130508.11	PXDN	-	1633896	1631889	3.64418	61.9225	41.6826	26.3716	0.0603681	1.57839	0.136795	4.70852	gray
631	ENSG00000196586.16	MYO6	+	75916229	75919534	43.2153	3.03039	0.465546	0	13.837	5.65546	0.455741	-1.29082	gray
632	ENSG00000118200.14	CAMSAP2	+	200843232	200860701	0	35.1842	1.79414	9.34108	0.00283413	0.200628	0.508986	6.14547	gray
633	ENSG00000119408.16	NEK6	+	124259859	124264814	0.0907512	0.604515	2.48754	8.05192	0.270755	0.317415	0.599914	0.229378	gray
634	ENSG00000145354.12	CISD2	+	102873728	102888568	0	18.7563	5.64	5.96418	0.00530326	0.946542	0.329169	7.47964	gray
635	ENSG00000170088.14	TMEM192	-	165078800	165077110	0.38933	6.80664	5.36157	0.239434	0.0708493	16.0902	0.0154838	7.82721	red
636	ENSG00000171735.19	CAMTA1	+	6888199	7769705	25.426	7.71842	56.1323	0.0664524	3.26485	337.828	0.555455	6.69313	gray
637	ENSG00000146457.16	WTAP	+	159748543	159752062	0	0	3.91146	6.49247	1	0.608492	0.765909	-0.716691	gray
638	ENSG00000162695.12	SLC30A7	+	100924667	100976507	15.6335	0.0518578	1.01893	3.89089	103.607	0.280371	0.257797	-8.52956	gray
639	ENSG00000100575.14	TIMM9	-	58408745	58408494	14.966	3.76056	7.13316	0.127159	3.90256	31.8418	0.808474	3.02843	gray
640	ENSG00000114573.10	ATP6V1A	+	113809611	113811207	0	0	6.09067	2.76534	1	2.16053	0.668369	1.11139	gray
641	ENSG00000160818.16	GPATCH4	-	156600586	156595718	7.09746	9.95288	1.04663	16.6516	0.71596	0.068449	0.431952	-3.38678	gray
642	ENSG00000006704.10	GTF2IRD1	+	74471672	74542095	0.595207	0.107555	8.827	4.47515	3.34951	1.95119	0.724756	-0.779596	gray
643	ENSG00000254087.8	LYN	+	55919022	56011706	0	0	4.27192	3.47961	1	1.22134	0.898837	0.288467	gray
644	ENSG00000278259.4	MYO19	-	36530473	36495754	3.54442	11.6765	1.78969	0.203232	0.309466	6.23183	0.450038	4.3318	gray
645	ENSG00000079819.19	EPB41L2	-	131059131	130840374	8.09249	0	0.176565	1.82092	81.9249	0.143975	0.26086	-9.15234	gray
646	ENSG00000089902.10	RCOR1	+	102605067	102612958	0.139821	32.512	5.41594	2.66005	0.00735377	1.99849	0.32584	8.08621	gray
647	ENSG00000173166.18	RAPH1	-	203509089	203481780	0	0	1.77911	4.32649	1	0.424515	0.640667	-1.23611	gray
648	ENSG00000134644.15	PUM1	-	31051319	31017535	0.0237199	0	6.79487	5.14334	1.2372	1.31498	0.865928	0.08796	gray
649	ENSG00000109606.13	DHX15	-	24527744	24527475	0.0360881	145.434	28.6428	87.3858	0.000935098	0.328542	0.61266	8.45675	gray
650	ENSG00000148484.18	RSU1	-	16750883	16592744	0	5.04318	3.24148	1.41484	0.0194432	2.20584	0.0955295	6.82591	gray
651	ENSG00000187953.10	PMS2CL	+	6739118	6749236	0	9.39572	5.7186	0.774991	0.0105311	6.6499	0.0623282	9.30254	gray
652	ENSG00000165752.17	STK32C	-	132330289	132324205	43.0321	0.70008	25.2565	4.07149	53.9096	6.07853	0.691181	-3.14875	gray
653	ENSG00000099797.15	TECR	+	14532009	14565978	2.16406	91.62	3.16847	166.694	0.0246844	0.0195958	0.730028	-0.333056	gray
654	ENSG00000058262.10	SEC61A1	+	128069851	128070793	9.6992	0.0123682	21.2515	15.6716	87.2062	1.35379	0.869499	-6.00935	gray
655	ENSG00000092847.13	AGO1	+	35922270	35930094	0.0259289	0	3.98909	1.94079	1.25929	2.00368	0.69248	0.670044	gray
656	ENSG00000196588.19	MRTFA	-	40595136	40539924	0.11668	0.347609	14.1329	13.4539	0.484083	1.0501	0.966475	1.1172	gray
657	ENSG00000285437.1	POLR2J3	-	102566966	102565987	5.29095	0	25.806	2.99416	53.9095	8.37255	0.568591	-2.6868	gray
658	ENSG00000163788.14	SNRK	+	43322951	43382518	0.505017	1.25614	3.12288	11.0107	0.44613	0.290071	0.572462	-0.621061	gray
659	ENSG00000111605.18	CPSF6	+	69269939	69270123	14.0958	14.9617	28.6822	1.12099	0.942509	23.5729	0.27117	4.64448	gray
660	ENSG00000170779.11	CDCA4	-	105018753	105010713	1.59463	4.83514	2.23277	11.4184	0.34338	0.202526	0.617757	-0.761697	gray
661	ENSG00000249592.6	AC139887.2	-	776725	766176	9.89847	8.31816	2.45405	1.11353	1.18773	2.10465	0.983949	0.825378	gray
662	ENSG00000154710.17	RABGEF1	+	66811188	66811459	29.4314	22.0233	0.842012	0.553473	1.33485	1.44155	0.860798	0.110936	gray
663	ENSG00000066933.16	MYO9A	-	71934613	71826175	0.0253326	0	8.38631	1.88895	1.25333	4.26672	0.529843	1.76737	gray
664	ENSG00000100554.12	ATP6V1D	-	67338566	67337872	0.0478599	5.96571	34.4575	26.0229	0.0243764	1.32288	0.745445	5.76206	gray
665	ENSG00000082213.18	C5orf22	+	31536532	31543569	0.0322664	3.56464	3.60048	0.339665	0.0360926	8.4166	0.00206905	7.86539	red
666	ENSG00000090686.16	USP48	-	21679224	21678595	0.311147	0	11.965	3.33255	4.11147	3.51489	0.569614	-0.226175	gray
667	ENSG00000134684.10	YARS1	-	32775681	32775239	19.3556	68.0884	12.4045	39.2717	0.285321	0.317601	0.747059	0.154628	gray
668	ENSG00000168092.14	PAFAH1B2	+	117169697	117171043	9.81465	123.92	0.0476847	53.7556	0.0799437	0.00274224	0.690972	-4.86556	gray
669	ENSG00000143458.12	GABPB2	+	151120508	151123454	5.67393	6.20625	0	2.20725	0.915588	0.0433416	0.835662	-4.40088	gray
670	ENSG00000103257.9	SLC7A5	-	87830355	87830022	3.05515	885.074	18.1553	1011.57	0.00356444	0.0180447	0.940874	2.33983	gray
671	ENSG00000117859.19	OSBPL9	+	51621505	51788396	4.90079	14.9319	0	28.3023	0.332678	0.00352084	0.578048	-6.56206	gray
672	ENSG00000115762.16	PLEKHB2	+	131146888	131148877	16.574	0.251469	126.129	5.57942	47.4407	22.2257	0.496172	-1.0939	gray
673	ENSG00000286385.1	AL445255.1	-	82926546	82872094	0	0	3.28446	3.88502	1	0.849294	0.916815	-0.235664	gray
674	ENSG00000132300.19	PTCD3	+	86137786	86140904	2.19817	0.868022	6.5667	9.34713	2.37408	0.705685	0.697015	-1.75028	gray
675	ENSG00000182718.17	ANXA2	-	60372712	60361921	23.0469	0	10.6899	15.3427	231.469	0.698706	0.170285	-8.37192	gray
676	ENSG00000157869.15	RAB28	-	13444041	13404943	0.0253326	0.0129645	17.9274	19.9356	1.10949	0.899768	0.94673	-0.302268	gray
677	ENSG00000089159.16	PXN	-	120254567	120218062	0	11.6618	1.69391	6.61767	0.0085021	0.267044	0.630038	4.97312	gray
678	ENSG00000141696.13	P3H4	-	41810190	41801952	5.10865	125.809	3.89237	154.455	0.0413684	0.0258314	0.891124	-0.679402	gray
679	ENSG00000151422.13	FER	+	108967759	109136298	0	0.333419	4.56252	1.84598	0.230724	2.39597	0.576591	3.37638	gray
680	ENSG00000270231.4	NBPF8	+	120427238	120435687	7.09594	2.55901	1.28723	9.56652	2.70625	0.143508	0.0439327	-4.23709	blue
681	ENSG00000182670.13	TTC3	+	37165750	37203103	30.0257	45.3642	20.6009	14.1276	0.662625	1.45498	0.535782	1.13474	gray
682	ENSG00000036054.13	TBC1D23	+	100296860	100323846	0.0129645	0	12.2374	4.21152	1.12964	2.86149	0.598838	1.3409	gray
683	ENSG00000160877.6	NACC1	+	13127333	13129915	0.21759	0.0129645	6.94366	4.15366	2.81142	1.6559	0.77644	-0.76368	gray
684	ENSG00000151151.6	IPMK	-	58194092	58191517	0.1737	33.2829	9.50818	15.3579	0.00819882	0.621569	0.435838	6.24435	gray
685	ENSG00000040199.18	PHLPP2	-	71697864	71661083	0.0129645	0.0123682	4.01476	2.52849	1.00531	1.56545	0.783064	0.638938	gray
686	ENSG00000084733.11	RAB10	+	26135106	26137432	2.55388	35.9058	26.9772	3.95777	0.073707	6.67293	0.0247566	6.50037	red
687	ENSG00000164548.11	TRA2A	-	23524706	23515246	16.5336	0.388934	6.75389	9.69902	34.0202	0.699446	0.177644	-5.60403	gray
688	ENSG00000149311.18	ATM	+	108231696	108369099	5.05974	12.759	0.0435335	1.7652	0.401256	0.0769536	0.693681	-2.38246	gray
689	ENSG00000151276.23	MAGI1	-	65923242	65661764	0.0123682	0	4.19334	2.63759	1.12368	1.56829	0.784587	0.480963	gray
690	ENSG00000166200.15	COPS2	-	49127483	49125285	3.43242	3.14713	40.2726	0.442777	1.08786	74.3817	0.399616	6.09538	gray
691	ENSG00000143549.21	TPM3	-	154156363	154155308	177.591	0.346384	253.804	5.31694	398.069	46.8722	0.837799	-3.08621	gray
692	ENSG00000259956.2	RBM15B	+	51394395	51394721	48.5733	0.0123682	9.0638	3.72451	433.16	2.39607	0.444542	-7.49808	gray
693	ENSG00000102893.16	PHKB	+	47699743	47700348	0.505614	6.82278	3.21773	12.7721	0.0874813	0.257746	0.823764	1.5589	gray
694	ENSG00000124562.10	SNRPC	+	34759019	34771328	6.36318	0.223928	1.47928	8.12047	19.9525	0.192115	0.0273862	-6.69846	blue
695	ENSG00000278311.5	GGNBP2	+	36589445	36589843	0.0338791	5.93273	5.82753	2.17805	0.0221921	2.60202	0.0470126	6.87344	red
696	ENSG00000028116.17	VRK2	+	58068811	58090400	0	8.6245	1.6521	2.33603	0.011462	0.719244	0.393116	5.97155	gray
697	ENSG00000266028.7	SRGAP2	+	206223551	206347577	17.5165	0.0882526	43.6513	2.09783	93.5792	19.9066	0.653689	-2.23294	gray
698	ENSG00000135414.10	GDF11	+	55749820	55751851	0.0645327	0	5.81037	4.98738	1.64533	1.16177	0.92975	-0.50205	gray
699	ENSG00000164933.12	SLC25A32	-	103398961	103398642	7.27125	11.8899	8.88074	3.23064	0.614787	2.6964	0.178396	2.13288	gray
700	ENSG00000168246.6	UBTD2	-	172211633	172209646	0.0645327	7.47117	3.50698	0.514509	0.0217315	5.8697	0.121039	8.07736	gray
701	ENSG00000277147.6	LINC00869	+	149618268	149647616	4.6214	17.1144	0	7.1703	0.274271	0.0137546	0.787454	-4.31761	gray
702	ENSG00000167972.14	ABCA3	-	2323410	2275881	8.16178	25.2245	2.80472	15.0243	0.326236	0.192056	0.855473	-0.764388	gray
703	ENSG00000108424.10	KPNB1	+	47684663	47685502	39.9935	36.5207	15.7581	6.41366	1.09483	2.4346	0.895413	1.15297	gray
704	ENSG00000184060.11	ADAP2	+	30956576	30959191	0.0129645	6.18434	2.39531	1.38959	0.0179755	1.67517	0.216982	6.54213	gray
705	ENSG00000166783.22	MARF1	-	15628419	15623928	0.0215109	0.677594	3.4467	4.79585	0.156265	0.724429	0.911554	2.21285	gray
706	ENSG00000103194.15	USP10	+	84748153	84750404	14.0728	0.0107555	2.76939	6.20323	127.964	0.455225	0.170788	-8.13495	gray
707	ENSG00000161671.17	EMC10	+	50482621	50483129	0.0430218	2.6919	2.70779	15.7549	0.0512274	0.177092	0.576146	1.78951	gray
708	ENSG00000213753.11	CENPBD1P1	+	58584180	58599744	1.45593	0.458218	13.3408	7.32562	2.78732	1.81005	0.756905	-0.622847	gray
709	ENSG00000117713.20	ARID1A	+	26778068	26781159	0.0430218	10.7713	6.48686	0.951296	0.0131559	6.26546	0.0654746	8.89557	gray
710	ENSG00000138399.18	FASTKD1	-	169570340	169529753	6.44374	4.24153	0.0446857	23.0306	1.50724	0.00625518	0.278841	-7.91265	gray
711	ENSG00000270872.2	SRGAP2D	+	143992663	143997939	17.7709	0.0382971	44.1702	15.6089	129.221	2.81816	0.829249	-5.51894	gray
712	ENSG00000023287.13	RB1CC1	-	52623584	52622888	1.00026	3.15356	8.26633	15.6383	0.338171	0.531589	0.768471	0.652559	gray
713	ENSG00000198064.13	NPIPB13	-	30236246	30222898	10.6126	5.72895	0	4.26522	1.83783	0.0229084	0.396639	-6.32599	gray
714	ENSG00000162433.15	AK4	+	65199086	65232137	0.0129645	87.3834	3.23903	30.4112	0.00129127	0.109436	0.570368	6.40516	gray
715	ENSG00000272693.4	AC073107.1	-	65768367	65766509	1.70313	8.77199	0.414128	1.79612	0.203238	0.271147	0.566463	0.415903	gray
716	ENSG00000072415.9	MPP5	+	67317428	67333962	0.163541	3.77997	5.91507	10.9559	0.0679235	0.544058	0.908828	3.00178	gray
717	ENSG00000152256.14	PDK1	+	172599149	172608668	13.9092	0.427231	1.11608	11.056	26.5712	0.109007	0.0153439	-7.9293	blue
718	ENSG00000104765.16	BNIP3L	+	26413123	26450943	87.4266	0.0901549	36.7919	14.804	460.291	2.4753	0.506188	-7.5388	gray
719	ENSG00000120686.12	UFM1	+	38360840	38363000	58.5378	8.51206	133.602	3.65197	6.8088	35.6352	0.617704	2.38783	gray
720	ENSG00000132640.15	BTBD3	+	11924061	11926593	0.0366844	58.2494	9.51274	23.1969	0.00234252	0.412618	0.496011	7.46061	gray
721	ENSG00000091490.11	SEL1L3	-	25757494	25747436	0	15.0619	8.79284	4.25374	0.00659548	2.04258	0.12253	8.2747	gray
722	ENSG00000151116.17	UEVLD	-	18530742	18529608	20.4222	16.8178	4.60306	1.93704	1.21306	2.30877	0.970063	0.928476	gray
723	ENSG00000101190.13	TCFL5	-	62859737	62845136	0.331374	0.05539	2.56914	6.69427	2.77607	0.392852	0.585943	-2.82099	gray
724	ENSG00000144713.13	RPL32	-	12835013	12834953	8.50693	14.8524	0.222529	1.18054	0.575621	0.251869	0.773236	-1.19245	gray
725	ENSG00000140299.13	BNIP2	-	59662859	59659144	16.3909	38.1641	38.7541	14.6461	0.430977	2.63487	0.00160769	2.61205	red
726	ENSG00000122643.22	NT5C3A	-	33060394	33039576	15.8705	0.0129645	1.93002	10.0203	141.376	0.200588	0.0601803	-9.46109	gray
727	ENSG00000003756.17	RBM5	+	50093440	50112240	0.116811	12.4705	13.6138	1.46005	0.0172475	8.79063	0.00514045	8.99343	red
728	ENSG00000197857.14	ZNF44	-	12274289	12272178	4.86586	0	0.270213	1.97658	49.6586	0.17828	0.151784	-8.12175	gray
729	ENSG00000120333.4	MRPS14	-	175014953	175014495	0.397952	0.347542	3.20625	8.16962	1.11264	0.399807	0.60642	-1.47661	gray
730	ENSG00000115738.10	ID2	+	8683808	8684154	24.3578	0	10.8056	4.78269	244.578	2.23352	0.49839	-6.77483	gray
731	ENSG00000023228.14	NDUFS1	-	206123909	206114817	11.8206	6.49886	23.3015	0.369174	1.80646	49.8782	0.477745	4.78717	gray
732	ENSG00000107566.14	ERLIN1	-	100151809	100150093	0	27.2301	4.45735	17.5089	0.00365897	0.25881	0.670475	6.14431	gray
733	ENSG00000157764.13	BRAF	-	140913498	140734511	0	0.959445	1.84527	15.3356	0.0943891	0.126025	0.500343	0.417019	gray
734	ENSG00000159592.11	GPBP1L1	-	45671228	45670808	7.31106	0.0907512	0.524532	2.51159	38.852	0.239139	0.196229	-7.344	gray
735	ENSG00000008130.15	NADK	-	1766702	1751242	0	41.2794	7.02249	25.2208	0.00241666	0.28129	0.641797	6.8629	gray
736	ENSG00000163319.11	MRPS18C	+	83459144	83461234	4.77462	0.937283	1.03893	17.8744	4.69941	0.063364	0.255291	-6.21267	gray
737	ENSG00000173163.10	COMMD1	+	62002491	62034088	0	0.0215109	4.0581	7.85173	0.822971	0.522918	0.710791	-0.654258	gray
738	ENSG00000167693.17	NXN	-	897691	799344	0	55.9855	2.50759	27.5855	0.00178299	0.094186	0.65862	5.72314	gray
739	ENSG00000160445.11	ZER1	-	128745217	128729788	9.54308	24.8937	3.09757	10.6748	0.38582	0.296765	0.755781	-0.37861	gray
740	ENSG00000187514.16	PTMA	+	231712863	231713105	21.6664	0.0231236	73.9667	20.1392	176.785	3.65957	0.705902	-5.59417	gray
741	ENSG00000094916.16	CBX5	-	54252162	54237264	0.0259289	8.89789	9.0115	0.174844	0.0139954	33.1515	0.000111851	11.2099	red
742	ENSG00000175414.7	ARL10	+	176376361	176381908	26.4096	3.82139	15.7597	4.17726	6.76027	3.70792	0.705304	-0.866469	gray
743	ENSG00000119318.13	RAD23B	+	107330891	107331041	26.4357	19.25	9.66999	7.39698	1.37135	1.30319	0.839135	-0.0735517	gray
744	ENSG00000105983.22	LMBR1	-	156805234	156682939	6.67361	0.400551	1.44143	15.1213	13.5323	0.101268	0.143748	-7.06209	gray
745	ENSG00000196639.6	HRH1	+	11261258	11262292	0	0.0129645	15.2079	3.34616	0.885234	4.44203	0.525078	2.32709	gray
746	ENSG00000117054.14	ACADM	+	75763384	75763495	1.63483	54.6986	10.7042	21.2279	0.0316583	0.506574	0.470251	4.00012	gray
747	ENSG00000153989.8	NUS1	+	117707158	117709820	0	7.10981	3.81844	0.991143	0.01387	3.59113	0.101723	8.01633	gray
748	ENSG00000173801.17	JUP	-	41779848	41779353	1.42133	0.0388934	4.77352	4.92754	10.9532	0.969365	0.818651	-3.49817	gray
749	ENSG00000189229.11	AC069277.1	+	6646501	6729904	0.174296	11.3462	10.1259	0	0.023964	102.259	0.00333282	12.0591	red
750	ENSG00000154153.13	RETREG1	-	16506490	16473052	0.0901549	8.08567	1.60513	3.48877	0.0232302	0.475129	0.491473	4.35424	gray
751	ENSG00000169223.15	LMAN2	-	177334052	177331955	0.23336	53.7315	7.18428	71.9773	0.00619266	0.101062	0.907015	4.02854	gray
752	ENSG00000139644.13	TMBIM6	+	49764710	49764932	261.829	175.173	98.2865	93.4157	1.49441	1.05209	0.701836	-0.50632	gray
753	ENSG00000125249.7	RAP2A	+	97464820	97465702	0	5.10336	3.00899	16.8854	0.0192183	0.183039	0.657463	3.25159	gray
754	ENSG00000018699.13	TTC27	+	32702016	32746563	0.0129645	7.40513	5.33931	0	0.0150516	54.3931	0.0253334	11.8193	red
755	ENSG00000139613.12	SMARCC2	-	56163342	56162977	12.3625	0.0388934	5.40654	12.5542	89.7272	0.435154	0.0683781	-7.68788	gray
756	ENSG00000223396.4	RPS10P7	+	201519906	201526919	3.77249	11.8236	0	2.37167	0.324775	0.0404584	0.680393	-3.00493	gray
757	ENSG00000156976.17	EIF4A2	+	186789764	186789894	46.1487	157.325	13.6822	41.2335	0.293782	0.333439	0.619524	0.182678	gray
758	ENSG00000023697.13	DERA	+	16034757	16037280	12.5204	27.7472	0	7.88297	0.453203	0.0125267	0.818478	-5.17708	gray
759	ENSG00000119640.9	ACYP1	-	75056470	75055103	6.31369	0.0123682	3.73428	5.17636	57.0775	0.72669	0.184917	-6.29544	gray
760	ENSG00000164924.18	YWHAZ	-	100929218	100926217	0.679806	16.7219	4.02954	8.4128	0.0463567	0.485097	0.514939	3.38742	gray
761	ENSG00000196865.4	NHLRC2	+	113908693	113917190	9.67309	6.12586	2.65609	2.32844	1.56976	1.13492	0.730134	-0.467947	gray
762	ENSG00000137073.23	UBAP2	-	34037007	33939205	0.0123682	0.0123682	3.48608	6.4232	1	0.549742	0.726062	-0.863172	gray
763	ENSG00000132463.14	GRSF1	-	70820644	70819531	80.0182	40.3982	127.833	10.9092	1.97832	11.6205	0.559648	2.55433	gray
764	ENSG00000068024.16	HDAC4	-	239052671	239048171	0	15.8343	10.9224	0.127159	0.00627577	48.5228	0.0324002	12.9166	red
765	ENSG00000100284.21	TOM1	+	35320987	35324412	0	0.0123682	10.7601	10.0083	0.889932	1.07437	0.963233	0.271726	gray
766	ENSG00000116984.13	MTR	+	236802678	236897724	0.0645327	0.0123682	10.7249	8.77244	1.46423	1.22006	0.903125	-0.26319	gray
767	ENSG00000159167.12	STC1	-	23844330	23843319	0.520498	72.6887	66.2182	55.2513	0.00852465	1.19813	0.270467	7.13493	gray
768	ENSG00000185630.19	PBX1	+	164601235	164847069	0.781996	4.14246	13.7712	22.1885	0.207897	0.622349	0.849401	1.58185	gray
769	ENSG00000181991.16	MRPS11	+	88478263	88478387	41.4358	17.1018	71.7883	0	2.41461	718.883	0.560664	8.21782	gray
770	ENSG00000089053.13	ANAPC5	-	121339071	121335180	7.81195	5.82567	0.0158949	0.261201	1.3352	0.32086	0.836598	-2.05704	gray
771	ENSG00000130779.20	CLIP1	-	122417529	122351213	0	0	2.32986	2.1984	1	1.0572	0.970993	0.0802437	gray
772	ENSG00000257242.8	LINC01619	-	92126576	92045595	0	0	15.6386	1.90627	1	7.84473	0.475305	2.97172	gray
773	ENSG00000105879.12	CBLL1	+	107759579	107759683	0.0123682	6.62581	21.6368	1.28263	0.016707	15.7214	0.215321	9.87806	gray
774	ENSG00000115484.15	CCT4	-	61879276	61868125	3.65245	4.58747	1.0087	0.949543	0.800528	1.05637	0.845141	0.400088	gray
775	ENSG00000134905.17	CARS2	-	110701083	110686575	0.0518578	15.2612	3.7574	0.101241	0.00988578	19.168	0.242702	10.9211	gray
776	ENSG00000175105.7	ZNF654	+	88129056	88142283	0.0231236	0.0537773	4.67262	2.11133	0.800662	2.15826	0.659974	1.4306	gray
777	ENSG00000261780.3	LINC02582	+	73336830	73345010	0.0123682	0	2.51443	4.63997	1.12368	0.55157	0.724099	-1.02662	gray
778	ENSG00000155755.19	TMEM237	-	201624106	201620185	3.30457	0	0.460952	5.70927	34.0457	0.0965615	0.0730833	-8.46181	gray
779	ENSG00000087263.17	OGFOD1	+	56469850	56477493	0.0129645	6.09917	13.7957	36.8057	0.0182225	0.376519	0.696641	4.36893	gray
780	ENSG00000172890.13	NADSYN1	+	71469926	71501539	0.0129645	15.463	5.53318	3.28688	0.00725852	1.66324	0.232622	7.8401	gray
781	ENSG00000162496.9	DHRS3	-	12616104	12610259	10.0177	3.10952	2.86076	7.26996	3.15241	0.401734	0.0546075	-2.97214	gray
782	ENSG00000167004.13	PDIA3	+	43767769	43771539	10.9476	233.032	1.4841	188.834	0.0473879	0.00838439	0.916181	-2.49874	gray
783	ENSG00000058056.9	USP13	+	179784192	179784731	4.76913	0	2.59034	8.2699	48.6913	0.321431	0.138516	-7.24301	gray
784	ENSG00000170852.11	KBTBD2	-	32870812	32869002	0.247363	0.0123682	3.88444	5.29668	3.0913	0.738313	0.81994	-2.06591	gray
785	ENSG00000113460.13	BRIX1	+	34918140	34921907	0.0129645	13.1838	3.56771	1.35398	0.0085039	2.52253	0.253932	8.21253	gray
786	ENSG00000139372.15	TDG	+	103988116	103988817	0.0123682	11.0607	4.33651	0.0635796	0.0100682	27.1214	0.150359	11.3954	gray
787	ENSG00000285756.2	BX890604.2	-	3890939	3852514	4.7287	4.57121	1.74448	1.69593	1.03372	1.02703	0.981421	-0.00936039	gray
788	ENSG00000134982.17	APC	+	112713170	112844976	0	0.166329	2.53593	13.7396	0.375476	0.190463	0.511548	-0.979211	gray
789	ENSG00000108344.15	PSMD3	+	39996120	39997957	0.527017	212.175	11.0293	270.386	0.0029538	0.0411455	0.90027	3.80009	gray
790	ENSG00000065613.15	SLK	+	104027572	104029231	11.7911	13.9664	19.1383	7.27061	0.845351	2.61014	0.17759	1.6265	gray
791	ENSG00000080845.17	DLGAP4	+	36527083	36528127	4.13259	9.35724	19.1474	1.32103	0.447551	13.5446	0.15197	4.91953	gray
792	ENSG00000142856.16	ITGB3BP	-	63472655	63452645	0.0107555	1.27668	3.31022	14.6469	0.0804514	0.231251	0.565869	1.52327	gray
793	ENSG00000198874.13	TYW1	+	67031192	67239510	0	9.0983	2.59308	4.15699	0.0108716	0.632626	0.432015	5.86272	gray
794	ENSG00000139842.15	CUL4A	+	113260203	113264542	12.3083	21.0208	2.74489	35.0741	0.587495	0.0808801	0.503472	-2.86072	gray
795	ENSG00000168079.17	SCARA5	-	27870234	27870039	53.3081	7.13469	62.1793	29.3449	7.38222	2.11511	0.844792	-1.80332	gray
796	ENSG00000104231.11	ZFAND1	-	81702912	81701720	0.480745	34.9685	4.93607	16.8433	0.0165603	0.29723	0.576972	4.16578	gray
797	ENSG00000102144.15	PGK1	+	78126268	78126870	2074.96	273.211	1942.02	159.003	7.5923	12.2067	0.994788	0.685062	gray
798	ENSG00000004142.12	POLDIP2	-	28352254	28347180	0	65.518	1.8394	42.1272	0.00152397	0.0459277	0.772469	4.91346	gray
799	ENSG00000117519.16	CNN3	-	94897207	94896956	36.1045	98.0294	46.3028	30.8912	0.368947	1.49729	0.275251	2.02087	gray
800	ENSG00000122970.16	IFT81	+	110126277	110128786	0.0388934	0	13.2159	1.68389	1.38893	7.46452	0.479103	2.42607	gray
801	ENSG00000133687.16	TMTC1	-	29673771	29505986	0	0	4.15691	6.23294	1	0.672186	0.807717	-0.573067	gray
802	ENSG00000278996.1	FP671120.5	+	8210180	8215597	4.9825	3.1698	12.9223	13.4549	1.55438	0.960703	0.872671	-0.694176	gray
803	ENSG00000123091.5	RNF11	+	51273104	51273256	17.2758	2.83216	13.081	1.71417	5.92594	7.26559	0.88403	0.294037	gray
804	ENSG00000159479.17	MED8	-	43384924	43384771	0.0107555	8.14674	2.82118	30.9262	0.0134302	0.0941522	0.589554	2.80951	gray
805	ENSG00000115998.7	C2orf42	-	70245939	70217420	0.0129645	15.5303	3.12783	1.57091	0.00722729	1.93178	0.305274	8.06226	gray
806	ENSG00000146350.14	TBC1D32	-	121240384	121220657	0.0107555	0.225865	4.63608	3.44737	0.339882	1.3351	0.825191	1.97384	gray
807	ENSG00000131069.20	ACSS2	+	34877818	34923323	0	0	4.58268	9.32103	1	0.497045	0.692998	-1.00855	gray
808	ENSG00000106853.20	PTGR1	-	111563522	111562970	0.0129645	48.7005	7.71956	32.9027	0.00231482	0.236937	0.698433	6.67746	gray
809	ENSG00000118007.13	STAG1	-	136708992	136510627	0.0123682	0	4.88542	3.43222	1.12368	1.41141	0.831596	0.328907	gray
810	ENSG00000124104.19	SNX21	+	45836490	45841724	10.507	3.52799	1.73056	8.95589	2.92365	0.202141	0.0268185	-3.85434	blue
811	ENSG00000264538.6	SUZ12P1	+	30714269	30724038	8.60231	13.161	0.61489	0.228401	0.656233	2.17688	0.774169	1.72999	gray
812	ENSG00000272398.6	CD24	-	106971233	106969833	0.0129645	144.211	12.1326	45.2957	0.000782784	0.269466	0.50986	8.42727	gray
813	ENSG00000204138.13	PHACTR4	+	28499065	28500366	8.72726	0.0107555	1.49527	9.3488	79.7005	0.168834	0.00930202	-8.88284	blue
814	ENSG00000134779.15	TPGS2	-	36798018	36780027	0.78082	0.358587	11.1935	1.42942	1.92073	7.38415	0.480127	1.94278	gray
815	ENSG00000001084.13	GCLC	-	53538344	53498327	0.100621	0.0237199	14.7954	2.28075	1.62157	6.25658	0.492489	1.94798	gray
816	ENSG00000151694.14	ADAM17	-	9489282	9488586	73.6463	27.1838	47.5793	13.8648	2.70293	3.41424	0.858722	0.337042	gray
817	ENSG00000103226.18	NOMO3	+	16277151	16294805	0.0237199	32.669	14.4448	67.0968	0.00377551	0.216451	0.800552	5.84123	gray
818	ENSG00000106477.19	CEP41	-	130397532	130394740	22.5101	10.1171	4.53943	0.0120356	2.21298	41.4104	0.766673	4.22593	gray
819	ENSG00000169905.12	TOR1AIP2	-	179847608	179843938	0.0478599	0	9.21611	3.43734	1.4786	2.63365	0.618527	0.832831	gray
820	ENSG00000132485.14	ZRANB2	-	71067893	71063320	25.4875	92.1052	19.1225	29.0611	0.277506	0.659182	0.519099	1.24816	gray
821	ENSG00000196498.13	NCOR2	-	124511903	124331079	0.866409	0	11.0594	2.02589	9.66409	5.2493	0.539111	-0.880509	gray
822	ENSG00000288534.1	AP001931.2	+	57723501	57730426	8.70772	7.71791	0.211795	0.630785	1.12661	0.426658	0.910022	-1.40083	gray
823	ENSG00000169246.16	NPIPB3	-	21441526	21432024	40.1265	5.64785	9.16509	1.01372	6.99853	8.31902	0.571644	0.249363	gray
824	ENSG00000138279.16	ANXA7	-	73384418	73375443	6.89409	20.3444	0.0388139	24.1471	0.342103	0.00572496	0.727839	-5.90102	gray
825	ENSG00000157827.20	FMNL2	+	152371668	152649823	12.9554	9.19877	2.84463	22.8128	1.40399	0.128515	0.180417	-3.44953	gray
826	ENSG00000082068.9	WDR70	+	37610265	37634298	7.26288	1.82465	0.853914	11.6404	3.82558	0.0812505	0.0686081	-5.55716	gray
827	ENSG00000153774.9	CFDP1	-	75356930	75293717	8.05011	14.7167	4.27409	11.1331	0.550064	0.389392	0.9875	-0.498376	gray
828	ENSG00000142207.7	URB1	-	32339507	32330219	7.68851	0.376441	1.72839	4.80925	16.3473	0.372439	0.0822779	-5.4559	gray
829	ENSG00000083520.15	DIS3	-	72758956	72754328	4.86528	5.46642	2.67144	0	0.892005	27.7144	0.618733	4.95744	gray
830	ENSG00000106261.17	ZKSCAN1	+	100026230	100041687	8.32044	42.2	0.0476847	10.3192	0.199065	0.0141742	0.632154	-3.81189	gray
831	ENSG00000171475.14	WIPF2	+	40266237	40282687	0.23662	2.07548	13.3149	10.1007	0.154734	1.3151	0.767604	3.08732	gray
832	ENSG00000115806.13	GORASP2	+	170966915	170967127	9.18638	47.4806	37.9182	23.2992	0.195172	1.62476	0.090004	3.05741	gray
833	ENSG00000167772.12	ANGPTL4	+	8370700	8374369	9.701	392.527	43.1053	480.016	0.0249626	0.0899893	0.934867	1.84999	gray
834	ENSG00000075407.18	ZNF37A	+	38120422	38123333	12.9584	5.29133	0.765419	1.35107	2.4221	0.596401	0.575827	-2.0219	gray
835	ENSG00000160193.12	WDR4	-	42849468	42843431	0	6.37416	3.60107	2.22556	0.015446	1.59147	0.161124	6.68698	gray
836	ENSG00000101040.19	ZMYND8	-	47301170	47210458	0.0338791	25.6932	4.54129	62.0348	0.00519048	0.0746971	0.675033	3.84711	gray
837	ENSG00000108854.16	SMURF2	-	64566590	64545356	6.58809	1.1831	0.0158949	9.01557	5.21244	0.012714	0.0332318	-8.6794	blue
838	ENSG00000196502.11	SULT1A1	-	28610289	28605604	16.3832	1.97547	1.0375	13.0752	7.94191	0.0863369	0.0164883	-6.52336	blue
839	ENSG00000101181.17	MTG2	+	62201168	62202752	7.34767	6.95446	29.1621	0.921077	1.05574	28.658	0.35158	4.76262	gray
840	ENSG00000171530.14	TBCA	-	77708300	77691246	2.57875	124.318	10.8153	86.0678	0.0215303	0.126675	0.77281	2.5567	gray
841	ENSG00000105364.14	MRPL4	+	10253037	10260049	0.0129645	114.9	3.87574	83.2555	0.000982297	0.0476962	0.821955	5.60157	gray
842	ENSG00000122707.12	RECK	+	36038002	36088098	0	0	3.27641	3.16945	1	1.03272	0.983411	0.0464434	gray
843	ENSG00000105738.11	SIPA1L3	+	37937741	38208365	0	6.43909	2.39101	0.771859	0.0152927	2.85712	0.18971	7.54558	gray
844	ENSG00000165629.20	ATP5F1C	+	7806654	7807797	0.0490525	173.817	4.94329	141.381	0.000857033	0.0356464	0.880983	5.37826	gray
845	ENSG00000109332.20	UBE2D3	-	102797355	102795971	0.368167	44.5776	38.7537	24.5578	0.0104788	1.57572	0.143438	7.23239	gray
846	ENSG00000186468.13	RPS23	-	82276064	82273320	818.137	3.98973	735.466	0.0317898	200.071	5581.35	0.949347	4.80203	gray
847	ENSG00000087995.16	METTL2A	+	62438407	62448935	0.0107555	0.422251	9.94752	4.85293	0.212073	2.0286	0.657652	3.25785	gray
848	ENSG00000167632.17	TRAPPC9	-	139975949	139730344	0.0752882	49.0262	3.14768	17.2788	0.00356812	0.186876	0.551003	5.71077	gray
849	ENSG00000101346.14	POFUT1	+	32235293	32238519	0	12.1736	3.7142	3.11464	0.0081476	1.18651	0.29221	7.18613	gray
850	ENSG00000130066.16	SAT1	+	23786107	23786208	22.6496	366.685	3.04124	208.659	0.0620244	0.0150472	0.766972	-2.04334	gray
851	ENSG00000173726.11	TOMM20	-	235112025	235109343	20.8233	37.9841	70.438	6.69389	0.549398	10.3826	0.149612	4.24017	gray
852	ENSG00000171720.10	HDAC3	-	141624863	141620880	6.13108	85.6018	1.71957	58.9096	0.0727065	0.0308352	0.843	-1.23751	gray
853	ENSG00000196642.19	RABL6	+	136834340	136841184	24.6128	47.047	16.2424	23.5631	0.524164	0.690628	0.672409	0.39789	gray
854	ENSG00000119899.13	SLC17A5	-	73595047	73594035	0.0123682	21.9561	3.34383	0.718144	0.00509465	4.20932	0.317907	9.69039	gray
855	ENSG00000146007.11	ZMAT2	+	140706039	140706549	3.27081	44.2173	10.682	9.4773	0.0760609	1.12578	0.34195	3.88763	gray
856	ENSG00000103319.12	EEF2K	+	22217160	22218930	0.258131	7.31848	2.01089	0.493602	0.0482755	3.55606	0.247772	6.20285	gray
857	ENSG00000096872.16	IFT74	+	27036796	27062803	0	0.337241	2.17678	3.35024	0.228707	0.65989	0.847112	1.52873	gray
858	ENSG00000105464.3	GRIN2D	+	48402723	48413661	0.536005	4.07023	7.03625	0.0217667	0.152511	58.6059	0.0726702	8.58599	gray
859	ENSG00000198860.13	TSEN15	+	184073349	184074208	0.23662	10.6896	3.02321	4.11331	0.0311986	0.741273	0.389581	4.57045	gray
860	ENSG00000138036.18	DYNC2LI1	+	43805452	43807743	0.0215109	8.73216	4.2466	0.217667	0.0137578	13.6829	0.105006	9.95791	gray
861	ENSG00000127955.17	GNAI1	+	80200322	80218040	10.5137	21.2951	0.0544168	8.80553	0.496084	0.0173394	0.932784	-4.83846	gray
862	ENSG00000143367.16	TUFT1	+	151555776	151580661	0.0430218	9.03054	2.45889	1.29508	0.0156641	1.83422	0.268453	6.87156	gray
863	ENSG00000057657.17	PRDM1	+	106092130	106109931	0.0667417	18.2626	9.55472	1.97661	0.00908048	4.64926	0.101711	9.00002	gray
864	ENSG00000132694.18	ARHGEF11	-	156973057	156934842	0	17.6848	1.82935	4.58211	0.00562277	0.412069	0.461098	6.19546	gray
865	ENSG00000043143.20	JADE2	+	134563314	134583227	11.5328	32.7369	4.09126	3.02597	0.354259	1.34079	0.533803	1.9202	gray
866	ENSG00000110080.18	ST3GAL4	+	126402451	126414636	6.59428	56.5325	4.25322	24.4515	0.118206	0.17731	0.644247	0.584971	gray
867	ENSG00000082805.20	ERC1	+	1286293	1388345	4.30404	0	0.0953695	1.79845	44.0404	0.10291	0.138845	-8.7413	gray
868	ENSG00000205581.11	HMGN1	-	39342764	39342318	0	238.17	4.17897	159.804	0.000419692	0.0267596	0.798246	5.99458	gray
869	ENSG00000150753.12	CCT5	+	10265012	10265077	332.312	122.561	264.7	53.396	2.71001	4.9499	0.996494	0.869099	gray
870	ENSG00000145860.11	RNF145	-	159176714	159157408	8.61845	32.3844	87.8438	14.918	0.268389	5.85589	0.225354	4.44749	gray
871	ENSG00000136875.13	PRPF4	+	113292213	113292784	0.218187	8.98537	5.69573	37.4389	0.0350219	0.154393	0.601264	2.14028	gray
872	ENSG00000187764.11	SEMA4D	-	89452195	89377390	0.0259289	14.2504	5.20449	3.74734	0.00877527	1.37874	0.250077	7.29569	gray
873	ENSG00000112977.16	DAP	-	10759767	10734026	3.91273	7.18518	10.4677	1.78311	0.550807	5.61185	0.092473	3.34886	gray
874	ENSG00000132199.20	ENOSF1	-	696224	693338	19.0823	31.2045	2.72884	3.22646	0.612767	0.850404	0.755459	0.47281	gray
875	ENSG00000110075.14	PPP6R3	+	68463355	68556535	0.0490525	11.9653	3.1865	1.81202	0.0123538	1.71887	0.276001	7.12036	gray
876	ENSG00000088387.19	DOCK9	-	99060090	98812470	8.05167	3.75849	3.4567	7.20759	2.11266	0.486714	0.0121917	-2.11791	blue
877	ENSG00000054118.15	THRAP3	+	36266152	36295223	8.24405	11.5618	2.70849	2.9385	0.715504	0.924301	0.793042	0.369403	gray
878	ENSG00000107679.14	PLEKHA1	+	122423425	122425713	0	7.33658	6.81362	0.124729	0.013447	30.7643	0.00146617	11.1598	red
879	ENSG00000135486.18	HNRNPA1	+	54284879	54285244	538.514	284.985	374.431	86.4629	1.88931	4.32668	0.947229	1.1954	gray
880	ENSG00000048028.11	USP28	-	113799062	113798090	0.109167	20.6686	1.77926	32.2451	0.0100713	0.0581002	0.815314	2.52829	gray
881	ENSG00000142655.13	PEX14	+	10520005	10601262	0.0752882	0.210855	2.28805	3.80543	0.563891	0.611469	0.776914	0.116863	gray
882	ENSG00000198060.10	MARCHF5	+	92333167	92351366	0.129355	0	3.74472	7.36209	2.29355	0.515234	0.690669	-2.15428	gray
883	ENSG00000261052.6	SULT1A3	+	30204006	30204306	5.61287	41.2798	19.9023	10.0064	0.138059	1.97917	0.172074	3.84153	gray
884	ENSG00000160201.11	U2AF1	-	43099940	43092995	0.272254	125.598	5.87475	101.398	0.0029615	0.0588655	0.866734	4.31302	gray
885	ENSG00000024048.10	UBR2	+	42691281	42693504	1.17285	7.78285	34.7751	0.127159	0.161471	153.527	0.266236	9.893	gray
886	ENSG00000111707.12	SUDS3	+	118415989	118417720	0.806659	8.7289	3.34261	2.43573	0.102692	1.35764	0.257205	3.72471	gray
887	ENSG00000111912.20	NCOA7	+	125855023	125931107	0.0129645	37.3366	2.73594	15.2665	0.00301748	0.184554	0.579381	5.93455	gray
888	ENSG00000106305.10	AIMP2	+	6012252	6021338	4.32003	5.25353	1.00811	1.90024	0.825629	0.55399	0.994013	-0.575634	gray
889	ENSG00000169752.17	NRG4	-	76007446	75942766	6.25843	0	23.2131	6.31615	63.5843	3.6335	0.691719	-4.12924	gray
890	ENSG00000116285.13	ERRFI1	-	8013092	8011727	0	52.8888	15.9308	94.8968	0.00188719	0.168751	0.821834	6.48251	gray
891	ENSG00000119335.17	SET	+	128694868	128696389	0	143.145	5.9461	48.2075	0.000698104	0.125159	0.559592	7.4861	gray
892	ENSG00000106609.16	TMEM248	+	66941378	66956151	19.9885	56.7141	1.43054	156.572	0.353583	0.00976908	0.505935	-5.17768	gray
893	ENSG00000101558.14	VAPA	+	9954503	9956732	14.1741	16.0397	95.6037	6.82557	0.884409	13.8189	0.374277	3.96578	gray
894	ENSG00000160679.13	CHTOP	+	153640312	153646161	0.0123682	6.77897	2.59119	0.881553	0.016335	2.74177	0.186002	7.391	gray
895	ENSG00000165219.22	GAPVD1	+	125342234	125365006	6.98016	14.074	24.0547	39.8358	0.499516	0.604838	0.823904	0.276017	gray
896	ENSG00000274602.5	PI4KAP1	-	18562664	18533649	3.7208	6.62685	5.91591	9.95985	0.567992	0.598012	0.872905	0.0743029	gray
897	ENSG00000008128.23	CDK11A	-	1719633	1702384	6.91937	3.24056	0.409408	0.958588	2.10126	0.481215	0.587328	-2.1265	gray
898	ENSG00000139132.14	FGD4	+	32570240	32587187	6.21855	0	0.0120356	2.72794	63.1855	0.0396174	0.124718	-10.6392	gray
899	ENSG00000163249.12	CCNYL1	+	207717108	207723874	0.162945	0.0129645	10.1701	6.40824	2.32767	1.57801	0.790554	-0.56078	gray
900	ENSG00000137710.17	RDX	-	110231567	110229447	0.0129645	90.9107	28.3695	56.8047	0.00124122	0.500301	0.536678	8.65489	gray
901	ENSG00000128607.14	KLHDC10	+	130101969	130117691	0.0860436	0.0129645	3.31347	8.01868	1.64692	0.420447	0.63403	-1.96978	gray
902	ENSG00000176783.15	RUFY1	+	179577859	179594760	4.05862	0	0	2.86228	41.5862	0.0337577	0.0286041	-10.2667	blue
903	ENSG00000134138.20	MEIS2	-	37011636	36939557	0.0237199	0	11.9413	2.57124	1.2372	4.50774	0.52399	1.86533	gray
904	ENSG00000164253.14	WDR41	-	77443899	77433039	1.83918	0.0129645	5.83785	8.19962	17.1663	0.715436	0.67525	-4.58461	gray
905	ENSG00000010810.17	FYN	-	111812630	111786072	2.91302	0	0.0794745	3.19967	30.1302	0.0543917	0.00242201	-9.11361	blue
906	ENSG00000240849.11	TMEM189	-	50124173	50123931	56.0366	0.0129645	33.965	15.1764	496.941	2.22991	0.555939	-7.79994	gray
907	ENSG00000004897.12	CDC27	-	47169007	47160245	0.0354918	0.0123682	13.3306	4.17595	1.20578	3.14096	0.579875	1.38123	gray
908	ENSG00000163435.16	ELF3	+	202015826	202017179	0.0468435	10.6193	37.3359	34.3183	0.0136989	1.08767	0.784076	6.31103	gray
909	ENSG00000113194.13	FAF2	+	176454577	176510068	1.61656	12.9194	5.39631	18.9906	0.131846	0.287906	0.914729	1.12674	gray
910	ENSG00000178741.12	COX5A	-	74936643	74920276	8.58023	255.625	0.749524	183.511	0.0339436	0.00462677	0.854522	-2.87506	gray
911	ENSG00000113742.14	CPEB4	+	173889192	173956454	0.0253326	0.311908	5.27711	13.2026	0.304273	0.404215	0.641859	0.409755	gray
912	ENSG00000103018.17	CYB5B	+	69428658	69466265	43.3736	25.1345	8.20911	0.806079	1.72279	9.1704	0.835026	2.41224	gray
913	ENSG00000119125.17	GDA	+	72164989	72247544	0.109764	0.570436	1.95324	3.62782	0.312876	0.550789	0.778562	0.815908	gray
914	ENSG00000128708.13	HAT1	+	171956177	171974173	0	1.53498	3.28059	7.87196	0.0611626	0.42406	0.741106	2.79354	gray
915	ENSG00000126858.18	RHOT1	+	32225475	32225724	12.8926	0.133177	1.66897	5.60753	55.7201	0.309935	0.154123	-7.49009	gray
916	ENSG00000273136.7	NBPF26	+	120832921	120839676	8.32891	11.3629	2.6482	5.25232	0.735319	0.51346	0.967126	-0.518119	gray
917	ENSG00000167080.9	B4GALNT2	+	49142709	49143255	0.0123682	0.0123682	3.61966	4.41003	1	0.824753	0.902214	-0.277965	gray
918	ENSG00000070756.16	PABPC1	-	100715430	100702915	0	1099.13	4.83082	583.705	9.09726e-05	0.00844599	0.715629	6.53669	gray
919	ENSG00000143376.14	SNX27	+	151636666	151699076	0.249584	41.3387	6.78733	13.156	0.00843619	0.519564	0.44589	5.94456	gray
920	ENSG00000253438.4	PCAT1	+	127221923	127228689	5.25987	0.259289	12.1262	20.7698	14.918	0.585832	0.557074	-4.67042	gray
921	ENSG00000230615.7	AL139220.2	+	44115450	44115949	5.69009	4.25102	0.837419	2.96348	1.33074	0.305998	0.500215	-2.12064	gray
922	ENSG00000172845.16	SP3	-	173908532	173901718	45.4441	0.0377008	10.9534	26.7702	330.747	0.411364	0.105446	-9.6511	gray
923	ENSG00000151715.8	TMEM45B	+	129833245	129858748	0.46999	0.0129645	9.76621	3.04614	5.04575	3.13597	0.598019	-0.686155	gray
924	ENSG00000176953.12	NFATC2IP	+	28955028	28961899	0.241328	0	3.60321	3.06391	3.41328	1.17046	0.954015	-1.54409	gray
925	ENSG00000067082.15	KLF6	-	3779064	3776553	14.657	26.2929	9.88202	11.152	0.55913	0.887135	0.599727	0.66597	gray
926	ENSG00000155324.10	GRAMD2B	+	126457191	126493914	0.259731	9.54734	4.80607	26.5242	0.0372881	0.184271	0.687189	2.30504	gray
927	ENSG00000188895.12	MSL1	+	40127339	40134495	4.61441	0	15.1532	2.97815	47.1441	4.95531	0.669003	-3.25003	gray
928	ENSG00000183049.12	CAMK1D	+	12464814	12668912	0.0129645	0.0129645	4.75954	2.21384	1	2.1002	0.674665	1.07053	gray
929	ENSG00000117500.13	TMED5	-	93158592	93156257	0.375969	0	5.1585	8.20562	4.75969	0.633126	0.750043	-2.9103	gray
930	ENSG00000163602.10	RYBP	-	72439000	72377246	0	7.73409	6.92102	0.0953695	0.0127647	35.9372	0.00314647	11.4591	red
931	ENSG00000144228.9	SPOPL	+	138505594	138569161	1.03596	0	7.21945	4.87735	11.3596	1.47055	0.887776	-2.94949	gray
932	ENSG00000153113.23	CAST	+	96672706	96729170	4.01261	12.6848	0.372315	1.42314	0.321681	0.310093	0.606273	-0.0529286	gray
933	ENSG00000092036.18	HAUS4	-	22951504	22951183	1.83979	4.34648	7.30782	0.402976	0.436253	14.728	0.103643	5.07725	gray
934	ENSG00000127616.18	SMARCA4	+	11061949	11062272	0.0366844	57.9788	22.6237	17.7937	0.00235343	1.26993	0.253502	9.07576	gray
935	ENSG00000124588.20	NQO2	+	3008412	3022111	0.120519	5.54289	4.43821	0	0.0390791	45.3821	0.0124631	10.1815	red
936	ENSG00000169635.10	HIC2	+	21430864	21451459	2.74787	15.608	13.9762	1.21317	0.181301	10.7192	0.00755647	5.88567	red
937	ENSG00000061676.15	NCKAP1	-	182925576	182919668	0	0.0129645	10.5438	2.52905	0.885234	4.04854	0.535771	2.19327	gray
938	ENSG00000142945.13	KIF2C	+	44761607	44767209	12.7392	0.0253326	0.0158949	3.82028	102.441	0.0295629	0.205217	-11.7587	gray
939	ENSG00000126821.8	SGPP1	-	63703822	63684217	0	66.2157	1.93649	11.2672	0.00150794	0.179155	0.475295	6.89249	gray
940	ENSG00000181788.4	SIAH2	-	150742067	150741128	1.93759	41.6481	21.7572	14.6719	0.0488069	1.47965	0.186063	4.92202	gray
941	ENSG00000107581.13	EIF3A	-	119037932	119035043	11.8841	83.0792	2.18666	47.8603	0.144075	0.0476781	0.800266	-1.59543	gray
942	ENSG00000143155.13	TIPRL	+	168200203	168202110	17.0127	11.4657	61.216	1.91213	1.4796	30.4732	0.4098	4.36426	gray
943	ENSG00000130311.11	DDA1	+	17317515	17320290	0.386725	74.7103	2.33662	128.739	0.00650611	0.0189122	0.757543	1.53945	gray
944	ENSG00000137776.17	SLTM	-	58879426	58879051	6.58956	8.60252	17.1824	0.929947	0.768692	16.7799	0.217536	4.44818	gray
945	ENSG00000104812.15	GYS1	-	48979665	48976769	0.0452308	0	16.3652	3.64387	1.45231	4.3979	0.528318	1.59847	gray
946	ENSG00000118579.13	MED28	+	17623947	17624312	0	15.2142	5.73555	1.94792	0.0065299	2.84951	0.188539	8.76944	gray
947	ENSG00000079277.21	MKNK1	-	46574828	46557413	5.2164	37.6398	12.5211	6.57234	0.14087	1.89155	0.26667	3.74713	gray
948	ENSG00000075624.16	ACTB	-	5527668	5527153	23.7255	709.276	58.8611	1172.53	0.0335865	0.0502813	0.776491	0.582138	gray
949	ENSG00000084754.12	HADHA	-	26216337	26214510	9.72047	21.8513	0.0108834	7.19987	0.447374	0.0151898	0.843027	-4.88031	gray
950	ENSG00000175662.17	TOM1L2	-	17955350	17846830	6.38104	0.0215109	2.89995	1.43858	53.3371	1.94981	0.482012	-4.77373	gray
951	ENSG00000138081.21	FBXO11	-	47878374	47875509	0.0537773	0.0129645	9.57233	4.25648	1.36129	2.22022	0.663617	0.705729	gray
952	ENSG00000197324.9	LRP10	+	22877836	22880375	3.55709	6.91771	11.9971	0.0912182	0.521124	63.2636	0.131085	6.92361	gray
953	ENSG00000139990.18	DCAF5	-	69128207	69067360	0.193598	0.103716	2.18467	2.47807	1.44122	0.886194	0.912631	-0.701593	gray
954	ENSG00000116793.16	PHTF1	-	113733084	113716364	0	8.13843	4.74709	2.29122	0.0121382	2.02704	0.122431	7.38367	gray
955	ENSG00000162591.16	MEGF6	-	3489917	3488072	66.6487	0.0107555	39.2003	11.2941	602.667	3.44919	0.625567	-7.44896	gray
956	ENSG00000144744.17	UBA3	-	69057942	69055046	0.424284	3.57623	3.06877	7.3163	0.142614	0.427271	0.888597	1.58303	gray
957	ENSG00000075643.6	MOCOS	+	36268720	36272154	10.5128	6.85556	0.909048	0.0476847	1.5258	6.83245	0.837925	2.16284	gray
958	ENSG00000196312.15	MFSD14C	-	96947355	96889415	4.80467	0.0648223	3.29164	4.19301	29.7573	0.790038	0.228	-5.23518	gray
959	ENSG00000166471.11	TMEM41B	-	9310678	9280657	3.83629	27.1554	21.5742	43.78	0.144422	0.493943	0.980484	1.77405	gray
960	ENSG00000110367.13	DDX6	-	118753356	118751364	0.0322664	0	2.22806	13.4096	1.32266	0.172326	0.495254	-2.94023	gray
961	ENSG00000198818.10	SFT2D1	-	166320030	166319729	36.6316	13.5166	74.8413	2.09286	2.69756	34.1752	0.553752	3.66322	gray
962	ENSG00000072518.20	MARK2	+	63853392	63911018	4.1934	32.3641	11.7782	20.0185	0.132251	0.590408	0.522981	2.15844	gray
963	ENSG00000103222.19	ABCC1	+	16006417	16139611	0	6.82976	2.01338	0.423591	0.0144305	4.03632	0.223741	8.12778	gray
964	ENSG00000119541.10	VPS4B	-	63391244	63389194	0.0129645	1.67999	3.01235	1.27919	0.0634637	2.25666	0.205562	5.15211	gray
965	ENSG00000115561.16	CHMP3	-	86505601	86504526	7.91403	27.3834	29.5773	19.9055	0.291595	1.48346	0.139334	2.34693	gray
966	ENSG00000164209.17	SLC25A46	+	110749330	110762782	4.56314	21.9148	16.6009	44.8447	0.211818	0.371587	0.813757	0.810874	gray
967	ENSG00000178694.10	NSUN3	+	94092919	94126573	0	0.0123682	2.71923	10.8898	0.889932	0.256532	0.542788	-1.79456	gray
968	ENSG00000179295.18	PTPN11	+	112473004	112509910	0.129065	39.9637	5.4484	11.9627	0.00571754	0.459965	0.457536	6.32999	gray
969	ENSG00000104738.18	MCM4	+	47972235	47978157	8.74488	21.0732	0.0108834	3.64457	0.417739	0.0296118	0.727072	-3.81836	gray
970	ENSG00000198752.11	CDC42BPB	-	103023184	102943817	0	0	2.5163	3.3914	1	0.749354	0.855018	-0.41628	gray
971	ENSG00000153201.16	RANBP2	+	108784103	108784789	28.0652	9.30243	37.6694	3.23546	2.99552	11.3236	0.71799	1.91845	gray
972	ENSG00000179029.15	TMEM107	-	8173917	8173219	14.5391	11.6411	1.20659	2.46572	1.24682	0.509249	0.818842	-1.29181	gray
973	ENSG00000145390.11	USP53	+	119268173	119295517	6.59062	6.84332	2.55703	0.839021	0.963605	2.82957	0.809297	1.55407	gray
974	ENSG00000141258.13	SGSM2	+	2339707	2378530	0.0107555	11.8954	3.16871	0.0158949	0.00923313	28.2041	0.227002	11.5768	gray
975	ENSG00000111145.8	ELK3	+	96217937	96226134	0.112506	0.0388934	2.42725	7.57453	1.52999	0.329303	0.573758	-2.21604	gray
976	ENSG00000205323.9	SARNP	-	55813560	55757276	8.40533	195.625	4.616	129.491	0.0434556	0.0363914	0.808673	-0.255946	gray
977	ENSG00000248323.7	LUCAT1	-	91308812	91278923	25.1527	0.459662	52.5838	1.77694	45.1214	28.069	0.69243	-0.684834	gray
978	ENSG00000172262.11	ZNF131	+	43125029	43128656	1.50085	30.6512	22.64	8.71255	0.0520581	2.58041	0.0572848	5.63133	gray
979	ENSG00000165169.11	DYNLT3	-	37840540	37838835	22.5242	52.9901	34.6469	14.1918	0.426148	2.43126	0.127321	2.51228	gray
980	ENSG00000077549.19	CAPZB	-	19359231	19338796	0	215.68	2.18194	107.281	0.000463434	0.021251	0.688976	5.51902	gray
981	ENSG00000069329.18	VPS35	-	46660282	46657982	2.91957	33.7252	17.5553	2.49901	0.0892697	6.79306	0.10514	6.24975	gray
982	ENSG00000184014.8	DENND5A	-	9264582	9202357	0	12.2233	3.65617	0.1306	0.00811469	16.2887	0.207441	10.971	gray
983	ENSG00000046604.13	DSG2	+	31500036	31549002	7.02487	13.2541	0.0903579	0.540427	0.533533	0.297236	0.731726	-0.843968	gray
984	ENSG00000124145.6	SDC4	-	45326615	45325289	0	36.4838	4.05781	75.6361	0.00273345	0.0548987	0.711292	4.32798	gray
985	ENSG00000254101.7	LINC02055	+	136578652	136731454	0.153802	0	2.85674	4.44168	2.53802	0.651025	0.767894	-1.96292	gray
986	ENSG00000111799.21	COL12A1	-	75197328	75086139	0.0129645	5.95671	6.2445	4.05054	0.0186511	1.52859	0.182097	6.3568	gray
987	ENSG00000084093.18	REST	+	56931308	56935843	3.81369	5.28686	0.0120356	11.0871	0.726526	0.0100147	0.397106	-6.18082	gray
988	ENSG00000077254.14	USP33	-	77715223	77695989	0	86.1625	8.93861	34.937	0.00115925	0.257973	0.551413	7.79788	gray
989	ENSG00000107937.19	GTPBP4	+	1017691	1019927	31.7338	0.0494726	76.8093	5.17913	212.974	14.5685	0.671538	-3.86975	gray
990	ENSG00000087470.18	DNM1L	+	32743614	32745284	2.56434	19.6753	18.1377	0.5433	0.134731	28.3502	0.00531146	7.71713	red
991	ENSG00000078237.7	TIGAR	+	4354593	4358287	9.64636	0.860436	1.97097	3.16186	10.1478	0.634905	0.268663	-3.99849	gray
992	ENSG00000078043.16	PIAS2	-	46840985	46808842	9.90464	47.9273	0	20.2882	0.208312	0.00490481	0.752255	-5.4084	gray
993	ENSG00000110696.10	C11orf58	+	16755057	16757127	0.0462472	0.492655	4.72988	3.52123	0.246766	1.33377	0.791147	2.43429	gray
994	ENSG00000141298.19	SSH2	-	29916483	29867021	10.4481	0.05539	0	5.77933	67.8816	0.0170087	0.074198	-11.9625	gray
995	ENSG00000198496.12	NBR2	+	43134635	43140328	4.46935	6.12565	10.1398	2.03287	0.733955	4.80097	0.173143	2.70956	gray
996	ENSG00000075089.9	ACTR6	+	100224423	100225803	21.4508	0	3.54135	3.29549	215.508	1.07241	0.370294	-7.65074	gray
997	ENSG00000131437.15	KIF3A	-	132710971	132692631	0	14.4668	5.71372	5.5379	0.00686494	1.03119	0.293027	7.23084	gray
998	ENSG00000257267.3	ZNF271P	+	35302318	35308416	0.0366844	2.97183	12.5852	19.163	0.0444961	0.658528	0.880537	3.8875	gray
999	ENSG00000105835.12	NAMPT	-	106250425	106248573	4.02631	0.0107555	1.62988	4.94104	37.256	0.34316	0.0587991	-6.76245	gray
1000	ENSG00000177879.17	AP3S1	+	115863395	115914079	4.54258	48.8477	0.16325	23.0993	0.0948478	0.0113474	0.72146	-3.06326	gray
1001	ENSG00000185787.15	MORF4L1	+	78888444	78897731	0.139821	633.688	2.4631	342.542	0.000378393	0.00748041	0.722387	4.30516	gray
1002	ENSG00000221914.11	PPP2R2A	+	26334744	26363210	11.5705	3.65377	0.178285	29.8734	3.109	0.00928439	0.180957	-8.38743	gray
1003	ENSG00000115816.15	CEBPZ	-	37228849	37201609	0.0123682	7.04952	15.9929	4.0912	0.0157169	3.8397	0.193852	7.93253	gray
1004	ENSG00000153317.15	ASAP1	-	130352230	130052751	0	83.0909	3.91494	19.1679	0.00120205	0.208375	0.492593	7.43754	gray
1005	ENSG00000057252.13	SOAT1	+	179335015	179358677	15.8086	81.0756	0.354573	23.3297	0.195978	0.0194016	0.653921	-3.33644	gray
1006	ENSG00000092853.14	CLSPN	-	35766011	35734969	2.80308	9.6347	0	3.17521	0.29822	0.0305324	0.741	-3.28796	gray
1007	ENSG00000136709.12	WDR33	-	127764471	127754602	34.2204	10.88	4.38225	5.02339	3.12573	0.874861	0.506816	-1.83707	gray
1008	ENSG00000138138.13	ATAD1	-	87754662	87753107	0.0129645	10.5611	12.5061	1.82248	0.010596	6.5572	0.0152978	9.27342	red
1009	ENSG00000104164.12	BLOC1S6	+	45607092	45609708	0.0237199	34.5349	2.22761	6.05099	0.00357212	0.378412	0.449001	6.72703	gray
1010	ENSG00000188739.15	RBM34	-	235135239	235131645	0	0.559284	2.88574	13.2395	0.15168	0.223827	0.541997	0.561358	gray
1011	ENSG00000110330.8	BIRC2	+	102348678	102378666	1.20001	67.2047	3.22084	28.4208	0.0193153	0.116436	0.616732	2.59172	gray
1012	ENSG00000113649.11	TCERG1	+	146501004	146507159	27.6497	0	15.494	3.00519	277.497	5.02193	0.654424	-5.78809	gray
1013	ENSG00000173852.14	DPY19L1	-	34931411	34930528	0.466306	0.518578	12.4973	3.16956	0.915497	3.85291	0.524768	2.07332	gray
1014	ENSG00000071564.17	TCF3	-	1611053	1610966	18.8434	9.10524	1.85151	30.5739	2.05789	0.0636211	0.108135	-5.01552	gray
1015	ENSG00000143252.15	SDHC	+	161364743	161368067	4.35265	0	26.8924	3.84822	44.5265	6.83661	0.558981	-2.70331	gray
1016	ENSG00000106355.10	LSM5	-	32487035	32486222	112.3	0.0129645	65.5031	4.46182	995.001	14.3809	0.723952	-6.11247	gray
1017	ENSG00000004534.15	RBM6	+	50026901	50057587	8.90315	13.1326	0.255329	0.568357	0.680376	0.531645	0.822334	-0.35587	gray
1018	ENSG00000163041.12	H3-3A	+	226071814	226072000	99.144	536.784	157.483	252.334	0.184852	0.624253	0.490232	1.75576	gray
1019	ENSG00000214954.8	LRRC69	+	91105659	91139049	0.230703	0.0259289	17.4206	10.4045	2.62611	1.66792	0.76754	-0.654878	gray
1020	ENSG00000184900.16	SUMO3	-	44806715	44806071	0.0879459	0	33.2676	12.6514	1.87946	2.61678	0.622079	0.477478	gray
1021	ENSG00000118482.12	PHF3	+	63714453	63727706	18.5888	0.993324	3.61911	13.126	17.0936	0.281196	0.0465488	-5.92573	blue
1022	ENSG00000185710.9	SMG1P4	-	21906926	21893559	1.86386	20.4526	2.90638	16.2491	0.0955529	0.183887	0.83865	0.944448	gray
1023	ENSG00000137312.15	FLOT1	-	30739386	30727829	6.40354	67.9656	3.77465	99.0876	0.0955481	0.0390638	0.792907	-1.29039	gray
1024	ENSG00000139370.12	SLC15A4	-	128806921	128798770	6.78904	0	0.48388	2.58048	68.8904	0.217827	0.170858	-8.30498	gray
1025	ENSG00000203721.7	LINC00862	-	200385789	200383120	0.0129645	0.0123682	2.91868	5.2368	1.00531	0.565635	0.735495	-0.829691	gray
1026	ENSG00000121766.15	ZCCHC17	+	31325992	31364145	0	2.20261	14.0663	7.04303	0.043429	1.98324	0.572536	5.51305	gray
1027	ENSG00000097046.13	CDC7	+	91506949	91519256	11.6473	7.48469	0	0.158949	1.54881	0.386176	0.782472	-2.00383	gray
1028	ENSG00000152518.8	ZFP36L2	-	43223244	43222408	0.0231236	48.5557	4.59887	21.3895	0.00253051	0.218659	0.582668	6.43311	gray
1029	ENSG00000175866.15	BAIAP2	+	81109372	81116223	6.33417	32.4834	17.879	6.76978	0.197468	2.61711	0.125483	3.72828	gray
1030	ENSG00000251201.8	TMED7-TICAM2	-	115610903	115602603	20.1592	8.7597	0	0.996818	2.28667	0.0911728	0.615888	-4.6485	gray
1031	ENSG00000153147.6	SMARCA5	+	143537917	143553411	0.643144	27.15	3.5117	37.48	0.0272714	0.0961067	0.880322	1.81725	gray
1032	ENSG00000117862.13	TXNDC12	-	52037228	52020656	2.49747	0.0366844	6.59283	10.3594	19.0035	0.639887	0.604854	-4.8923	gray
1033	ENSG00000171105.14	INSR	-	7151465	7148494	0	0	3.7288	3.87672	1	0.962805	0.980559	-0.0546851	gray
1034	ENSG00000172785.18	CBWD1	-	150143	121038	6.21855	51.1873	21.3753	0.736619	0.123199	25.6691	0.162857	7.7029	gray
1035	ENSG00000106785.15	TRIM14	-	98087069	98084178	0	0	4.57168	2.90324	1	1.55555	0.787147	0.637424	gray
1036	ENSG00000187231.14	SESTD1	-	179126204	179109303	0	0.0123682	1.88551	19.7376	0.889932	0.100088	0.463189	-3.15242	gray
1037	ENSG00000136231.14	IGF2BP3	-	23387953	23310211	0	6.73834	5.58031	25.6412	0.0146234	0.220671	0.655452	3.91554	gray
1038	ENSG00000092439.16	TRPM7	-	50619237	50585071	8.81032	9.80552	1.56858	0.56895	0.899531	2.49433	0.879819	1.47141	gray
1039	ENSG00000115866.11	DARS1	-	135955704	135905880	0.0253326	15.8679	19.5456	0.826535	0.00784904	21.2033	0.0116537	11.3995	red
1040	ENSG00000124209.4	RAB22A	+	58356311	58360869	0	0	7.70081	3.76313	1	2.0193	0.691039	1.01385	gray
1041	ENSG00000162623.16	TYW3	+	74764181	74764399	0	17.6585	2.01009	48.8252	0.00563111	0.0431289	0.626922	2.93716	gray
1042	ENSG00000189079.17	ARID2	+	45876558	45906540	0	0.134613	3.20195	5.97474	0.426233	0.543554	0.732371	0.350781	gray
1043	ENSG00000177951.17	BET1L	-	205195	202933	0	14.4658	5.82179	10.5031	0.00686538	0.558497	0.546645	6.34607	gray
1044	ENSG00000074800.16	ENO1	-	8875793	8870160	6.34781	0	0	2.96869	64.4781	0.0325872	0.110226	-10.9503	gray
1045	ENSG00000257103.8	LSM14A	+	34204548	34228093	0	23.2752	2.99875	7.61397	0.00427804	0.401706	0.479739	6.55304	gray
1046	ENSG00000165669.14	FAM204A	-	118310721	118305889	9.56675	0.0537773	46.3085	22.5103	62.862	2.05254	0.794199	-4.93671	gray
1047	ENSG00000165983.14	PTER	+	16438920	16440401	7.85926	0.0123682	8.82899	2.16791	70.832	3.9371	0.920351	-4.1692	gray
1048	ENSG00000086062.12	B4GALT1	-	33113053	33110647	0.0129645	175.675	8.8459	275.113	0.000642667	0.0325054	0.804701	5.66046	gray
1049	ENSG00000065243.20	PKN2	+	88797636	88835348	0	0.0129645	4.07262	6.91029	0.885234	0.595214	0.758179	-0.572651	gray
1050	ENSG00000156510.13	HKDC1	+	69233897	69255916	0	0	4.78119	2.20685	1	2.11595	0.673288	1.08131	gray
1051	ENSG00000114867.21	EIF4G1	+	184335072	184335351	15.8011	149.819	54.4011	98.1391	0.106064	0.554779	0.548141	2.38698	gray
1052	ENSG00000165434.8	PGM2L1	-	74397763	74331278	0.0215109	10.0242	12.3208	0.0158949	0.0120021	107.173	0.010434	13.1244	red
1053	ENSG00000215196.5	BASP1-AS1	-	17175017	17158659	0	0	1.49629	2.72566	1	0.564927	0.730751	-0.823864	gray
1054	ENSG00000166135.14	HIF1AN	+	100548845	100550001	9.58518	33.2736	1.46611	2.83334	0.290205	0.533899	0.563323	0.879497	gray
1055	ENSG00000177200.17	CHD9	+	53140416	53320198	0.0129645	0	3.64549	4.62489	1.12964	0.792715	0.881478	-0.510995	gray
1056	ENSG00000119559.17	C19orf25	-	1478436	1473201	18.0561	0.922396	0.983054	2.62999	17.7584	0.396724	0.347583	-5.48422	gray
1057	ENSG00000005020.13	SKAP2	-	26668681	26667068	113.342	70.441	37.902	25.5246	1.60817	1.48303	0.775424	-0.11687	gray
1058	ENSG00000038532.16	CLEC16A	+	11012594	11182181	0.120519	23.3688	4.15706	0	0.00939626	42.5706	0.289851	12.1455	gray
1059	ENSG00000139405.16	RITA1	+	113192153	113192363	9.251	4.45818	11.2324	0.210075	2.05148	36.5472	0.636728	4.15503	gray
1060	ENSG00000180398.13	MCFD2	-	46906502	46905235	5.23615	4.31069	1.49374	36.6114	1.20982	0.0434128	0.371023	-4.80053	gray
1061	ENSG00000130340.16	SNX9	+	157826502	157943298	1.01798	0.388934	5.21305	17.1447	2.28658	0.308097	0.533332	-2.89173	gray
1062	ENSG00000116747.12	RO60	+	193085984	193091774	0.70986	18.5894	12.1351	40.1495	0.0433326	0.303982	0.823495	2.81046	gray
1063	ENSG00000099940.12	SNAP29	+	20873964	20887968	0.0253326	20.7651	11.3416	14.7017	0.00600679	0.772988	0.424014	7.00771	gray
1064	ENSG00000134278.15	SPIRE1	-	12549469	12446513	0	26.5285	1.82279	7.01114	0.00375538	0.270392	0.493401	6.16995	gray
1065	ENSG00000109180.14	OCIAD1	+	48861194	48861246	0.421114	83.9036	4.86426	52.124	0.00620347	0.0950569	0.738264	3.93764	gray
1066	ENSG00000213639.10	PPP1CB	+	28759520	28802935	1.20569	34.4169	7.81439	8.58935	0.0378277	0.910815	0.360983	4.58964	gray
1067	ENSG00000164096.13	C4orf3	-	119297629	119297052	14.6015	54.8757	4.79129	10.9073	0.267418	0.444368	0.566574	0.732661	gray
1068	ENSG00000198040.10	ZNF84	+	133054758	133063297	0	8.00681	2.50156	0.270213	0.0123353	7.0272	0.204361	9.15401	gray
1069	ENSG00000180185.11	FAHD1	+	1828274	1828641	31.1151	10.1988	58.2146	0.0597204	3.03094	365.104	0.581737	6.9124	gray
1070	ENSG00000132155.12	RAF1	-	12596211	12592752	0.0975087	13.0175	16.3281	2.55564	0.0150569	6.18611	0.0230423	8.68246	red
1071	ENSG00000036257.13	CUL3	-	224473920	224472747	22.843	17.8522	35.1987	0.130032	1.278	153.451	0.40299	6.90775	gray
1072	ENSG00000166446.15	CDYL2	-	80699884	80603773	8.85796	0.0354918	0.111264	7.18268	66.1144	0.0290092	0.0109502	-11.1542	blue
1073	ENSG00000152620.13	NADK2	-	36193713	36192884	2.17297	11.5559	0.217667	2.70816	0.195006	0.113123	0.605463	-0.785628	gray
1074	ENSG00000188092.15	GPR89B	+	147958063	147977233	0.0129645	0	2.52961	23.7191	1.12964	0.110399	0.467655	-3.35506	gray
1075	ENSG00000138674.17	SEC31A	-	82843683	82839166	0	0.0129645	4.41026	18.2205	0.885234	0.246187	0.538295	-1.8463	gray
1076	ENSG00000205060.11	SLC35B4	-	134294498	134293809	0	18.0682	2.3045	4.28415	0.00550412	0.548454	0.428512	6.63872	gray
1077	ENSG00000148426.13	PROSER2	+	11835106	11870874	0.270465	47.6371	2.8223	29.5938	0.00776052	0.0984147	0.737606	3.66465	gray
1078	ENSG00000115504.14	EHBP1	+	62879017	62891158	9.48271	0.0322664	1.01716	2.02061	72.4501	0.526812	0.299311	-7.10355	gray
1079	ENSG00000135341.18	MAP3K7	-	90515692	90515632	3.37127	1.0069	17.1832	11.773	3.13603	1.45567	0.882662	-1.10726	gray
1080	ENSG00000113658.18	SMAD5	+	136182733	136183496	64.4347	3.18926	12.8428	8.4095	19.6199	1.52098	0.422911	-3.68924	gray
1081	ENSG00000286850.1	AL358232.2	-	94510064	94503847	0.159106	0.375373	3.06204	8.54195	0.545058	0.365894	0.610566	-0.574984	gray
1082	ENSG00000159140.21	SON	+	33560662	33576693	3.63131	0.0129645	0.998088	3.36621	33.0308	0.316798	0.0278337	-6.70411	blue
1083	ENSG00000138095.19	LRPPRC	-	43990858	43887744	0.139821	49.8826	3.80323	13.6812	0.00479808	0.283227	0.493821	5.88336	gray
1084	ENSG00000060138.13	YBX3	-	10699226	10699088	72.8269	39.8024	49.6113	84.6201	1.82763	0.586771	0.0472604	-1.63911	blue
1085	ENSG00000144959.11	NCEH1	-	172697993	172658868	24.8068	8.96492	10.0356	0.177425	2.7476	36.5346	0.830844	3.73302	gray
1086	ENSG00000127481.15	UBR4	-	19209426	19180205	11.5789	0.0129645	0.0120356	1.74246	103.386	0.0608077	0.309039	-10.7315	gray
1087	ENSG00000101350.8	KIF3B	+	32311700	32333632	1.84305	61.2473	2.70719	31.316	0.031673	0.0893553	0.684701	1.4963	gray
1088	ENSG00000122566.21	HNRNPA2B1	-	26192105	26190308	0	35.3647	15.4963	65.9097	0.00281971	0.236273	0.847236	6.38877	gray
1089	ENSG00000124571.18	XPO5	-	43554437	43522338	10.3981	21.0015	2.24484	3.51842	0.497504	0.648028	0.686439	0.381349	gray
1090	ENSG00000163683.12	SMIM14	-	39597459	39576723	5.09674	0	2.00452	2.53249	51.9674	0.79944	0.226103	-6.02247	gray
1091	ENSG00000141582.15	CBX4	-	79833630	79833156	0.440974	1.61534	2.79111	4.13554	0.315374	0.682585	0.969001	1.11395	gray
1092	ENSG00000149532.15	CPSF7	-	61402726	61402652	20.8686	6.83353	35.9845	1.21926	3.02424	27.352	0.615151	3.177	gray
1093	ENSG00000143420.19	ENSA	-	150622133	150602774	33.525	0	89.2808	4.71025	336.25	18.5813	0.640919	-4.17761	gray
1094	ENSG00000140577.16	CRTC3	+	90593902	90613185	0	0.0107555	2.92845	5.46318	0.90289	0.544373	0.723106	-0.729954	gray
1095	ENSG00000213742.7	ZNF337-AS1	+	25641657	25672363	14.9121	10.6787	0.0120356	0.0326501	1.39275	0.844595	0.837871	-0.721607	gray
1096	ENSG00000173575.22	CHD2	+	92949229	92965565	2.59247	0.0742089	10.5473	5.4379	15.4554	1.92263	0.83353	-3.00696	gray
1097	ENSG00000285816.1	AP000944.5	+	65322418	65323209	8.43905	9.78401	1.56544	1.97964	0.863926	0.800831	0.937163	-0.109409	gray
1098	ENSG00000135677.11	GNS	-	64716549	64713447	0.0129645	33.7189	2.9771	60.8848	0.00334028	0.0504569	0.756598	3.91701	gray
1099	ENSG00000162076.13	FLYWCH2	+	2884558	2888484	0.0667417	9.69328	5.11336	3.5367	0.0170261	1.43354	0.190518	6.39569	gray
1100	ENSG00000213096.10	ZNF254	+	24062086	24107351	21.388	0	7.23646	3.93989	214.88	1.81601	0.439253	-6.88662	gray
1101	ENSG00000136938.9	ANP32B	+	97995930	98015502	0.0984118	43.12	3.2129	18.3076	0.00459075	0.179974	0.589498	5.29292	gray
1102	ENSG00000166295.9	ANAPC16	+	72235450	72235859	28.9205	14.1679	6.36784	2.50368	2.03397	2.48412	0.730796	0.288435	gray
1103	ENSG00000165264.11	NDUFB6	-	32553857	32553768	0	87.757	2.90911	39.904	0.00113821	0.0752202	0.642483	6.04628	gray
1104	ENSG00000184792.16	OSBP2	+	30845878	30899402	0.0123682	0.723358	4.65825	6.83654	0.136475	0.685969	0.869416	2.3295	gray
1105	ENSG00000135913.11	USP37	-	218493487	218450249	0.0484562	22.5497	9.88923	5.93733	0.00655446	1.65458	0.198647	7.97977	gray
1106	ENSG00000106688.12	SLC1A1	+	4570915	4576856	0	0	2.15172	5.17352	1	0.426987	0.643684	-1.22774	gray
1107	ENSG00000164134.13	NAA15	+	139370292	139390783	0.325162	21.9164	20.9356	2.91198	0.0193112	6.98398	0.00484152	8.49847	red
1108	ENSG00000101596.16	SMCHD1	+	2793656	2805013	0.0237199	18.5848	4.7846	6.00207	0.00662141	0.800482	0.368037	6.91759	gray
1109	ENSG00000109920.13	FNBP4	-	47738883	47718922	10.7059	5.02129	0.557332	0.349688	2.10999	1.46175	0.675204	-0.529541	gray
1110	ENSG00000133026.13	MYH10	-	8614333	8475565	0	0.0107555	2.69372	3.7277	0.90289	0.72987	0.844385	-0.30691	gray
1111	ENSG00000244879.8	GABPB1-AS1	+	50361256	50370089	8.85762	8.50147	19.6681	1.36696	1.04141	13.4755	0.313671	3.69374	gray
1112	ENSG00000158985.13	CDC42SE2	+	131292559	131320053	0.0259289	6.07301	2.19182	14.8467	0.0203999	0.153333	0.708287	2.91003	gray
1113	ENSG00000113580.15	NR3C1	-	143299027	143288134	0.0123682	10.574	2.82768	1.65307	0.0105273	1.67003	0.276497	7.30959	gray
1114	ENSG00000123268.9	ATF1	+	50783865	50819773	0	0.0237199	3.75797	6.48318	0.808277	0.586034	0.752615	-0.463865	gray
1115	ENSG00000116191.17	RALGPS2	+	178797985	178824808	7.65158	13.9599	1.73685	2.37728	0.551324	0.741478	0.711723	0.427505	gray
1116	ENSG00000228315.12	GUSBP11	-	23657542	23638488	6.54901	4.90109	0.178285	1.50688	1.32951	0.173184	0.708571	-2.94052	gray
1117	ENSG00000048707.15	VPS13D	+	12463057	12510360	14.6912	8.98495	2.28887	7.216	1.6281	0.326526	0.400401	-2.31792	gray
1118	ENSG00000170881.5	RNF139	+	124486235	124487898	0	49.4956	2.94045	15.8315	0.00201631	0.190846	0.534216	6.56455	gray
1119	ENSG00000240875.6	LINC00886	-	156778504	156763946	7.31172	0.0648223	0.373759	4.88442	44.9679	0.095048	0.0406854	-8.88602	blue
1120	ENSG00000144674.16	GOLGA4	+	37261003	37274099	0.0107555	9.74487	4.06701	0.573077	0.0112501	6.19098	0.146293	9.10409	gray
1121	ENSG00000214293.9	APTR	-	77683851	77680326	0.0215109	5.71436	3.9072	1.61074	0.0208984	2.34238	0.0799977	6.80844	gray
1122	ENSG00000168056.16	LTBP3	-	65549590	65542405	0	0.124937	3.51286	2.80559	0.444569	1.24342	0.867404	1.48383	gray
1123	ENSG00000185619.18	PCGF3	+	765432	766461	0	0.0237199	2.10819	6.66084	0.808277	0.326615	0.582963	-1.30726	gray
1124	ENSG00000108061.12	SHOC2	+	110996529	111013662	0.0123682	28.3565	3.08997	18.6154	0.00394877	0.170446	0.722463	5.43177	gray
1125	ENSG00000196428.12	TSC22D2	+	150415815	150446093	0	8.82864	5.30786	20.2809	0.0111999	0.26534	0.79348	4.56628	gray
1126	ENSG00000147905.17	ZCCHC7	+	37212026	37357388	0.0860436	9.4754	6.21888	1.07584	0.0194293	5.37392	0.0507169	8.11159	gray
1127	ENSG00000122870.12	BICC1	+	58542150	58543833	11.0097	0.0360881	1.15404	12.3655	81.6363	0.100601	0.00621573	-9.66443	blue
1128	ENSG00000177181.15	RIMKLA	+	42415060	42416495	3.04702	9.86679	10.3318	0.396813	0.315751	20.9974	0.0248334	6.05528	red
1129	ENSG00000247498.10	GPRC5D-AS1	+	12933626	12938592	5.11533	0.186068	0.138903	6.44675	18.2311	0.0364918	0.0137665	-8.96461	blue
1130	ENSG00000033178.13	UBA6	-	67694405	67617284	3.34824	0.589738	0.534437	14.2308	4.99935	0.044271	0.269666	-6.81924	gray
1131	ENSG00000179051.14	RCC2	-	17407658	17406765	0.551754	76.7608	7.92482	27.0379	0.00847966	0.295706	0.519841	5.12401	gray
1132	ENSG00000109929.10	SC5D	+	121308037	121313405	0.216722	14.6041	16.4568	2.08287	0.0215397	7.58485	0.00825591	8.45998	red
1133	ENSG00000162585.17	FAAP20	-	2211919	2184476	0.292606	2.19411	5.72972	3.7079	0.171136	1.53095	0.508515	3.16121	gray
1134	ENSG00000106617.15	PRKAG2	-	151652529	151635884	13.8456	0.0123682	0.0120356	3.29859	124.106	0.0329653	0.246026	-11.8783	gray
1135	ENSG00000152253.9	SPC25	-	168886069	168870894	11.4104	23.9059	0	9.7515	0.479485	0.0101507	0.919297	-5.56183	gray
1136	ENSG00000114439.19	BBX	+	107660505	107806342	9.96757	30.5685	1.75222	6.73137	0.32827	0.271135	0.644015	-0.275874	gray
1137	ENSG00000138434.17	ITPRID2	+	181906738	181930523	11.3764	4.6734	5.99766	14.6328	2.40424	0.413884	0.0487216	-2.53828	blue
1138	ENSG00000108946.15	PRKAR1A	+	68532759	68546829	106.349	0	19.5347	4.05743	1064.49	4.7228	0.474897	-7.8163	gray
1139	ENSG00000164930.12	FZD6	+	103317825	103332863	0	24.8267	15.8781	7.44298	0.00401176	2.11827	0.103745	9.04444	gray
1140	ENSG00000143401.15	ANP32E	-	150232488	150218421	7.36925	37.1745	0.0108834	13.8357	0.200385	0.0079568	0.713042	-4.65444	gray
1141	ENSG00000115163.15	CENPA	+	26796506	26797681	0.0129645	2.23151	7.72203	11.5533	0.0484513	0.671229	0.911122	3.7922	gray
1142	ENSG00000145545.12	SRD5A1	+	6662986	6669560	0	29.7728	6.52318	5.61903	0.00334753	1.1581	0.32822	8.43444	gray
1143	ENSG00000154237.13	LRRK1	+	101070791	101072885	0	2.80891	4.85633	0.0108834	0.0343772	44.6986	0.0646853	10.3446	gray
1144	ENSG00000226328.7	NUP50-DT	-	45160974	45147992	33.4365	6.16569	8.48927	3.75793	5.3524	2.22639	0.528011	-1.26548	gray
1145	ENSG00000085491.17	SLC25A24	-	108136322	108136258	0.222627	0	12.1347	2.64761	3.22627	4.45285	0.53213	0.464862	gray
1146	ENSG00000258017.2	AC011603.3	+	49138236	49152765	13.1969	0.0259289	3.07059	2.72323	105.591	1.12304	0.360719	-6.55493	gray
1147	ENSG00000055332.18	EIF2AK2	-	37104710	37103211	0.0366844	47.5912	4.09692	7.58191	0.00286603	0.546338	0.423299	7.57459	gray
1148	ENSG00000064419.13	TNPO3	-	129011357	128955103	0.0129645	23.4783	5.51288	55.0304	0.00479103	0.101811	0.6967	4.40941	gray
1149	ENSG00000274070.2	CASTOR2	+	75011727	75027016	0.0430218	12.3318	3.17558	2.20745	0.0115045	1.41957	0.294194	6.9471	gray
1150	ENSG00000277067.4	CU634019.2	+	7052620	7060609	6.97374	0.0752882	4.00627	4.47646	40.3549	0.897258	0.254417	-5.49108	gray
1151	ENSG00000114450.10	GNB4	-	179400158	179396088	0.18947	45.6561	15.4169	21.4702	0.00632636	0.719365	0.398111	6.82921	gray
1152	ENSG00000092199.17	HNRNPC	-	21237789	21209148	0.0129645	16.6928	4.09585	4.90354	0.00672698	0.838575	0.361077	6.96184	gray
1153	ENSG00000177733.7	HNRNPA0	-	137752239	137751572	9.89422	46.2806	3.43083	7.35198	0.215483	0.473811	0.528405	1.13674	gray
1154	ENSG00000064115.11	TM7SF3	-	26997842	26973648	2.17376	70.4146	7.25785	43.2893	0.0322452	0.169578	0.710704	2.39479	gray
1155	ENSG00000137802.14	MAPKBP1	+	41784780	41827853	14.0545	0.527017	1.05995	2.38743	22.5743	0.466324	0.331291	-5.5972	gray
1156	ENSG00000155903.13	RASA2	+	141506915	141615343	0	15.2321	7.74892	0.859162	0.00652228	8.18309	0.0990151	10.2931	gray
1157	ENSG00000038219.13	BOD1L1	-	13608552	13568740	0.0247363	26.4594	8.91766	1.21339	0.0046965	6.86595	0.191674	10.5137	gray
1158	ENSG00000198561.15	CTNND1	+	57770340	57794785	0	0.0107555	8.3303	2.47651	0.90289	3.27199	0.568933	1.85755	gray
1159	ENSG00000135049.15	AGTPBP1	-	85732231	85637058	0.731371	0.0247363	7.44119	8.03595	6.66503	0.926897	0.911942	-2.84613	gray
1160	ENSG00000239264.9	TXNDC5	-	7894642	7882928	0	0.56984	4.60979	2.14405	0.149289	2.0988	0.575146	3.81338	gray
1161	ENSG00000143742.13	SRP9	+	225790349	225790463	0.795904	166.656	5.20221	93.3285	0.00537254	0.0567515	0.716726	3.40098	gray
1162	ENSG00000224699.9	LAMTOR5-AS1	+	110363625	110379893	19.1767	0.0430218	3.49019	2.61855	134.782	1.32063	0.393155	-6.67326	gray
1163	ENSG00000163125.15	RPRD2	+	150392185	150452141	0.0129645	0	3.49662	4.11125	1.12964	0.85405	0.917903	-0.403476	gray
1164	ENSG00000127947.16	PTPN12	+	77582783	77623012	0.0371045	0.0107555	12.7972	3.13624	1.2379	3.98523	0.540177	1.68677	gray
1165	ENSG00000068796.18	KIF2A	+	62324838	62386381	4.51399	6.57549	0	0.141484	0.691184	0.414107	0.830556	-0.739067	gray
1166	ENSG00000169714.17	CNBP	-	129169485	129167821	46.1671	0	28.7213	4.12041	462.671	6.82902	0.713107	-6.08216	gray
1167	ENSG00000158092.7	NCK1	+	136928861	136950099	10.2231	0	0.329642	3.60078	103.231	0.116095	0.1788	-9.79636	gray
1168	ENSG00000113643.9	RARS1	+	168500200	168519193	0.548528	2.85356	9.96984	15.0081	0.219575	0.666517	0.880927	1.60193	gray
1169	ENSG00000119048.8	UBE2B	+	134386327	134391533	14.0186	11.6576	5.21716	0.58183	1.2008	7.79837	0.892693	2.69917	gray
1170	ENSG00000029639.11	TFB1M	-	155300811	155283861	0	0	12.2806	3.23804	1	3.70895	0.550318	1.89101	gray
1171	ENSG00000169398.19	PTK2	-	140697880	140694057	0.532427	8.75536	19.089	0.744504	0.0714175	22.7223	0.123854	8.31361	gray
1172	ENSG00000125970.12	RALY	+	34012065	34092666	0	0	20.0102	4.58916	1	4.28866	0.530914	2.10053	gray
1173	ENSG00000136950.13	ARPC5L	+	124877058	124877731	0.0129645	12.3774	6.18466	6.62625	0.00905355	0.934349	0.318778	6.68933	gray
1174	ENSG00000178974.10	FBXO34	+	55301436	55353609	6.46333	19.5471	1.79612	2.29351	0.334061	0.792195	0.561369	1.24574	gray
1175	ENSG00000153814.13	JAZF1	-	28146875	27832664	0	0	6.58095	13.2906	1	0.498929	0.695305	-1.00309	gray
1176	ENSG00000198853.12	RUSC2	+	35498843	35561892	0.0129645	12.314	2.73414	5.97092	0.00909978	0.466839	0.506021	5.68095	gray
1177	ENSG00000171889.5	MIR31HG	-	21545955	21510839	21.0142	1.53142	4.47738	11.0305	12.9422	0.411246	0.129508	-4.97594	gray
1178	ENSG00000147274.14	RBMX	-	136873958	136871831	34.9758	0	22.3122	3.09641	350.758	7.01169	0.724677	-5.64457	gray
1179	ENSG00000177479.19	ARIH2	+	48947441	48973575	0.0237199	0	3.06418	3.28102	1.2372	0.935866	0.961991	-0.402704	gray
1180	ENSG00000120705.13	ETF1	-	138507910	138506095	0.0107555	67.1954	8.3705	19.9995	0.00164581	0.421428	0.465571	8.00034	gray
1181	ENSG00000145386.10	CCNA2	-	121817519	121816443	0.0484562	9.81068	9.36938	3.78444	0.0149794	2.43777	0.0551612	7.34644	gray
1182	ENSG00000111358.14	GTF2H3	+	123660722	123662135	5.93999	3.99578	1.19616	10.116	1.47469	0.126876	0.163267	-3.53892	gray
1183	ENSG00000085788.14	DDHD2	+	38239373	38261470	0	6.90336	5.49097	0.0317898	0.0142789	42.4234	0.0128087	11.5368	red
1184	ENSG00000157637.13	SLC38A10	-	81250873	81245386	11.0085	0	47.8728	10.7093	111.085	4.43812	0.63964	-4.64558	gray
1185	ENSG00000120306.11	CYSTM1	+	140228908	140243787	0.174296	119.495	3.02321	77.8462	0.00229354	0.0400689	0.780714	4.12684	gray
1186	ENSG00000114416.18	FXR1	+	180917947	180976545	0.150576	8.92827	3.27876	51.2095	0.0277546	0.0658507	0.525577	1.24647	gray
1187	ENSG00000115840.14	SLC25A12	-	171850923	171849577	0	0	1.81864	2.87717	1	0.644452	0.78523	-0.633856	gray
1188	ENSG00000173744.17	AGFG1	+	227495545	227555121	1.95749	12.0226	15.8313	24.5671	0.169724	0.645851	0.959041	1.92801	gray
1189	ENSG00000133318.14	RTN3	+	63686832	63759867	0.059808	50.2242	6.20524	19.7489	0.00317557	0.317661	0.526903	6.64433	gray
1190	ENSG00000089009.15	RPL6	-	112417587	112408333	0.0123682	1.35989	9.02997	3.9532	0.07697	2.25253	0.533923	4.87111	gray
1191	ENSG00000067533.6	RRP15	+	218331275	218332868	0.0123682	0	6.39889	3.16025	1.12368	1.99337	0.695307	0.826979	gray
1192	ENSG00000166164.15	BRD7	-	50368158	50319029	0.131274	2.0758	10.0932	5.74933	0.106294	1.74264	0.586455	4.03514	gray
1193	ENSG00000064607.17	SUGP2	-	18992365	18990891	53.8407	91.6117	15.1014	11.5605	0.588155	1.30366	0.683055	1.1483	gray
1194	ENSG00000175106.16	TVP23C	-	15545873	15537180	0.0129645	2.41083	3.63066	8.50786	0.0449908	0.433402	0.799852	3.268	gray
1195	ENSG00000213585.11	VDAC1	-	133989678	133972719	0.0129645	0	3.41019	26.2074	1.12964	0.13343	0.478869	-3.08172	gray
1196	ENSG00000204574.13	ABCF1	+	30580452	30582479	0	0	5.1099	7.01866	1	0.731865	0.846381	-0.450351	gray
1197	ENSG00000270629.6	NBPF14	-	148599782	148599474	12.4013	39.556	0.22683	14.1554	0.315244	0.0229268	0.768873	-3.78136	gray
1198	ENSG00000122565.19	CBX3	+	26212447	26213352	152.174	98.2031	210.606	19.7644	1.54902	10.6072	0.513241	2.77562	gray
1199	ENSG00000198176.13	TFDP1	+	113640818	113641462	0.091478	47.4829	37.7803	13.7607	0.0040241	2.73292	0.0509284	9.40756	gray
1200	ENSG00000116754.13	SRSF11	+	70243336	70251255	0	0.340466	4.51995	40.7478	0.227032	0.113101	0.47336	-1.00528	gray
1201	ENSG00000188938.17	FAM120AOS	-	93446498	93445606	6.71038	20.8217	49.9147	10.2073	0.325518	4.85236	0.207667	3.89788	gray
1202	ENSG00000143033.18	MTF2	+	93104677	93139065	7.53577	24.7386	0	5.35465	0.307416	0.018333	0.68035	-4.06768	gray
1203	ENSG00000146083.12	RNF44	-	176527276	176526709	0.0129645	22.4598	2.4168	12.5946	0.00500733	0.198258	0.655798	5.3072	gray
1204	ENSG00000277443.3	MARCKS	+	113861184	113863469	12.3815	5.58755	7.21242	1.99319	2.19453	3.49344	0.894688	0.670733	gray
1205	ENSG00000104331.9	IMPAD1	-	56963504	56963334	0.0430218	0.424732	18.5825	12.5562	0.272562	1.47615	0.798728	2.43719	gray
1206	ENSG00000198231.13	DDX42	+	63819111	63819316	0.0253326	12.2078	15.629	5.02187	0.0101832	3.07096	0.0639113	8.23636	gray
1207	ENSG00000075391.16	RASAL2	+	178136756	178287445	0	0.0129645	4.95544	3.11989	0.885234	1.57006	0.781757	0.826693	gray
1208	ENSG00000165244.7	ZNF367	-	96415514	96385943	17.6609	25.6735	0.250459	3.5556	0.689114	0.0958692	0.886253	-2.8456	gray
1209	ENSG00000143315.8	PIGM	-	160029909	160029413	2.94415	9.10395	16.7254	18.8045	0.330744	0.890025	0.838177	1.42813	gray
1210	ENSG00000158019.20	BABAM2	+	27893992	28139321	0	0.0338791	3.17517	6.64183	0.746943	0.485798	0.686301	-0.62064	gray
1211	ENSG00000153933.10	DGKE	+	56843797	56852073	0	0.0360881	4.46939	5.2825	0.734818	0.848934	0.92058	0.208265	gray
1212	ENSG00000175348.11	TMEM9B	-	8948053	8947293	0.0237199	35.3572	10.5563	23.0352	0.00348928	0.460611	0.568978	7.04447	gray
1213	ENSG00000106714.17	CNTNAP3	-	39139762	39084215	0	3.15517	3.97811	14.3859	0.0307204	0.281523	0.664698	3.19598	gray
1214	ENSG00000085224.22	ATRX	-	77599733	77507866	25.5039	0.0259289	7.93164	9.32768	203.32	0.851921	0.274087	-7.89882	gray
1215	ENSG00000140044.13	JDP2	+	75437172	75470452	5.41716	9.96277	0.766397	11.5032	0.548274	0.0746686	0.63103	-2.87632	gray
1216	ENSG00000154582.16	ELOC	-	73946605	73946397	62.3292	112.316	124.548	38.9912	0.555343	3.18865	0.0357755	2.52149	red
1217	ENSG00000071127.17	WDR1	-	10075153	10074478	19.8417	97.896	181.717	55.6155	0.203496	3.26331	0.154408	4.00327	gray
1218	ENSG00000117280.13	RAB29	-	205769445	205768548	9.92565	17.9319	23.1866	9.08556	0.555996	2.53513	0.0533479	2.18891	gray
1219	ENSG00000198586.14	TLK1	-	171045247	170991226	0.0648223	0	2.86386	4.30558	1.64822	0.67275	0.796191	-1.29277	gray
1220	ENSG00000103485.19	QPRT	+	29691364	29698697	0.0259289	22.1116	13.3321	33.028	0.00566951	0.405462	0.950577	6.1602	gray
1221	ENSG00000157110.16	RBPMS	+	30547515	30570751	32.7472	3.45381	61.4213	35.9594	9.24282	1.70611	0.953384	-2.43762	gray
1222	ENSG00000073756.12	PTGS2	-	186672405	186671831	8.04641	73.7463	2.23703	26.2266	0.110316	0.0887708	0.628826	-0.313482	gray
1223	ENSG00000072501.18	SMC1A	-	53377980	53374149	34.8751	0.362408	0.39712	5.45661	75.6367	0.0894646	0.310808	-9.72355	gray
1224	ENSG00000244306.11	AL589743.1	-	19318002	19298697	8.21204	32.7899	0	0.328947	0.252723	0.233129	0.546781	-0.116429	gray
1225	ENSG00000163428.4	LRRC58	-	120327268	120326183	50.4065	2.79369	41.0143	23.5853	17.454	1.73585	0.584272	-3.32984	gray
1226	ENSG00000146263.11	MMS22L	-	97265731	97146534	14.2282	0.139821	0.991356	4.90432	59.7452	0.218083	0.194446	-8.0978	gray
1227	ENSG00000173875.14	ZNF791	+	12615779	12630155	0	12.4204	7.87524	0.761385	0.00798694	9.25863	0.0514043	10.1789	gray
1228	ENSG00000196850.6	PPTC7	-	110565257	110540338	6.97039	0	0.508898	2.62483	70.7039	0.223463	0.173448	-8.30561	gray
1229	ENSG00000151014.6	NOCT	+	139042914	139045929	8.41966	6.63918	1.87436	2.33805	1.2642	0.809811	0.798804	-0.642566	gray
1230	ENSG00000171634.18	BPTF	+	67883001	67903834	11.8579	5.14541	0.256481	26.8386	2.27969	0.0132331	0.168978	-7.42854	gray
1231	ENSG00000185246.18	PRPF39	+	45098446	45115595	0.0129645	0.378054	12.7526	8.14191	0.236301	1.55942	0.768801	2.72231	gray
1232	ENSG00000136068.15	FLNB	+	58170777	58172248	22.8219	22.7238	109.259	7.80819	1.0043	13.8286	0.367777	3.7834	gray
1233	ENSG00000156475.18	PPP2R2B	-	146861073	146589796	0.0123682	0	4.57657	2.75629	1.12368	1.63729	0.76702	0.543074	gray
1234	ENSG00000146416.19	AIG1	+	143061595	143174486	5.69806	7.84854	15.1139	0	0.72945	152.139	0.202435	7.70436	gray
1235	ENSG00000078124.12	ACER3	+	76862285	76991815	28.1003	0.0247363	1.95901	3.55633	226.079	0.563134	0.351368	-8.64913	gray
1236	ENSG00000173272.16	MZT2A	-	131483969	131469819	178.695	11.7564	191.343	0.602436	15.0801	272.542	0.933601	4.17576	gray
1237	ENSG00000130338.13	TULP4	+	158294362	158511822	3.94058	0.270499	0.0388139	3.53566	10.9058	0.0381812	0.00421034	-8.15802	blue
1238	ENSG00000100644.17	HIF1A	+	61703621	61729463	8.44524	5.77133	0.312887	1.65341	1.45542	0.235476	0.690245	-2.62778	gray
1239	ENSG00000171793.16	CTPS1	+	41011803	41012560	39.7725	5.09192	5.9085	10.8717	7.67972	0.547638	0.303904	-3.80976	gray
1240	ENSG00000143771.12	CNIH4	+	224359864	224364918	0.0807226	0.507691	15.2204	10.6143	0.297392	1.42991	0.807014	2.26548	gray
1241	ENSG00000162825.16	NBPF20	-	145292455	145290004	3.09308	0.110053	1.11725	2.28734	15.2013	0.509874	0.0844178	-4.89791	gray
1242	ENSG00000070785.17	EIF2B3	-	44920050	44850788	0	4.04187	4.07075	0.559195	0.0241437	6.32704	0.00545045	8.03374	red
1243	ENSG00000135116.9	HRK	-	116861227	116859650	0	12.7804	1.84856	0.022919	0.0077637	15.8524	0.313254	10.9957	gray
1244	ENSG00000119787.14	ATL2	-	38295901	38294886	0.0898653	27.8238	15.7813	6.50429	0.0067994	2.4047	0.113276	8.46623	gray
1245	ENSG00000181938.14	GINS3	+	58393828	58406033	10.9339	12.9258	1.54442	0.670317	0.847081	2.13473	0.868908	1.33348	gray
1246	ENSG00000163848.19	ZNF148	-	125322048	125225669	11.9197	4.99072	6.24181	2.54368	2.36111	2.39886	0.76523	0.0228843	gray
1247	ENSG00000272752.6	STAG3L5P-PVRIG2P-PILRB	+	100349079	100363132	6.66281	0.116391	2.16565	5.8903	31.2528	0.378221	0.0425816	-6.36861	blue
1248	ENSG00000047932.14	GOPC	-	117560322	117560270	10.9873	21.5125	3.01116	2.23224	0.513003	1.33398	0.636236	1.3787	gray
1249	ENSG00000134759.14	ELP2	+	36174650	36174720	2.20336	0	11.4432	6.88905	23.0336	1.65161	0.866771	-3.8018	gray
1250	ENSG00000137819.14	PAQR5	+	69350642	69406869	8.99023	1.92823	0	0.500635	4.48186	0.166491	0.476601	-4.75058	gray
1251	ENSG00000031003.10	FAM13B	-	138011433	137955647	0.0123682	4.20552	2.58386	0	0.0260986	26.8386	0.0527705	10.0061	gray
1252	ENSG00000087586.17	AURKA	-	56375326	56369663	0.635258	6.70789	5.29985	34.0934	0.108001	0.157921	0.567444	0.548157	gray
1253	ENSG00000145349.17	CAMK2D	-	113642747	113496465	0	0.0259289	3.0714	4.06345	0.794099	0.761725	0.866672	-0.0600476	gray
1254	ENSG00000025796.14	SEC63	-	107870764	107869793	71.7259	5.96823	9.98102	0.0158949	11.8364	86.9841	0.518558	2.87752	gray
1255	ENSG00000118412.12	CASP8AP2	+	89850870	89874437	0	23.7937	3.79496	5.41886	0.00418521	0.705754	0.396643	7.39772	gray
1256	ENSG00000127663.15	KDM4B	+	4978506	5147742	0.0129645	0	2.78124	6.37106	1.12964	0.44525	0.655392	-1.34318	gray
1257	ENSG00000135932.11	CAB39	+	230786163	230818731	2.72377	0	0.457093	8.43724	28.2377	0.0652545	0.202795	-8.75733	gray
1258	ENSG00000198589.14	LRBA	-	151005620	150264659	0	0.532452	3.0225	13.7519	0.158115	0.225421	0.5415	0.511649	gray
1259	ENSG00000175387.16	SMAD2	-	47882066	47841680	2.2308	0.0752882	9.66117	12.571	13.2969	0.770355	0.753795	-4.10943	gray
1260	ENSG00000013588.9	GPRC5A	+	12902616	12907400	1.33534	43.8843	32.6576	23.7344	0.032633	1.37438	0.176302	5.39631	gray
1261	ENSG00000037637.11	FBXO42	-	16325666	16295407	0	0	2.94409	1.73558	1	1.65838	0.757424	0.729776	gray
1262	ENSG00000157216.15	SSBP3	-	54235298	54231695	0	0.0107555	7.24742	2.6469	0.90289	2.67481	0.610296	1.56681	gray
1263	ENSG00000138303.18	ASCC1	-	72191245	72097043	0.0129645	8.64262	3.35918	51.9863	0.0129211	0.0664125	0.52391	2.36172	gray
1264	ENSG00000133030.21	MPRIP	+	17123703	17185005	0.0123682	0.31573	8.74813	17.08	0.270291	0.515026	0.714228	0.930131	gray
1265	ENSG00000163162.9	RNF149	-	101274797	101274062	0.0645327	0.759798	4.0222	3.42963	0.191362	1.16788	0.809273	2.60952	gray
1266	ENSG00000087088.20	BAX	+	48959349	48961796	0.103716	24.2162	3.48006	11.9241	0.00837776	0.29774	0.57897	5.15134	gray
1267	ENSG00000136738.15	STAM	+	17651064	17715766	0.193598	8.39821	5.62472	0.0108834	0.0345482	51.6283	0.0381584	10.5453	red
1268	ENSG00000181163.13	NPM1	+	171406726	171410882	456.833	512.764	304.337	362.832	0.890944	0.838827	0.992071	-0.0869614	gray
1269	ENSG00000112078.14	KCTD20	+	36458541	36490536	5.05497	24.8954	1.2398	47.7232	0.206236	0.0280158	0.639769	-2.87999	gray
1270	ENSG00000205583.13	STAG3L1	+	75371795	75381875	1.19021	0.0537773	30.8728	2.29937	8.39011	12.9087	0.467506	0.621583	gray
1271	ENSG00000184117.12	NIPSNAP1	-	29579312	29577101	8.81856	8.50271	4.08124	0.0585681	1.03672	26.3688	0.74193	4.66874	gray
1272	ENSG00000005893.16	LAMP2	-	120431153	120430939	1.2586	14.6536	9.85522	3.73999	0.0920864	2.59251	0.0688404	4.81522	gray
1273	ENSG00000113384.14	GOLPH3	-	32126149	32124718	0	98.5851	11.2713	65.5665	0.00101332	0.173168	0.724299	7.41693	gray
1274	ENSG00000204531.19	POU5F1	-	31178427	31177230	10.1534	5.75421	4.7813	0.859786	1.75145	5.08582	0.96388	1.53793	gray
1275	ENSG00000261499.2	AC233699.1	+	36301865	36316531	0.0107555	4.71445	2.63991	17.8269	0.0230048	0.152838	0.618053	2.73199	gray
1276	ENSG00000225733.6	FGD5-AS1	-	14945181	14944184	2.78195	8.60691	18.5376	0.603597	0.330996	26.4891	0.144462	6.32244	gray
1277	ENSG00000176155.19	CCDC57	-	82128935	82116120	0	13.5464	3.23946	1.06582	0.00732795	2.86448	0.268525	8.61065	gray
1278	ENSG00000134049.6	IER3IP1	-	47155042	47154903	45.2472	10.5009	8.46037	0.429163	4.27766	16.1772	0.611941	1.91907	gray
1279	ENSG00000198169.9	ZNF251	-	144753454	144749899	0.0129645	0.0851406	4.07774	5.17168	0.610155	0.792487	0.889917	0.377212	gray
1280	ENSG00000111846.18	GCNT2	+	10540077	10579826	0.14082	0.0247363	6.86413	3.12977	1.93063	2.15623	0.67574	0.159439	gray
1281	ENSG00000101294.18	HM13	+	31540979	31554377	0.0737888	0	15.6306	5.39699	1.73789	2.86167	0.601047	0.719523	gray
1282	ENSG00000173085.15	COQ2	-	83264303	83263824	0.109764	10.9064	3.8174	1.71355	0.0190584	2.16007	0.2179	6.82451	gray
1283	ENSG00000170027.7	YWHAG	-	76353228	76337551	0.0107555	0.822849	4.4207	9.84107	0.120015	0.45475	0.702782	1.92186	gray
1284	ENSG00000119844.15	AFTPH	+	64564613	64592115	4.60724	13.4217	0.217517	34.1227	0.348125	0.00927796	0.518957	-5.22965	gray
1285	ENSG00000174748.22	RPL15	+	23919788	23920839	233.164	112.352	71.3169	15.3827	2.07435	4.61268	0.79729	1.15295	gray
1286	ENSG00000121039.10	RDH10	+	73323190	73325279	28.9421	111.706	88.5942	13.4151	0.259753	6.56261	0.0297	4.65906	red
1287	ENSG00000083857.14	FAT1	-	186705124	186704963	0.219527	0	3.87115	2.64305	3.19527	1.44771	0.845719	-1.14216	gray
1288	ENSG00000157540.21	DYRK1A	+	37411049	37432974	0.0360881	0.0129645	9.8279	2.56858	1.2047	3.72029	0.549368	1.62674	gray
1289	ENSG00000115415.20	STAT1	-	190971722	190969149	3.21975	12.7007	0.287829	18.2257	0.259341	0.0211631	0.706463	-3.61523	gray
1290	ENSG00000167553.16	TUBA1C	+	49265957	49273331	30.497	686.008	2.42177	418.566	0.0445949	0.00602335	0.789499	-2.88824	gray
1291	ENSG00000169045.17	HNRNPH1	-	179614414	179614179	8.44589	281.877	54.4196	152.809	0.0303071	0.356551	0.582516	3.55638	gray
1292	ENSG00000008294.21	SPAG9	-	50971484	50962175	0.0468435	13.6255	3.73093	0.317898	0.0106986	9.16714	0.228185	9.74291	gray
1293	ENSG00000176809.10	LRRC37A3	-	64881259	64854366	0.0512615	0	14.6955	2.85725	1.51262	5.00314	0.513331	1.72579	gray
1294	ENSG00000101126.18	ADNP	-	50922595	50911523	7.66849	4.08954	0.233562	27.9294	1.85426	0.0119004	0.268685	-7.28368	gray
1295	ENSG00000215012.9	RTL10	-	19850235	19846146	32.9522	5.8561	9.39775	19.5287	5.5493	0.483871	0.115476	-3.51961	gray
1296	ENSG00000213699.9	SLC35F6	+	26778925	26781170	2.82853	56.5557	0.84243	32.916	0.05169	0.0285447	0.764958	-0.856663	gray
1297	ENSG00000173068.18	BNC2	-	16849375	16511125	9.71938	0.0388934	1.76582	3.66642	70.6972	0.495383	0.207152	-7.15697	gray
1298	ENSG00000108848.16	LUC7L3	+	50751159	50752639	1.82407	62.6809	0	18.9995	0.0306474	0.00523573	0.585547	-2.5493	gray
1299	ENSG00000014824.14	SLC30A9	+	42078903	42087522	3.91422	25.9795	9.18083	8.18216	0.153922	1.12058	0.314728	2.86397	gray
1300	ENSG00000180747.15	SMG1P3	-	21517909	21506818	22.5174	6.99578	15.2284	27.7015	3.18745	0.551352	0.102533	-2.53136	gray
1301	ENSG00000146433.8	TMEM181	+	158581753	158605114	0.0636297	0.0107555	11.174	1.78842	1.4774	5.97004	0.495556	2.01468	gray
1302	ENSG00000121060.18	TRIM25	-	56891206	56887909	0.268886	35.2168	22.2379	17.2868	0.0104451	1.28476	0.203302	6.94253	gray
1303	ENSG00000253882.6	AC099548.2	-	143829533	143813488	0.0107555	0	9.80874	3.09054	1.10755	3.10566	0.581098	1.48752	gray
1304	ENSG00000245532.9	NEAT1	+	65426233	65426525	26.5566	389.03	0.0108834	105.533	0.0685031	0.0010497	0.58381	-6.02812	gray
1305	ENSG00000086232.13	EIF2AK1	-	6024855	6023771	11.1628	14.8169	1.1101	8.23353	0.755038	0.145209	0.827597	-2.37842	gray
1306	ENSG00000182240.16	BACE2	+	41169449	41275839	4.28776	27.9996	0.641668	20.0244	0.15615	0.0368542	0.90346	-2.08303	gray
1307	ENSG00000157837.16	SPPL3	-	120820329	120763799	0.0123682	14.1981	3.60134	0.0267783	0.00785898	29.1954	0.235726	11.8591	gray
1308	ENSG00000139620.13	KANSL2	-	48664902	48653425	6.86394	9.83691	9.5512	3.57239	0.700815	2.62804	0.113495	1.90688	gray
1309	ENSG00000089486.17	CDIP1	-	4534712	4516722	14.6101	8.92124	3.62524	0.0426732	1.63061	26.1103	0.904352	4.00113	gray
1310	ENSG00000155393.13	HEATR3	+	50105462	50106384	7.77818	13.3273	17.2226	6.7627	0.586727	2.52417	0.0577996	2.10505	gray
1311	ENSG00000177576.11	C18orf32	-	49482182	49481662	2.5957	11.5705	3.42291	13.1669	0.230985	0.265542	0.959282	0.201142	gray
1312	ENSG00000115364.14	MRPL19	+	75655444	75658477	0	3.50258	2.37455	0	0.0277579	24.7455	0.0349207	9.80005	red
1313	ENSG00000116237.16	ICMT	-	6224597	6223496	0	42.4786	9.53747	13.5556	0.0023486	0.70575	0.393172	8.23121	gray
1314	ENSG00000189306.11	RRP7A	-	42512560	42508338	63.5296	7.57925	93.8383	0.642119	8.28592	126.581	0.760467	3.93326	gray
1315	ENSG00000153815.16	CMIP	+	81504331	81711374	0	17.2774	2.16175	5.20634	0.00575461	0.426235	0.467258	6.21079	gray
1316	ENSG00000117394.23	SLC2A1	-	42926238	42926161	26.0909	74.5374	62.7553	89.4924	0.350908	0.701569	0.768425	0.999491	gray
1317	ENSG00000164733.21	CTSB	-	11844070	11842649	1.33597	10.0179	15.7385	14.0903	0.141925	1.11615	0.536866	2.97534	gray
1318	ENSG00000157916.20	RER1	+	2403300	2403753	15.9577	68.9661	7.00367	32.6846	0.232497	0.216677	0.711704	-0.101668	gray
1319	ENSG00000065491.8	TBC1D22B	+	37290828	37311679	0.198487	13.0663	1.98447	2.10225	0.0226705	0.946521	0.374446	5.38374	gray
1320	ENSG00000104889.7	RNASEH2A	+	12807960	12813639	0	36.132	3.58661	27.1342	0.00275999	0.135367	0.794479	5.61607	gray
1321	ENSG00000171456.20	ASXL1	+	32372236	32437357	0.122728	14.968	21.0112	26.5721	0.0147815	0.791509	0.76481	5.74274	gray
1322	ENSG00000073008.15	PVR	+	44663582	44666155	10.8585	17.6024	20.388	0.0469902	0.619042	139.383	0.136078	7.8148	gray
1323	ENSG00000082781.12	ITGB5	-	124810936	124763165	4.17147	36.1165	0.0158949	90.7996	0.117942	0.00127498	0.594721	-6.53147	gray
1324	ENSG00000153250.20	RBMS1	-	160337150	160274538	0.639385	11.6236	3.15426	17.3614	0.063068	0.186369	0.879309	1.56318	gray
1325	ENSG00000126775.9	ATG14	-	55394023	55369518	0.0259289	0	5.60889	9.37151	1.25929	0.602744	0.761322	-1.06299	gray
1326	ENSG00000179104.9	TMTC2	+	82706323	82715274	0	3.68098	15.3258	0.0158949	0.0264481	133.101	0.244498	12.2971	gray
1327	ENSG00000005889.15	ZFX	+	24214507	24216085	9.23683	16.7259	1.1135	1.57819	0.554909	0.723103	0.725356	0.381951	gray
1328	ENSG00000090530.10	P3H2	-	189973537	189956728	0.0123682	24.4417	2.98873	3.12734	0.00457867	0.957051	0.378976	7.70752	gray
1329	ENSG00000072274.13	TFRC	-	196076637	196049286	0.680249	384.476	2.85884	287.406	0.00202885	0.0102914	0.854539	2.3427	gray
1330	ENSG00000129515.20	SNX6	-	34583450	34562481	0.0123682	11.4214	2.45489	6.152	0.00975296	0.408651	0.551496	5.38889	gray
1331	ENSG00000140367.12	UBE2Q2	+	75899990	75901043	0	18.9279	4.40368	14.78	0.00525543	0.302667	0.719872	5.84778	gray
1332	ENSG00000214753.4	HNRNPUL2	-	62715048	62714753	1.5779	19.6713	0.0555691	41.8405	0.0848654	0.00370928	0.649657	-4.51597	gray
1333	ENSG00000065802.12	ASB1	+	238446730	238446918	9.10872	0.0129645	17.2695	4.77858	81.5187	3.56037	0.866273	-4.51703	gray
1334	ENSG00000111481.10	COPZ1	+	54332734	54350874	11.8477	104.675	2.26314	70.209	0.114032	0.0336108	0.852376	-1.76244	gray
1335	ENSG00000125868.16	DSTN	+	17607335	17607925	27.8568	19.5484	66.2541	6.59763	1.42285	9.9071	0.422412	2.79968	gray
1336	ENSG00000123473.15	STIL	-	47311298	47306281	0	0.0237199	6.08833	2.39774	0.808277	2.47757	0.626421	1.616	gray
1337	ENSG00000187257.16	RSBN1L	+	77779656	77781972	0.165154	12.3594	11.0377	2.65725	0.0212814	4.03942	0.0182837	7.56841	red
1338	ENSG00000115091.12	ACTR3	+	113958144	113958588	21.465	66.181	62.3745	36.8512	0.325358	1.69073	0.0473351	2.37755	red
1339	ENSG00000170265.12	ZNF282	+	149226171	149226237	1.74702	14.8518	6.07344	12.6938	0.123531	0.482533	0.689393	1.96575	gray
1340	ENSG00000130733.10	YIPF2	-	10923041	10922764	4.24428	2.7248	17.2622	8.17599	1.5379	2.0979	0.665217	0.447978	gray
1341	ENSG00000178761.15	FAM219B	-	74902657	74900962	0	25.3266	8.73791	11.2928	0.0039329	0.775747	0.37417	7.62385	gray
1342	ENSG00000164080.13	RAD54L2	+	51543608	51663594	0.0129645	0.0259289	5.04661	19.0719	0.897049	0.268445	0.550842	-1.74056	gray
1343	ENSG00000109854.13	HTATIP2	+	20380671	20383776	0	86.7038	9.09493	37.0816	0.00115202	0.247298	0.565286	7.74594	gray
1344	ENSG00000234705.2	HMGA1P4	-	128678476	128664140	0.0322664	0.0129645	4.92657	1.66126	1.17087	2.85396	0.594663	1.28539	gray
1345	ENSG00000142864.14	SERBP1	-	67411866	67411046	13.3445	193.344	0.270213	97.8794	0.0695004	0.00377848	0.733579	-4.20114	gray
1346	ENSG00000180370.10	PAK2	+	196829345	196830760	0.0755777	0	2.73259	4.81123	1.75578	0.576758	0.731618	-1.60607	gray
1347	ENSG00000170234.13	PWWP2A	-	160091392	160075885	0	14.0622	9.57726	0.074463	0.00706105	55.4688	0.0343753	12.9395	red
1348	ENSG00000184182.18	UBE2F	+	238041772	238042593	10.7347	3.77491	0.022919	0.206634	2.79612	0.400866	0.588163	-2.80223	gray
1349	ENSG00000100083.19	GGA1	+	37612155	37618122	22.9268	1.14229	2.41905	13.3425	18.5358	0.187395	0.0773814	-6.62809	gray
1350	ENSG00000149636.15	DSN1	-	36772305	36751802	8.10438	18.4933	0.737488	11.428	0.441256	0.072648	0.988193	-2.60262	gray
1351	ENSG00000124208.16	TMEM189-UBE2V1	-	50127764	50127364	1.43048	8.17836	4.84908	30.5075	0.184877	0.161695	0.584432	-0.193286	gray
1352	ENSG00000168214.20	RBPJ	+	26336655	26431184	0	23.2312	2.98787	29.2758	0.00428611	0.105116	0.939386	4.61618	gray
1353	ENSG00000167766.18	ZNF83	-	52648164	52636835	0	0.139821	3.97534	2.99071	0.416978	1.31857	0.838665	1.66094	gray
1354	ENSG00000069956.12	MAPK6	+	52066143	52066263	24.7098	27.7627	10.7093	4.66078	0.890432	2.27048	0.76249	1.35042	gray
1355	ENSG00000143756.12	FBXO28	+	224132802	224143835	7.03998	0	0.228401	5.79286	71.3998	0.0557286	0.00996705	-10.3233	blue
1356	ENSG00000196712.18	NF1	+	31097458	31111215	0	0.0253326	1.84942	3.62598	0.797877	0.523197	0.708197	-0.608813	gray
1357	ENSG00000149357.10	LAMTOR1	-	72097365	72097292	1.57633	199.09	7.3708	120.588	0.00841573	0.0619015	0.744612	2.87881	gray
1358	ENSG00000179119.15	SPTY2D1	-	18607549	18606401	0.0231236	27.5577	4.28355	5.88998	0.0044517	0.731814	0.392982	7.36098	gray
1359	ENSG00000100731.16	PCNX1	+	71008655	71115380	18.2007	14.2397	1.05853	1.56731	1.27623	0.69485	0.852699	-0.877115	gray
1360	ENSG00000148154.10	UGCG	+	111919794	111933075	0.127436	0.0129645	2.9982	10.5862	2.01334	0.289925	0.552244	-2.79584	gray
1361	ENSG00000255248.9	MIR100HG	-	122333212	122227775	0.111313	0	3.81516	2.42082	2.11313	1.55313	0.800654	-0.444206	gray
1362	ENSG00000197580.13	BCO2	+	112190856	112224088	0.0496488	7.75055	2.16347	21.0745	0.0190622	0.106896	0.657646	2.48742	gray
1363	ENSG00000198380.13	GFPT1	-	69321679	69319780	15.8034	42.9851	4.50901	1.83609	0.369116	2.38058	0.541635	2.68916	gray
1364	ENSG00000122378.14	PRXL2A	+	80432993	80437113	35.803	10.7433	20.0013	0.467684	3.31106	35.4093	0.893634	3.41876	gray
1365	ENSG00000131473.17	ACLY	-	41867574	41866919	9.98687	90.4101	50.4469	43.4554	0.111445	1.16052	0.235545	3.38037	gray
1366	ENSG00000074416.14	MGLL	-	127691372	127689066	0.0107555	2.49747	5.09895	14.8235	0.0426397	0.348373	0.677843	3.03036	gray
1367	ENSG00000243414.6	TICAM2	-	115580340	115578649	0.0123682	0.0253326	11.581	11.4005	0.89656	1.01569	0.991569	0.179994	gray
1368	ENSG00000126653.18	NSRP1	+	30132245	30186471	17.2733	5.32204	3.39459	3.08737	3.20421	1.09639	0.50145	-1.54721	gray
1369	ENSG00000176102.13	CSTF3	-	33154513	33141431	23.4461	22.3483	0.189168	1.95178	1.04891	0.140935	0.934621	-2.89578	gray
1370	ENSG00000158292.7	GPR153	-	6256388	6255669	0	12.1808	7.72311	0.569936	0.00814276	11.6774	0.0500104	10.4859	gray
1371	ENSG00000271425.9	NBPF10	-	146186370	146148840	0.0626133	12.5177	2.42817	0.22683	0.0128877	7.73541	0.283527	9.22934	gray
1372	ENSG00000118418.14	HMGN3	-	79201894	79201246	0	149.315	3.10815	103.04	0.000669276	0.0311048	0.808393	5.53839	gray
1373	ENSG00000118689.15	FOXO3	+	108665811	108680159	0.0129645	0	2.79126	1.93335	1.12964	1.42192	0.826334	0.331974	gray
1374	ENSG00000084676.15	NCOA1	+	24645334	24656087	0	8.50094	3.4063	0.0279305	0.0116266	27.4079	0.144975	11.2029	gray
1375	ENSG00000224531.6	SMIM13	+	11097668	11135811	1.28432	19.2267	4.42792	8.81678	0.0716271	0.507798	0.500132	2.82568	gray
1376	ENSG00000133835.17	HSD17B4	+	119542042	119542251	0	4.98123	3.27682	16.6573	0.0196803	0.201514	0.665708	3.35605	gray
1377	ENSG00000068650.18	ATP11A	+	112797284	112887154	0.492649	2.32405	5.76436	8.92091	0.244488	0.650086	0.89761	1.41087	gray
1378	ENSG00000147677.11	EIF3H	-	116754131	116695085	10.0227	0.0107555	1.04405	12.2305	91.3971	0.0927825	0.0129659	-9.94408	blue
1379	ENSG00000120875.9	DUSP4	-	29336541	29333064	11.5421	7.99711	8.40375	3.25202	1.43781	2.5369	0.864379	0.819197	gray
1380	ENSG00000005810.18	MYCBP2	-	77296658	77044915	0	0.0129645	9.7369	2.23262	0.885234	4.2171	0.529794	2.25212	gray
1381	ENSG00000014164.7	ZC3H3	-	143530976	143437659	0.539982	9.04424	2.49655	11.0456	0.0699874	0.232966	0.99744	1.73495	gray
1382	ENSG00000058804.12	NDC1	-	53767718	53765479	7.59996	78.3499	87.5866	19.9885	0.0981513	4.36502	0.0122472	5.47484	red
1383	ENSG00000100401.19	RANGAP1	-	41272829	41245610	4.71537	83.6195	0.249307	62.2261	0.0575179	0.0056045	0.882638	-3.35935	gray
1384	ENSG00000214145.7	LINC00887	-	194304658	194302498	23.685	4.86291	9.20282	0.317898	4.79255	22.261	0.716481	2.21565	gray
1385	ENSG00000173599.15	PC	-	66848524	66848377	32.5915	0.0107555	60.3766	1.67615	295.169	34.0493	0.737246	-3.11584	gray
1386	ENSG00000138764.15	CCNG2	+	77166771	77167208	0.468515	88.6134	6.45665	34.106	0.00640845	0.191681	0.565915	4.90259	gray
1387	ENSG00000075151.20	EIF4G3	-	21157377	21130241	0	0.246325	5.19442	16.3064	0.288746	0.322705	0.588973	0.160414	gray
1388	ENSG00000092148.13	HECTD1	-	31181914	31151409	0.0129645	7.03876	5.45167	2.25708	0.0158241	2.35532	0.0653194	7.21765	gray
1389	ENSG00000128563.13	PRKRIP1	+	102383223	102425447	9.29362	16.3912	22.9197	6.21372	0.569615	3.64597	0.0809529	2.67825	gray
1390	ENSG00000159399.10	HK2	+	74886029	74893144	11.4834	0.185522	0.190739	1.56417	40.5691	0.174705	0.329686	-7.85932	gray
1391	ENSG00000124203.6	ZNF831	+	59189180	59259108	0.61527	17.6933	4.39853	2.35245	0.0401988	1.8343	0.28988	5.51193	gray
1392	ENSG00000170734.12	POLH	+	43589429	43590925	0	8.19487	3.97437	3.04472	0.0120556	1.29562	0.22164	6.74779	gray
1393	ENSG00000138160.6	KIF11	+	92653858	92655393	1.10582	2.62223	17.2508	13.5633	0.442952	1.26988	0.811909	1.51947	gray
1394	ENSG00000091136.14	LAMB1	-	107948001	107923799	1.37602	38.2862	13.7459	25.0753	0.0384519	0.54998	0.531564	3.83825	gray
1395	ENSG00000108406.10	DHX40	+	59586665	59601142	0	4.09644	4.34339	0.164821	0.0238297	16.7789	0.00128486	9.45967	red
1396	ENSG00000105717.14	PBX4	-	19598933	19561713	9.20755	13.7623	0.284262	5.27917	0.67143	0.0714351	0.977835	-3.23253	gray
1397	ENSG00000172965.17	MIR4435-2HG	-	111469275	111337447	6.93356	0	0.413568	3.77062	70.3356	0.132684	0.0841371	-9.05012	gray
1398	ENSG00000139725.8	RHOF	-	121780402	121777756	25.7007	173.623	18.4858	136.837	0.148516	0.135726	0.89108	-0.129927	gray
1399	ENSG00000166016.6	ABTB2	-	34283094	34150986	0.0107555	16.7922	2.33644	5.20445	0.00655662	0.459321	0.460651	6.13041	gray
1400	ENSG00000164292.13	RHOBTB3	+	95752281	95792791	7.79354	7.85551	27.9249	2.64581	0.992211	10.2064	0.345856	3.36269	gray
1401	ENSG00000114302.16	PRKAR2A	-	48834988	48749163	0.0107555	0.0123682	7.91762	3.06148	0.985648	2.53604	0.624318	1.36343	gray
1402	ENSG00000166167.18	BTRC	+	101505624	101510509	9.46947	7.86583	0.0267783	0	1.20131	1.26778	0.909669	0.0776937	gray
1403	ENSG00000119537.18	KDSR	-	63343404	63331476	0	0	1.375	9.011	1	0.161893	0.490351	-2.62689	gray
1404	ENSG00000283900.1	TPTEP2-CSNK1E	-	38352792	38345011	0.0777867	0	3.08623	4.04053	1.77787	0.769523	0.856213	-1.20811	gray
1405	ENSG00000168938.6	PPIC	-	123023839	123023607	0.0247363	3.19772	6.18978	15.0687	0.037825	0.414656	0.745612	3.4545	gray
1406	ENSG00000156515.23	HK1	+	69355068	69396270	0	7.68313	1.89123	1.54959	0.0128483	1.20711	0.312618	6.55384	gray
1407	ENSG00000067057.17	PFKP	+	3075904	3098672	0.405595	0.258131	8.04718	2.53365	1.41176	3.09349	0.574698	1.13174	gray
1408	ENSG00000118217.6	ATF6	+	161845775	161871091	4.91379	0	0	2.52434	50.1379	0.0381048	0.0895514	-10.3617	gray
1409	ENSG00000263001.6	GTF2I	+	74759121	74760118	0.285218	0.0129645	3.2512	8.49189	3.41008	0.390043	0.595841	-3.1281	gray
1410	ENSG00000233937.7	AC008443.1	+	181249675	181250535	11.4816	13.2309	0.166833	6.24038	0.868781	0.0420848	0.787725	-4.36762	gray
1411	ENSG00000150760.12	DOCK1	+	126912727	127036981	0.0648223	3.88368	5.04879	0.48388	0.0413744	8.81824	0.0211231	7.73561	red
1412	ENSG00000163558.13	PRKCI	+	170236864	170305976	11.4803	32.4593	1.43054	15.7126	0.355667	0.0967926	0.850484	-1.87756	gray
1413	ENSG00000129493.15	HEATR5A	-	31415967	31343104	0	0.0215109	2.59106	6.98076	0.822971	0.380053	0.616513	-1.11464	gray
1414	ENSG00000127483.19	HP1BP3	-	20759900	20744641	1.16139	0.974118	20.5819	16.7855	1.17435	1.22483	0.898733	0.0607221	gray
1415	ENSG00000103769.10	RAB11A	+	65843861	65887922	1.99113	32.8095	0.0376616	62.4176	0.0635419	0.00220197	0.691208	-4.85084	gray
1416	ENSG00000140905.11	GCSH	-	81082830	81082115	5.93957	4.16363	26.6389	0.524532	1.41653	42.8143	0.402867	4.91765	gray
1417	ENSG00000162415.7	ZSWIM5	-	45195886	45146458	5.1686	5.04419	2.20487	0.914763	1.02418	2.27134	0.840886	1.14907	gray
1418	ENSG00000090565.17	RAB11FIP3	+	497939	523009	1.72145	0.064226	6.17367	5.09696	11.0911	1.20718	0.941292	-3.19969	gray
1419	ENSG00000120533.13	ENY2	+	109343582	109344448	4.42168	8.40563	34.8316	0.0794745	0.53161	194.633	0.284973	8.51617	gray
1420	ENSG00000166689.16	PLEKHA7	-	17004408	16892640	0.101217	0	2.88177	1.61687	2.01217	1.73675	0.754988	-0.212364	gray
1421	ENSG00000165699.15	TSC1	-	132897232	132891349	0	17.6778	2.82619	0.147648	0.005625	11.816	0.304057	11.0366	gray
1422	ENSG00000106603.19	COA1	-	43718988	43608456	4.27487	12.1853	0.0635796	0.783602	0.356105	0.185128	0.626163	-0.943778	gray
1423	ENSG00000081059.20	TCF7	+	134121585	134137425	0.0129645	0	3.24664	3.52562	1.12964	0.923055	0.956883	-0.291381	gray
1424	ENSG00000067167.8	TRAM1	-	70574825	70574410	29.2349	2.18336	53.4573	4.47384	12.8473	11.7095	0.73721	-0.133784	gray
1425	ENSG00000066651.20	TRMT11	+	126039272	126050329	18.5338	0.559284	2.34676	4.59752	28.2637	0.520861	0.286661	-5.76191	gray
1426	ENSG00000187109.14	NAP1L1	-	76047594	76047442	406.309	59.3178	469.402	5.84517	6.83984	78.972	0.857663	3.52931	gray
1427	ENSG00000076554.15	TPD52	-	80081178	80037832	0.816761	0	5.65117	3.58115	9.16761	1.56233	0.860512	-2.55284	gray
1428	ENSG00000065883.16	CDK13	+	39989086	40064284	1.74238	0.313521	7.91681	3.20954	4.45536	2.42233	0.713206	-0.879144	gray
1429	ENSG00000184209.15	SNRNP35	+	123466388	123470473	0.0990081	0	7.17456	3.04655	1.99008	2.31191	0.655222	0.216261	gray
1430	ENSG00000213024.12	NUP62	-	49908104	49907557	0.250601	36.2646	7.45526	29.0737	0.00964126	0.258975	0.757663	4.74745	gray
1431	ENSG00000112699.11	GMDS	-	2243875	1623806	1.27801	38.7532	17.1668	27.4787	0.0354672	0.626094	0.507563	4.14182	gray
1432	ENSG00000184916.9	JAG2	-	105142527	105141747	2.52914	20.1173	4.98977	9.02939	0.130044	0.557515	0.497081	2.10001	gray
1433	ENSG00000082153.18	BZW1	+	200822222	200827329	5.81598	2.23843	106.2	7.81724	2.52989	13.4264	0.458141	2.40793	gray
1434	ENSG00000273559.5	CWC25	-	38810574	38801192	3.59895	0.0630334	6.61625	32.1048	22.6883	0.208548	0.425621	-6.76543	gray
1435	ENSG00000126777.18	KTN1	+	55670757	55684197	0.317552	0.0123682	4.94788	7.15957	3.71593	0.695342	0.793588	-2.41793	gray
1436	ENSG00000182197.12	EXT1	-	118088698	118037856	0.0129645	6.87212	5.68646	24.8567	0.0162023	0.23186	0.669648	3.83898	gray
1437	ENSG00000109184.15	DCUN1D4	+	51869123	51914809	3.88583	4.9873	21.4416	27.076	0.783486	0.792668	0.887984	0.0168101	gray
1438	ENSG00000115365.12	LANCL1	-	210474194	210431251	0	98.3803	3.02538	31.2217	0.00101543	0.0997833	0.556654	6.61863	gray
1439	ENSG00000142798.20	HSPG2	-	21929422	21835411	5.91488	0	1.42926	3.16803	60.1488	0.467947	0.132027	-7.00605	gray
1440	ENSG00000162961.14	DPY30	-	32023990	32012447	0.163541	0.614674	5.95147	8.84989	0.368757	0.67615	0.832651	0.874673	gray
1441	ENSG00000167670.16	CHAF1A	+	4423348	4443394	0.84436	22.5266	16.9495	7.38239	0.0417367	2.27862	0.0680018	5.7707	gray
1442	ENSG00000103064.15	SLC7A6	+	68297435	68301819	2.01951	0.949268	17.6107	10.4904	2.01999	1.67234	0.776888	-0.272481	gray
1443	ENSG00000132824.14	SERINC3	-	44500189	44499592	0.128759	13.422	35.6062	34.2073	0.0169175	1.04078	0.752463	5.943	gray
1444	ENSG00000164941.14	INTS8	+	94850611	94880311	0.0107555	27.612	5.53121	48.4133	0.00399667	0.116075	0.800962	4.86012	gray
1445	ENSG00000111371.16	SLC38A1	-	46187803	46185491	104.903	25.023	47.4793	1.31542	4.17954	33.615	0.780557	3.00769	gray
1446	ENSG00000167601.12	AXL	+	41236786	41241543	0.0129645	3.48396	2.14686	8.8783	0.0315194	0.250255	0.750955	2.98909	gray
1447	ENSG00000105063.19	PPP6R1	-	55230286	55229779	4.56128	88.2017	3.99359	62.0346	0.0527881	0.0658827	0.825184	0.319687	gray
1448	ENSG00000143776.18	CDC42BPA	-	227086698	227060047	0	8.46681	3.6092	1.52142	0.0116729	2.28762	0.173862	7.61453	gray
1449	ENSG00000115760.14	BIRC6	+	32575764	32618593	8.91291	10.8441	0.122148	0.814382	0.823543	0.242949	0.93494	-1.76119	gray
1450	ENSG00000106399.11	RPA3	-	7677690	7636929	6.17535	97.2731	1.9726	70.484	0.0644465	0.0293635	0.862405	-1.13408	gray
1451	ENSG00000129187.14	DCTD	-	182891251	182890101	0.838926	20.7496	8.53139	5.23288	0.0450332	1.61852	0.215767	5.16754	gray
1452	ENSG00000095794.19	CREM	+	35145160	35212379	2.60256	7.0723	0.0915102	1.52352	0.376806	0.11796	0.709065	-1.67553	gray
1453	ENSG00000172046.19	USP19	-	49108673	49108056	16.4928	5.76823	0.238424	19.2401	2.82757	0.0174986	0.0405406	-7.33618	blue
1454	ENSG00000095564.14	BTAF1	+	91947735	91998127	4.2435	3.48477	5.68882	4.99872	1.21166	1.13535	0.979174	-0.0938448	gray
1455	ENSG00000133657.15	ATP13A3	-	194415686	194405744	9.05995	0.0829316	0.97146	56.405	50.0731	0.0189622	0.306788	-11.3667	gray
1456	ENSG00000146648.18	EGFR	+	55027975	55147510	7.80084	24.4223	27.6735	0.304734	0.322189	68.6215	0.032811	7.73461	red
1457	ENSG00000177425.11	PAWR	-	79667919	79590214	0.217318	14.6043	5.06798	2.23519	0.0215799	2.21308	0.219335	6.68023	gray
1458	ENSG00000110092.4	CCND1	+	69651607	69653953	0.0462472	21.8864	24.5233	0.207936	0.00665171	79.9623	0.00326012	13.5533	red
1459	ENSG00000138413.13	IDH1	-	208251264	208236229	18.505	242.052	4.50757	126.791	0.0768321	0.0363112	0.735489	-1.08129	gray
1460	ENSG00000134419.15	RPS15A	-	18788506	18781293	15.5907	29.6658	21.8418	5.0469	0.527137	4.2631	0.143072	3.01565	gray
1461	ENSG00000116752.6	BCAS2	-	114568778	114567737	0	12.3276	6.79039	25.1708	0.00804659	0.272662	0.836178	5.08259	gray
1462	ENSG00000144867.12	SRPRB	+	133819909	133820662	13.348	38.0131	36.3538	25.2448	0.352843	1.43832	0.0966715	2.02728	gray
1463	ENSG00000171988.19	JMJD1C	-	63375203	63363872	0.182843	10.7073	11.711	0.330502	0.0261715	27.4353	0.00213798	10.0338	red
1464	ENSG00000177683.14	THAP5	-	108564086	108562228	0	28.4346	5.69005	6.3	0.00350452	0.904696	0.359671	8.01207	gray
1465	ENSG00000185033.14	SEMA4B	+	90186951	90208253	0.483995	0.0648223	3.68796	3.91725	3.54318	0.942923	0.908521	-1.90983	gray
1466	ENSG00000103365.15	GGA2	-	23473355	23464321	14.6544	26.6522	1.81202	5.62561	0.55152	0.333942	0.786108	-0.723816	gray
1467	ENSG00000010626.15	LRRC23	+	6887174	6914230	0.0354918	14.4392	3.92521	2.46087	0.00931908	1.57182	0.279207	7.39803	gray
1468	ENSG00000166266.14	CUL5	+	108104844	108106672	0.0107555	0.14203	2.95946	2.06552	0.457611	1.41281	0.796461	1.62637	gray
1469	ENSG00000135541.21	AHI1	-	135477057	135344704	4.8851	5.63221	1.79785	0	0.869665	18.9785	0.721676	4.44776	gray
1470	ENSG00000255302.5	EID1	+	48879294	48879803	1.16261	113.424	18.879	153.078	0.0111219	0.123901	0.91363	3.47771	gray
1471	ENSG00000169371.14	SNUPN	-	75615618	75598087	0.0123682	11.6349	2.31097	48.3326	0.00957557	0.0497798	0.5569	2.37813	gray
1472	ENSG00000107625.13	DDX50	+	68908451	68923111	3.70123	0	0.254319	4.57097	38.0123	0.0758554	0.0125332	-8.969	blue
1473	ENSG00000152700.14	SAR1B	-	134630916	134601151	0.915826	35.7192	8.52934	9.84853	0.0283598	0.867398	0.362565	4.93477	gray
1474	ENSG00000196950.14	SLC39A10	+	195734158	195737696	0	58.0232	6.17647	39.9896	0.00172048	0.156561	0.747051	6.50777	gray
1475	ENSG00000173273.16	TNKS	+	9736350	9752965	0	0	6.31163	3.74593	1	1.66712	0.760037	0.73736	gray
1476	ENSG00000116017.11	ARID3A	+	943262	972291	10.9872	0.0645327	1.27447	1.96084	67.3858	0.66695	0.330475	-6.65872	gray
1477	ENSG00000133872.14	SARAF	-	30064578	30063098	7.92977	97.4853	0.297142	33.7578	0.0822846	0.0117297	0.633076	-2.81046	gray
1478	ENSG00000104731.14	KLHDC4	-	87707813	87698146	19.7352	5.80242	22.6501	2.48638	3.36052	8.79611	0.820246	1.38818	gray
1479	ENSG00000052723.12	SIKE1	-	114779108	114769484	6.12299	21.7361	16.0672	5.13776	0.284986	3.08666	0.0439212	3.43709	red
1480	ENSG00000132849.20	PATJ	+	61837789	62036871	0.0733687	11.3988	4.13044	0.198915	0.0150771	14.1526	0.1707	9.87449	gray
1481	ENSG00000123159.16	GIPC1	-	14488944	14486728	4.50161	15.5502	1.34853	14.2017	0.294029	0.101284	0.926008	-1.53756	gray
1482	ENSG00000101752.11	MIB1	+	21864823	21870169	0.0129645	22.6297	3.16459	0.0761836	0.0049699	18.5295	0.317506	11.8643	gray
1483	ENSG00000147548.17	NSD3	-	38316798	38269704	5.66109	20.8097	0.472696	1.79268	0.275523	0.302585	0.572903	0.135171	gray
1484	ENSG00000086848.15	ALG9	-	111782314	111782189	7.65058	16.0491	0.609878	1.94979	0.479937	0.346317	0.709785	-0.470754	gray
1485	ENSG00000121579.13	NAA50	-	113721571	113718992	1.0611	46.5693	29.0077	24.3204	0.0248792	1.19194	0.227157	5.58223	gray
1486	ENSG00000025039.15	RRAGD	-	89403645	89367940	5.9744	18.3538	4.30902	21.2635	0.329167	0.206381	0.846034	-0.673511	gray
1487	ENSG00000237296.9	SMG1P1	+	22463799	22477160	1.19759	21.9915	2.96495	16.3217	0.0587371	0.18664	0.788526	1.66792	gray
1488	ENSG00000167291.16	TBC1D16	-	80035248	79935629	0.0237199	10.5658	1.98862	4.60747	0.0115997	0.443683	0.500818	5.25737	gray
1489	ENSG00000172775.17	PSME3IP1	-	57175031	57153602	0.0123682	0.0785136	2.91474	2.51832	0.629466	1.1514	0.913898	0.871195	gray
1490	ENSG00000158290.18	CUL4B	-	120526694	120526637	0.0231236	6.88966	14.3552	43.2165	0.0176151	0.333711	0.665615	4.24372	gray
1491	ENSG00000120948.18	TARDBP	+	11022753	11024188	0	0.881583	3.67551	4.24544	0.101876	0.868845	0.95668	3.09228	gray
1492	ENSG00000117523.16	PRRC2C	+	171558462	171578865	3.73996	0.335918	0.333793	10.9815	8.80891	0.0391456	0.191857	-7.81397	gray
1493	ENSG00000148843.15	PDCD11	+	103421973	103446292	8.43957	15.9202	0.0158949	6.22277	0.53305	0.0183298	0.943998	-4.86201	gray
1494	ENSG00000118363.12	SPCS2	+	74977056	74977734	21.8697	60.7557	84.0575	25.3493	0.361014	3.30687	0.0536335	3.19534	gray
1495	ENSG00000134717.18	BTF3L4	+	52086982	52088394	5.25258	8.88641	17.8602	3.44737	0.595631	5.06296	0.187431	3.08749	gray
1496	ENSG00000197756.10	RPL37A	+	216501462	216502786	2767.7	5.49353	2173.36	0.0435335	494.822	15142.6	0.882378	4.93556	gray
1497	ENSG00000141337.12	ARSG	+	68298594	68320290	5.97712	11.112	0.434766	0.048545	0.542019	3.60003	0.695512	2.73159	gray
1498	ENSG00000257524.6	AL157935.3	-	127901165	127885320	8.73869	13.0127	0.141484	36.019	0.674057	0.00668578	0.404718	-6.65563	gray
1499	ENSG00000168259.17	DNAJC7	-	41984843	41976476	0.531543	67.5009	2.7904	108.018	0.00934222	0.0267338	0.78922	1.51683	gray
1500	ENSG00000137513.10	NARS2	-	78470901	78436263	6.52523	0.182843	0.111264	3.4875	23.4237	0.0588891	0.0854149	-8.63575	gray
1501	ENSG00000153560.12	UBP1	-	33434704	33434314	0.0559863	0	5.89085	3.86385	1.55986	1.51137	0.805117	-0.0455622	gray
1502	ENSG00000128789.21	PSMG2	+	12670329	12725737	4.91278	29.0816	0.0558611	19.2629	0.171779	0.00804947	0.892273	-4.41551	gray
1503	ENSG00000154473.18	BUB3	+	123164016	123165362	0	92.9978	9.54265	41.1463	0.00107414	0.233782	0.577193	7.76584	gray
1504	ENSG00000089685.15	BIRC5	+	78216248	78224698	0	66.8708	4.34986	113.184	0.00149319	0.0392806	0.776335	4.71735	gray
1505	ENSG00000213625.9	LEPROT	+	65431958	65432566	0	21.0681	3.9679	4.43455	0.00472408	0.897089	0.363797	7.56907	gray
1506	ENSG00000174842.17	GLMN	-	92273460	92251809	18.4742	0.168538	0.170693	5.71626	69.1678	0.0465407	0.202479	-10.5374	gray
1507	ENSG00000130640.13	TUBGCP2	-	133301729	133279637	2.52445	44.6454	0.123008	104.609	0.0586529	0.00212978	0.631847	-4.78343	gray
1508	ENSG00000198742.9	SMURF1	-	99119043	99103909	0.18755	0	5.83666	2.04259	2.8755	2.77079	0.615593	-0.0535185	gray
1509	ENSG00000106524.9	ANKMY2	-	16617940	16605699	1.94417	9.02852	8.07953	5.14607	0.223932	1.55917	0.0954811	2.79965	gray
1510	ENSG00000175470.20	PPP2R2D	+	131940763	131956241	0	5.57288	1.60205	19.0873	0.0176277	0.0887068	0.60338	2.3312	gray
1511	ENSG00000108443.14	RPS6KB1	+	59900001	59947459	0.0924945	2.14254	3.91064	10.1491	0.0858375	0.391317	0.721432	2.18866	gray
1512	ENSG00000090905.19	TNRC6A	+	24750757	24825456	23.9007	0.137305	7.96415	8.98025	101.139	0.888097	0.279185	-6.8314	gray
1513	ENSG00000147854.17	UHRF2	+	6459213	6507050	0	9.02452	5.8824	34.0318	0.0109595	0.175273	0.632066	3.99935	gray
1514	ENSG00000043093.15	DCUN1D1	-	182945027	182944696	0.0253326	0.0382971	8.06868	20.5343	0.906256	0.395878	0.628779	-1.19486	gray
1515	ENSG00000112305.15	SMAP1	+	70773423	70861985	24.132	14.1722	14.242	8.03364	1.69785	1.7633	0.837414	0.0545656	gray
1516	ENSG00000153827.13	TRIP12	-	229867182	229763836	0.0253326	7.26862	10.7947	0.125021	0.017009	48.4164	0.0366595	11.475	red
1517	ENSG00000171490.13	RSL1D1	-	11839959	11834304	15.2697	15.2199	9.78394	2.1055	1.00325	4.4815	0.645804	2.1593	gray
1518	ENSG00000120253.14	NUP43	-	149725587	149724318	13.549	28.4486	1.89198	8.92735	0.478098	0.220661	0.79796	-1.11547	gray
1519	ENSG00000114346.13	ECT2	+	172779895	172789057	0	11.1407	13.8873	1.84668	0.00889624	7.18518	0.0197812	9.65761	red
1520	ENSG00000197275.14	RAD54B	-	94461188	94402264	0.0259289	0	4.10082	4.43005	1.25929	0.927323	0.958303	-0.441466	gray
1521	ENSG00000173011.12	TADA2B	+	7056516	7057947	0.0123682	7.53449	2.10288	0.359151	0.0147185	4.79772	0.230782	8.34858	gray
1522	ENSG00000107758.15	PPP3CB	-	73486317	73443792	0.0259289	17.0369	2.43627	1.44816	0.00734839	1.63825	0.344673	7.80051	gray
1523	ENSG00000122417.15	ODF2L	-	86350108	86346843	0.0129645	13.7311	13.666	0	0.00816741	137.66	5.88655e-06	14.0409	red
1524	ENSG00000196419.12	XRCC6	+	41628965	41649126	0	4.70364	2.30809	0	0.0208175	24.0809	0.099592	10.1759	gray
1525	ENSG00000059804.16	SLC2A3	-	7919439	7919230	5.91334	280.896	1.14089	123.977	0.0214001	0.0100009	0.666038	-1.09748	gray
1526	ENSG00000173692.13	PSMD1	+	231165891	231172762	3.30359	35.1655	22.3841	114.008	0.0965131	0.197043	0.645436	1.02971	gray
1527	ENSG00000130254.12	SAFB2	-	5591294	5587060	2.07962	13.8348	6.34144	26.8537	0.156416	0.238982	0.767323	0.611509	gray
1528	ENSG00000204764.14	RANBP17	+	171141621	171191686	8.70649	0.0123682	0	4.02822	78.3718	0.0242235	0.112797	-11.6597	gray
1529	ENSG00000198682.13	PAPSS2	+	87699812	87746067	8.3155	0.0496488	0.108834	36.0393	56.235	0.00577858	0.251934	-13.2485	gray
1530	ENSG00000154889.17	MPPE1	-	11897185	11884048	0	10.0782	4.59092	1.1791	0.00982496	3.66737	0.138121	8.54408	gray
1531	ENSG00000141367.12	CLTC	+	59631969	59694022	0.0500689	2.18328	10.9373	12.6785	0.0657251	0.863737	0.981965	3.71608	gray
1532	ENSG00000064651.14	SLC12A2	+	128172956	128189674	0	15.3866	2.51189	4.83426	0.00645722	0.529337	0.442397	6.35713	gray
1533	ENSG00000123843.13	C4BPB	+	207094309	207099988	7.39486	69.7897	16.7519	125.714	0.107238	0.133942	0.753861	0.320792	gray
1534	ENSG00000145592.14	RPL37	-	40830514	40826331	13.3555	35.2896	0.848602	5.86536	0.380212	0.159018	0.678611	-1.25761	gray
1535	ENSG00000154380.17	ENAH	-	225640912	225486828	0.0253326	12.4748	8.35453	0.153938	0.00996699	33.2937	0.0376158	11.7058	red
1536	ENSG00000125107.18	CNOT1	-	58543329	58519950	0.0992976	5.54365	2.17966	23.5788	0.0353136	0.096274	0.570474	1.44692	gray
1537	ENSG00000196937.11	FAM3C	-	121350008	121348864	20.9614	57.1215	51.0161	1.23168	0.368068	38.3846	0.0531813	6.70441	gray
1538	ENSG00000160298.18	C21orf58	-	46301136	46300430	8.1589	14.5544	1.05543	0.0120356	0.563579	10.3131	0.68353	4.19371	gray
1539	ENSG00000174099.12	MSRB3	+	65463398	65464446	0.871192	12.5031	8.31188	2.19799	0.0770597	3.66054	0.0562441	5.56994	gray
1540	ENSG00000108590.11	MED31	-	6650316	6644289	0.485608	32.3075	20.8853	17.6771	0.0180702	1.18047	0.231755	6.0296	gray
1541	ENSG00000149948.13	HMGA2	+	65861623	65887697	10.3551	0.0512615	0.134752	11.231	69.1191	0.0207176	0.00168641	-11.704	blue
1542	ENSG00000150316.12	CWC15	-	94970029	94963121	0.419463	6.6403	2.49797	0.249307	0.0770682	7.4375	0.177788	6.59254	gray
1543	ENSG00000064393.16	HIPK2	-	139624041	139561569	0.225865	9.80785	6.92308	3.38792	0.0328895	2.01354	0.0920173	5.93596	gray
1544	ENSG00000163947.11	ARHGEF3	-	57066282	56727419	16.4579	22.947	1.97389	3.59642	0.718442	0.561053	0.861479	-0.356734	gray
1545	ENSG00000115677.17	HDLBP	-	241254501	241229217	7.29504	145.839	0	241.616	0.0506721	0.000413709	0.744683	-6.93643	gray
1546	ENSG00000149273.15	RPS3	+	75406003	75406899	8.3018	9.87067	4.50274	1.27335	0.842651	3.35146	0.641812	1.99178	gray
1547	ENSG00000107130.10	NCS1	+	130210400	130233646	5.6055	12.4056	0.0794745	0.466738	0.456235	0.31668	0.678474	-0.52675	gray
1548	ENSG00000018510.16	AGPS	+	177509665	177543834	0.230283	3.54409	4.23041	0.565935	0.0906352	6.50275	0.0117752	6.16483	red
1549	ENSG00000177150.13	FAM210A	-	13665796	13663350	0.0819152	7.00427	3.70284	1.37242	0.0256064	2.58272	0.120749	6.65624	gray
1550	ENSG00000025800.14	KPNA6	+	32153016	32163103	0.122728	0	4.75468	2.21257	2.22728	2.09925	0.687144	-0.0854063	gray
1551	ENSG00000101160.14	CTSZ	-	58999051	58995186	12.6204	9.49254	5.67206	16.0541	1.32607	0.357313	0.119255	-1.8919	gray
1552	ENSG00000010803.16	SCMH1	-	41240761	41156973	10.7659	5.78135	0.0158949	0.0120356	1.84751	1.03445	0.722688	-0.836722	gray
1553	ENSG00000104290.11	FZD3	+	28571027	28574258	12.3319	11.4241	0.0108834	4.04646	1.07877	0.0267417	0.759437	-5.33415	gray
1554	ENSG00000286185.1	AC242842.3	+	149445901	149472168	8.89882	0.50948	0.0915102	9.73224	14.7648	0.0194778	0.00266338	-9.56611	blue
1555	ENSG00000123684.13	LPGAT1	-	211774151	211747999	0.297432	0.0129645	3.23747	4.18919	3.5182	0.778112	0.829576	-2.17679	gray
1556	ENSG00000112146.16	FBXO9	+	53097892	53098367	3.18423	44.7547	13.3884	6.51055	0.0732192	2.04043	0.264333	4.80051	gray
1557	ENSG00000197766.8	CFD	+	863307	863451	19.1439	22.3391	41.6494	31.6958	0.857607	1.31305	0.625658	0.61453	gray
1558	ENSG00000145916.19	RMND5B	+	178131573	178144720	16.9938	3.78915	1.70808	10.9149	4.39525	0.164149	0.073274	-4.74287	gray
1559	ENSG00000184992.13	BRI3BP	+	125025540	125025788	1.55012	0.0661454	44.6603	28.0654	9.9318	1.5892	0.798283	-2.64376	gray
1560	ENSG00000156931.15	VPS8	+	184818521	185052603	0	0.247375	2.12966	4.19278	0.287873	0.519398	0.730939	0.851407	gray
1561	ENSG00000129521.15	EGLN3	-	34458513	34435644	19.9163	16.1832	4.87839	55.0526	1.22926	0.0902658	0.281601	-3.76746	gray
1562	ENSG00000111642.16	CHD4	-	6578848	6578536	4.42617	0	8.38594	4.86926	45.2617	1.70769	0.923642	-4.72818	gray
1563	ENSG00000187634.12	SAMD11	+	940183	944575	13.3023	85.078	6.29278	19.8319	0.157345	0.320731	0.538023	1.02743	gray
1564	ENSG00000100345.22	MYH9	-	36281644	36281279	30.3724	59.3949	58.9084	69.0034	0.512185	0.853914	0.672662	0.737426	gray
1565	ENSG00000145569.6	OTULINL	+	14610391	14610719	0	0.0129645	4.8337	9.10031	0.885234	0.536254	0.719647	-0.723143	gray
1566	ENSG00000185432.12	METTL7A	+	50932435	50932505	11.0553	78.3088	2.28921	48.4132	0.142271	0.0492486	0.826291	-1.53049	gray
1567	ENSG00000172115.9	CYCS	-	25123674	25123470	11.176	14.8021	74.9988	18.4345	0.756672	4.05183	0.425468	2.42083	gray
1568	ENSG00000140612.14	SEC11A	-	84714039	84685444	18.7279	7.80738	4.5771	0.429163	2.38105	8.83869	0.750432	1.89223	gray
1569	ENSG00000112242.15	E2F3	+	20431744	20493549	0.0123682	23.829	2.70375	2.93555	0.00469589	0.923638	0.383997	7.61978	gray
1570	ENSG00000147475.17	ERLIN2	+	37745885	37754360	0.34527	0	2.58305	2.93511	4.4527	0.884006	0.866405	-2.33255	gray
1571	ENSG00000156508.18	EEF1A1	-	73517517	73515750	7747.8	8.46902	4315.5	0.961871	904.176	4064.14	0.736443	2.16828	gray
1572	ENSG00000168385.18	SEPTIN2	+	241352100	241352553	0	25.1846	15.4605	50.2384	0.00395498	0.309118	0.868584	6.28834	gray
1573	ENSG00000119705.10	SLIRP	+	77712045	77716642	0	0	4.455	19.4427	1	0.233079	0.5308	-2.10111	gray
1574	ENSG00000111669.15	TPI1	+	6870586	6870910	22.8105	153.352	6.29937	127.352	0.149301	0.0502099	0.96284	-1.57218	gray
1575	ENSG00000104408.10	EIF3E	-	108222847	108218800	10.0501	0.0518578	3.17977	14.0754	66.8397	0.231371	0.054689	-8.17435	gray
1576	ENSG00000187147.18	RNF220	+	44490476	44627035	1.01123	9.36961	6.9607	0.0756153	0.117347	40.2055	0.0275578	8.42047	red
1577	ENSG00000146674.15	IGFBP3	-	45913683	45912245	0.200225	6.84023	20.9141	0.500335	0.0432587	35.004	0.19457	9.66032	gray
1578	ENSG00000147408.14	CSGALNACT1	-	19651937	19549679	12.464	0.0129645	0.0267783	4.05956	111.22	0.0304787	0.188869	-11.8333	gray
1579	ENSG00000134574.12	DDB2	+	47228138	47239216	0.0537773	35.1389	5.50761	5.52596	0.00436385	0.996738	0.364582	7.83547	gray
1580	ENSG00000085415.16	SEH1L	+	12967920	12985717	0.335628	0.586182	7.4959	3.81396	0.634858	1.94072	0.661733	1.61209	gray
1581	ENSG00000107957.16	SH3PXD2A	-	103598634	103594028	0.0129645	6.91381	4.43962	2.55463	0.016106	1.71008	0.131579	6.73032	gray
1582	ENSG00000134046.12	MBD2	-	54177848	54154839	21.819	12.7849	0.909214	55.6414	1.70113	0.0181053	0.217231	-6.55394	gray
1583	ENSG00000113387.12	SUB1	+	32601126	32604102	28.2802	10.3306	113.487	0.576818	2.72086	167.825	0.46778	5.94676	gray
1584	ENSG00000091039.17	OSBPL8	-	76516831	76355889	0.0667417	0.0259289	32.4126	11.1636	1.32409	2.88653	0.598762	1.12433	gray
1585	ENSG00000095209.12	TMEM38B	+	105774098	105775812	0.0237199	14.9252	14.2878	5.2417	0.00823415	2.6935	0.0449602	8.35364	red
1586	ENSG00000110958.16	PTGES3	-	56685793	56669025	15.4835	0.129065	4.35666	3.59087	68.0308	1.20748	0.367171	-5.81611	gray
1587	ENSG00000187555.16	USP7	-	8893492	8893132	7.87081	10.2882	20.6918	6.24262	0.767298	3.27811	0.250379	2.09501	gray
1588	ENSG00000134508.12	CABLES1	+	23161754	23260468	5.08548	2.04143	0.359151	8.04527	2.4215	0.0563702	0.0876363	-5.42482	gray
1589	ENSG00000187164.20	SHTN1	-	116963088	116884935	8.82208	0	1.40021	7.05847	89.2208	0.209572	0.0233407	-8.73379	blue
1590	ENSG00000173614.14	NMNAT1	+	9955403	9965315	1.36343	0	8.96252	4.41086	14.6343	2.00904	0.76833	-2.86477	gray
1591	ENSG00000177885.15	GRB2	-	75400979	75352889	2.39866	4.88398	0	0.0120356	0.501339	0.892573	0.693735	0.832184	gray
1592	ENSG00000149547.15	EI24	+	125584059	125584229	0.0382971	159.447	38.848	136.293	0.000866812	0.285558	0.765896	8.36385	gray
1593	ENSG00000198700.10	IPO9	+	201836119	201883776	2.28181	0.163541	0.795756	6.15841	9.03771	0.143128	0.197129	-5.98058	gray
1594	ENSG00000008513.16	ST3GAL1	-	133497485	133459067	0	0.0129645	6.65205	4.02863	0.885234	1.63542	0.766578	0.885529	gray
1595	ENSG00000067596.12	DHX8	+	43524315	43585960	3.44732	0	12.0312	1.95739	35.4732	5.89638	0.639487	-2.58883	gray
1596	ENSG00000068878.15	PSME4	-	53894288	53864868	0	40.542	5.66634	67.1275	0.00246051	0.0857736	0.808092	5.1235	gray
1597	ENSG00000126698.11	DNAJC8	-	28200557	28200279	97.5764	0	68.0555	2.63171	976.764	24.9497	0.808959	-5.29092	gray
1598	ENSG00000140525.18	FANCI	+	89264644	89317128	0.0129645	23.3273	5.39497	8.45067	0.00482192	0.642636	0.414191	7.05825	gray
1599	ENSG00000143850.16	PLEKHA6	-	204373106	204308707	0.0388934	0	1.45119	3.15254	1.38893	0.476915	0.66277	-1.54217	gray
1600	ENSG00000152457.18	DCLRE1C	-	14908186	14907877	0.923524	1.17917	4.10826	4.95678	0.800148	0.832202	0.916193	0.0566676	gray
1601	ENSG00000173153.16	ESRRA	+	64309117	64316738	5.7076	48.5609	2.77775	30.6244	0.119348	0.0936634	0.800515	-0.349623	gray
[truncated: 1,897 more rows]
