# Supplementary material for: CFIm25 regulates human stem cell function independently of its role in mRNA alternative polyadenylation
Source: RNA Biol. 2022 May 1;19(1):686–702. doi: 10.1080/15476286.2022.2071025 (PMC9067535; doi:10.1080/15476286.2022.2071025)
Supplement: Supplemental Material [file KRNB_A_2071025_SM4450.zip › Supplementary_Table_7_MS_results.xlsx]

## Sheet: Flag IP MS
Relative protein abundance in Flag IPed sample using cell extracts from Flag-CFIm25 cells and control mutant H9 cells
Protein	Description	Gene	flag	control	enrichment	average
A0N4V7	HCG2039797 (Fragment)	Tcr-alpha	3.74869e+09	-	#VALUE!	3.74869e+09
A0A087WTG3	Cullin-3	CUL3	40653392	-	#VALUE!	40653392
C9JF17	Apolipoprotein D (Fragment)	APOD	4.06015e+07	-	#VALUE!	4.06015e+07
G3V1N2	HCG1745306, isoform CRA_a	HBA2	2.65355e+07	-	#VALUE!	2.65355e+07
A0A2R8Y738	Ribosomal protein L15 (Fragment)	RPL15	2.0527e+07	-	#VALUE!	2.0527e+07
B4DM74	60S ribosomal protein L18a		2.00025e+07	-	#VALUE!	2.00025e+07
G3V203	60S ribosomal protein L18	RPL18	1.92765e+07	-	#VALUE!	1.92765e+07
Q8WVJ2	NudC domain-containing protein 2	NUDCD2	16774609	-	#VALUE!	16774609
P61353	60S ribosomal protein L27	RPL27	1.54815e+07	-	#VALUE!	1.54815e+07
B2R6F3	Epididymis secretory sperm binding protein	SFRS3	9.39653e+06	-	#VALUE!	9.39653e+06
F8WJN3	Cleavage and polyadenylation-specificity factor subunit 6	CPSF6	8.52327e+06	-	#VALUE!	8.52327e+06
Q9BRZ2	E3 ubiquitin-protein ligase TRIM56	TRIM56	8.32852e+06	-	#VALUE!	8.32852e+06
Q3KQT6	Ribosomal protein S2	RPS2	8.15481e+06	-	#VALUE!	8.15481e+06
Q16658	Fascin	FSCN1	7.69391e+06	-	#VALUE!	7.69391e+06
Q53EP4	Dolichyl-diphosphooligosaccharide--protein glycosyltransferase subunit 1 (Fragment)		6.86763e+06	-	#VALUE!	6.86763e+06
F8WB72	60S ribosomal protein L35a	RPL35A	6.75567e+06	-	#VALUE!	6.75567e+06
Q5VVC8	60S ribosomal protein L11	RPL11	6.18583e+06	-	#VALUE!	6.18583e+06
A0A024R8M4	Phosphoribosyl pyrophosphate synthetase-associated protein 1, isoform CRA_a	PRPSAP1	5.73058e+06	-	#VALUE!	5.73058e+06
P07355	Annexin A2	ANXA2	5.60052e+06	-	#VALUE!	5.60052e+06
C8C3P2	D4 zinc and double PHD fingers family 1 variant 4	DPF1	5577641	-	#VALUE!	5577641
Q9H4N8	Homo sapiens clone CDABP0046 mRNA sequence		4530798	-	#VALUE!	4530798
P08729	Keratin, type II cytoskeletal 7	KRT7	4.31674e+06	-	#VALUE!	4.31674e+06
I3L3P7	40S ribosomal protein S15a	RPS15A	3.99959e+06	-	#VALUE!	3.99959e+06
Q4VB24	Histone cluster 1, H1e	HIST1H1E	3.8295e+06	-	#VALUE!	3.8295e+06
Q5STU3	Spliceosome RNA helicase DDX39B	DDX39B	3.78223e+06	-	#VALUE!	3.78223e+06
B4DP32	cDNA FLJ56786, moderately similar to 40S ribosomal protein S16		3.72583e+06	-	#VALUE!	3.72583e+06
A0A3B3ITJ4	Heterogeneous nuclear ribonucleoprotein L (Fragment)	HNRNPL	3.69267e+06	-	#VALUE!	3.69267e+06
Q9NZT1	Calmodulin-like protein 5	CALML5	3.56677e+06	-	#VALUE!	3.56677e+06
B4DNG5	cDNA FLJ57752		3.45291e+06	-	#VALUE!	3.45291e+06
F4ZW63	NF45		3.36545e+06	-	#VALUE!	3.36545e+06
C9JXA5	Guanine nucleotide-binding protein G(I)/G(S)/G(T) subunit beta-2 (Fragment)	GNB2	3.32815e+06	-	#VALUE!	3.32815e+06
P18085	ADP-ribosylation factor 4	ARF4	3.308e+06	-	#VALUE!	3.308e+06
B3KM97	cDNA FLJ10554 fis, clone NT2RP2002385, highly similar to Synaptic glycoprotein SC2		3.26192e+06	-	#VALUE!	3.26192e+06
E7EUT5	Glyceraldehyde-3-phosphate dehydrogenase	GAPDH	3.10075e+06	-	#VALUE!	3.10075e+06
Q59EQ4	Serine palmitoyltransferase subunit 1 isoform a variant (Fragment)		2870520	-	#VALUE!	2870520
Q08188	Protein-glutamine gamma-glutamyltransferase E	TGM3	2.85281e+06	-	#VALUE!	2.85281e+06
Q59GK9	Ribosomal protein L21 variant (Fragment)		2.80066e+06	-	#VALUE!	2.80066e+06
Q13885	Tubulin beta-2A chain	TUBB2A	2.76749e+06	-	#VALUE!	2.76749e+06
E5RH77	40S ribosomal protein S14	RPS14	2.74096e+06	-	#VALUE!	2.74096e+06
H0Y449	Y-box-binding protein 1 (Fragment)	YBX1	2.69021e+06	-	#VALUE!	2.69021e+06
Q9BTI9	NPM1 protein (Fragment)	NPM1	2.69012e+06	-	#VALUE!	2.69012e+06
P31946	14-3-3 protein beta/alpha	YWHAB	2615570	-	#VALUE!	2615570
A0A1B0GW41	Inhibitor of growth protein 5	ING5	2583997	-	#VALUE!	2583997
Q53GR7	Solute carrier family 25, member 13 (Citrin) variant (Fragment)		2.58197e+06	-	#VALUE!	2.58197e+06
A0A0S2Z4T1	DNA helicase (Fragment)	MCM3	2.50127e+06	-	#VALUE!	2.50127e+06
W8QEH3	Lamin A/C	LMNA	2.15212e+06	-	#VALUE!	2.15212e+06
A0A024R5Z9	Pyruvate kinase	PKM2	2.00682e+06	-	#VALUE!	2.00682e+06
Q8N684	Cleavage and polyadenylation specificity factor subunit 7	CPSF7	2.00531e+06	-	#VALUE!	2.00531e+06
Q03252	Lamin-B2	LMNB2	1.11175e+07	824782	13.4793	5.97115e+06
Q9Y5B9	FACT complex subunit SPT16	SUPT16H	2.51507e+07	4.02845e+06	6.24327	1.45896e+07
Q02413	Desmoglein-1	DSG1	4.97749e+06	1.1067e+06	4.4976	3.04209e+06
P19474	E3 ubiquitin-protein ligase TRIM21	TRIM21	3.19943e+06	836198	3.82616	2.01781e+06
Q8WVC0	RNA polymerase-associated protein LEO1	LEO1	8.88116e+06	2.4773e+06	3.58501	5.67923e+06
Q5D862	Filaggrin-2	FLG2	4.11087e+06	1.15619e+06	3.55555	2.63353e+06
P39023	60S ribosomal protein L3	RPL3	2.68577e+07	9.47249e+06	2.83533	1.81651e+07
Q53FS6	TNF receptor-associated protein 1 variant (Fragment)		4.2966e+06	1.53593e+06	2.79739	2.91627e+06
B1ALA9	Ribose-phosphate pyrophosphokinase 1	PRPS1	3.34748e+06	1.23195e+06	2.71723	2.28971e+06
Q8N1N4	Keratin, type II cytoskeletal 78	KRT78	3.83518e+06	1.42693e+06	2.68771	2.63106e+06
P13639	Elongation factor 2	EEF2	3.44648e+06	1.41845e+06	2.42975	2.43246e+06
P62829	60S ribosomal protein L23	RPL23	1.40844e+07	6036690	2.33313	1.00605e+07
B4DN87	cDNA FLJ52569, highly similar to Collagen-binding protein 2		3.02542e+06	1.31961e+06	2.29266	2.17251e+06
P02533	Keratin, type I cytoskeletal 14	KRT14	1.86187e+07	8.27309e+06	2.25051	1.34459e+07
Q9Y6Y0	Influenza virus NS1A-binding protein	IVNS1ABP	4.89756e+06	2.1781e+06	2.24854	3.53783e+06
P39656	Dolichyl-diphosphooligosaccharide--protein glycosyltransferase 48 kDa subunit	DDOST	5.22196e+06	2.36823e+06	2.20501	3.79509e+06
B2R7R5	cDNA, FLJ93570, highly similar to Homo sapiens phosphoribosyl pyrophosphate synthetase-associated protein 2 (PRPSAP2), mRNA		1.33484e+07	6.18129e+06	2.15948	9.76482e+06
A0A0S2Z428	HCG2039812, isoform CRA_b (Fragment)	KRT6A	1.03184e+07	4.96914e+06	2.0765	7643774
P35908	Keratin, type II cytoskeletal 2 epidermal	KRT2	2.91716e+08	1.44602e+08	2.01737	2.18159e+08
D6RBZ0	Heterogeneous nuclear ribonucleoprotein A/B	HNRNPAB	7.34584e+06	3.78562e+06	1.94046	5.56573e+06
J3KRX5	60S ribosomal protein L17 (Fragment)	RPL17	4532470	2.35665e+06	1.92327	3.44456e+06
A0A0A0MR02	Voltage-dependent anion-selective channel protein 2 (Fragment)	VDAC2	6.17894e+06	3.37787e+06	1.82924	4.7784e+06
P13645	Keratin, type I cytoskeletal 10	KRT10	6.29509e+08	349556840	1.80088	4.89533e+08
P04844	Dolichyl-diphosphooligosaccharide--protein glycosyltransferase subunit 2	RPN2	3224678	1.80825e+06	1.78331	2.51647e+06
B2R8Z8	cDNA, FLJ94136, highly similar to Homo sapiens synaptotagmin binding, cytoplasmic RNA interacting protein (SYNCRIP), mRNA		4.30315e+06	2.42561e+06	1.77405	3.36438e+06
P68871	Hemoglobin subunit beta	HBB	5.42843e+07	3.14143e+07	1.72801	4.28493e+07
P15924	Desmoplakin	DSP	1.3494e+07	8.21961e+06	1.64168	10856809
P13647	Keratin, type II cytoskeletal 5	KRT5	3.02082e+07	1.92685e+07	1.56775	2.47383e+07
O43390	Heterogeneous nuclear ribonucleoprotein R	HNRNPR	3.4319e+06	2.33329e+06	1.47084	2.88259e+06
P35527	Keratin, type I cytoskeletal 9	KRT9	2.23124e+08	1.63272e+08	1.36658	1.93198e+08
A6NLN1	Polypyrimidine tract binding protein 1, isoform CRA_b	PTBP1	2.81821e+06	2.06998e+06	1.36146	2.4441e+06
Q13595	Transformer-2 protein homolog alpha	TRA2A	2.68189e+06	1.97687e+06	1.35664	2.32938e+06
B7ZKQ8	Podocalyxin	PODXL	3.54458e+06	2.66193e+06	1.33159	3.10326e+06
B4DY90	Tubulin beta chain		2.12064e+07	1.61699e+07	1.31147	18688180
Q9H444	Charged multivesicular body protein 4b	CHMP4B	2.63398e+06	2.0287e+06	1.29836	2.33134e+06
H0YKD8	60S ribosomal protein L28	RPL28	1.03442e+07	7.98691e+06	1.29514	9.16553e+06
Q01780	Exosome component 10	EXOSC10	7.13856e+06	5.54492e+06	1.28741	6.34174e+06
B2R659	cDNA, FLJ92803, highly similar to Homo sapiens hydroxysteroid (17-beta) dehydrogenase 4 (HSD17B4), mRNA		2.37155e+06	1.85534e+06	1.27823	2.11344e+06
P55072	Transitional endoplasmic reticulum ATPase	VCP	2.84607e+06	2.2383e+06	1.27153	2.54219e+06
A0A0S2Z487	Junction plakoglobin isoform 1 (Fragment)	JUP	2.46802e+06	1.95197e+06	1.26437	2.20999e+06
P62269	40S ribosomal protein S18	RPS18	2.40158e+06	1.90129e+06	1.26313	2.15144e+06
P38919	Eukaryotic initiation factor 4A-III	EIF4A3	4.34983e+06	3.44417e+06	1.26295	3.897e+06
H6VRF8	Keratin 1	KRT1	1.12678e+09	8.98814e+08	1.25363	1.0128e+09
E9PCY7	Heterogeneous nuclear ribonucleoprotein H	HNRNPH1	3.83603e+06	3.24501e+06	1.18213	3.54052e+06
Q05639	Elongation factor 1-alpha 2	EEF1A2	2.30815e+07	2.04651e+07	1.12785	2.17733e+07
Q15182	Small nuclear ribonucleoprotein-associated protein	SNRPB	4.0081e+06	3.57219e+06	1.12203	3.79014e+06
A8K0D2	cDNA FLJ77740, highly similar to Homo sapiens 7-dehydrocholesterol reductase, mRNA		5.71659e+06	5.10135e+06	1.1206	5.40897e+06
A0A384ME17	Elongation factor Tu	TUFM	3.41151e+06	3.11225e+06	1.09616	3.26188e+06
Q53G99	Beta actin variant (Fragment)		1.34598e+08	1.23036e+08	1.09398	1.28817e+08
Q59GX2	Solute carrier family 2 (Facilitated glucose transporter), member 1 variant (Fragment)		7.4245e+06	7.05655e+06	1.05214	7.24053e+06
P30050	60S ribosomal protein L12	RPL12	2.24698e+06	2.1734e+06	1.03385	2.21019e+06
Q96BS4	FBL protein (Fragment)	FBL	3.1345e+06	3.03434e+06	1.03301	3.08442e+06
L0R5A1	Alternative protein CSF2RB	CSF2RB	9.8617e+08	9.54907e+08	1.03274	9.70538e+08
P21796	Voltage-dependent anion-selective channel protein 1	VDAC1	4.45297e+06	4.36579e+06	1.01997	4.40938e+06
F8W6I7	Heterogeneous nuclear ribonucleoprotein A1	HNRNPA1	4.09808e+07	4.08395e+07	1.00346	4.09101e+07
P05787	Keratin, type II cytoskeletal 8	KRT8	1.73695e+07	1.73245e+07	1.0026	1.7347e+07
P42766	60S ribosomal protein L35	RPL35	5676369	5.71969e+06	0.992426	5.69803e+06
A0A024RD80	Heat shock protein 90kDa alpha (Cytosolic), class B member 1, isoform CRA_a	HSP90AB1	1.49296e+07	1.5243e+07	0.979438	1.50863e+07
V9HWP2	Epididymis luminal protein 35	HEL-S-125m	5.90337e+06	6.25936e+06	0.943126	6.08136e+06
O76021	Ribosomal L1 domain-containing protein 1	RSL1D1	1.0401e+07	1.10902e+07	0.937855	1.07456e+07
G3V4T2	Polyadenylate-binding protein 2	PABPN1	2.04702e+06	2.19031e+06	0.934581	2.11866e+06
A0A024QZD5	Small nuclear ribonucleoprotein 70kDa polypeptide (RNP antigen), isoform CRA_b	SNRP70	1.18136e+07	1.29319e+07	0.913526	1.23727e+07
P56747	Claudin-6	CLDN6	7.39794e+06	8.1856e+06	0.903775	7.79177e+06
Q59EC0	Adenosine deaminase, RNA-specific isoform ADAR-a variant (Fragment)		2.54892e+06	2.84704e+06	0.895288	2.69798e+06
Q9NZI8	Insulin-like growth factor 2 mRNA-binding protein 1	IGF2BP1	2.0643e+06	2.32719e+06	0.887036	2.19575e+06
P46977	Dolichyl-diphosphooligosaccharide--protein glycosyltransferase subunit STT3A	STT3A	5.28599e+06	6.02071e+06	0.877967	5.65335e+06
G3V4C1	Heterogeneous nuclear ribonucleoproteins C1/C2	HNRNPC	8.66027e+07	9.90749e+07	0.874113	9.28388e+07
Q9BQQ5	Ribosomal protein L27a	L27a	6.51045e+06	7.46435e+06	0.872206	6.9874e+06
B5MDF5	GTP-binding nuclear protein Ran	RAN	3.2516e+06	3.75505e+06	0.865926	3.50333e+06
P62314	Small nuclear ribonucleoprotein Sm D1	SNRPD1	2.13784e+06	2.48462e+06	0.860427	2.31123e+06
P81605	Dermcidin	DCD	2.38374e+07	2.79413e+07	0.853124	2.58894e+07
P22626	Heterogeneous nuclear ribonucleoproteins A2/B1	HNRNPA2B1	7.83373e+07	9.19409e+07	0.852039	8.51391e+07
E9PDF6	Unconventional myosin-Ib	MYO1B	2.84118e+06	3.34532e+06	0.849298	3.09325e+06
Q6DKI1	60S ribosomal protein L7-like 1	RPL7L1	2.38375e+06	2.81234e+06	0.847604	2.59804e+06
A8K7T4	cDNA FLJ75774, highly similar to Homo sapiens lectin, mannose-binding 2 (LMAN2), mRNA		1.8726e+06	2.21138e+06	0.8468	2.04199e+06
B2RBS8	cDNA, FLJ95666, highly similar to Homo sapiens albumin (ALB), mRNA		5.78243e+07	6.85883e+07	0.843063	63206274
A0A2R8Y6J3	60S ribosomal protein L5 (Fragment)	RPL5	2.23868e+07	2.65655e+07	0.842704	2.44762e+07
A6QKW0	SHINC3	SHINC3	2.28125e+06	2.73532e+06	0.833998	2.50828e+06
A8K588	cDNA FLJ76823, highly similar to Homo sapiens splicing factor, arginine/serine-rich 6 (SFRS6), mRNA		2.47452e+06	3.02632e+06	0.817667	2.75042e+06
Q59GA0	Thy-1 cell surface antigen variant (Fragment)		2.32062e+06	2.844e+06	0.81597	2.58231e+06
P32969	60S ribosomal protein L9	RPL9	6.47918e+06	7.96736e+06	0.813216	7.22327e+06
M0R210	40S ribosomal protein S16	RPS16	3.97852e+06	4996256	0.796301	4.48739e+06
P46781	40S ribosomal protein S9	RPS9	1.98315e+07	2.57457e+07	0.770286	2.27886e+07
H0Y8G5	Heterogeneous nuclear ribonucleoprotein D0 (Fragment)	HNRNPD	7.14779e+06	9.30909e+06	0.767829	8.22844e+06
Q6IPN0	Reticulon	RTN4	2.02113e+06	2.63582e+06	0.766794	2.32847e+06
J3KTL2	Serine/arginine-rich-splicing factor 1	SRSF1	5.45263e+06	7.11096e+06	0.766792	6.2818e+06
P05783	Keratin, type I cytoskeletal 18	KRT18	8.06489e+06	1.0603e+07	0.760622	9.33395e+06
P62424	60S ribosomal protein L7a	RPL7A	1.6591e+07	2.19647e+07	0.75535	1.92779e+07
Q5JR94	40S ribosomal protein S8	RPS8	3.5898e+07	4.79173e+07	0.749166	4.19077e+07
B4DDI8	cDNA FLJ53704, moderately similar to Nascent polypeptide-associated complex subunit alpha		2.58998e+06	3.46726e+06	0.746982	3.02862e+06
P08670	Vimentin	VIM	5.56427e+06	7.59456e+06	0.732665	6.57941e+06
B4DH88	Transmembrane 9 superfamily member		2.57882e+06	3.55121e+06	0.726181	3.06502e+06
P62316	Small nuclear ribonucleoprotein Sm D2	SNRPD2	6.18842e+06	8.54718e+06	0.724031	7.3678e+06
Q53FG5	DNA helicase (Fragment)		9162420	1.27644e+07	0.717811	1.09634e+07
Q16629	Serine/arginine-rich splicing factor 7	SRSF7	7.15805e+06	9.97791e+06	0.717389	8.56798e+06
P19338	Nucleolin	NCL	1.20194e+08	1.67617e+08	0.717079	1.43905e+08
A0A024R0H6	Paf1, RNA polymerase II associated factor, homolog (S. cerevisiae), isoform CRA_a	PAF1	2.42358e+06	3.38525e+06	0.715924	2.90441e+06
K7EJV9	60S ribosomal protein L23a (Fragment)	RPL23A	4.94413e+06	7.03333e+06	0.702956	5.98873e+06
Q16777	Histone H2A type 2-C	H2AC20	8897362	12975986	0.685679	10936674
P63244	Receptor of activated protein C kinase 1	RACK1	7.86112e+06	1.16037e+07	0.677464	9.73243e+06
P23396	40S ribosomal protein S3	RPS3	2.71438e+07	40519437	0.669897	3.38316e+07
P61247	40S ribosomal protein S3a	RPS3A	7.87426e+06	1.17949e+07	0.667599	9.83457e+06
P25705	ATP synthase subunit alpha, mitochondrial	ATP5F1A	3.12032e+07	4.70969e+07	0.662533	3.915e+07
Q9H0A0	RNA cytidine acetyltransferase	NAT10	2.75688e+06	4.19794e+06	0.656721	3.47741e+06
P26373	60S ribosomal protein L13	RPL13	2.33087e+07	3.57578e+07	0.651849	2.95333e+07
B2R4P2	Peroxiredoxin		3.45557e+06	5.30919e+06	0.650866	4.38238e+06
B4DM21	cDNA FLJ58021, highly similar to Fragile X mental retardation syndrome-related protein 1		4651896	7.15438e+06	0.650216	5.90314e+06
H7C2W9	60S ribosomal protein L31 (Fragment)	RPL31	3.14893e+06	4.91702e+06	0.640414	4.03298e+06
P50914	60S ribosomal protein L14	RPL14	1.84886e+07	2.90554e+07	0.636324	2.3772e+07
P12236	ADP/ATP translocase 3	SLC25A6	3350329	5.33979e+06	0.627428	4.34506e+06
P61254	60S ribosomal protein L26	RPL26	1.51274e+07	2.42692e+07	0.623316	1.96983e+07
H7C5W9	Sarcoplasmic/endoplasmic reticulum calcium ATPase 2 (Fragment)	ATP2A2	3.20683e+06	5.17623e+06	0.61953	4.19153e+06
P08779	Keratin, type I cytoskeletal 16	KRT16	1.71706e+06	2.7864e+06	0.616231	2.25173e+06
B4DUQ1	cDNA FLJ54552, highly similar to Heterogeneous nuclear ribonucleoprotein K		4.80615e+06	7.80844e+06	0.615507	6.30729e+06
E5RI99	60S ribosomal protein L30 (Fragment)	RPL30	5.0436e+06	8.52261e+06	0.591791	6.78311e+06
Q7Z4W8	Heparin-binding protein HBp15		9.48212e+06	1.60352e+07	0.591331	1.27587e+07
A0A024RAC5	Epididymis secretory sperm binding protein	RCC2	8.71483e+06	1.47393e+07	0.591263	1.17271e+07
P51532	Transcription activator BRG1	SMARCA4	1.60176e+06	2.73418e+06	0.585829	2.16797e+06
Q8IWR8	Ribosomal protein L19 (Fragment)		1.74424e+07	2.99349e+07	0.582678	2.36887e+07
Q9BSV4	SFPQ protein (Fragment)	SFPQ	7.95485e+06	1.36822e+07	0.5814	1.08185e+07
B2RE88	cDNA, FLJ96465, highly similar to Homo sapiens solute carrier family 25 (mitochondrial carrier;phosphate carrier), member 3 (SLC25A3), nuclear gene encodingmitochondrial protein, transcript variant...		4.76182e+06	8.19863e+06	0.580807	6.48023e+06
B2R4R0	Histone H4	HIST1H4J	8.82652e+06	1.52705e+07	0.578011	1.20485e+07
Q8N1H4	cDNA FLJ40872 fis, clone TUTER2000283, highly similar to Homo sapiens transformer-2-beta (SFRS10) gene		6.49463e+06	1.12506e+07	0.57727	8.8726e+06
Q5QTS3	FWP004		1.69486e+07	2.98609e+07	0.567584	2.34047e+07
P38159	RNA-binding motif protein, X chromosome	RBMX	4.69007e+06	8.34937e+06	0.561728	6.51972e+06
B5MCF9	Pescadillo homolog	PES1	2.70708e+06	4.90398e+06	0.552016	3.80553e+06
Q9UBC3	DNA (cytosine-5)-methyltransferase 3B	DNMT3B	2.32007e+06	4.2111e+06	0.550943	3.26559e+06
F5GY37	Prohibitin	PHB2	2.43768e+06	4.43198e+06	0.550021	3.43483e+06
A8K6U7	cDNA FLJ78252, highly similar to Homo sapiens heterogeneous nuclear ribonucleoprotein U-like 1 (HNRPUL1), transcript variant 1, mRNA		2.54428e+06	4.63146e+06	0.549349	3.58787e+06
P51991	Heterogeneous nuclear ribonucleoprotein A3	HNRNPA3	1.16484e+07	2.12255e+07	0.548791	1.64369e+07
V9HW01	Epididymis secretory protein Li 310	HEL-S-310	1.42359e+07	2.64085e+07	0.539067	2.03222e+07
Q00839	Heterogeneous nuclear ribonucleoprotein U	HNRNPU	3.11169e+07	5.78934e+07	0.537486	4.45051e+07
P21333	Filamin-A	FLNA	4.09059e+06	7.6487e+06	0.534808	5.86965e+06
Q08211	ATP-dependent RNA helicase A	DHX9	2.21218e+07	4.19944e+07	0.526779	3.20581e+07
Q92979	Ribosomal RNA small subunit methyltransferase NEP1	EMG1	1.53155e+06	2.92599e+06	0.523429	2.22877e+06
P49207	60S ribosomal protein L34	RPL34	4.18349e+06	8.02723e+06	0.521163	6.10536e+06
A8K4T9	cDNA FLJ77421, highly similar to Homo sapiens autoantigen p542 mRNA		1.03607e+07	1.98884e+07	0.520943	1.51245e+07
Q562T9	Actin-like protein (Fragment)	ACT	2.12387e+06	4.11286e+06	0.516398	3.11836e+06
Q12906	Interleukin enhancer-binding factor 3	ILF3	1.27142e+07	2.46945e+07	0.514858	1.87043e+07
A0A1Y0BRN0	Myosin VI transcript variant 008	Myo6-008	1.45965e+06	2.87922e+06	0.506959	2.16944e+06
Q562R1	Beta-actin-like protein 2	ACTBL2	3.29097e+06	6.56933e+06	0.500959	4.93015e+06
Q9BZE4	Nucleolar GTP-binding protein 1	GTPBP4	8.64387e+06	1.74038e+07	0.496665	1.30238e+07
B3KNC3	cDNA FLJ14222 fis, clone NT2RP3003992, highly similar to Nucleolar complex protein 2 homolog		3.38238e+06	6.92398e+06	0.488502	5.15318e+06
P11169	Solute carrier family 2, facilitated glucose transporter member 3	SLC2A3	1.7554e+07	3.62095e+07	0.48479	2.68817e+07
Q96IR1	RPS4X protein (Fragment)	RPS4X	1.60535e+07	3.45816e+07	0.464223	2.53176e+07
P68133	Actin, alpha skeletal muscle	ACTA1	3.68899e+06	8.00821e+06	0.460651	5.8486e+06
Q9Y624	Junctional adhesion molecule A	F11R	3.26385e+06	7.23981e+06	0.450819	5.25183e+06
P20700	Lamin-B1	LMNB1	5.42908e+06	1.20762e+07	0.449571	8.75262e+06
Q5JR04	Helicase MOV-10	MOV10	1.28016e+06	2.97523e+06	0.430273	2.12769e+06
A2A3R6	40S ribosomal protein S6	RPS6	1.53048e+07	3.57102e+07	0.428583	2.55075e+07
B7Z3V1	Sodium/potassium-transporting ATPase subunit alpha (Fragment)		1.8799e+06	4.44056e+06	0.423348	3.16023e+06
Q9BXY0	Protein MAK16 homolog	MAK16	2.62122e+06	6.28543e+06	0.417031	4.45333e+06
Q7Z406	Myosin-14	MYH14	3.57068e+06	8.67764e+06	0.41148	6.12416e+06
O43684	Mitotic checkpoint protein BUB3	BUB3	2.60164e+06	6.39585e+06	0.406769	4.49874e+06
B4DV79	Eukaryotic translation initiation factor 3 subunit B	EIF3B	2.10545e+06	5.21956e+06	0.403376	3.66251e+06
Q9H9Z2	Protein lin-28 homolog A	LIN28A	7.14216e+06	1.78091e+07	0.401041	1.24756e+07
Q9NR30	Nucleolar RNA helicase 2	DDX21	1.08502e+07	2.7581e+07	0.393394	1.92156e+07
H3BRG4	Cytochrome b-c1 complex subunit 2, mitochondrial	UQCRC2	1.30241e+06	3.3817e+06	0.385135	2.34206e+06
P62917	60S ribosomal protein L8	RPL8	1.62916e+07	4.23921e+07	0.384308	2.93419e+07
A8MXP9	Matrin-3	MATR3	3.48147e+06	9.12523e+06	0.381521	6.30335e+06
P36578	60S ribosomal protein L4	RPL4	4.91723e+07	1.29115e+08	0.380841	8.91436e+07
P62280	40S ribosomal protein S11	RPS11	1.94716e+07	5.11933e+07	0.380355	3.53324e+07
Q13151	Heterogeneous nuclear ribonucleoprotein A0	HNRNPA0	3.0176e+06	8.07756e+06	0.373578	5.54758e+06
H3BQZ7	HCG2044799	HNRNPUL2-BSCL2	2.55022e+06	6.87385e+06	0.371003	4.71203e+06
B4DR61	Protein transport protein Sec61 subunit alpha isoform 1	SEC61A1	5.15881e+06	1.39228e+07	0.370529	9.54082e+06
Q71UM5	40S ribosomal protein S27-like	RPS27L	2.84834e+06	7689748	0.370407	5.26904e+06
A0A024RBK3	60S ribosomal protein L6	RPL6	1.45802e+07	3.95871e+07	0.368307	2.70836e+07
P18124	60S ribosomal protein L7	RPL7	5.0888e+07	1.38285e+08	0.367994	9.45864e+07
A0A024R1N1	Myosin, heavy polypeptide 9, non-muscle, isoform CRA_a	MYH9	1.27679e+07	3.4698e+07	0.367973	2.3733e+07
A8K3R2	Ribosome biogenesis protein BOP1	BOP1	3.09698e+06	8417775	0.367909	5.75738e+06
A8K525	cDNA FLJ76817, highly similar to Homo sapiens non-POU domain containing, octamer-binding (NONO), mRNA		4.02917e+06	1.09579e+07	0.367695	7.49355e+06
Q14692	Ribosome biogenesis protein BMS1 homolog	BMS1	1.37892e+06	3.85081e+06	0.358085	2.61486e+06
A8JZY9	Tubulin alpha chain		1.14817e+07	3.23656e+07	0.354749	2.19237e+07
B4E2M0	cDNA FLJ55443, highly similar to Ras GTPase-activating-like protein IQGAP1		1.70565e+06	5.02791e+06	0.339236	3.36678e+06
Q15393	Splicing factor 3B subunit 3	SF3B3	9.53629e+06	28397781	0.335811	1.8967e+07
A0A087WUV8	Basigin	BSG	1.93715e+06	5.86942e+06	0.330041	3.90329e+06
A0A0S2Z3G9	Actinin alpha 4 isoform 1 (Fragment)	ACTN4	1.69589e+06	5.20892e+06	0.325573	3.4524e+06
Q9UMS4	Pre-mRNA-processing factor 19	PRPF19	967072	3.06411e+06	0.315612	2.01559e+06
A0A1W2PQ51	Probable ATP-dependent RNA helicase DDX17	DDX17	1.93513e+06	6.13739e+06	0.315302	4.03626e+06
P05141	ADP/ATP translocase 2	SLC25A5	2.38293e+06	7685110	0.310071	5.03402e+06
Q9Y3U8	60S ribosomal protein L36	RPL36	2.31084e+06	7.73027e+06	0.298935	5.02056e+06
E5KNY5	Leucine-rich PPR-motif containing	LRPPRC	1.16987e+06	3.93181e+06	0.297539	2.55084e+06
A0A2Z6ATB6	Drebrin A	DBN1	5.64893e+06	1.91191e+07	0.29546	1.2384e+07
Q3LIE7	cDNA FLJ55321, highly similar to 24-dehydrocholesterol reductase	Nbla03646	5.37254e+06	1.82067e+07	0.295085	11789642
Q96SQ9	Cytochrome P450 2S1	CYP2S1	1.17752e+06	4.03751e+06	0.291646	2.60752e+06
Q8TED0	U3 small nucleolar RNA-associated protein 15 homolog	UTP15	1.26186e+06	4.36096e+06	0.289354	2.81141e+06
A0A0S2Z6F0	Histocompatibility 13 isoform 2	HM13	4.3046e+06	1.50464e+07	0.286087	9.67551e+06
B4DNB9	cDNA FLJ53069, highly similar to AP-2 complex subunit mu-1		1.21816e+06	4.36174e+06	0.279284	2.78995e+06
P35580	Myosin-10	MYH10	1.31442e+07	4.74001e+07	0.277303	3.02722e+07
P27824	Calnexin	CANX	2.54793e+06	9.588e+06	0.265741	6.06796e+06
B4E106	cDNA FLJ53399, highly similar to Monocarboxylate transporter 1		1.09006e+06	4.18964e+06	0.26018	2.63985e+06
B4E0S6	cDNA FLJ55635, highly similar to pre-mRNA-splicing factorATP-dependent RNA helicase DHX15		1.43066e+06	5.59757e+06	0.255586	3.51411e+06
P62906	60S ribosomal protein L10a	RPL10A	1.24714e+06	5.06349e+06	0.2463	3.15532e+06
Q15269	Periodic tryptophan protein 2 homolog	PWP2	1.83083e+06	7.44617e+06	0.245875	4.6385e+06
O60264	SWI/SNF-related matrix-associated actin-dependent regulator of chromatin subfamily A member 5	SMARCA5	869783	3.78056e+06	0.230067	2.32517e+06
O00159	Unconventional myosin-Ic	MYO1C	3.51682e+06	1.57741e+07	0.22295	9.64544e+06
P41091	Eukaryotic translation initiation factor 2 subunit 3	EIF2S3	1.17238e+06	5.26198e+06	0.222801	3.21718e+06
Q6P2Q9	Pre-mRNA-processing-splicing factor 8	PRPF8	3.12602e+06	1.41801e+07	0.220451	8.65306e+06
P46087	Probable 28S rRNA (cytosine(4447)-C(5))-methyltransferase	NOP2	2.70547e+06	1.37088e+07	0.197353	8.20712e+06
Q9NWT1	p21-activated protein kinase-interacting protein 1	PAK1IP1	1281422	6.71312e+06	0.190883	3.99727e+06
Q9H8H0	Nucleolar protein 11	NOL11	661088	3.62879e+06	0.182179	2.14494e+06
P07814	Bifunctional glutamate/proline--tRNA ligase	EPRS1	646160	3.69077e+06	0.175074	2.16846e+06
B4DN41	cDNA FLJ53366, highly similar to Probable ATP-dependent RNA helicase DDX5		1.31811e+06	7.53174e+06	0.175008	4.42493e+06
P61513	60S ribosomal protein L37a	RPL37A	602209	4.03805e+06	0.149134	2.32013e+06
A4FU77	SNRNP200 protein (Fragment)	SNRNP200	2.30171e+06	1.57644e+07	0.146007	9.03308e+06
P11388	DNA topoisomerase 2-alpha	TOP2A	1.73527e+06	1.27164e+07	0.136459	7.22583e+06
A0A087WVQ6	Clathrin heavy chain	CLTC	2.67182e+06	2.05657e+07	0.129916	1.16188e+07
A0A140VK00	Testicular tissue protein Li 227		2.65653e+06	3.36774e+07	0.0788815	1.8167e+07
A0A384MDU2	Collagen, type I, alpha 2, isoform CRA_c	COL1A2	328719	4.4083e+06	0.0745682	2.36851e+06
Q14690	Protein RRP5 homolog	PDCD11	543426	1.01239e+07	0.0536776	5.33366e+06
O75533	Splicing factor 3B subunit 1	SF3B1	809115	1.82821e+07	0.0442571	9.54562e+06
Q96DR8	Mucin-like protein 1	MUCL1	457632	11138753	0.0410847	5.79819e+06
Q5QNW6	Histone H2B type 2-F	H2BC18	1.55026e+06	5.70215e+07	0.0271873	2.92859e+07
Q9BT22	Chitobiosyldiphosphodolichol beta-mannosyltransferase	ALG1	156104	8.43538e+06	0.0185058	4.29574e+06
P27708	CAD protein	CAD	158023	9.10806e+06	0.0173499	4.63304e+06
A0A0A0MTB8	WD repeat-containing protein 36	WDR36	102899	6.23012e+06	0.0165164	3.16651e+06
Q96GQ7	Probable ATP-dependent RNA helicase DDX27	DDX27	693683	44861194	0.0154629	2.27774e+07
A8K517	Ribosomal protein S23, isoform CRA_a	RPS23	0	5.95436e+06	0	2.97718e+06
