# Supplementary material for: CFIm25 regulates human stem cell function independently of its role in mRNA alternative polyadenylation
Source: RNA Biol. 2022 May 1;19(1):686–702. doi: 10.1080/15476286.2022.2071025 (PMC9067535; doi:10.1080/15476286.2022.2071025)
Supplement: Supplemental Material [file KRNB_A_2071025_SM4450.zip › Supplementary_Table_8_oligos.xlsx]

## Sheet: oligos
Primers used in this study
Pluripotency markers RT-qPCR primers
OCT4-F1	GGGCTCTCCCATGCATTCAAAC
OCT4-R1	CACCTTCCCTCCAACCAGTTGC
NANOG-F1	TGGGATTTACAGGCGTGAGCCAC
NANOG-R1	AAGCAAAGCCTCCCAATCCCAAAC
SOX2-F1	CCATGCAGGTTGACACCGTTG
SOX2-R1	TCGGCAGACTGATTCAAATAATACAG
c-myc-F1	AAACACAAACTTGAACAGCTAC
c-myc-R1	ATTTGAGGCAGTTTACATTATGG
hGAPDH-F1	GTCTCCTCTGACTTCAACAGCG
hGAPDH-R1	ACCACCCTGTTGCTGTAGCCAA
ectoderm lineage markers RT-qPCR primers
PAX6-F1	GTCCATCTTTGCTTGGGAAA
PAX6-R1	TAGCCAGGTTGCGAAGAACT
Nestin-F1	CTGCTACCCTTGAGACACCTG
Nestin-R1	GGGCTCTGATCTCTGCATCTAC
SOX1-F1	CAGTACAGCCCCATCTCCAAC
SOX1-R1	GCGGGCAAGTACATGCTGA
OTX2-F1	CAAAGTGAGACCTGCCAAAAAGA
OTX2-R1	TGGACAAGGGATCTGACAGTG
mesoderm lineage markers RT-qPCR primers
BRACHYURY-F1	ACAATGCCAGCCCACCTACCAG
BRACHYURY-R1	CGTACTGGCTGTCCACGATGTCTG
NKX2.5-F1	CCAAGGACCCTAGAGCCGAA
NKX2.5-R1	ATAGGCGGGGTAGGCGTTAT
TBX6-F1	CATCCACGAGAATTGTACCCG
TBX6-R1	AGCAATCCAGTTTAGGGGTGT
PDGFR-a+-F1	TTGAAGGCAGGCACATTTACA
PDGFR-a+-R1	GCGACAAGGTATAATGGCAGAAT
MIXL1-F1	GGCGTCAGAGTGGGAAATCC
MIXL1-R1	GGCAGGCAGTTCACATCTACC
endoderm lineage markers RT-qPCR primers
SOX17-F1	CAGAATCCAGACCTGCACAACGC
SOX17-R1	CTTCAGCCGCTTCACCTGCTTG
GATA4-F1	CGAGGAGATGCGTCCCATCAAGAC
GATA4-R1	AGTCCTGCTTGGAGCTGGTCTGTG
CXCR4-F1	ACTACACCGAGGAAATGGGCT
CXCR4-R1	CCCACAATGCCAGTTAAGAAGA
sox7-F1	TCGACGCCCTGGATCAACT
sox7-R1	CTGGGAGACCGGAACATGC
FOXA2-F1	GGAGCAGCTACTATGCAGAGC
FOXA2-R1	CGTGTTCATGCCGTTCATCC
HHEX-F1	GGCAAACCTCTACTCTGGAGC
HHEX-R1	GTCGTTGGAGAATCTCACCTG
CFIm25 gene editing oligos
hCFIm25-Crispr-F1	CCG CAGCCGGTCTGCGAGCGATT	crispr oligos clone into eCrispr vector
hCFIm25-Crispr-R1	AAC AATCGCTCGCAGACCGGCTG	crispr oligos clone into eCrispr vector
hCFIm25-Crispr-F2	CCG CCGAACTGAGTGACCCCCCG	crispr oligos clone into eCrispr vector
hCFIm25-Crispr-R2	AAC CGGGGGGTCACTCAGTTCGG	crispr oligos clone into eCrispr vector
hCFIm25-Crispr-F3	CCG CCAATCGCTCGCAGACCGGC	crispr oligos clone into eCrispr vector
hCFIm25-Crispr-R3	AAC GCCGGTCTGCGAGCGATTGG	crispr oligos clone into eCrispr vector
CFIm25-F5	TGAGAAAGGGGCCTGAGAGA	PCR primers to amplify CFIm25 gene locus for T7 endonuclease I assay
CFIm25-R5	CGCAGATCAAGACGCTACCT	PCR primers to amplify CFIm25 gene locus for T7 endonuclease I assay
CFIm25 overexpression oligos
CFIm25-F7	cg GGATCC TCTGTGGTACCGCCCAATCG	PCR cfim25 clone into pGEX4T3 vector for protein expression
CFIm25-R7	ccg CTCGAG TTGTAAATAAAATTGAAC	PCR cfim25 clone into pGEX4T3 vector for protein expression
CFIm25-F8	cg GAATTC TCTGTGGTACCGCCCAATCG	clone into Flag-PCDH CD533A-2 for overexpression (EcoRI BamHI)
CFIm25-R8	cg GGATCC TCAGTTGTAAATAAAATTGA	clone into Flag-PCDH CD533A-2 for overexpression (EcoRI BamHI)
pCDH-EF1-seq	CTCCACGCTTTGCCTGACCCTGCTT	sequencing primer for pCDH lentivirus vector
qPCR primers to verfify mRNA-seq in control and CFIm25 gene editing cells
CHCHD2-F1	ACACATTGGGTCACGCCATTA	qpcr primer for chchd2
CHCHD2-R1	GCACCTCATTGAAACCCTCACA	qpcr primer for chchd2
DPPA5-F1	ACTCTCCCGGCACGTAGAC	qpcr primer for dppa5
DPPA5-F1	AGGGATTCGAGATCCGTCCG	qpcr primer for dppa5
TNFSF9-F1	GGCTGGAGTCTACTATGTCTTCT	qpcr primer for tnfsf9
TNFSF9-R1	ACCTCGGTGAAGGGAGTCC	qpcr primer for tnfsf9
ZNF717-F1	GCCAACTTGCTGTAGAAAGTCT	qpcr primer for znf717
ZNF717-R1	GGCATCTTGCACTGTAGCATAAG	qpcr primer for znf717
REX-1-F	TGGGAAAGCGTTCGTTGAGA	qpcr primer for rex1
REX-1-R	CACCCTTCAAAAGTGCACCG	qpcr primer for rex1
LINC00458-F1	gtgccatgactcggatcggg	qPCR primer for linc00458
LINC00458-R1	ctgggagtggctgccagatg	qPCR primer for linc00458
MT1G-F1	gctggtgtctcctgcacctg	qPCR primer for mt1g
MT1G-R1	agctgcacttctccgatgcc	qPCR primer for mt1g
tusc1-F1	GCCTCTTCCGTCAGGCTTT	qPCR primer for tusc1
tusc1-R1	CGGAGTCGGGTTCCTGTAGA	qPCR primer for tusc1
DCTN5-F	CAGTCGCCAGTCAGTGTTGT	qPCR primer for dctn5
DCTN5-R	TCCCCTCGGATAATACAGTCATT	qPCR primer for dctn5
ccdc152-F	CATTCGCGATTTAGAGCAACG	qPCR primer for ccdc152
ccdc152-R	TGCTAAGCTCAAAACCGTCTAC	qPCR primer for ccdc152
zic3-F1	GCGCGCCTGTTAGTTTGTTA	qPCR primer for zic3
zic3-R1	ATAGGAGGGAGGAGGGGAAG	qPCR primer for zic3
primers for examination of rex1 3' processing efficiency
rex1-F2	ACTGGAGAGAAGCCGTTTCG	qPCR detect rex1 region upstream of PAS
rex1-R2	TGCGTTAGGATGTGGGCTTT	qPCR detect rex1 region upstream of PAS
rex1-F1	CTCCTTCAGGGAGAGGGTCA	qPCR detect rex1 PAS readthrough
rex1-R1	ACACCAGATCCCGTCTCATC	qPCR detect rex1 PAS readthrough
primers for examination of rex1 mRNA stability
REX-1-F	TGGGAAAGCGTTCGTTGAGA	qpcr primer for rex1
REX-1-R	CACCCTTCAAAAGTGCACCG	qpcr primer for rex1
h-28s-rRNA-F	ttgaaaatccgggggagag	qpcr primer for human 28s rRNA
h-28s-rRNA-R	ACATTGTTCCAACATGCCAG	qpcr primer for human 28s rRNA
primers used in 3C study
rex1-F3	AAGTTGGGCTTACGTGTGGTTG
rex1-R3	CACGTGGTGAGCGCTCAATAA
gapdh-F2	ATCCAAGCGTGTAAGGGT
gapdh-R2	GGAAGGGACTGAGATTGGC
rex1-exon-F1	TGGGAAAGCGTTCGTTGAGA
rex1-exon-R1	AAATTAAAGTCCAGAGAGAAGCGC
primers for detection rex1 anti-sense transcript
rex1-F5	GGTAAATGTGATTACACCCACGC
rex1-R5	CGTTCACTCTCTGCCCGGA
clone rex1 gene promoter
rex1-F4	gagctc AGTGGAGAACTGCTCCCAGA	clone rex1 promoter into pgl3-basic (SacI XhoI)
rex1-R4	ctcgag AACTGCAGTGGAAACGTGGA	clone rex1 promoter into pgl3-basic (SacI XhoI)
primers for verification of RNAPII ChIP-seq
ZNF790-AS1-F1	GTTTCCCATTGGTCACCGTT
ZNF790-AS1-R1	CCAAGACTGCGGAATCACAC
DNAJC15-F1	CGCGCTAACTAGTTTGTCCC
DNAJC15-R1	AACTGGAGCGATGACACCA
PCK2-F1	AGACACCACTCAGCTGTTCT
PCK2-R1	TTTTGTGCACACGTCTCTCC
SDHAP3-F1	GTGAGGCACCATGTTCCATAC
SDHAP3-R1	CTGCTCAGCTCCTCCTAGTG
TBL1X-F1	TGAGCAAGGCGAAAGGAGAA
TBL1X-R1	CGAACGAGCTCATGATGCAA
KSR2-F1	CGCCCGTTCTCATTTCTCAG
KSR2-R1	ATAGGTTCTGACATGCCCGG
DCTN5-F1	GCTGTCGATGAGTCCCAGTG
DCTN5-R1	TCCTGTCAGAGTCAGTCGGT
CCDC152-F1	AGGCTTTTCTTTTCAGACACCT
CCDC152-R1	CGGGAGTTTCGAATCGCTTT
zic3-F1	GCGCGCCTGTTAGTTTGTTA
zic3-R1	ATAGGAGGGAGGAGGGGAAG
primers for verification of LEO1/HNRNPL/IgG ChIP-seq
GAPDH 2436.fw	ATAGGCGAGATCCCTCCAA
GAPDH 2436.rev	TGAAGACGCCAGTGGAC
GAPDH 3882.fw	CCCTGTGCTCAACCAGT
GAPDH 3882.rev	CTCACCTTGACACAAGCC
primers for ccdc152 gene nuclear run-on assay
ccdc152-F1	AGGCTTTTCTTTTCAGACACCT
ccdc152-R1	CGGGAGTTTCGAATCGCTTT
ccdc152-F2	CTCGAGGAGGAAGAGCATGG
ccdc152-R2	ACTTTTCCCCTACCCTCACC
ccdc152-F3	GCTGGTGTTTGGGCTTCTAG
ccdc152-R3	AAAAGAAGGGAGGGTGGGAG
ccdc152-F4	GGAAAAGATGGTGCCCTACG
ccdc152-R4	ACGTTTGGTTCCACAGCTTC
ccdc152-F5	TGCACACCAGAATCTCTAAAGT
ccdc152-R5	ACGGCAAAATTACCTGGAGAG
U1-F1	atacttacct ggcaggggag
U1-R1	caggggaaagcgcgaacgca
primers for dctn5 gene nuclear run-on assay
dctn5-F1	GCTGTCGATGAGTCCCAGTG
dctn5-R1	TCCTGTCAGAGTCAGTCGGT
dctn5-F2	AAACTGCGGTGAAGTGGTAC
dctn5-R2	AATGGAGCGGGATTCTGTCT
dctn5-F3	GGAGGGAAAGGATCGGGAAA
dctn5-R3	TCAGGGGTACATATGCAGGT
dctn5-F4	TCACCGTCCCTGGCTATTAC
dctn5-R4	TCTTTCAACACACATCGGCG
dctn5-F5	CCAATCCCTTGCTCTCCTGA
dctn5-R5	TGTCCTGTGCCAACTCTTCT
