# Supplementary material for: CFIm25 regulates human stem cell function independently of its role in mRNA alternative polyadenylation
Source: RNA Biol. 2022 May 1;19(1):686–702. doi: 10.1080/15476286.2022.2071025 (PMC9067535; doi:10.1080/15476286.2022.2071025)
Supplement: Supplemental Material [file KRNB_A_2071025_SM4450.zip › Supplementary_Table_9_MIQE_checklist_qPCR.xlsx]

## Sheet: Figure 1E
ITEM TO CHECK	IMPORTANCE	CHECKLIST
EXPERIMENTAL DESIGN
Definition of experimental and control groups	E	To investigate if CFIm25 impacts the trilineage differentiation potentials in hESCs, we used three hESCs cell lines in this experiments: control H9 cells; CFIm25 mutant H9 cells and CFIm25 (mutant + overexpression) cells. Corresponding cells were subjected to trilineage differentiation using the STEMdiffTM trilineage differentiation kits (Stem Cell Technology). qPCR analysis of trilineage molecul…
Number within each group	E	3 biological samples within each group
Assay carried out by core lab or investigator's lab?	D	investigator's lab
Acknowledgement of authors' contributions	D
SAMPLE
Description	E	After differentiation induction, cultured cells were harvested. Total RNAs were subsequently extracted with Trizol reagent (Thermo Fisher Scientific)
Volume/mass of sample processed	D
Microdissection or macrodissection	E	macrodissection
Processing procedure	E	Growing cells were directly lysated with Trizol reagents (Thermo Fisher Scientific)
If frozen - how and how quickly?	E	no
If fixed - with what, how quickly?	E	no
Sample storage conditions and duration (especially for FFPE samples)	E	Cells were grown in 37 degrees. Extracted total RNAs were stored in -80 degrees.
NUCLEIC ACID EXTRACTION
Procedure and/or instrumentation	E	Total RNAs were extracted with Trizol reagent (Thermo Fisher Scientific)
Name of kit and details of any modifications	E	Trizol reagent (Thermo Fisher Scientific)
Source of additional reagents used	D
Details of DNase or RNAse treatment	E	no DNase or RNAse treatment
Contamination assessment (DNA or RNA)	E
Nucleic acid quantification	E	yes
Instrument and method	E	NanoDrop™ 1000 Spectrophotometer
Purity (A260/A280)	D
Yield	D
RNA integrity method/instrument	E	Agarose gel electrophoresis
RIN/RQI or Cq of 3' and 5' transcripts	E
Electrophoresis traces	D
Inhibition testing (Cq dilutions, spike or other)	E
REVERSE TRANSCRIPTION
Complete reaction conditions	E	Reverse transcription was carried out using SuperScript ® III First-Strand Synthesis System (Thermo Fisher Scientific,18080-051). We used the same reaction conditions as provided by the kit.
Amount of RNA and reaction volume	E	2 microgram total RNAs were subject to reverse transcription using SuperScript ® III First-Strand Synthesis System (Thermo Fisher Scientific,18080-051) in total volume of 20 μl reaction mixture.
Priming oligonucleotide (if using GSP) and concentration	E	1 μl random hexamers (100 ng/ul) in 20 μl reaction mixture.
Reverse transcriptase and concentration	E	1 μl (200 Unit/ul) SuperScript ® III (Thermo Fisher Scientific,18080-051) in 20 μl reaction mixture.
Temperature and time	E	Reverse transcriptions were carried out in 50 degrees.
Manufacturer of reagents and catalogue numbers	D
Cqs with and without RT	D*
Storage conditions of cDNA	D
qPCR TARGET INFORMATION
If multiplex, efficiency and LOD of each assay.	E
Sequence accession number	E	gapdh (NM_001289746); pax6 (NM_001368894); nestin (NM_006617); sox1(NM_005986); otx2 (NM_001270524）; brachyury(NM_003181); nkx2.5(NM_004387); tbx6(NM_004608); pdgfra(NM_001347827); mixl1(NM_001282402); sox2(NM_022454); gata4(NM_001308094); cxcr4 (NM_001008540）; sox7(NM_031439); foxa2(NM_153675); hhex(NM_002729)
Location of amplicon	D
Amplicon length	E	gapdh (131 bp); pax6 (110 bp); nestin (141 bp); sox1 (287 bp); otx2 (179 bp); brachyury(240 bp); nkx2.5(461 bp); tbx6(139 bp); pdgfra(119 bp); mixl1(130 bp); sox2(183 bp); gata4(203 bp); cxcr4 (133 bp); sox7(143 bp); foxa2(83 bp); hhex(81 bp)
In silico specificity screen (BLAST, etc)	E
Pseudogenes, retropseudogenes or other homologs?	D
Sequence alignment	D
Secondary structure analysis of amplicon	D
Location of each primer by exon or intron (if applicable)	E
What splice variants are targeted?	E
qPCR OLIGONUCLEOTIDES
Primer sequences	E	Primer sequences were listed in supplementary figure 8, most of the sequences were cited from published papers.
RTPrimerDB Identification Number	D
Probe sequences	D**
Location and identity of any modifications	E
Manufacturer of oligonucleotides	D
Purification method	D
qPCR PROTOCOL
Complete reaction conditions	E	LightCycler® 480 SYBR Green I Master (Roche, 04707516001) was used to perform qPCR reactions. We used the same reaction conditions as provided by the kit.
Reaction volume and amount of cDNA/DNA	E	cDNA was diluted to 2 fold in the reverse transcription reaction. 2 μl was used in 20 μl qPCR reaction mixture.
Primer, (probe), Mg++ and dNTP concentrations	E	0.2μM primer
Polymerase identity and concentration	E
Buffer/kit identity and manufacturer	E	LightCycler® 480 SYBR Green I Master (Roche, 04707516001)
Exact chemical constitution of the buffer	D
Additives (SYBR Green I, DMSO, etc.)	E	SYBR Green I dye
Manufacturer of plates/tubes and catalog number	D
Complete thermocycling parameters	E	1. 94 degrees 3 minutes. 2. 95 degrees for 10 s; 55 degree for 20 s; 72 degree for 30 s; 45 cycles. 3. 72 degree for 3 minutes. 4. 12 degree forever.
Reaction setup (manual/robotic)	D
Manufacturer of qPCR instrument	E	Roche LightCycler® 480 Instrument II
qPCR VALIDATION
Evidence of optimisation (from gradients)	D
Specificity (gel, sequence, melt, or digest)	E	The specificity of the qPCR reaction was examined by agarose gel electrophoresis.
For SYBR Green I, Cq of the NTC	E	Ct>35
Standard curves with slope and y-intercept	E
PCR efficiency calculated from slope	E
Confidence interval for PCR efficiency or standard error	D
r2 of standard curve	E
Linear dynamic range	E
Cq variation at lower limit	E
Confidence intervals throughout range	D
Evidence for limit of detection	E
If multiplex, efficiency and LOD of each assay.	E
DATA ANALYSIS
qPCR analysis program (source, version)	E	LightCycler® 480 software relase 1.5.1.62 SP3
Cq method determination	E	Relative quantification
Outlier identification and disposition	E
Results of NTCs	E	Ct>35
Justification of number and choice of reference genes	E	gapdh mRNA serves as normalization control
Description of normalisation method	E	Relative gene expression was calculated using ΔΔCt method
Number and concordance of biological replicates	D	3
Number and stage (RT or qPCR) of technical replicates	E	3
Repeatability (intra-assay variation)	E
Reproducibility (inter-assay variation, %CV)	D
Power analysis	D
Statistical methods for result significance	E	Student's t-test
Software (source, version)	E	Graphpad Prism 4
Cq or raw data submission using RDML	D
Table 1. MIQE checklist for authors, reviewers and editors. All essential information (E) must be submitted with the manuscript. Desirable
information (D) should be submitted if available. If using primers obtained from RTPrimerDB, information on qPCR target, oligonucleotides,
protocols and validation is available from that source.
*: Assessing the absence of DNA using a no RT assay is essential when first extracting RNA. Once the sample has been validated as
RDNA-free, inclusion of a no-RT control is desirable, but no longer essential.
**: Disclosure of the probe sequence is highly desirable and strongly encouraged. However, since not all commercial pre-designed assay
vendors provide this information, it cannot be an essential requirement. Use of such assays is advised against.
Ct values
																											endoderm differentiation
ectoderm differentiation													mesoderm differentiation																Mock				CFIm25 mutant				CFIm25 (mutant+OE)
		Mock				CFIm25 mutant				CFIm25 (mutant+OE)					Mock				CFIm25 mutant				CFIm25 (mutant+OE)
																												replicate 1	replicate 2	replicate 3		replicate 1	replicate 2	replicate 3		replicate 1	replicate 2	replicate 3
	replicate 1	replicate 2	replicate 3		replicate 1	replicate 2	replicate 3		replicate 1	replicate 2	replicate 3			replicate 1	replicate 2	replicate 3		replicate 1	replicate 2	replicate 3		replicate 1	replicate 2	replicate 3			gapdh	15.76	15.84	15.69		15.39	15.45	15.48		15.61	15.61	15.6
gapdh	15.68	15.7	15.67		15.19	15.21	15.18		15.71	15.65	15.5		gapdh	16.46	16.58	16.19		15.56	15.55	15.54		16.22	16.25	16.26			sox7	25.79	25.71	25.75		26.35	26.31	25.95		25.87	25.69	25.64
nestin	24.75	24.25	23.88		23.87	24.22	23.97		24.16	24.37	24.2		brachyury	20.66	20.63	20.7		20.36	20.29	20.48		20.75	20.82	20.48			sox17	18.96	18.79	18.87		24.54	25.38	25.37		18.87	18.8	18.94
pax6	21.95	21.66	21.59		21.43	21.39	21.47		21.9	21.71	21.54		pdgf-a	22.6	22.71	22.49		21.85	21.98	21.91		22.72	22.6	22.58			cxcr4	17.97	17.78	17.71		20.67	20.84	20.71		17.61	17.72	17.42
sox2	28.39	28.45	28.5		25.97	26.34	26.37		27.98	26.39	27.34		tbx6	20.19	20.43	20.52		20.65	20.81	20.71		20.46	20.4	20.43			hhex	19.91	19.81	19.66		24.51	24.64	24.46		19.64	19.85	19.63
otx2	19.78	19.57	19.58		20.36	20.41	20.31		19.62	19.62	19.48		nkx2.5	29.8	29.65	29.95		30.55	30.48	30.47		29.75	29.63	29.51			foxa2	20.53	20.57	20.44		25.52	25.68	25.69		20.51	20.58	20.29
													mixl-1	15.66	15.38	15.55		15.32	15.55	15.45		15.42	15.5	15.44			gata4	20.71	20.41	20.45		26.54	26.68	26.47		20.55	20.54	20.34
ectoderm differentiation													mesoderm differentiation
normalization													normalization	4.25	4.22	4.29		4.81	4.74	4.93		4.50667	4.57667	4.23667			sox7	10.0267	9.94667	9.98667		10.91	10.87	10.51		10.2633	10.0833	10.0333
	-0.00333333	0.0166667	-0.0133333		-0.00333333	0.0166667	-0.0133333		0.09	0.03	-0.12			6.19	6.3	6.08		6.3	6.43	6.36		6.47667	6.35667	6.33667			sox17	3.19667	3.02667	3.10667		9.1	9.94	9.93		3.26333	3.19333	3.33333
	9.06667	8.56667	8.19667		8.67667	9.02667	8.77667		8.54	8.75	8.58			3.78	4.02	4.11		5.1	5.26	5.16		4.21667	4.15667	4.18667			cxcr4	2.20667	2.01667	1.94667		5.23	5.4	5.27		2.00333	2.11333	1.81333
	6.26667	5.97667	5.90667		6.23667	6.19667	6.27667		6.28	6.09	5.92			13.39	13.24	13.54		15	14.93	14.92		13.5067	13.3867	13.2667			hhex	4.14667	4.04667	3.89667		9.07	9.2	9.02		4.03333	4.24333	4.02333
	12.7067	12.7667	12.8167		10.7767	11.1467	11.1767		12.36	10.77	11.72			-0.75	-1.03	-0.86		-0.23	0	-0.1		-0.823333	-0.743333	-0.803333			foxa2	4.76667	4.80667	4.67667		10.08	10.24	10.25		4.90333	4.97333	4.68333
	4.09667	3.88667	3.89667		5.16667	5.21667	5.11667		4	4	3.86																gata4	4.94667	4.64667	4.68667		11.1	11.24	11.03		4.94333	4.93333	4.73333
calculation													calculation	-0.00333333	-0.0333333	0.0366667		0.556667	0.486667	0.676667		0.253333	0.323333	-0.0166667
	0.456667	-0.0433333	-0.413333		0.0666667	0.416667	0.166667		-0.07	0.14	-0.03			0	0.11	-0.11		0.11	0.24	0.17		0.286667	0.166667	0.146667			sox7	0.04	-0.04	0		0.923333	0.883333	0.523333		0.276667	0.0966667	0.0466667
	0.216667	-0.0733333	-0.143333		0.186667	0.146667	0.226667		0.23	0.04	-0.13			-0.19	0.05	0.14		1.13	1.29	1.19		0.246667	0.186667	0.216667			sox17	0.0866667	-0.0833333	-0.00333333		5.99	6.83	6.82		0.153333	0.0833333	0.223333
	-0.0566667	0.00333333	0.0533333		-1.98667	-1.61667	-1.58667		-0.403333	-1.99333	-1.04333			0	-0.15	0.15		1.61	1.54	1.53		0.116667	-0.00333333	-0.123333			cxcr4	0.15	-0.04	-0.11		3.17333	3.34333	3.21333		-0.0533333	0.0566667	-0.243333
	0.136667	-0.0733333	-0.0633333		1.20667	1.25667	1.15667		0.04	0.04	-0.1			0.13	-0.15	0.02		0.65	0.88	0.78		0.0566667	0.136667	0.0766667			hhex	0.116667	0.0166667	-0.133333		5.04	5.17	4.99		0.00333333	0.213333	-0.00666667
fold changes													fold changes														foxa2	0.0166667	0.0566667	-0.0733333		5.33	5.49	5.5		0.153333	0.223333	-0.0666667
nestin	0.728668	1.03049	1.33176		0.954842	0.749154	0.890899		1.04972	0.907519	1.02101		brachyury	1.00231	1.02337	0.974905		0.679871	0.713672	0.625609		0.838956	0.799221	1.01162			gata4	0.186667	-0.113333	-0.0733333		6.34	6.48	6.27		0.183333	0.173333	-0.0266667
pax6	0.860551	1.05214	1.10445		0.878633	0.903335	0.854607		0.852635	0.972655	1.09429		pdgf-a	1	0.926588	1.07923		0.926588	0.846745	0.888843		0.819794	0.890899	0.903335
sox2	1.04006	0.997692	0.963707		3.9632	3.06666	3.00355		1.32256	3.98156	2.06098		tbx6	1.14076	0.965936	0.907519		0.456916	0.408951	0.438303		0.842842	0.878633	0.860551			sox7	0.972655	1.02811	1		0.527289	0.542113	0.695762		0.825496	0.935191	0.968171
otx2	0.909618	1.05214	1.04488		0.433269	0.41851	0.448548		0.972655	0.972655	1.07177		nkx2.5	1	1.10957	0.90125		0.327598	0.343885	0.346277		0.922316	1.00231	1.08925			sox17	0.941696	1.05946	1.00231		0.0157337	0.00878952	0.00885066		0.899171	0.943874	0.856584
													mixl-1	0.913831	1.10957	0.986233		0.63728	0.543367	0.582367		0.961483	0.909618	0.948246			cxcr4	0.90125	1.02811	1.07923		0.110849	0.0985273	0.107818		1.03766	0.961483	1.18372
																											hhex	0.922316	0.988514	1.09682		0.0303955	0.0277763	0.0314674		0.997692	0.862542	1.00463
																											foxa2	0.988514	0.961483	1.05214		0.0248605	0.0222508	0.0220971		0.899171	0.856584	1.04729
																											gata4	0.878633	1.08172	1.05214		0.0123444	0.0112028	0.0129581		0.880666	0.886791	1.01866

## Sheet: Figure 2E
ITEM TO CHECK	IMPORTANCE	CHECKLIST
EXPERIMENTAL DESIGN
Definition of experimental and control groups	E	To further validate the mRNA-seq results in control and CFIm25 mutant H9 cells, we performed RT-qPCR analysis of several target mRNAs in mock and CFIm25 mutant H9 cells.
Number within each group	E	3 biological samples within each group
Assay carried out by core lab or investigator's lab?	D	investigator's lab
Acknowledgement of authors' contributions	D
SAMPLE
Description	E	Cultured cells were harvested. Total RNAs were subsequently extracted with Trizol reagent (Thermo Fisher Scientific)
Volume/mass of sample processed	D
Microdissection or macrodissection	E	macrodissection
Processing procedure	E	Growing cells were directly lysated with Trizol reagents (Thermo Fisher Scientific)
If frozen - how and how quickly?	E	no
If fixed - with what, how quickly?	E	no
Sample storage conditions and duration (especially for FFPE samples)	E	Cells were grown in 37 degrees. Extracted total RNAs were stored in -80 degrees.
NUCLEIC ACID EXTRACTION
Procedure and/or instrumentation	E	Total RNAs were extracted with Trizol reagent (Thermo Fisher Scientific)
Name of kit and details of any modifications	E	Trizol reagent (Thermo Fisher Scientific)
Source of additional reagents used	D
Details of DNase or RNAse treatment	E	no DNase or RNAse treatment
Contamination assessment (DNA or RNA)	E
Nucleic acid quantification	E	yes
Instrument and method	E	NanoDrop™ 1000 Spectrophotometer
Purity (A260/A280)	D
Yield	D
RNA integrity method/instrument	E	Agarose gel electrophoresis
RIN/RQI or Cq of 3' and 5' transcripts	E
Electrophoresis traces	D
Inhibition testing (Cq dilutions, spike or other)	E
REVERSE TRANSCRIPTION
Complete reaction conditions	E	Reverse transcription was carried out using SuperScript ® III First-Strand Synthesis System (Thermo Fisher Scientific,18080-051). We used the same reaction conditions as provided by the kit.
Amount of RNA and reaction volume	E	2 microgram total RNAs were subject to reverse transcription using SuperScript ® III First-Strand Synthesis System (Thermo Fisher Scientific,18080-051) in total volume of 20 μl reaction mixture.
Priming oligonucleotide (if using GSP) and concentration	E	1 μl random hexamers (100 ng/ul) in 20 μl reaction mixture.
Reverse transcriptase and concentration	E	1 μl (200 Unit/ul) SuperScript ® III (Thermo Fisher Scientific,18080-051) in 20 μl reaction mixture.
Temperature and time	E	Reverse transcriptions were carried out in 50 degrees.
Manufacturer of reagents and catalogue numbers	D
Cqs with and without RT	D*
Storage conditions of cDNA	D
qPCR TARGET INFORMATION
If multiplex, efficiency and LOD of each assay.	E
Sequence accession number	E	gapdh (NM_001289746);chchd2(NM_016139);dppa5(NM_001025290);tnfsf9(NM_003811);znf717(NM_001128223);rex1(uc003izh.1);linc00458(NR_108062.1）;mt1g(uc002eju.1);tusc1(uc003zpx.3); dctn5(NM_032486); ccdc152(uc011cpr.1);zic3(uc004fak.3)
Location of amplicon	D
Amplicon length	E	gapdh (131 bp); chchd2(201 bp);dppa5(129 bp);tnfsf9(347 bp);znf717(132 bp);rex1(90 bp)；linc00458(191 bp）;mt1g(151 bp); tusc1(270 bp); dctn5(87 bp); ccdc152(75 bp); zic3(119 bp)
In silico specificity screen (BLAST, etc)	E
Pseudogenes, retropseudogenes or other homologs?	D
Sequence alignment	D
Secondary structure analysis of amplicon	D
Location of each primer by exon or intron (if applicable)	E
What splice variants are targeted?	E
qPCR OLIGONUCLEOTIDES
Primer sequences	E	Primer sequences were listed in supplementary figure 8
RTPrimerDB Identification Number	D
Probe sequences	D**
Location and identity of any modifications	E
Manufacturer of oligonucleotides	D
Purification method	D
qPCR PROTOCOL
Complete reaction conditions	E	LightCycler® 480 SYBR Green I Master (Roche, 04707516001) was used to perform qPCR reactions. We used the same reaction conditions as provided by the kit.
Reaction volume and amount of cDNA/DNA	E	cDNA was diluted to 2 fold in the reverse transcription reaction. 2 μl was used in 20 μl qPCR reaction mixture.
Primer, (probe), Mg++ and dNTP concentrations	E	0.2μM primer
Polymerase identity and concentration	E
Buffer/kit identity and manufacturer	E	LightCycler® 480 SYBR Green I Master (Roche, 04707516001)
Exact chemical constitution of the buffer	D
Additives (SYBR Green I, DMSO, etc.)	E	SYBR Green I dye
Manufacturer of plates/tubes and catalog number	D
Complete thermocycling parameters	E	1. 94 degrees 3 minutes. 2. 95 degrees for 10 s; 55 degree for 20 s; 72 degree for 30 s; 45 cycles. 3. 72 degree for 3 minutes. 4. 12 degree forever.
Reaction setup (manual/robotic)	D
Manufacturer of qPCR instrument	E	Roche LightCycler® 480 Instrument II
qPCR VALIDATION
Evidence of optimisation (from gradients)	D
Specificity (gel, sequence, melt, or digest)	E	The specificity of the qPCR reaction was examined by agarose gel electrophoresis.
For SYBR Green I, Cq of the NTC	E	Ct>35
Standard curves with slope and y-intercept	E
PCR efficiency calculated from slope	E
Confidence interval for PCR efficiency or standard error	D
r2 of standard curve	E
Linear dynamic range	E
Cq variation at lower limit	E
Confidence intervals throughout range	D
Evidence for limit of detection	E
If multiplex, efficiency and LOD of each assay.	E
DATA ANALYSIS
qPCR analysis program (source, version)	E	LightCycler® 480 software relase 1.5.1.62 SP3
Cq method determination	E	Relative quantification
Outlier identification and disposition	E
Results of NTCs	E	Ct>35
Justification of number and choice of reference genes	E	gapdh mRNA serves as normalization control
Description of normalisation method	E	Relative gene expression was calculated using ΔΔCt method
Number and concordance of biological replicates	D	3
Number and stage (RT or qPCR) of technical replicates	E	3
Repeatability (intra-assay variation)	E
Reproducibility (inter-assay variation, %CV)	D
Power analysis	D
Statistical methods for result significance	E	Student's t-test
Software (source, version)	E	Graphpad Prism 4
Cq or raw data submission using RDML	D
Table 1. MIQE checklist for authors, reviewers and editors. All essential information (E) must be submitted with the manuscript. Desirable
information (D) should be submitted if available. If using primers obtained from RTPrimerDB, information on qPCR target, oligonucleotides,
protocols and validation is available from that source.
*: Assessing the absence of DNA using a no RT assay is essential when first extracting RNA. Once the sample has been validated as
RDNA-free, inclusion of a no-RT control is desirable, but no longer essential.
**: Disclosure of the probe sequence is highly desirable and strongly encouraged. However, since not all commercial pre-designed assay
vendors provide this information, it cannot be an essential requirement. Use of such assays is advised against.
		mock			CFIm25 mutant						mock			CFIm25 mutant
Ct values		repeat 1	repeat 2	repeat 3	repeat 1	repeat 2	repeat 3				repeat 1	repeat 2	repeat 3	repeat 1	repeat 2	repeat 3
	GAPDH	15.95	15.88	15.87	15.72	15.92	15.99			gapdh	18.38	17.98	18.2	17.45	17.54	17.8
	dppa5	28.135	27.71	28.245	28.51	28.595	28.63			linc00458	17.68	17.99	17.5	17.66	17.85	17.88
	cchd2	23.975	23.9	24.1	26.39	28.56	28.725			mt1g	21.31	21.64	21.5	23.24	23.28	23.4
	znf717	26.175	25.94	26.3	29.495	28.71	28.98			ccdc152	25.26	25.64	25.5	26.85	27.34	27.4
	tnfsf9	26.905	26.9	26.505	27.515	27.315	27.4			dctn5	25.5	25.36	25	26.37	26.3	26.5
	rex1	25.685	25.8	25.8	31.78	30.03	29.965			zic1	31.14	30.56	30.3	31.29	30.89	31.2
	tusc1	33.15	33.24	33.48	34.95	35.43	34.72
normalization	GAPDH	0.05	-0.02	-0.03	-0.156667	0.0433333	0.113333				0.193333	-0.206667	0.0133333	-0.146667	-0.0566667	0.203333
	dppa5	12.235	11.81	12.345	12.6333	12.7183	12.7533				-0.506667	-0.196667	-0.686667	0.0633333	0.253333	0.283333
	cchd2	8.075	8	8.2	10.5133	12.6833	12.8483				3.12333	3.45333	3.31333	5.64333	5.68333	5.80333
	znf717	10.275	10.04	10.4	13.6183	12.8333	13.1033				7.07333	7.45333	7.31333	9.25333	9.74333	9.80333
	tnfsf9	11.005	11	10.605	11.6383	11.4383	11.5233				7.31333	7.17333	6.81333	8.77333	8.70333	8.90333
	rex1	9.785	9.9	9.9	15.9033	14.1533	14.0883				12.9533	12.3733	12.1133	13.6933	13.2933	13.6033
	tusc1	17.25	17.34	17.58	19.0733	19.5533	18.8433
											0.193333	-0.206667	0.0133333	-0.146667	-0.0566667	0.203333
calculation	GAPDH	0.05	-0.02	-0.03	-0.156667	0.0433333	0.113333				-0.0433333	0.266667	-0.223333	0.526667	0.716667	0.746667
	dppa5	0.105	-0.32	0.215	0.503333	0.588333	0.623333				-0.173333	0.156667	0.0166667	2.34667	2.38667	2.50667
	cchd2	-0.0166667	-0.0916667	0.108333	2.42167	4.59167	4.75667				-0.206667	0.173333	0.0333333	1.97333	2.46333	2.52333
	znf717	0.0366667	-0.198333	0.161667	3.38	2.595	2.865				0.213333	0.0733333	-0.286667	1.67333	1.60333	1.80333
	tnfsf9	0.135	0.13	-0.265	0.768333	0.568333	0.653333				0.473333	-0.106667	-0.366667	1.21333	0.813333	1.12333
	rex1	-0.0766667	0.0383333	0.0383333	6.04167	4.29167	4.22667
	tusc1	-0.14	-0.05	0.19	1.68333	2.16333	1.45333				0.874583	1.15402	0.990801	1.10701	1.04006	0.868541
											1.03049	0.831238	1.16743	0.694157	0.608502	0.595979
fold changes	GAPDH	0.965936	1.01396	1.02101	1.11471	0.97041	0.92445				1.12766	0.897095	0.988514	0.1966	0.191224	0.175962
	dppa5	0.929805	1.24833	0.861546	0.705475	0.665111	0.649169				1.15402	0.886791	0.97716	0.254664	0.181327	0.173941
	cchd2	1.01162	1.0656	0.927659	0.18664	0.0414735	0.0369914				0.862542	0.950439	1.21982	0.313528	0.329116	0.286512
	znf717	0.974905	1.14737	0.893992	0.0960547	0.165511	0.137262				0.720298	1.07674	1.28937	0.431271	0.569066	0.459032
	tnfsf9	0.91067	0.913831	1.20164	0.587095	0.674395	0.63581
	rex1	1.05458	0.973779	0.973779	0.0151802	0.0510599	0.0534129
	tusc1	1.10191	1.03526	0.876606	0.311362	0.22324	0.365177

## Sheet: Figure 3B
ITEM TO CHECK	IMPORTANCE	CHECKLIST
EXPERIMENTAL DESIGN
Definition of experimental and control groups	E	To investigate if rex1 pre-mRNA 3' processing is affected in CFIm25 mutant cells, we compared the transcription readthrough beyond rex1 polyadenylation site (F1/R1 primers target unprocessed transcript)in mock and CFIm25 mutant H9 cells. gapdh mRNA expression serves as normalization control.
Number within each group	E	3 biological samples within each group
Assay carried out by core lab or investigator's lab?	D	investigator's lab
Acknowledgement of authors' contributions	D
SAMPLE
Description	E	Cultured cells were harvested. Total RNAs were subsequently extracted with Trizol reagent (Thermo Fisher Scientific)
Volume/mass of sample processed	D
Microdissection or macrodissection	E	macrodissection
Processing procedure	E	Growing cells were directly lysated with Trizol reagents (Thermo Fisher Scientific)
If frozen - how and how quickly?	E	no
If fixed - with what, how quickly?	E	no
Sample storage conditions and duration (especially for FFPE samples)	E	Cells were grown in 37 degrees. Extracted total RNAs were stored in -80 degrees.
NUCLEIC ACID EXTRACTION
Procedure and/or instrumentation	E	Total RNAs were extracted with Trizol reagent (Thermo Fisher Scientific)
Name of kit and details of any modifications	E	Trizol reagent (Thermo Fisher Scientific)
Source of additional reagents used	D
Details of DNase or RNAse treatment	E	no DNase or RNAse treatment
Contamination assessment (DNA or RNA)	E
Nucleic acid quantification	E	yes
Instrument and method	E	NanoDrop™ 1000 Spectrophotometer
Purity (A260/A280)	D
Yield	D
RNA integrity method/instrument	E	Agarose gel electrophoresis
RIN/RQI or Cq of 3' and 5' transcripts	E
Electrophoresis traces	D
Inhibition testing (Cq dilutions, spike or other)	E
REVERSE TRANSCRIPTION
Complete reaction conditions	E	Reverse transcription was carried out using SuperScript ® III First-Strand Synthesis System (Thermo Fisher Scientific,18080-051). We used the same reaction conditions as provided by the kit.
Amount of RNA and reaction volume	E	2 microgram total RNAs were subject to reverse transcription using SuperScript ® III First-Strand Synthesis System (Thermo Fisher Scientific,18080-051) in total volume of 20 μl reaction mixture.
Priming oligonucleotide (if using GSP) and concentration	E	1 μl random hexamers (100 ng/ul) in 20 μl reaction mixture.
Reverse transcriptase and concentration	E	1 μl (200 Unit/ul) SuperScript ® III (Thermo Fisher Scientific,18080-051) in 20 μl reaction mixture.
Temperature and time	E	Reverse transcriptions were carried out in 50 degrees.
Manufacturer of reagents and catalogue numbers	D
Cqs with and without RT	D*
Storage conditions of cDNA	D
qPCR TARGET INFORMATION
If multiplex, efficiency and LOD of each assay.	E
Sequence accession number	E	gapdh (NM_001289746); rex1(uc003izh.1)
Location of amplicon	D
Amplicon length	E	gapdh (131 bp) ; rex1 F2/R2(179 bp); rex1 F1/R1 (84 bp)
In silico specificity screen (BLAST, etc)	E
Pseudogenes, retropseudogenes or other homologs?	D
Sequence alignment	D
Secondary structure analysis of amplicon	D
Location of each primer by exon or intron (if applicable)	E
What splice variants are targeted?	E
qPCR OLIGONUCLEOTIDES
Primer sequences	E	Primer sequences were listed in supplementary figure 8
RTPrimerDB Identification Number	D
Probe sequences	D**
Location and identity of any modifications	E
Manufacturer of oligonucleotides	D
Purification method	D
qPCR PROTOCOL
Complete reaction conditions	E	LightCycler® 480 SYBR Green I Master (Roche, 04707516001) was used to perform qPCR reactions. We used the same reaction conditions as provided by the kit.
Reaction volume and amount of cDNA/DNA	E	cDNA was diluted to 2 fold in the reverse transcription reaction. 2 μl was used in 20 μl qPCR reaction mixture.
Primer, (probe), Mg++ and dNTP concentrations	E	0.2μM primer
Polymerase identity and concentration	E
Buffer/kit identity and manufacturer	E	LightCycler® 480 SYBR Green I Master (Roche, 04707516001)
Exact chemical constitution of the buffer	D
Additives (SYBR Green I, DMSO, etc.)	E	SYBR Green I dye
Manufacturer of plates/tubes and catalog number	D
Complete thermocycling parameters	E	1. 94 degrees 3 minutes. 2. 95 degrees for 10 s; 55 degree for 20 s; 72 degree for 30 s; 45 cycles. 3. 72 degree for 3 minutes. 4. 12 degree forever.
Reaction setup (manual/robotic)	D
Manufacturer of qPCR instrument	E	Roche LightCycler® 480 Instrument II
qPCR VALIDATION
Evidence of optimisation (from gradients)	D
Specificity (gel, sequence, melt, or digest)	E	The specificity of the qPCR reaction was examined by agarose gel electrophoresis.
For SYBR Green I, Cq of the NTC	E	Ct>35
Standard curves with slope and y-intercept	E
PCR efficiency calculated from slope	E
Confidence interval for PCR efficiency or standard error	D
r2 of standard curve	E
Linear dynamic range	E
Cq variation at lower limit	E
Confidence intervals throughout range	D
Evidence for limit of detection	E
If multiplex, efficiency and LOD of each assay.	E
DATA ANALYSIS
qPCR analysis program (source, version)	E	LightCycler® 480 software relase 1.5.1.62 SP3
Cq method determination	E	Relative quantification
Outlier identification and disposition	E
Results of NTCs	E	Ct>35
Justification of number and choice of reference genes	E	gapdh mRNA serves as normalization control
Description of normalisation method	E	Relative gene expression was calculated using ΔΔCt method
Number and concordance of biological replicates	D	3
Number and stage (RT or qPCR) of technical replicates	E	3
Repeatability (intra-assay variation)	E
Reproducibility (inter-assay variation, %CV)	D
Power analysis	D
Statistical methods for result significance	E	Student's t-test
Software (source, version)	E	Graphpad Prism 4
Cq or raw data submission using RDML	D
Table 1. MIQE checklist for authors, reviewers and editors. All essential information (E) must be submitted with the manuscript. Desirable
information (D) should be submitted if available. If using primers obtained from RTPrimerDB, information on qPCR target, oligonucleotides,
protocols and validation is available from that source.
*: Assessing the absence of DNA using a no RT assay is essential when first extracting RNA. Once the sample has been validated as
RDNA-free, inclusion of a no-RT control is desirable, but no longer essential.
**: Disclosure of the probe sequence is highly desirable and strongly encouraged. However, since not all commercial pre-designed assay
vendors provide this information, it cannot be an essential requirement. Use of such assays is advised against.
Ct values		mock				CFIm25 mutant
	repeat 1	repeat 2	repeat 3	repeat 4		repeat 1	repeat 2	repeat 3	repeat 4
gapdh	16.66	16.55	15.93	15.94		16.27	16.31	15.82	15.86
F2R2	25.72	25.65	25.75	25.85		31.33	30.96	30.92	31.07
F1R1	27.85	27.5	27.51	27.39		33.33	33.42	33.37	33.24
F1R1/gapdh	11.58	11.23	11.24	11.12		17.265	17.355	17.305	17.175
	0.2875	-0.0625	-0.0525	-0.1725		5.9725	6.0625	6.0125	5.8825
	0.819321	1.04427	1.03706	1.12701		0.0159257	0.0149626	0.0154902	0.0169508
P value	2.15502e-09

## Sheet: Figure 3C
ITEM TO CHECK	IMPORTANCE	CHECKLIST
EXPERIMENTAL DESIGN
Definition of experimental and control groups	E	To investigate if rex1 pre-mRNA expression level is affected in CFIm25 mutant cells, we compared rex1 pre-mRNA expression in control and CFIm25 mutant H9 cells by designing primers targeting two independent intronic regions of rex1 gene locus. A pair of primers targeting the rex1 exon region was also included to compare the rex1 mRNA expression level in control and CFIm25 mutant H9 cells.
Number within each group	E	3 biological samples within each group
Assay carried out by core lab or investigator's lab?	D	investigator's lab
Acknowledgement of authors' contributions	D
SAMPLE
Description	E	Cultured cells were harvested. Total RNAs were subsequently extracted with Trizol reagent (Thermo Fisher Scientific)
Volume/mass of sample processed	D
Microdissection or macrodissection	E	macrodissection
Processing procedure	E	Growing cells were directly lysated with Trizol reagents (Thermo Fisher Scientific)
If frozen - how and how quickly?	E	no
If fixed - with what, how quickly?	E	no
Sample storage conditions and duration (especially for FFPE samples)	E	Cells were grown in 37 degrees. Extracted total RNAs were stored in -80 degrees.
NUCLEIC ACID EXTRACTION
Procedure and/or instrumentation	E	Total RNAs were extracted with Trizol reagent (Thermo Fisher Scientific)
Name of kit and details of any modifications	E	Trizol reagent (Thermo Fisher Scientific)
Source of additional reagents used	D
Details of DNase or RNAse treatment	E	no DNase or RNAse treatment
Contamination assessment (DNA or RNA)	E
Nucleic acid quantification	E	yes
Instrument and method	E	NanoDrop™ 1000 Spectrophotometer
Purity (A260/A280)	D
Yield	D
RNA integrity method/instrument	E	Agarose gel electrophoresis
RIN/RQI or Cq of 3' and 5' transcripts	E
Electrophoresis traces	D
Inhibition testing (Cq dilutions, spike or other)	E
REVERSE TRANSCRIPTION
Complete reaction conditions	E	Reverse transcription was carried out using SuperScript ® III First-Strand Synthesis System (Thermo Fisher Scientific,18080-051). We used the same reaction conditions as provided by the kit.
Amount of RNA and reaction volume	E	2 microgram total RNAs were subject to reverse transcription using SuperScript ® III First-Strand Synthesis System (Thermo Fisher Scientific,18080-051) in total volume of 20 μl reaction mixture.
Priming oligonucleotide (if using GSP) and concentration	E	1 μl random hexamers (100 ng/ul) in 20 μl reaction mixture.
Reverse transcriptase and concentration	E	1 μl (200 Unit/ul) SuperScript ® III (Thermo Fisher Scientific,18080-051) in 20 μl reaction mixture.
Temperature and time	E	Reverse transcriptions were carried out in 50 degrees.
Manufacturer of reagents and catalogue numbers	D
Cqs with and without RT	D*
Storage conditions of cDNA	D
qPCR TARGET INFORMATION
If multiplex, efficiency and LOD of each assay.	E
Sequence accession number	E	gapdh (NM_001289746); rex1(uc003izh.1)
Location of amplicon	D
Amplicon length	E	gapdh (131 bp) ; rex1 P2 (169 bp); rex1 P3 (209 bp); rex1 P5 (179 bp)
In silico specificity screen (BLAST, etc)	E
Pseudogenes, retropseudogenes or other homologs?	D
Sequence alignment	D
Secondary structure analysis of amplicon	D
Location of each primer by exon or intron (if applicable)	E
What splice variants are targeted?	E
qPCR OLIGONUCLEOTIDES
Primer sequences	E	Primer sequences were listed in supplementary figure 8
RTPrimerDB Identification Number	D
Probe sequences	D**
Location and identity of any modifications	E
Manufacturer of oligonucleotides	D
Purification method	D
qPCR PROTOCOL
Complete reaction conditions	E	LightCycler® 480 SYBR Green I Master (Roche, 04707516001) was used to perform qPCR reactions. We used the same reaction conditions as provided by the kit.
Reaction volume and amount of cDNA/DNA	E	cDNA was diluted to 2 fold in the reverse transcription reaction. 2 μl was used in 20 μl qPCR reaction mixture.
Primer, (probe), Mg++ and dNTP concentrations	E	0.2μM primer
Polymerase identity and concentration	E
Buffer/kit identity and manufacturer	E	LightCycler® 480 SYBR Green I Master (Roche, 04707516001)
Exact chemical constitution of the buffer	D
Additives (SYBR Green I, DMSO, etc.)	E	SYBR Green I dye
Manufacturer of plates/tubes and catalog number	D
Complete thermocycling parameters	E	1. 94 degrees 3 minutes. 2. 95 degrees for 10 s; 55 degree for 20 s; 72 degree for 30 s; 45 cycles. 3. 72 degree for 3 minutes. 4. 12 degree forever.
Reaction setup (manual/robotic)	D
Manufacturer of qPCR instrument	E	Roche LightCycler® 480 Instrument II
qPCR VALIDATION
Evidence of optimisation (from gradients)	D
Specificity (gel, sequence, melt, or digest)	E	The specificity of the qPCR reaction was examined by agarose gel electrophoresis.
For SYBR Green I, Cq of the NTC	E	Ct>35
Standard curves with slope and y-intercept	E
PCR efficiency calculated from slope	E
Confidence interval for PCR efficiency or standard error	D
r2 of standard curve	E
Linear dynamic range	E
Cq variation at lower limit	E
Confidence intervals throughout range	D
Evidence for limit of detection	E
If multiplex, efficiency and LOD of each assay.	E
DATA ANALYSIS
qPCR analysis program (source, version)	E	LightCycler® 480 software relase 1.5.1.62 SP3
Cq method determination	E	Relative quantification
Outlier identification and disposition	E
Results of NTCs	E	Ct>35
Justification of number and choice of reference genes	E	gapdh mRNA serves as normalization control
Description of normalisation method	E	Relative gene expression was calculated using ΔΔCt method
Number and concordance of biological replicates	D	3
Number and stage (RT or qPCR) of technical replicates	E	3
Repeatability (intra-assay variation)	E
Reproducibility (inter-assay variation, %CV)	D
Power analysis	D
Statistical methods for result significance	E	Student's t-test
Software (source, version)	E	Graphpad Prism 4
Cq or raw data submission using RDML	D
Table 1. MIQE checklist for authors, reviewers and editors. All essential information (E) must be submitted with the manuscript. Desirable
information (D) should be submitted if available. If using primers obtained from RTPrimerDB, information on qPCR target, oligonucleotides,
protocols and validation is available from that source.
*: Assessing the absence of DNA using a no RT assay is essential when first extracting RNA. Once the sample has been validated as
RDNA-free, inclusion of a no-RT control is desirable, but no longer essential.
**: Disclosure of the probe sequence is highly desirable and strongly encouraged. However, since not all commercial pre-designed assay
vendors provide this information, it cannot be an essential requirement. Use of such assays is advised against.
Ct values		mock				CFIm25 mutant
	repeat 1	repeat 2	repeat 3			repeat 1	repeat 2	repeat 3
gapdh	16.66	16.55	15.93			16.27	16.31	15.82
rex1 mRNA	25.72	25.65	25.75			31.33	30.96	30.92
rex1 pre-mRNA/intronic region 1	30.33	30.59	30.22			35.1	35.35	33.9
rex1 pre-mRNA/intronic region 2	30.58	31.26	31			34.66	35.74	35
normalization
rex1 mRNA	9.34	9.27	9.37			15.1967	14.8267	14.7867
rex1 pre-mRNA/intronic region 1	13.95	14.21	13.84			18.9667	19.2167	17.7667
rex1 pre-mRNA/intronic region 2	14.2	14.88	14.62			18.5267	19.6067	18.8667
ΔΔCt method
rex1 mRNA	0.0133333	-0.0566667	0.0433333			5.87	5.5	5.46
rex1 pre-mRNA/intronic region 1	-0.05	0.21	-0.16			4.96667	5.21667	3.76667
rex1 pre-mRNA/intronic region 2	-0.366667	0.313333	0.0533333			3.96	5.04	4.3
Relative fold change
rex1 mRNA	0.990801	1.04006	0.97041			0.0170983	0.0220971	0.0227183
rex1 pre-mRNA/intronic region 1	1.03526	0.864537	1.11729			0.0319804	0.0268922	0.0734717
rex1 pre-mRNA/intronic region 2	1.28937	0.80478	0.963707			0.0642571	0.0303955	0.0507658
P values	1.20343e-06
	0.000223454
	0.00245569

## Sheet: Figure 4C
ITEM TO CHECK	IMPORTANCE	CHECKLIST
EXPERIMENTAL DESIGN
Definition of experimental and control groups	E	To validate RNAPII ChIP-seq results obtained from mock and CFIm25 mutant H9 cells, we performed RNAPII ChIP-qPCR analysis for 9 genomic region in control and CFIm25 mutant H9 cells.
Number within each group	E	2 biological samples within each group
Assay carried out by core lab or investigator's lab?	D	investigator's lab
Acknowledgement of authors' contributions	D
SAMPLE
Description	E	RNAPII ChIP was carried out in control and CFIm25 mutant cells. Input DNA and IPed product were further subject to qPCR. The input is 5% of the cell lysates used for IP.
Volume/mass of sample processed	D
Microdissection or macrodissection	E	macrodissection
Processing procedure	E
If frozen - how and how quickly?	E	no
If fixed - with what, how quickly?	E	no
Sample storage conditions and duration (especially for FFPE samples)	E	Cells were grown in 37 degree, purified DNA was stored in -20 degree.
NUCLEIC ACID EXTRACTION
Procedure and/or instrumentation	E	Cells were grown in 37 degree, DNA and proteins were crosslinked with formaldehyde. After crosslinking, crosslinked DNA was fragmented, and subsequently purified with RNAPII antibody. Purified DNA-protein complex was de-crosslinked. DNA was cleaned with phenol/chloroform, and purified with ethanol precipitation.
Name of kit and details of any modifications	E	RNAPII antibodies (Active Motif)
Source of additional reagents used	D
Details of DNase or RNAse treatment	E	no DNase or RNAse treatment
Contamination assessment (DNA or RNA)	E
Nucleic acid quantification	E	We did not quantify the IPed product due to the low yield.
Instrument and method	E
Purity (A260/A280)	D
Yield	D
RNA integrity method/instrument	E
RIN/RQI or Cq of 3' and 5' transcripts	E
Electrophoresis traces	D
Inhibition testing (Cq dilutions, spike or other)	E
REVERSE TRANSCRIPTION
Complete reaction conditions	E	no reverse transcription needed
Amount of RNA and reaction volume	E
Priming oligonucleotide (if using GSP) and concentration	E
Reverse transcriptase and concentration	E
Temperature and time	E
Manufacturer of reagents and catalogue numbers	D
Cqs with and without RT	D*
Storage conditions of cDNA	D
qPCR TARGET INFORMATION
If multiplex, efficiency and LOD of each assay.	E
Sequence accession number	E	ZNF790-AS1 (uc002oeu.2); DNAJC15 (uc001uyy.3); PCK2 (uc001wlt.3); SDHAP3 (uc011cmd.2);TBL1X(NM_001139467.1); KSR2 (uc001two.2);DCTN5 (uc021tfh.1);CCDC152 (uc003jmx.3);ZIC3 (uc004fak.3)
Location of amplicon	D
Amplicon length	E	ZNF790-AS1 (118 bp); DNAJC15 (105 bp); PCK2 (149 bp);SDHAP3 (149 bp);TBL1X(135 bp); KSR2 (136 bp);DCTN5 (99 bp);CCDC152 (105 bp);ZIC3 (119 bp)
In silico specificity screen (BLAST, etc)	E
Pseudogenes, retropseudogenes or other homologs?	D
Sequence alignment	D
Secondary structure analysis of amplicon	D
Location of each primer by exon or intron (if applicable)	E
What splice variants are targeted?	E
qPCR OLIGONUCLEOTIDES
Primer sequences	E	Primer sequences were listed in supplementary figure 8
RTPrimerDB Identification Number	D
Probe sequences	D**
Location and identity of any modifications	E
Manufacturer of oligonucleotides	D
Purification method	D
qPCR PROTOCOL
Complete reaction conditions	E	LightCycler® 480 SYBR Green I Master (Roche, 04707516001) was used to perform qPCR reactions. We used the same reaction conditions as provided by the kit.
Reaction volume and amount of cDNA/DNA	E	IPed product was dissolved in 30 μl water. 2 μl was used in 20 μl qPCR reaction mixture.
Primer, (probe), Mg++ and dNTP concentrations	E	0.2μM primer
Polymerase identity and concentration	E
Buffer/kit identity and manufacturer	E	LightCycler® 480 SYBR Green I Master (Roche, 04707516001)
Exact chemical constitution of the buffer	D
Additives (SYBR Green I, DMSO, etc.)	E	SYBR Green I dye
Manufacturer of plates/tubes and catalog number	D
Complete thermocycling parameters	E	1. 94 degrees 3 minutes. 2. 95 degrees for 10 s; 55 degree for 20 s; 72 degree for 30 s; 45 cycles. 3. 72 degree for 3 minutes. 4. 12 degree forever.
Reaction setup (manual/robotic)	D
Manufacturer of qPCR instrument	E	Roche LightCycler® 480 Instrument II
qPCR VALIDATION
Evidence of optimisation (from gradients)	D
Specificity (gel, sequence, melt, or digest)	E	The specificity of the qPCR reaction was examined by agarose gel electrophoresis.
For SYBR Green I, Cq of the NTC	E	Ct>35
Standard curves with slope and y-intercept	E
PCR efficiency calculated from slope	E
Confidence interval for PCR efficiency or standard error	D
r2 of standard curve	E
Linear dynamic range	E
Cq variation at lower limit	E
Confidence intervals throughout range	D
Evidence for limit of detection	E
If multiplex, efficiency and LOD of each assay.	E
DATA ANALYSIS
qPCR analysis program (source, version)	E	LightCycler® 480 software relase 1.5.1.62 SP3
Cq method determination	E	Relative quantification
Outlier identification and disposition	E
Results of NTCs	E	Ct>35
Justification of number and choice of reference genes	E
Description of normalisation method	E	The Percent Input Method was used to normalize the ChIP-qPCR data, the input is 5% of the cell lysates used for IP. Relative dna abundance was calculated using ΔΔCt method.
Number and concordance of biological replicates	D	2
Number and stage (RT or qPCR) of technical replicates	E	2
Repeatability (intra-assay variation)	E
Reproducibility (inter-assay variation, %CV)	D
Power analysis	D
Statistical methods for result significance	E	Student's t-test
Software (source, version)	E	Graphpad Prism 4
Cq or raw data submission using RDML	D
Table 1. MIQE checklist for authors, reviewers and editors. All essential information (E) must be submitted with the manuscript. Desirable
information (D) should be submitted if available. If using primers obtained from RTPrimerDB, information on qPCR target, oligonucleotides,
protocols and validation is available from that source.
*: Assessing the absence of DNA using a no RT assay is essential when first extracting RNA. Once the sample has been validated as
RDNA-free, inclusion of a no-RT control is desirable, but no longer essential.
**: Disclosure of the probe sequence is highly desirable and strongly encouraged. However, since not all commercial pre-designed assay
vendors provide this information, it cannot be an essential requirement. Use of such assays is advised against.
Ct values
	Input (repeat 1) MOCK	Input (repeat 2) MOCK	Input (repeat 1) CFIm25 mutant	Input (repeat 2) CFIm25 mutant	RNAPII ChIP-qPCR (repeat 1) MOCK	RNAPII ChIP-qPCR (repeat 2) MOCK	RNAPII ChIP-qPCR (repeat 1) CFIm25 mutant	RNAPII ChIP-qPCR (repeat 2) CFIm25 mutant
ccdc152	27.72	27.44	27.53	27.49	27.29	27.46	29.35	29.74
dctn5	28.11	27.94	27.81	28.07	28	27.98	30.39	30.52
dnajc15	27.87	27.98	27.69	27.84	29.57	29.65	27.65	27.56
ksr2	27.38	27.94	27.44	27.1	29.03	29.03	27.79	27.58
sdhap3	27.45	27.43	27.25	27.23	27.06	27.18	28.5	28.69
pck2	27.46	27.96	27.21	27.2	27.39	27.93	30.33	30.11
tbl1x	28.16	27.9	27.35	28.14	27.89	28.24	30.34	30.6
znf790	27.75	27.9	27.33	27.96	29.83	29.71	27.89	27.79
zic3	29.43	29.81	29.43	29.4	29.64	27.18	32.13	32.14
	repeat 1 MOCK	repeat 2 MOCK	repeat 1 CFIm25 mutant	repeat 2 CFIm25 mutant
ccdc152	-0.43	0.02	1.82	2.25
dctn5	-0.11	0.04	2.58	2.45
dnajc15	1.7	1.67	-0.04	-0.28
ksr2	1.65	1.09	0.35	0.48
sdhap3	-0.39	-0.25	1.25	1.46
pck2	-0.07	-0.03	3.12	2.91
tbl1x	-0.27	0.34	2.99	2.46
znf790	2.08	1.81	0.56	-0.17
zic3	0.21	-2.63	2.7	2.74
ccdc152	2.25	2.23
dctn5	2.69	2.41
dnajc15	-1.74	-1.95
ksr2	-1.3	-0.61
sdhap3	1.64	1.71
pck2	3.19	2.94
tbl1x	3.26	2.12
znf790	-1.52	-1.98
zic3	2.49	5.37
ccdc152	0.210224	0.213159
dctn5	0.154963	0.188156
dnajc15	3.34035	3.86375
ksr2	2.46229	1.52626
sdhap3	0.320856	0.30566
pck2	0.109576	0.130308
tbl1x	0.104386	0.230047
znf790	2.86791	3.94493
zic3	0.178006	0.0241807
ccdc152	-2.25	-2.23
dctn5	-2.69	-2.41
dnajc15	1.74	1.95
ksr2	1.3	0.61
sdhap3	-1.64	-1.71
pck2	-3.19	-2.94
tbl1x	-3.26	-2.12
znf790	1.52	1.98
zic3	-2.49	-5.37
ccdc152	-2.24
dctn5	-2.55
dnajc15	1.845
ksr2	0.955
sdhap3	-1.675
pck2	-3.065
tbl1x	-2.69
znf790	1.75
zic3	-3.93
	Log2(Fold change) based on ChIP-qPCR	Log2(Fold change) based on ChIP-seq (DiffBind)
ccdc152	-2.24	0
dctn5	-2.55	0
dnajc15	1.845	1.99277
ksr2	0.955	1.04264
sdhap3	-1.675	-0.613532
pck2	-3.065	-0.925999
tbl1x	-2.69	-0.201634
znf790	1.75	2.25096
zic3	-3.93	-1.18269

## Sheet: Figure 4E
ITEM TO CHECK	IMPORTANCE	CHECKLIST
EXPERIMENTAL DESIGN
Definition of experimental and control groups	E	To investigate if CFIm25 impacts ccdc152 gene transcription, we carried out nuclear run on assay followed by RT-qPCR analysis of in control and CFIm25 mutant H9 cells. Primers targeting 5 different regions of ccdc152 gene locus were designed. U1 snRNA serves as internal normalization control.
Number within each group	E	3 biological samples within each group
Assay carried out by core lab or investigator's lab?	D	investigator's lab
Acknowledgement of authors' contributions	D
SAMPLE
Description	E	A nuclear run-on reaction was initiated by mixing the nuclei with reaction buffer (50 mM Tris-HCl, pH7.4, 10 mM MgCl2, 150 mM NaCl, 25% (v/v) glycerol, 0.5 mM PMSF and 25 U/ml RNasin) and BrU-containing NTPs mixture (1.8 mM ATP, 0.5 mM CTP and GTP, 0.375 mM UTP, 0.125 mM BrU), with a 15-min incubation at 25°C. After the reaction, RNA was extracted from BrU-containing cells using the Trizol reagen…
Volume/mass of sample processed	D
Microdissection or macrodissection	E	macrodissection
Processing procedure	E
If frozen - how and how quickly?	E	no
If fixed - with what, how quickly?	E	no
Sample storage conditions and duration (especially for FFPE samples)	E	Cells were grown in 37 degrees. purified RNAs were stored in -80 degrees.
NUCLEIC ACID EXTRACTION
Procedure and/or instrumentation	E	RNA was extracted from BrU-containing nuclei using the Trizol reagent (Thermo Scientific), and further isolated by anti-BrU antibodies (BD Pharmingen).
Name of kit and details of any modifications	E	Trizol reagent (Thermo Scientific), anti-BrU antibodies (BD Pharmingen).
Source of additional reagents used	D
Details of DNase or RNAse treatment	E	no DNase or RNAse treatment
Contamination assessment (DNA or RNA)	E
Nucleic acid quantification	E
Instrument and method	E	yield is too low for detection
Purity (A260/A280)	D
Yield	D
RNA integrity method/instrument	E
RIN/RQI or Cq of 3' and 5' transcripts	E
Electrophoresis traces	D
Inhibition testing (Cq dilutions, spike or other)	E
REVERSE TRANSCRIPTION
Complete reaction conditions	E	Reverse transcription was carried out using SuperScript ® III First-Strand Synthesis System (Thermo Fisher Scientific,18080-051). We used the same reaction conditions as provided by the kit.
Amount of RNA and reaction volume	E	less than 10 ng purified RNAs were subject to reverse transcription using SuperScript ® III First-Strand Synthesis System (Thermo Fisher Scientific,18080-051) in total volume of 20 μl reaction mixture.
Priming oligonucleotide (if using GSP) and concentration	E	1 μl random hexamers (100 ng/ul) in 20 μl reaction mixture.
Reverse transcriptase and concentration	E	1 μl (200 Unit/ul) SuperScript ® III (Thermo Fisher Scientific,18080-051) in 20 μl reaction mixture.
Temperature and time	E	Reverse transcriptions were carried out in 50 degrees.
Manufacturer of reagents and catalogue numbers	D
Cqs with and without RT	D*
Storage conditions of cDNA	D
qPCR TARGET INFORMATION
If multiplex, efficiency and LOD of each assay.	E
Sequence accession number	E	ccdc152 (uc003jmx.3) ; U1 snRNA(NR_004430.2)
Location of amplicon	D
Amplicon length	E	ccdc152 P1(105 bp); ccdc152 P2 (110 bp); ccdc152 P3(100 bp);ccdc152 P4 (110 bp);ccdc152 P5 (87 bp);
In silico specificity screen (BLAST, etc)	E
Pseudogenes, retropseudogenes or other homologs?	D
Sequence alignment	D
Secondary structure analysis of amplicon	D
Location of each primer by exon or intron (if applicable)	E
What splice variants are targeted?	E
qPCR OLIGONUCLEOTIDES
Primer sequences	E	Primer sequences were listed in supplementary figure 8
RTPrimerDB Identification Number	D
Probe sequences	D**
Location and identity of any modifications	E
Manufacturer of oligonucleotides	D
Purification method	D
qPCR PROTOCOL
Complete reaction conditions	E	LightCycler® 480 SYBR Green I Master (Roche, 04707516001) was used to perform qPCR reactions. We used the same reaction conditions as provided by the kit.
Reaction volume and amount of cDNA/DNA	E	cDNA was diluted to 2 fold in the reverse transcription reaction. 2 μl was used in 20 μl qPCR reaction mixture.
Primer, (probe), Mg++ and dNTP concentrations	E	0.2μM primer
Polymerase identity and concentration	E
Buffer/kit identity and manufacturer	E	LightCycler® 480 SYBR Green I Master (Roche, 04707516001)
Exact chemical constitution of the buffer	D
Additives (SYBR Green I, DMSO, etc.)	E	SYBR Green I dye
Manufacturer of plates/tubes and catalog number	D
Complete thermocycling parameters	E	1. 94 degrees 3 minutes. 2. 95 degrees for 10 s; 55 degree for 20 s; 72 degree for 30 s; 45 cycles. 3. 72 degree for 3 minutes. 4. 12 degree forever.
Reaction setup (manual/robotic)	D
Manufacturer of qPCR instrument	E	Roche LightCycler® 480 Instrument II
qPCR VALIDATION
Evidence of optimisation (from gradients)	D
Specificity (gel, sequence, melt, or digest)	E	The specificity of the qPCR reaction was examined by agarose gel electrophoresis.
For SYBR Green I, Cq of the NTC	E	Ct>35
Standard curves with slope and y-intercept	E
PCR efficiency calculated from slope	E
Confidence interval for PCR efficiency or standard error	D
r2 of standard curve	E
Linear dynamic range	E
Cq variation at lower limit	E
Confidence intervals throughout range	D
Evidence for limit of detection	E
If multiplex, efficiency and LOD of each assay.	E
DATA ANALYSIS
qPCR analysis program (source, version)	E	LightCycler® 480 software relase 1.5.1.62 SP3
Cq method determination	E	Relative quantification
Outlier identification and disposition	E
Results of NTCs	E	Ct>35
Justification of number and choice of reference genes	E	U1 snRNA serves as internal normalization control
Description of normalisation method	E	Relative transcript abundance was calculated using ΔΔCt method
Number and concordance of biological replicates	D	3
Number and stage (RT or qPCR) of technical replicates	E	3
Repeatability (intra-assay variation)	E
Reproducibility (inter-assay variation, %CV)	D
Power analysis	D
Statistical methods for result significance	E	Student's t-test
Software (source, version)	E	Graphpad Prism 4
Cq or raw data submission using RDML	D
Table 1. MIQE checklist for authors, reviewers and editors. All essential information (E) must be submitted with the manuscript. Desirable
information (D) should be submitted if available. If using primers obtained from RTPrimerDB, information on qPCR target, oligonucleotides,
protocols and validation is available from that source.
*: Assessing the absence of DNA using a no RT assay is essential when first extracting RNA. Once the sample has been validated as
RDNA-free, inclusion of a no-RT control is desirable, but no longer essential.
**: Disclosure of the probe sequence is highly desirable and strongly encouraged. However, since not all commercial pre-designed assay
vendors provide this information, it cannot be an essential requirement. Use of such assays is advised against.
Ct values	Mock	CFIm25 mutant
repeat 1	17.51	18.51	U1 snRNA
	25.96	27.73	ccdc152 P1
repeat 2	17.38	17.45	U1 snRNA
	25.96	26.97	ccdc152 P1
repeat 3	17.39	17.39	U1 snRNA
	25.95	26.71	ccdc152 P1
normalization	8.45	9.22
	8.58	9.52
	8.56	9.32
	-0.08	0.77
	0.05	0.94
	0.03	0.76
fold changes	1.05702	0.586417
	0.965936	0.521233
	0.97942	0.590496
p values	0.00027499
Ct values	Mock	CFIm25 mutant
repeat 1	18.95	19.33	U1 snRNA
	26.57	26.48	ccdc152 P2
	31.99	30.71	ccdc152 P3
	27.16	27.24	ccdc152 P4
	27.65	27.14	ccdc152 P5
repeat 2	19.48	19.17	U1 snRNA
	26.09	26.49	ccdc152 P2
	30.6	30.8	ccdc152 P3
	27.35	26.87	ccdc152 P4
	27.3	27.26	ccdc152 P5
repeat 3	18.25	18.4	U1 snRNA
	26.9	26.5	ccdc152 P2
	30.22	30.3	ccdc152 P3
	27.6	27.3	ccdc152 P4
	27.5	27.45	ccdc152 P5
normalization	7.62	7.15	ccdc152 P2
	13.04	11.38	ccdc152 P3
	8.21	7.91	ccdc152 P4
	8.7	7.81	ccdc152 P5
	6.61	7.32	ccdc152 P2
	11.12	11.63	ccdc152 P3
	7.87	7.7	ccdc152 P4
	7.82	8.09	ccdc152 P5
	8.65	8.1	ccdc152 P2
	11.97	11.9	ccdc152 P3
	9.35	8.9	ccdc152 P4
	9.25	9.05	ccdc152 P5
calculation (repeat 1)	-0.47
	-1.66
	-0.3
	-0.89
calculation (repeat 2)	0.71
	0.51
	-0.17
	0.27
calculation (repeat 3)	-0.55
	-0.07
	-0.45
	-0.2
fold changes (repeat 1)	1.38511	ccdc152 P2
	3.16017	ccdc152 P3
	1.23114	ccdc152 P4
	1.85318	ccdc152 P5
fold changes (repeat 2)	0.61132	ccdc152 P2
	0.702222	ccdc152 P3
	1.12506	ccdc152 P4
	0.82932	ccdc152 P5
fold changes (repeat 3)	1.46409	ccdc152 P2
	1.04972	ccdc152 P3
	1.36604	ccdc152 P4
	1.1487	ccdc152 P5

## Sheet: Figure 6A
ITEM TO CHECK	IMPORTANCE	CHECKLIST
EXPERIMENTAL DESIGN
Definition of experimental and control groups	E	To investigate if rex1 impacts the endoderm differentiation potentials in hESCs, we used three hESCs cell lines in this experiments: mock RNAi H9 cells; rex1 RNAi H9 cells and rex1 (RNAi + overexpression) cells. Corresponding cells were subjected to endoderm differentiation using the STEMdiffTM trilineage differentiation kits (Stem Cell Technology). qPCR analysis of endoderm lineage molecular mar…
Number within each group	E	3 biological samples within each group
Assay carried out by core lab or investigator's lab?	D	investigator's lab
Acknowledgement of authors' contributions	D
SAMPLE
Description	E	After differentiation induction, cultured cells were harvested. Total RNAs were subsequently extracted with Trizol reagent (Thermo Fisher Scientific)
Volume/mass of sample processed	D
Microdissection or macrodissection	E	macrodissection
Processing procedure	E	Growing cells were directly lysated with Trizol reagents (Thermo Fisher Scientific)
If frozen - how and how quickly?	E	no
If fixed - with what, how quickly?	E	no
Sample storage conditions and duration (especially for FFPE samples)	E	Cells were grown in 37 degrees. Extracted total RNAs were stored in -80 degrees.
NUCLEIC ACID EXTRACTION
Procedure and/or instrumentation	E	Total RNAs were extracted with Trizol reagent (Thermo Fisher Scientific)
Name of kit and details of any modifications	E	Trizol reagent (Thermo Fisher Scientific)
Source of additional reagents used	D
Details of DNase or RNAse treatment	E	no DNase or RNAse treatment
Contamination assessment (DNA or RNA)	E
Nucleic acid quantification	E	yes
Instrument and method	E	NanoDrop™ 1000 Spectrophotometer
Purity (A260/A280)	D
Yield	D
RNA integrity method/instrument	E	Agarose gel electrophoresis
RIN/RQI or Cq of 3' and 5' transcripts	E
Electrophoresis traces	D
Inhibition testing (Cq dilutions, spike or other)	E
REVERSE TRANSCRIPTION
Complete reaction conditions	E	Reverse transcription was carried out using SuperScript ® III First-Strand Synthesis System (Thermo Fisher Scientific,18080-051). We used the same reaction conditions as provided by the kit.
Amount of RNA and reaction volume	E	2 microgram total RNAs were subject to reverse transcription using SuperScript ® III First-Strand Synthesis System (Thermo Fisher Scientific,18080-051) in total volume of 20 μl reaction mixture.
Priming oligonucleotide (if using GSP) and concentration	E	1 μl random hexamers (100 ng/ul) in 20 μl reaction mixture.
Reverse transcriptase and concentration	E	1 μl (200 Unit/ul) SuperScript ® III (Thermo Fisher Scientific,18080-051) in 20 μl reaction mixture.
Temperature and time	E	Reverse transcriptions were carried out in 50 degrees.
Manufacturer of reagents and catalogue numbers	D
Cqs with and without RT	D*
Storage conditions of cDNA	D
qPCR TARGET INFORMATION
If multiplex, efficiency and LOD of each assay.	E
Sequence accession number	E	gapdh (NM_001289746); sox2(NM_022454); gata4(NM_001308094); cxcr4 (NM_001008540）; sox7(NM_031439); foxa2(NM_153675); hhex(NM_002729)
Location of amplicon	D
Amplicon length	E	gapdh (131 bp);sox2(183 bp); gata4(203 bp); cxcr4 (133 bp); sox7(143 bp); foxa2(83 bp); hhex(81 bp)
In silico specificity screen (BLAST, etc)	E
Pseudogenes, retropseudogenes or other homologs?	D
Sequence alignment	D
Secondary structure analysis of amplicon	D
Location of each primer by exon or intron (if applicable)	E
What splice variants are targeted?	E
qPCR OLIGONUCLEOTIDES
Primer sequences	E	Primer sequences were listed in supplementary figure 8, most of the sequences were cited from published papers.
RTPrimerDB Identification Number	D
Probe sequences	D**
Location and identity of any modifications	E
Manufacturer of oligonucleotides	D
Purification method	D
qPCR PROTOCOL
Complete reaction conditions	E	LightCycler® 480 SYBR Green I Master (Roche, 04707516001) was used to perform qPCR reactions. We used the same reaction conditions as provided by the kit.
Reaction volume and amount of cDNA/DNA	E	cDNA was diluted to 2 fold in the reverse transcription reaction. 2 μl was used in 20 μl qPCR reaction mixture.
Primer, (probe), Mg++ and dNTP concentrations	E	0.2μM primer
Polymerase identity and concentration	E
Buffer/kit identity and manufacturer	E	LightCycler® 480 SYBR Green I Master (Roche, 04707516001)
Exact chemical constitution of the buffer	D
Additives (SYBR Green I, DMSO, etc.)	E	SYBR Green I dye
Manufacturer of plates/tubes and catalog number	D
Complete thermocycling parameters	E	1. 94 degrees 3 minutes. 2. 95 degrees for 10 s; 55 degree for 20 s; 72 degree for 30 s; 45 cycles. 3. 72 degree for 3 minutes. 4. 12 degree forever.
Reaction setup (manual/robotic)	D
Manufacturer of qPCR instrument	E	Roche LightCycler® 480 Instrument II
qPCR VALIDATION
Evidence of optimisation (from gradients)	D
Specificity (gel, sequence, melt, or digest)	E	The specificity of the qPCR reaction was examined by agarose gel electrophoresis.
For SYBR Green I, Cq of the NTC	E	Ct>35
Standard curves with slope and y-intercept	E
PCR efficiency calculated from slope	E
Confidence interval for PCR efficiency or standard error	D
r2 of standard curve	E
Linear dynamic range	E
Cq variation at lower limit	E
Confidence intervals throughout range	D
Evidence for limit of detection	E
If multiplex, efficiency and LOD of each assay.	E
DATA ANALYSIS
qPCR analysis program (source, version)	E	LightCycler® 480 software relase 1.5.1.62 SP3
Cq method determination	E	Relative quantification
Outlier identification and disposition	E
Results of NTCs	E	Ct>35
Justification of number and choice of reference genes	E	gapdh mRNA serves as normalization control
Description of normalisation method	E	Relative gene expression was calculated using ΔΔCt method
Number and concordance of biological replicates	D	3
Number and stage (RT or qPCR) of technical replicates	E	3
Repeatability (intra-assay variation)	E
Reproducibility (inter-assay variation, %CV)	D
Power analysis	D
Statistical methods for result significance	E	Student's t-test
Software (source, version)	E	Graphpad Prism 4
Cq or raw data submission using RDML	D
Table 1. MIQE checklist for authors, reviewers and editors. All essential information (E) must be submitted with the manuscript. Desirable
information (D) should be submitted if available. If using primers obtained from RTPrimerDB, information on qPCR target, oligonucleotides,
protocols and validation is available from that source.
*: Assessing the absence of DNA using a no RT assay is essential when first extracting RNA. Once the sample has been validated as
RDNA-free, inclusion of a no-RT control is desirable, but no longer essential.
**: Disclosure of the probe sequence is highly desirable and strongly encouraged. However, since not all commercial pre-designed assay
vendors provide this information, it cannot be an essential requirement. Use of such assays is advised against.
Ct values
repeat 1	gapdh	sox17	gata4	cxcr4	sox7	foxa2	hhex
	13.55	31.76	31.48	25.64	30.38	35.1	26	rex1 shRNA
	13.69	33.12	28.32	23.94	31.16	29.8	27.44	rex1 (shRNA+overexpression)
	12.96	28.85	24.34	21.27	29	25.91	25.76	Mock shRNA
repeat 2	gapdh	sox17	gata4	cxcr4	sox7	foxa2	hhex
	13.67	32.65	31.28	25.7	29.66	35	26.33	rex1 shRNA
	13.87	32.5	28.29	23.77	31.35	30.88	27.89	rex1 (shRNA+overexpression)
	13.32	28.71	23.9	21.33	28.73	26.41	25.68	Mock shRNA
repeat 3	gapdh	sox17	gata4	cxcr4	sox7	foxa2	hhex
	13.53	36.4	32	25.69	29.54	35.2	26.22	rex1 shRNA
	13.96	32.86	28.71	23.55	31.28	30.56	27.67	rex1 (shRNA+overexpression)
	12.98	29.18	24.66	21.49	28.97	26.53	25.74	Mock shRNA
normalization
repeat 1		18.21	17.93	12.09	16.83	21.55	12.45	rex1 shRNA
		19.43	14.63	10.25	17.47	16.11	13.75	rex1 (shRNA+overexpression)
		15.89	11.38	8.31	16.04	12.95	12.8	Mock shRNA
repeat 2		18.98	17.61	12.03	15.99	21.33	12.66	rex1 shRNA
		18.63	14.42	9.9	17.48	17.01	14.02	rex1 (shRNA+overexpression)
		15.39	10.58	8.01	15.41	13.09	12.36	Mock shRNA
repeat 3		22.87	18.47	12.16	16.01	21.67	12.69	rex1 shRNA
		18.9	14.75	9.59	17.32	16.6	13.71	rex1 (shRNA+overexpression)
		16.2	11.68	8.51	15.99	13.55	12.76	Mock shRNA
calculation
repeat 1		2.38333	6.71667	3.81333	1.01667	8.35333	-0.19	rex1 shRNA
		3.60333	3.41667	1.97333	1.65667	2.91333	1.11	rex1 (shRNA+overexpression)
		0.0633333	0.166667	0.0333333	0.226667	-0.246667	0.16	Mock shRNA
repeat 2		3.15333	6.39667	3.75333	0.176667	8.13333	0.02	rex1 shRNA
		2.80333	3.20667	1.62333	1.66667	3.81333	1.38	rex1 (shRNA+overexpression)
		-0.436667	-0.633333	-0.266667	-0.403333	-0.106667	-0.28	Mock shRNA
repeat 3		7.04333	7.25667	3.88333	0.196667	8.47333	0.05	rex1 shRNA
		3.07333	3.53667	1.31333	1.50667	3.40333	1.07	rex1 (shRNA+overexpression)
		0.373333	0.466667	0.233333	0.176667	0.353333	0.12	Mock shRNA
fold changes
repeat 1		0.191666	0.00950784	0.0711332	0.494257	0.00305771	1.14076	rex1 shRNA
		0.0822789	0.0936442	0.254664	0.317171	0.132739	0.463294	rex1 (shRNA+overexpression)
		0.95705	0.890899	0.97716	0.854607	1.18646	0.895025	Mock shRNA
repeat 2		0.112396	0.0118689	0.0741539	0.884745	0.00356142	0.986233	rex1 shRNA
		0.143256	0.108317	0.324585	0.31498	0.0711332	0.384219	rex1 (shRNA+overexpression)
		1.35347	1.55114	1.20303	1.32256	1.07674	1.21419	Mock shRNA
repeat 3		0.00758133	0.00653922	0.0677642	0.872564	0.00281367	0.965936	rex1 shRNA
		0.118805	0.0861702	0.40239	0.351923	0.0945137	0.476319	rex1 (shRNA+overexpression)
		0.771997	0.723635	0.850667	0.884745	0.782773	0.920188	Mock shRNA

## Sheet: Figure 6B
ITEM TO CHECK	IMPORTANCE	CHECKLIST
EXPERIMENTAL DESIGN
Definition of experimental and control groups	E	To investigate if linc00458 impacts the endoderm differentiation potentials in hESCs, we used three groups of hESCs cell in this experiments: Negative control ASO treated; linc00458 ASO1 and linc00458 ASO2 treated cells. Corresponding cells were subjected to endoderm differentiation using the STEMdiffTM trilineage differentiation kits (Stem Cell Technology). qPCR analysis of endoderm lineage mole…
Number within each group	E	3 biological samples within each group
Assay carried out by core lab or investigator's lab?	D	investigator's lab
Acknowledgement of authors' contributions	D
SAMPLE
Description	E	After differentiation induction, cultured cells were harvested. Total RNAs were subsequently extracted with Trizol reagent (Thermo Fisher Scientific)
Volume/mass of sample processed	D
Microdissection or macrodissection	E	macrodissection
Processing procedure	E	Growing cells were directly lysated with Trizol reagents (Thermo Fisher Scientific)
If frozen - how and how quickly?	E	no
If fixed - with what, how quickly?	E	no
Sample storage conditions and duration (especially for FFPE samples)	E	Cells were grown in 37 degrees. Extracted total RNAs were stored in -80 degrees.
NUCLEIC ACID EXTRACTION
Procedure and/or instrumentation	E	Total RNAs were extracted with Trizol reagent (Thermo Fisher Scientific)
Name of kit and details of any modifications	E	Trizol reagent (Thermo Fisher Scientific)
Source of additional reagents used	D
Details of DNase or RNAse treatment	E	no DNase or RNAse treatment
Contamination assessment (DNA or RNA)	E
Nucleic acid quantification	E	yes
Instrument and method	E	NanoDrop™ 1000 Spectrophotometer
Purity (A260/A280)	D
Yield	D
RNA integrity method/instrument	E	Agarose gel electrophoresis
RIN/RQI or Cq of 3' and 5' transcripts	E
Electrophoresis traces	D
Inhibition testing (Cq dilutions, spike or other)	E
REVERSE TRANSCRIPTION
Complete reaction conditions	E	Reverse transcription was carried out using SuperScript ® III First-Strand Synthesis System (Thermo Fisher Scientific,18080-051). We used the same reaction conditions as provided by the kit.
Amount of RNA and reaction volume	E	2 microgram total RNAs were subject to reverse transcription using SuperScript ® III First-Strand Synthesis System (Thermo Fisher Scientific,18080-051) in total volume of 20 μl reaction mixture.
Priming oligonucleotide (if using GSP) and concentration	E	1 μl random hexamers (100 ng/ul) in 20 μl reaction mixture.
Reverse transcriptase and concentration	E	1 μl (200 Unit/ul) SuperScript ® III (Thermo Fisher Scientific,18080-051) in 20 μl reaction mixture.
Temperature and time	E	Reverse transcriptions were carried out in 50 degrees.
Manufacturer of reagents and catalogue numbers	D
Cqs with and without RT	D*
Storage conditions of cDNA	D
qPCR TARGET INFORMATION
If multiplex, efficiency and LOD of each assay.	E
Sequence accession number	E	gapdh (NM_001289746); sox2(NM_022454); gata4(NM_001308094); cxcr4 (NM_001008540）; sox7(NM_031439); foxa2(NM_153675); hhex(NM_002729)
Location of amplicon	D
Amplicon length	E	gapdh (131 bp);sox2(183 bp); gata4(203 bp); cxcr4 (133 bp); sox7(143 bp); foxa2(83 bp); hhex(81 bp)
In silico specificity screen (BLAST, etc)	E
Pseudogenes, retropseudogenes or other homologs?	D
Sequence alignment	D
Secondary structure analysis of amplicon	D
Location of each primer by exon or intron (if applicable)	E
What splice variants are targeted?	E
qPCR OLIGONUCLEOTIDES
Primer sequences	E	Primer sequences were listed in supplementary figure 8, most of the sequences were cited from published papers.
RTPrimerDB Identification Number	D
Probe sequences	D**
Location and identity of any modifications	E
Manufacturer of oligonucleotides	D
Purification method	D
qPCR PROTOCOL
Complete reaction conditions	E	LightCycler® 480 SYBR Green I Master (Roche, 04707516001) was used to perform qPCR reactions. We used the same reaction conditions as provided by the kit.
Reaction volume and amount of cDNA/DNA	E	cDNA was diluted to 2 fold in the reverse transcription reaction. 2 μl was used in 20 μl qPCR reaction mixture.
Primer, (probe), Mg++ and dNTP concentrations	E	0.2μM primer
Polymerase identity and concentration	E
Buffer/kit identity and manufacturer	E	LightCycler® 480 SYBR Green I Master (Roche, 04707516001)
Exact chemical constitution of the buffer	D
Additives (SYBR Green I, DMSO, etc.)	E	SYBR Green I dye
Manufacturer of plates/tubes and catalog number	D
Complete thermocycling parameters	E	1. 94 degrees 3 minutes. 2. 95 degrees for 10 s; 55 degree for 20 s; 72 degree for 30 s; 45 cycles. 3. 72 degree for 3 minutes. 4. 12 degree forever.
Reaction setup (manual/robotic)	D
Manufacturer of qPCR instrument	E	Roche LightCycler® 480 Instrument II
qPCR VALIDATION
Evidence of optimisation (from gradients)	D
Specificity (gel, sequence, melt, or digest)	E	The specificity of the qPCR reaction was examined by agarose gel electrophoresis.
For SYBR Green I, Cq of the NTC	E	Ct>35
Standard curves with slope and y-intercept	E
PCR efficiency calculated from slope	E
Confidence interval for PCR efficiency or standard error	D
r2 of standard curve	E
Linear dynamic range	E
Cq variation at lower limit	E
Confidence intervals throughout range	D
Evidence for limit of detection	E
If multiplex, efficiency and LOD of each assay.	E
DATA ANALYSIS
qPCR analysis program (source, version)	E	LightCycler® 480 software relase 1.5.1.62 SP3
Cq method determination	E	Relative quantification
Outlier identification and disposition	E
Results of NTCs	E	Ct>35
Justification of number and choice of reference genes	E	gapdh mRNA serves as normalization control
Description of normalisation method	E	Relative gene expression was calculated using ΔΔCt method
Number and concordance of biological replicates	D	3
Number and stage (RT or qPCR) of technical replicates	E	3
Repeatability (intra-assay variation)	E
Reproducibility (inter-assay variation, %CV)	D
Power analysis	D
Statistical methods for result significance	E	Student's t-test
Software (source, version)	E	Graphpad Prism 4
Cq or raw data submission using RDML	D
Table 1. MIQE checklist for authors, reviewers and editors. All essential information (E) must be submitted with the manuscript. Desirable
information (D) should be submitted if available. If using primers obtained from RTPrimerDB, information on qPCR target, oligonucleotides,
protocols and validation is available from that source.
*: Assessing the absence of DNA using a no RT assay is essential when first extracting RNA. Once the sample has been validated as
RDNA-free, inclusion of a no-RT control is desirable, but no longer essential.
**: Disclosure of the probe sequence is highly desirable and strongly encouraged. However, since not all commercial pre-designed assay
vendors provide this information, it cannot be an essential requirement. Use of such assays is advised against.
Ct values
	gapdh	sox17	gata4	cxcr4	sox7	foxa2	hhex
linc00458 ASO1 repeat 1	13.33	26.36	26.7	21.26	27.44	27.86	25.39
linc00458 ASO1 repeat 2	12.96	26.48	26.34	21.8	26.87	28.41	25.16
linc00458 ASO1 repeat 3	12.73	26.37	26.62	21.39	27.72	28.88	24.94
linc00458 ASO2 repeat 1	13.52	25.71	24.61	20.5	28.41	28.23	24.77
linc00458 ASO2 repeat 2	13.52	25.62	24.3	20.52	27.64	27.72	24.71
linc00458 ASO2 repeat 3	13.38	26.25	24.51	19.88	27.72	27.32	24.91
NC ASO repeat 1	11.62	24.82	22.33	18.47	26.84	26.7	22.55
NC ASO repeat 2	11.83	25.29	22.17	18.35	26.83	26.19	22.63
NC ASO repeat 3	11.71	25.41	22.48	18.41	26.78	25.92	22.41
normalization		13.03	13.37	7.93	14.11	14.53	12.06
		13.52	13.38	8.84	13.91	15.45	12.2
		13.64	13.89	8.66	14.99	16.15	12.21
		12.19	11.09	6.98	14.89	14.71	11.25
		12.1	10.78	7	14.12	14.2	11.19
		12.87	11.13	6.5	14.34	13.94	11.53
		13.2	10.71	6.85	15.22	15.08	10.93
		13.46	10.34	6.52	15	14.36	10.8
		13.7	10.77	6.7	15.07	14.21	10.7
		-0.423333	2.76333	1.24	-0.986667	-0.02	1.25
		0.0666667	2.77333	2.15	-1.18667	0.9	1.39
		0.186667	3.28333	1.97	-0.106667	1.6	1.4
		-1.26333	0.483333	0.29	-0.206667	0.16	0.44
		-1.35333	0.173333	0.31	-0.976667	-0.35	0.38
		-0.583333	0.523333	-0.19	-0.756667	-0.61	0.72
		-0.253333	0.103333	0.16	0.123333	0.53	0.12
		0.00666667	-0.266667	-0.17	-0.0966667	-0.19	-0.01
		0.246667	0.163333	0.01	-0.0266667	-0.34	-0.11
Fold changes
linc00458 ASO1 repeat 1		1.34102	0.147283	0.423373	1.9816	1.01396	0.420448
linc00458 ASO1 repeat 2		0.954842	0.146266	0.225313	2.27626	0.535887	0.381565
linc00458 ASO1 repeat 3		0.878633	0.102711	0.255253	1.07674	0.329877	0.378929
linc00458 ASO2 repeat 1		2.4005	0.715323	0.817902	1.15402	0.895025	0.737135
linc00458 ASO2 repeat 2		2.55502	0.886791	0.806642	1.96791	1.27456	0.768438
linc00458 ASO2 repeat 3		1.49831	0.695762	1.14076	1.68958	1.52626	0.607097
NC ASO repeat 1		1.19196	0.93088	0.895025	0.918064	0.692555	0.920188
NC ASO repeat 2		0.99539	1.20303	1.12506	1.0693	1.14076	1.00696
NC ASO repeat 3		0.842842	0.89296	0.993092	1.01866	1.26576	1.07923

## Sheet: Figure 6D
ITEM TO CHECK	IMPORTANCE	CHECKLIST
EXPERIMENTAL DESIGN
Definition of experimental and control groups	E	To investigate if tusc1 gene impacts the endoderm differentiation potentials in hESCs, we used two groups of hESCs cell line in this experiments: empty vector only over-expression; tusc1 gene overexpression. Corresponding cells were subjected to endoderm differentiation using the STEMdiffTM trilineage differentiation kits (Stem Cell Technology). qPCR analysis of endoderm lineage molecular markers…
Number within each group	E	3 biological samples within each group
Assay carried out by core lab or investigator's lab?	D	investigator's lab
Acknowledgement of authors' contributions	D
SAMPLE
Description	E	After differentiation induction, cultured cells were harvested. Total RNAs were subsequently extracted with Trizol reagent (Thermo Fisher Scientific)
Volume/mass of sample processed	D
Microdissection or macrodissection	E	macrodissection
Processing procedure	E	Growing cells were directly lysated with Trizol reagents (Thermo Fisher Scientific)
If frozen - how and how quickly?	E	no
If fixed - with what, how quickly?	E	no
Sample storage conditions and duration (especially for FFPE samples)	E	Cells were grown in 37 degrees. Extracted total RNAs were stored in -80 degrees.
NUCLEIC ACID EXTRACTION
Procedure and/or instrumentation	E	Total RNAs were extracted with Trizol reagent (Thermo Fisher Scientific)
Name of kit and details of any modifications	E	Trizol reagent (Thermo Fisher Scientific)
Source of additional reagents used	D
Details of DNase or RNAse treatment	E	no DNase or RNAse treatment
Contamination assessment (DNA or RNA)	E
Nucleic acid quantification	E	yes
Instrument and method	E	NanoDrop™ 1000 Spectrophotometer
Purity (A260/A280)	D
Yield	D
RNA integrity method/instrument	E	Agarose gel electrophoresis
RIN/RQI or Cq of 3' and 5' transcripts	E
Electrophoresis traces	D
Inhibition testing (Cq dilutions, spike or other)	E
REVERSE TRANSCRIPTION
Complete reaction conditions	E	Reverse transcription was carried out using SuperScript ® III First-Strand Synthesis System (Thermo Fisher Scientific,18080-051). We used the same reaction conditions as provided by the kit.
Amount of RNA and reaction volume	E	2 microgram total RNAs were subject to reverse transcription using SuperScript ® III First-Strand Synthesis System (Thermo Fisher Scientific,18080-051) in total volume of 20 μl reaction mixture.
Priming oligonucleotide (if using GSP) and concentration	E	1 μl random hexamers (100 ng/ul) in 20 μl reaction mixture.
Reverse transcriptase and concentration	E	1 μl (200 Unit/ul) SuperScript ® III (Thermo Fisher Scientific,18080-051) in 20 μl reaction mixture.
Temperature and time	E	Reverse transcriptions were carried out in 50 degrees.
Manufacturer of reagents and catalogue numbers	D
Cqs with and without RT	D*
Storage conditions of cDNA	D
qPCR TARGET INFORMATION
If multiplex, efficiency and LOD of each assay.	E
Sequence accession number	E	gapdh (NM_001289746); sox2(NM_022454); gata4(NM_001308094); cxcr4 (NM_001008540）; sox7(NM_031439); foxa2(NM_153675); hhex(NM_002729)
Location of amplicon	D
Amplicon length	E	gapdh (131 bp);sox2(183 bp); gata4(203 bp); cxcr4 (133 bp); sox7(143 bp); foxa2(83 bp); hhex(81 bp)
In silico specificity screen (BLAST, etc)	E
Pseudogenes, retropseudogenes or other homologs?	D
Sequence alignment	D
Secondary structure analysis of amplicon	D
Location of each primer by exon or intron (if applicable)	E
What splice variants are targeted?	E
qPCR OLIGONUCLEOTIDES
Primer sequences	E	Primer sequences were listed in supplementary figure 8, most of the sequences were cited from published papers.
RTPrimerDB Identification Number	D
Probe sequences	D**
Location and identity of any modifications	E
Manufacturer of oligonucleotides	D
Purification method	D
qPCR PROTOCOL
Complete reaction conditions	E	LightCycler® 480 SYBR Green I Master (Roche, 04707516001) was used to perform qPCR reactions. We used the same reaction conditions as provided by the kit.
Reaction volume and amount of cDNA/DNA	E	cDNA was diluted to 2 fold in the reverse transcription reaction. 2 μl was used in 20 μl qPCR reaction mixture.
Primer, (probe), Mg++ and dNTP concentrations	E	0.2μM primer
Polymerase identity and concentration	E
Buffer/kit identity and manufacturer	E	LightCycler® 480 SYBR Green I Master (Roche, 04707516001)
Exact chemical constitution of the buffer	D
Additives (SYBR Green I, DMSO, etc.)	E	SYBR Green I dye
Manufacturer of plates/tubes and catalog number	D
Complete thermocycling parameters	E	1. 94 degrees 3 minutes. 2. 95 degrees for 10 s; 55 degree for 20 s; 72 degree for 30 s; 45 cycles. 3. 72 degree for 3 minutes. 4. 12 degree forever.
Reaction setup (manual/robotic)	D
Manufacturer of qPCR instrument	E	Roche LightCycler® 480 Instrument II
qPCR VALIDATION
Evidence of optimisation (from gradients)	D
Specificity (gel, sequence, melt, or digest)	E	The specificity of the qPCR reaction was examined by agarose gel electrophoresis.
For SYBR Green I, Cq of the NTC	E	Ct>35
Standard curves with slope and y-intercept	E
PCR efficiency calculated from slope	E
Confidence interval for PCR efficiency or standard error	D
r2 of standard curve	E
Linear dynamic range	E
Cq variation at lower limit	E
Confidence intervals throughout range	D
Evidence for limit of detection	E
If multiplex, efficiency and LOD of each assay.	E
DATA ANALYSIS
qPCR analysis program (source, version)	E	LightCycler® 480 software relase 1.5.1.62 SP3
Cq method determination	E	Relative quantification
Outlier identification and disposition	E
Results of NTCs	E	Ct>35
Justification of number and choice of reference genes	E	gapdh mRNA serves as normalization control
Description of normalisation method	E	Relative gene expression was calculated using ΔΔCt method
Number and concordance of biological replicates	D	3
Number and stage (RT or qPCR) of technical replicates	E	3
Repeatability (intra-assay variation)	E
Reproducibility (inter-assay variation, %CV)	D
Power analysis	D
Statistical methods for result significance	E	Student's t-test
Software (source, version)	E	Graphpad Prism 4
Cq or raw data submission using RDML	D
Table 1. MIQE checklist for authors, reviewers and editors. All essential information (E) must be submitted with the manuscript. Desirable
information (D) should be submitted if available. If using primers obtained from RTPrimerDB, information on qPCR target, oligonucleotides,
protocols and validation is available from that source.
*: Assessing the absence of DNA using a no RT assay is essential when first extracting RNA. Once the sample has been validated as
RDNA-free, inclusion of a no-RT control is desirable, but no longer essential.
**: Disclosure of the probe sequence is highly desirable and strongly encouraged. However, since not all commercial pre-designed assay
vendors provide this information, it cannot be an essential requirement. Use of such assays is advised against.
Ct values	gapdh	sox17	gata4	cxcr4	sox7	foxa2	hhex
mock OE repeat 1	11.65	26.33	22.46	17.86	26.41	27.59	24.3
mock OE repeat 2	11.88	26.68	22.57	18.56	26.45	27.67	24.44
mock OE repeat 3	11.95	26.68	22.83	18.68	27.22	26.83	24.32
tusc1 OE repeat 1	10.21	24.66	20.85	17.2	25.64	24.92	21.34
tusc1 OE repeat 2	10.51	24.52	21.28	17.57	26.52	25.06	21.44
tusc1 OE repeat 3	10.21	24.48	21.41	16.97	26.2	24.47	21.2
normalization		14.68	10.81	6.21	14.76	15.94	12.65
		14.8	10.69	6.68	14.57	15.79	12.56
		14.73	10.88	6.73	15.27	14.88	12.37
		14.45	10.64	6.99	15.43	14.71	11.13
		14.01	10.77	7.06	16.01	14.55	10.93
		14.27	11.2	6.76	15.99	14.26	10.99
		-0.0566667	0.0166667	-0.33	-0.106667	0.403333	0.123333
		0.0633333	-0.103333	0.14	-0.296667	0.253333	0.0333333
		-0.00666667	0.0866667	0.19	0.403333	-0.656667	-0.156667
		-0.286667	-0.153333	0.45	0.563333	-0.826667	-1.39667
		-0.726667	-0.0233333	0.52	1.14333	-0.986667	-1.59667
		-0.466667	0.406667	0.22	1.12333	-1.27667	-1.53667
Fold changes
mock OE repeat 1		1.04006	0.988514	1.25701	1.07674	0.756109	0.918064
mock OE repeat 2		0.95705	1.07425	0.907519	1.2283	0.838956	0.97716
mock OE repeat 3		1.00463	0.941696	0.876606	0.756109	1.57644	1.11471
tusc1 OE repeat 1		1.21982	1.11214	0.732043	0.676737	1.77358	2.63293
tusc1 OE repeat 2		1.65481	1.0163	0.697372	0.452712	1.9816	3.02444
tusc1 OE repeat 3		1.38191	0.754364	0.858565	0.459032	2.42279	2.90123
0.988514	1.07674	1.2283	0.756109	0.676737	0.452712	0.459032
1.07425	1.04006	0.95705	1.00463	1.21982	1.65481	1.38191
0.941696	1.25701	0.907519	0.876606	0.732043	0.697372	0.858565
1.11214	0.918064	0.97716	1.11471	2.63293	3.02444	2.90123
1.01631	0.756109	0.838956	1.57644	1.77358	1.9816	2.42279
0.754364	0.988514	1.07425	0.941696	1.11214	1.01631	0.754364
	0.0356202
	0.0317384
	0.128756
	0.000139301
	0.0362767
	0.739476

## Sheet: Figure S1E
ITEM TO CHECK	IMPORTANCE	CHECKLIST
EXPERIMENTAL DESIGN
Definition of experimental and control groups	E	To investigate if CFIm25 impacts the self-renewal in hESCs, we estimated the expression of four self-renewal associated factors in control and CFIm25 mutant H9 cells.
Number within each group	E	3 biological samples within each group
Assay carried out by core lab or investigator's lab?	D	investigator's lab
Acknowledgement of authors' contributions	D
SAMPLE
Description	E	Cultured cells were harvested. Total RNAs were subsequently extracted with Trizol reagent (Thermo Fisher Scientific)
Volume/mass of sample processed	D
Microdissection or macrodissection	E	macrodissection
Processing procedure	E	Growing cells were directly lysated with Trizol reagents (Thermo Fisher Scientific)
If frozen - how and how quickly?	E	no
If fixed - with what, how quickly?	E	no
Sample storage conditions and duration (especially for FFPE samples)	E	Cells were grown in 37 degrees. Extracted total RNAs were stored in -80 degrees.
NUCLEIC ACID EXTRACTION
Procedure and/or instrumentation	E	Total RNAs were extracted with Trizol reagent (Thermo Fisher Scientific)
Name of kit and details of any modifications	E	Trizol reagent (Thermo Fisher Scientific)
Source of additional reagents used	D
Details of DNase or RNAse treatment	E	no DNase or RNAse treatment
Contamination assessment (DNA or RNA)	E
Nucleic acid quantification	E	yes
Instrument and method	E	NanoDrop™ 1000 Spectrophotometer
Purity (A260/A280)	D
Yield	D
RNA integrity method/instrument	E	Agarose gel electrophoresis
RIN/RQI or Cq of 3' and 5' transcripts	E
Electrophoresis traces	D
Inhibition testing (Cq dilutions, spike or other)	E
REVERSE TRANSCRIPTION
Complete reaction conditions	E	Reverse transcription was carried out using SuperScript ® III First-Strand Synthesis System (Thermo Fisher Scientific,18080-051). We used the same reaction conditions as provided by the kit.
Amount of RNA and reaction volume	E	2 microgram total RNAs were subject to reverse transcription using SuperScript ® III First-Strand Synthesis System (Thermo Fisher Scientific,18080-051) in total volume of 20 μl reaction mixture.
Priming oligonucleotide (if using GSP) and concentration	E	1 μl random hexamers (100 ng/ul) in 20 μl reaction mixture.
Reverse transcriptase and concentration	E	1 μl (200 Unit/ul) SuperScript ® III (Thermo Fisher Scientific,18080-051) in 20 μl reaction mixture.
Temperature and time	E	Reverse transcriptions were carried out in 50 degrees.
Manufacturer of reagents and catalogue numbers	D
Cqs with and without RT	D*
Storage conditions of cDNA	D
qPCR TARGET INFORMATION
If multiplex, efficiency and LOD of each assay.	E
Sequence accession number	E	gapdh (NM_001289746); oct4 (NM_001159542); nanog (NM_024865); sox2 (NM_003106); myc (NM_001354870)
Location of amplicon	D
Amplicon length	E	gapdh (131 bp); oct4 (196 bp); nanog (205 bp); sox2 (226 bp); myc (188 bp)
In silico specificity screen (BLAST, etc)	E
Pseudogenes, retropseudogenes or other homologs?	D
Sequence alignment	D
Secondary structure analysis of amplicon	D
Location of each primer by exon or intron (if applicable)	E
What splice variants are targeted?	E
qPCR OLIGONUCLEOTIDES
Primer sequences	E	Primer sequences were listed in supplementary figure 8, most of the sequences were cited from published papers.
RTPrimerDB Identification Number	D
Probe sequences	D**
Location and identity of any modifications	E
Manufacturer of oligonucleotides	D
Purification method	D
qPCR PROTOCOL
Complete reaction conditions	E	LightCycler® 480 SYBR Green I Master (Roche, 04707516001) was used to perform qPCR reactions. We used the same reaction conditions as provided by the kit.
Reaction volume and amount of cDNA/DNA	E	cDNA was diluted to 2 fold in the reverse transcription reaction. 2 μl was used in 20 μl qPCR reaction mixture.
Primer, (probe), Mg++ and dNTP concentrations	E	0.2μM primer
Polymerase identity and concentration	E
Buffer/kit identity and manufacturer	E	LightCycler® 480 SYBR Green I Master (Roche, 04707516001)
Exact chemical constitution of the buffer	D
Additives (SYBR Green I, DMSO, etc.)	E	SYBR Green I dye
Manufacturer of plates/tubes and catalog number	D
Complete thermocycling parameters	E	1. 94 degrees 3 minutes. 2. 95 degrees for 10 s; 55 degree for 20 s; 72 degree for 30 s; 45 cycles. 3. 72 degree for 3 minutes. 4. 12 degree forever.
Reaction setup (manual/robotic)	D
Manufacturer of qPCR instrument	E	Roche LightCycler® 480 Instrument II
qPCR VALIDATION
Evidence of optimisation (from gradients)	D
Specificity (gel, sequence, melt, or digest)	E	The specificity of the qPCR reaction was examined by agarose gel electrophoresis.
For SYBR Green I, Cq of the NTC	E	Ct>35
Standard curves with slope and y-intercept	E
PCR efficiency calculated from slope	E
Confidence interval for PCR efficiency or standard error	D
r2 of standard curve	E
Linear dynamic range	E
Cq variation at lower limit	E
Confidence intervals throughout range	D
Evidence for limit of detection	E
If multiplex, efficiency and LOD of each assay.	E
DATA ANALYSIS
qPCR analysis program (source, version)	E	LightCycler® 480 software relase 1.5.1.62 SP3
Cq method determination	E	Relative quantification
Outlier identification and disposition	E
Results of NTCs	E	Ct>35
Justification of number and choice of reference genes	E	gapdh mRNA serves as normalization control
Description of normalisation method	E	Relative gene expression was calculated using ΔΔCt method
Number and concordance of biological replicates	D	3
Number and stage (RT or qPCR) of technical replicates	E	3
Repeatability (intra-assay variation)	E
Reproducibility (inter-assay variation, %CV)	D
Power analysis	D
Statistical methods for result significance	E	Student's t-test
Software (source, version)	E	Graphpad Prism 4
Cq or raw data submission using RDML	D
Table 1. MIQE checklist for authors, reviewers and editors. All essential information (E) must be submitted with the manuscript. Desirable
information (D) should be submitted if available. If using primers obtained from RTPrimerDB, information on qPCR target, oligonucleotides,
protocols and validation is available from that source.
*: Assessing the absence of DNA using a no RT assay is essential when first extracting RNA. Once the sample has been validated as
RDNA-free, inclusion of a no-RT control is desirable, but no longer essential.
**: Disclosure of the probe sequence is highly desirable and strongly encouraged. However, since not all commercial pre-designed assay
vendors provide this information, it cannot be an essential requirement. Use of such assays is advised against.
Ct values		OCT4	NANOG	SOX2	c-myc	GAPDH
	repeat 1	17.1	21.58	23.19	18.84	13.21	Mock
	repeat 2	17.56	21.69	22.54	18.64	13.42
	repeat 3	17.48	22.19	22.39	18.72	13.23
	repeat 1	17.32	22.68	22.68	18.39	13.48	CFIm25 mutant
	repeat 2	17.68	20.99	22.79	18.59	13.79
	repeat 3	17.58	21.68	22.98	19.1	13.65
normalization		3.81333	8.29333	9.90333	5.55333		Mock
		4.27333	8.40333	9.25333	5.35333
		4.19333	8.90333	9.10333	5.43333
		3.68	9.04	9.04	4.75		CFIm25 mutant
		4.04	7.35	9.15	4.95
		3.94	8.04	9.34	5.46
calculation		-0.28	-0.24	0.483333	0.106667		Mock
		0.18	-0.13	-0.166667	-0.0933333
		0.1	0.37	-0.316667	-0.0133333
		-0.413333	0.506667	-0.38	-0.696667		CFIm25 mutant
		-0.0533333	-1.18333	-0.27	-0.496667
		-0.153333	-0.493333	-0.08	0.0133333
fold changes		1.21419	1.18099	0.715323	0.928731		Mock
		0.882703	1.09429	1.12246	1.06683
		0.933033	0.773782	1.24545	1.00928
		1.33176	0.703847	1.30134	1.62076		CFIm25 mutant
		1.03766	2.27101	1.20581	1.41095
		1.11214	1.40769	1.05702	0.990801

[truncated: 8 more sheets: Figure S3A, Figure S3B and S3C, Figure S3E, Figure S3G, Figure S4C, Figure S4H, Figure S6A, Supplemental Table 1]
